# Supplementary material for: Mechanisms of In Vivo Ribosome Maintenance Change in Response to Nutrient Signals
Source: Mol Cell Proteomics. 2016 Dec 8;16(2):243–54. doi: 10.1074/mcp.M116.063255 (PMC5294211; doi:10.1074/mcp.M116.063255)
Supplement: Supplemental Data [file 10.1074_M116.063255_mcp.M116.063255-6.xlsx]

## Sheet: AL_Assembled_peptides
file	Protein ID	Protein name	sequence	experimental mass	charge	observed retention time	observed m/z	abundances	homologous proteins	time	labeling	Elemental Composition	theoretical mass	number of possible labeling sites	M0 no labeling theory	M1 no labeling theory	M2 no labeling theory	M3 no labeling theory	M4 no labeling theory	M0 maximum theory	M1 maximum theory	M2 maximum theory	M3 maximum theory	M4 maximum theory	Experimental_Amount_of_Label (eaol) (0 = 0.05)	M0 difference from no labeling theory	M1 difference from no labeling theory	M2 difference from no labeling theory	M3 difference from no labeling theory	M4 difference from no labeling theory	M0 fraction new	M1 fraction new	M2 fraction new	M3 fraction new	M4 fraction new	average abundance fraction new	abundance std_dev	M0 fraction new for calculation
RiboM_AM1119_AL01Liver_T0Days_MS_rep1Q1-20.csv	P47962	60S ribosomal protein L5	MSLAQK	677.365	2	6.38	339.188040368 339.69011089 340.193455006 340.694719267 341.201435038	4523.44189453 2769.80417401 1622.76373906 847.940729683 16681.3847656	P47962|Q58EU6|Q3TKR5|Q3U850|D3YYV8|Q3THE1	0	0	C28N8O9H52S1	676.358	12	0.661239	0.236279	0.0830846	0.0193969	0	0.366373	0.362383	0.195734	0.0755099	0	0	-0.19796	0.0473975	0.0831149	0.0674472		0.671354	0.375861	0.737821	1.20199		0.746756	0.34184	0.671354
RiboM_AM1136_LiverAL2_T0hrs_MS_rep2Q1-4.csv	P47962	60S ribosomal protein L5	MSLAQK	677.365	2	6.38	339.184289068 339.68719329 340.188303225 340.691314694 341.194187117	37481.25 28704.5622011 11471.5666747 7037.75287216 25235.104172	P47962|Q58EU6|Q3TKR5|Q3U850|D3YYV8|Q3THE1	0	0	C28N8O9H52S1	676.358	12	0.661239	0.236279	0.0830846	0.0193969	0	0.366373	0.362383	0.195734	0.0755099	0	0	-0.218696	0.102637	0.0523608	0.0636983		0.74168	0.81391	0.464813	1.13518		0.788895	0.275558	0.74168
RiboM_AM1119_AL01Liver_T0Days_MS_rep1Q1-20.csv	P62751	60S ribosomal protein L23a	EAPAPPK	709.388	2	5.77	355.19554618 355.701049732 356.201060991 356.708719299	36884.6992188 11025.4462891 2014.75038359 2108.00146484	P62751|Q5M9M5|Q4V9X9|Q91YK6|D3Z1D6|D3YU45|D3YU46|D3YTY6	0	0	C32N8O10H52S0	708.381	17	0.663481	0.261261	0.0636808	0.0115768	0	0.288608	0.371958	0.238174	0.10126	0	0	0.0453913	-0.0493673	-0.0249601	0.028936		-0.121085	-0.44597	-0.143044	0.322646		-0.0968629	0.316535	-0.121085
RiboM_AM1136_LiverAL2_T0hrs_MS_rep2Q1-4.csv	P62751	60S ribosomal protein L23a	EAPAPPK	709.388	2	5.77	355.197714098 355.698605124 356.2076472 356.707941322	211966.4375 119434.587981 98355.5930178 64598.345238	P62751|Q5M9M5|Q4V9X9|Q91YK6|D3Z1D6|D3YU45|D3YU46|D3YTY6	0	0	C32N8O10H52S0	708.381	17	0.663481	0.261261	0.0636808	0.0115768	0	0.288608	0.371958	0.238174	0.10126	0	0	-0.234708	-0.0196642	0.135277	0.119095		0.626099	-0.177641	0.775255	1.32795		0.637916	0.621901	0.626099
RiboM_AM1119_AL01Liver_T0Days_MS_rep1Q1-20.csv	Q9CWK0	60S ribosomal protein L14	YVEVGR	722.383	2	6.52	361.696312468 362.20059231 362.699702508 363.20383523	2852.77832031 4586.27628953 17244.2731178 11351.6782733	Q9CWK0|Q9CR57|Q569Z0|Q922F9	0	0	C32N9O10H51S0	721.376	12	0.661189	0.262678	0.0643736	0.0117593	0	0.364399	0.374989	0.193568	0.0670437	0	0	-0.582023	-0.135405	0.414169	0.303259		1.96106	-1.20562	3.20577	5.48543		2.36166	2.79025	1.96106
RiboM_AM1136_LiverAL2_T0hrs_MS_rep2Q1-4.csv	Q9CWK0	60S ribosomal protein L14	YVEVGR	722.383	2	6.52	361.697541534 362.199073811 362.701804552 363.209031646 363.71011526	73076.328125 51092.6445085 18423.6375619 13718.3550298 6706.69905066	Q9CWK0|Q9CR57|Q569Z0|Q922F9	0	0	C32N9O10H51S0	721.376	12	0.661189	0.262678	0.0643736	0.0117593	0	0.364399	0.374989	0.193568	0.0670437	0	0	-0.193683	0.0641878	0.0534917	0.0760039		0.652593	0.571516	0.414039	1.37478		0.753232	0.426038	0.652593
RiboM_AM1119_AL01Liver_T0Days_MS_rep1Q1-20.csv	E9Q5A0	60S ribosomal protein L13a	FAYLGR	726.393	2	10.5	363.70228582 364.202971842 364.704622004 365.212178847 365.717144103	34806.9257812 16486.433469 4636.58909908 1566.53267564 2439.17997547	E9Q5A0|P19253|Q5M9M0|S4R281|Q3TDS9	0	0	C35N9O8H51S0	725.386	11	0.642937	0.276205	0.0684408	0.0124166	0	0.372192	0.375442	0.188927	0.0634391	0	0	-0.0375625	0.0105329	0.0122004	0.0148291		0.138737	0.10614	0.10126	0.290638		0.159194	0.089195	0.138737
RiboM_AM1136_LiverAL2_T0hrs_MS_rep2Q1-4.csv	E9Q5A0	60S ribosomal protein L13a	FAYLGR	726.393	2	10.5	363.701573338 364.204391107 364.708702597 365.209045988	32525.7597656 16605.6074219 4764.57698331 6972.87812698	E9Q5A0|P19253|Q5M9M0|S4R281|Q3TDS9	0	0	C35N9O8H51S0	725.386	11	0.642937	0.276205	0.0684408	0.0124166	0	0.372192	0.375442	0.188927	0.0634391	0	0	-0.108579	-0.00339545	0.00983532	0.102139		0.401038	-0.0342157	0.0816302	2.00185		0.612575	0.944293	0.401038
RiboM_AM1119_AL01Liver_T0Days_MS_rep1Q1-20.csv	Q564E8	Ribosomal protein L4	SPEIQR	729.389	2	5.77	365.200184863 365.704509467 366.205713389 366.708732497	27476.0292969 14683.3198075 6272.81522311 1744.7716076	Q564E8|Q9D8E6|Q9CSM5|Q5ZEY2	0	0	C30N10O11H52S0	728.382	16	0.671616	0.254832	0.0621835	0.0113686	0	0.305885	0.373732	0.227793	0.0925906	0	0	-0.124033	0.0377992	0.0628305	0.0234037		0.339138	0.317908	0.379389	0.288146		0.331145	0.0383647	0.339138
RiboM_AM1136_LiverAL2_T0hrs_MS_rep2Q1-4.csv	Q564E8	Ribosomal protein L4	SPEIQR	729.389	1	5.77	729.389984339 730.405506722 731.410113507 732.408501887	86038.3984375 123972.478256 41997.0554881 10350.5694313	Q564E8|Q9D8E6|Q9CSM5|Q5ZEY2	0	0	C30N10O11H52S0	728.382	16	0.671616	0.254832	0.0621835	0.0113686	0	0.305885	0.373732	0.227793	0.0925906	0	0	-0.343674	0.217699	0.0978916	0.0280834		0.93969	1.83094	0.591099	0.345761		0.926873	0.650113	0.93969
RiboM_AM1136_LiverAL2_T0hrs_MS_rep2Q1-4.csv	Q564E8	Ribosomal protein L4	SPEIQR	729.389	2	5.77	365.199317268 365.703816036 366.206377418 366.708184719	1291944.25 760648.631958 253120.394943 58129.0736883	Q564E8|Q9D8E6|Q9CSM5|Q5ZEY2	0	0	C30N10O11H52S0	728.382	16	0.671616	0.254832	0.0621835	0.0113686	0	0.305885	0.373732	0.227793	0.0925906	0	0	-0.125072	0.0669532	0.0448966	0.0132223		0.341978	0.563105	0.271099	0.162792		0.334744	0.169134	0.341978
RiboM_AM1119_AL01Liver_T0Days_MS_rep1Q1-20.csv	P14148	60S ribosomal protein L7	VLQLLR	741.498	2	13.13	371.253984568 371.754863538 372.256104009 372.760343317	36678.0273438 15186.7037253 4880.81390086 1069.85458221	P14148|Q5M9N8|Q3UBI6|F6XI62|Q3TK73	0	0	C34N10O8H64S0	740.491	10	0.646298	0.274205	0.0673631	0.0121334	0	0.392616	0.373282	0.177562	0.0565398	0	0	-0.0118993	-0.0115295	0.0170575	0.0063713		0.0469064	-0.116369	0.154789	0.143477		0.0572007	0.125432	0.0469064
RiboM_AM1119_AL01Liver_T0Days_MS_rep1Q1-20.csv	E9Q5A0	60S ribosomal protein L13a	YLAFLR	782.456	2	15.25	391.734264072 392.236142796 392.7362546 393.24160557	33247.8125 15642.307825 4013.42407227 942.790148766	E9Q5A0|P19253|Q5M9M0|S4R281|Q3TDS9	0	0	C39N9O8H59S0	781.449	10	0.614962	0.292063	0.0779205	0.0150548	0	0.374437	0.374966	0.187743	0.0628545	0	0	0.00249509	-0.00156349	-0.0033857	0.0024541		-0.0103735	-0.0188593	-0.0308288	0.0513414		-0.00218005	0.0366543	-0.0103735
RiboM_AM1136_LiverAL2_T0hrs_MS_rep2Q1-4.csv	E9Q5A0	60S ribosomal protein L13a	YLAFLR	782.456	2	15.25	391.732737036 392.233507126 392.734140475 393.245104785 393.746180098	49495.5195312 24387.4141794 6624.41988357 2908.56005859 1133.98298431	E9Q5A0|P19253|Q5M9M0|S4R281|Q3TDS9	0	0	C39N9O8H59S0	781.449	10	0.614962	0.292063	0.0779205	0.0150548	0	0.374437	0.374966	0.187743	0.0628545	0	0	-0.021604	0.000296735	0.00149387	0.0198134		0.08982	0.0035793	0.0136026	0.414508		0.130378	0.193295	0.08982
RiboM_AM1119_AL01Liver_T0Days_MS_rep1Q1-20.csv	P62245	40S ribosomal protein S15a	CGVISPR	788.408	2	6.8	394.713240678 395.215570105 395.715208606 396.216594397	101618.03125 49885.1066541 21554.2173256 8429.1518291	P62245|Q5M9M4|F8WJ41|D3YVB4|D3Z712	0	0	C32N11O10H57S1	787.401	12	0.624851	0.258407	0.0931663	0.023576	0	0.347446	0.363196	0.206112	0.0832459	0	0	-0.0649305	0.0164629	0.0255986	0.022869		0.234064	0.157104	0.226646	0.383259		0.250268	0.0951958	0.234064
RiboM_AM1136_LiverAL2_T0hrs_MS_rep2Q1-4.csv	P62245	40S ribosomal protein S15a	CGVISPR	788.408	1	6.8	788.416950674 789.41411958 790.429698578 791.4321538	1890.59558105 1473.98930886 25056.3778689 10269.9940501	P62245|Q5M9M4|F8WJ41|D3YVB4|D3Z712	0	0	C32N11O10H57S1	787.401	12	0.624851	0.258407	0.0931663	0.023576	0	0.347446	0.363196	0.206112	0.0832459	0	0	-0.575987	-0.22031	0.554437	0.241861		2.07634	-2.1024	4.9089	4.05331		2.23404	3.12486	2.07634
RiboM_AM1136_LiverAL2_T0hrs_MS_rep2Q1-4.csv	P62245	40S ribosomal protein S15a	CGVISPR	788.408	2	6.8	394.715569082 395.216661959 395.718955939 396.219618796 396.720856833	21310.7207031 15511.8535079 176932.327082 79336.0675808 29229.7244165	P62245|Q5M9M4|F8WJ41|D3YVB4|D3Z712	0	0	C32N11O10H57S1	787.401	12	0.624851	0.258407	0.0931663	0.023576	0	0.347446	0.363196	0.206112	0.0832459	0	0	-0.552141	-0.205482	0.510511	0.247112		1.99038	-1.9609	4.51999	4.14131		2.17269	2.97237	1.99038
RiboM_AM1148_LiverAL01R_T0days_MS_rep1Q1-27.csv	P62245	40S ribosomal protein S15a	CGVISPR	788.408	2	6.55	394.716371424 395.219284392 395.720499915 396.223468796	275998.09375 103741.046546 31792.6892038 13933.0399986	P62245|Q5M9M4|F8WJ41|D3YVB4|D3Z712	0	0	C32N11O10H57S1	787.401	12	0.624851	0.258407	0.0931663	0.023576	0	0.347446	0.363196	0.206112	0.0832459	0	0	0.0238467	-0.0145767	-0.0184417	0.00917178		-0.0859634	-0.139105	-0.16328	0.153709		-0.0586599	0.145216	-0.0859634
RiboM_AM1119_AL01Liver_T0Days_MS_rep1Q1-20.csv	Q3U9L3	60S ribosomal protein L3	YCQVIR	838.424	2	7.13	419.717108783 420.220678579 420.719627598 421.227725575 421.738798079	46431.5117188 21572.9227935 7789.89536229 3589.37655162 2510.33965718	Q3U9L3|Q3UB67|Q3UB15|P27659|Q3UB90|Q3T9U9|E9PWZ3|Q5U470|Q9CQ09|Q99N25	0	0	C36N11O10H59S1	837.417	11	0.598513	0.274084	0.100671	0.0267309	0	0.349806	0.362775	0.204907	0.0825117	0	0	-0.0136136	-0.00232916	-0.00254181	0.0184846		0.0547375	-0.0262616	-0.0243852	0.33138		0.0838676	0.169271	0.0547375
RiboM_AM1136_LiverAL2_T0hrs_MS_rep2Q1-4.csv	Q3U9L3	60S ribosomal protein L3	YCQVIR	838.424	1	7.13	838.422634796 839.426493248 840.446536317 841.46069067	13354.0039062 6942.62158737 3100.49931633 1554.0515216	Q3U9L3|Q3UB67|Q3UB15|P27659|Q3UB90|Q3T9U9|E9PWZ3|Q5U470|Q9CQ09|Q99N25	0	0	C36N11O10H59S1	837.417	11	0.598513	0.274084	0.100671	0.0267309	0	0.349806	0.362775	0.204907	0.0825117	0	0	-0.063308	0.00416406	0.0235912	0.0355528		0.254548	0.0469503	0.226326	0.637366		0.291298	0.248355	0.254548
RiboM_AM1136_LiverAL2_T0hrs_MS_rep2Q1-4.csv	Q3U9L3	60S ribosomal protein L3	YCQVIR	838.424	2	7.13	419.716146488 420.218132508 420.719466465 421.225801749 421.737473993	293339.78125 139304.827191 52969.6097828 21870.5377546 14013.6672266	Q3U9L3|Q3UB67|Q3UB15|P27659|Q3UB90|Q3T9U9|E9PWZ3|Q5U470|Q9CQ09|Q99N25	0	0	C36N11O10H59S1	837.417	11	0.598513	0.274084	0.100671	0.0267309	0	0.349806	0.362775	0.204907	0.0825117	0	0	-0.0204866	0.000416306	0.00370529	0.016365		0.0823724	0.0046939	0.0355473	0.293381		0.103999	0.130231	0.0823724
RiboM_AM1119_AL01Liver_T0Days_MS_rep1Q1-20.csv	Q9DC85	60S ribosomal protein L35a	VMLYPSR	865.46	2	10.03	433.235404605 433.738825911 434.239597937 434.740746183 435.246341268	36794.0664062 18074.2338479 7811.14673104 2394.76031853 1345.83583851	Q9DC85|Q8BQV7|O55142|Q6ZWX1	0	0	C39N10O10H64S1	864.453	10	0.581298	0.283743	0.105972	0.0289875	0	0.356798	0.362008	0.201213	0.0799811	0	0	-0.0158812	-0.00599454	0.0140628	0.00781294		0.0707402	-0.0765922	0.147655	0.153214		0.0737543	0.107064	0.0707402
RiboM_AM1136_LiverAL2_T0hrs_MS_rep2Q1-4.csv	Q9DC85	60S ribosomal protein L35a	VMLYPSR	865.46	2	10.03	433.233087232 433.73552587 434.239023961 434.745497174	169864.171875 78616.8829724 35499.8696976 10254.5318379	Q9DC85|Q8BQV7|O55142|Q6ZWX1	0	0	C39N10O10H64S1	864.453	10	0.581298	0.283743	0.105972	0.0289875	0	0.356798	0.362008	0.201213	0.0799811	0	0	-0.00399131	-0.0165522	0.0146796	0.00586394		0.0177786	-0.211487	0.154131	0.114994		0.0188539	0.163911	0.0177786
RiboM_AM1119_AL01Liver_T0Days_MS_rep1Q1-20.csv	P62245	40S ribosomal protein S15a	IVVNLTGR	871.536	2	11.93	436.274348087 436.775391558 437.276393603 437.776842861	97729.1640625 44376.7539062 12222.6804928 2728.18017097	P62245|Q5M9M4|F8WJ41|D3YVB4|D3Z712	0	0	C38N12O11H70S0	870.529	10	0.609858	0.291345	0.0818526	0.0169447	0	0.371738	0.373304	0.189729	0.0652289	0	0	0.0123962	-0.00879283	-0.00402931	0.00042597		-0.0520587	-0.107284	-0.0373511	0.00882215		-0.0469679	0.0478502	-0.0520587
RiboM_AM1119_AL01Liver_T0Days_MS_rep1Q1-20.csv	P47962	60S ribosomal protein L5	ENPVYEK	878.425	2	6.22	439.718737904 440.218905291 440.720523286 441.227184458 441.733634693	58466.3867188 27883.1722178 10258.5785989 3569.3692672 2812.12388585	P47962|Q58EU6|Q3TKR5|Q3U850|D3YYV8|Q3THE1	0	0	C39N9O14H59S0	877.418	13	0.606869	0.289569	0.0849836	0.0185785	0	0.320972	0.372836	0.219132	0.0870606	0	0	-0.0232408	-0.0112315	0.0174204	0.0170519		0.081291	-0.134887	0.12986	0.248999		0.0813157	0.160434	0.081291
RiboM_AM1136_LiverAL2_T0hrs_MS_rep2Q1-4.csv	P47962	60S ribosomal protein L5	ENPVYEK	878.425	2	6.22	439.716450516 440.218009149 440.720443127 441.228382149	420492.28125 197695.511549 70069.3859723 23644.729538	P47962|Q58EU6|Q3TKR5|Q3U850|D3YYV8|Q3THE1	0	0	C39N9O14H59S0	877.418	13	0.606869	0.289569	0.0849836	0.0185785	0	0.320972	0.372836	0.219132	0.0870606	0	0	-0.0162083	-0.0118687	0.013442	0.014635		0.0566928	-0.142539	0.100203	0.213705		0.0570155	0.148592	0.0566928
RiboM_AM1119_AL01Liver_T0Days_MS_rep1Q1-20.csv	Q3U9L3	60S ribosomal protein L3	AGMTHIVR	884.477	2	6.38	442.742978627 443.245165299 443.744100227 444.249883084	24988.5683594 12464.4093671 5113.50028505 4066.88999872	Q3U9L3|Q3UB67|Q3UB15|P27659|Q3UB90|Q3T9U9|E9PWZ3|Q5U470|Q9CQ09|Q99N25	0	0	C37N13O10H65S1	883.47	14	0.587431	0.280337	0.10406	0.0281715	0	0.298756	0.36278	0.233335	0.105129	0	0	-0.0515797	-0.0130515	0.00559288	0.0590384		0.178677	-0.158309	0.0432637	0.767159		0.207698	0.397844	0.178677
RiboM_AM1119_AL01Liver_T0Days_MS_rep1Q1-20.csv	Q3U9L3	60S ribosomal protein L3	AGMTHIVR	884.477	3	6.38	295.499532335 295.834332924 296.169244862 296.504148	86619.7421875 43550.7237712 17698.0255973 5093.26247821	Q3U9L3|Q3UB67|Q3UB15|P27659|Q3UB90|Q3T9U9|E9PWZ3|Q5U470|Q9CQ09|Q99N25	0	0	C37N13O10H65S1	883.47	14	0.587431	0.280337	0.10406	0.0281715	0	0.298756	0.36278	0.233335	0.105129	0	0	-0.0211477	0.00437968	0.0116419	0.00512612		0.0732579	0.0531232	0.090056	0.0666101		0.0707618	0.0153498	0.0732579
RiboM_AM1136_LiverAL2_T0hrs_MS_rep2Q1-4.csv	Q3U9L3	60S ribosomal protein L3	AGMTHIVR	884.477	2	6.38	442.741627955 443.244520072 443.745323321 444.249460714	187685.078125 91395.1823179 35536.8874869 19679.2211782	Q3U9L3|Q3UB67|Q3UB15|P27659|Q3UB90|Q3T9U9|E9PWZ3|Q5U470|Q9CQ09|Q99N25	0	0	C37N13O10H65S1	883.47	14	0.587431	0.280337	0.10406	0.0281715	0	0.298756	0.36278	0.233335	0.105129	0	0	-0.0259982	-0.00694107	0.00224318	0.0306961		0.0900604	-0.0841916	0.0173521	0.398873		0.105523	0.208214	0.0900604
RiboM_AM1136_LiverAL2_T0hrs_MS_rep2Q1-4.csv	Q3U9L3	60S ribosomal protein L3	AGMTHIVR	884.477	3	6.38	295.497612321 295.832819553 296.166460291 296.501433666	441148.15625 208042.59375 89748.0886954 24251.5452137	Q3U9L3|Q3UB67|Q3UB15|P27659|Q3UB90|Q3T9U9|E9PWZ3|Q5U470|Q9CQ09|Q99N25	0	0	C37N13O10H65S1	883.47	14	0.587431	0.280337	0.10406	0.0281715	0	0.298756	0.36278	0.233335	0.105129	0	0	-0.0093998	-0.00774082	0.0135356	0.00360504		0.0325618	-0.0938921	0.104704	0.0468448		0.0225547	0.0836631	0.0325618
RiboM_AM1119_AL01Liver_T0Days_MS_rep1Q1-20.csv	Q5CZY9	Rps16 protein	TLLVADPR	884.52	2	10.57	442.765756058 443.266602732 443.767584024 444.268299407	78218.203125 39129.4621404 11470.0665463 6980.88188056	Q5CZY9|Q641N3|A4FUS1|P14131	0	0	C39N11O12H69S0	883.513	14	0.604255	0.293244	0.0845066	0.017995	0	0.304849	0.37264	0.228539	0.0939725	0	0	-0.0282679	-0.00510037	-4.28e-05	0.0334111		0.0944134	-0.0642394	-0.000297381	0.43975		0.117407	0.224562	0.0944134
RiboM_AM1119_AL01Liver_T0Days_MS_rep1Q1-20.csv	Q3UCL7	40S ribosomal protein S3	FVADGIFK	896.488	2	14.98	448.749087165 449.250446509 449.752422299 450.258086272 450.760143081	30349.7382812 16844.3773967 5036.49230631 2776.23602359 1186.97051659	Q3UCL7|P62908|Q5YLW3|Q9CZP6|Q9D0A2|Q3UK56|D3YV43|O89068	0	0	C44N9O11H65S0	895.48	11	0.578362	0.307733	0.0932976	0.0206078	0	0.33702	0.3745	0.209565	0.0789143	0	0	-0.026617	-0.00150967	-0.00173636	0.029863		0.110288	-0.022611	-0.0149341	0.512172		0.146229	0.251454	0.110288
RiboM_AM1136_LiverAL2_T0hrs_MS_rep2Q1-4.csv	Q3UCL7	40S ribosomal protein S3	FVADGIFK	896.488	2	14.98	448.747837586 449.249273865 449.750877812 450.25283541	226726.59375 120477.526821 36005.8328409 13861.9217877	Q3UCL7|P62908|Q5YLW3|Q9CZP6|Q9D0A2|Q3UK56|D3YV43|O89068	0	0	C44N9O11H65S0	895.48	11	0.578362	0.307733	0.0932976	0.0206078	0	0.33702	0.3745	0.209565	0.0789143	0	0	-0.00736537	-0.00431807	-0.00261918	0.0143026		0.0305184	-0.0646735	-0.0225271	0.2453		0.0471546	0.137719	0.0305184
RiboM_AM1148_LiverAL01R_T0days_MS_rep1Q1-27.csv	Q3UCL7	40S ribosomal protein S3	FVADGIFK	896.488	2	13.38	448.748441651 449.249087999 449.751923027 450.252686739	61605.7929688 33744.8714014 10117.8170841 6855.5508429	Q3UCL7|P62908|Q5YLW3|Q9CZP6|Q3UK56|Q9D0A2|D3YV43|O89068	0	0	C44N9O11H65S0	895.48	11	0.578362	0.307733	0.0932976	0.0206078	0	0.33702	0.3745	0.209565	0.0789143	0	0	-0.0298968	-0.00730865	-0.0032205	0.0404259		0.123878	-0.109465	-0.027699	0.693335		0.170012	0.362028	0.123878
RiboM_AM1119_AL01Liver_T0Days_MS_rep1Q1-20.csv	P35980	60S ribosomal protein L18	GTVLLSGPR	899.531	2	9.97	450.272038186 450.773464689 451.272335871 451.774287039	73008.5078125 33889.5443988 11007.5366094 2421.78577966	P35980|Q58EW0|Q642K1|G3UZK4|Q0QEW9|G3UZJ6|G3UX28|G3UYV6	0	0	C39N12O12H70S0	898.524	13	0.601996	0.294447	0.085307	0.0182495	0	0.318391	0.373647	0.220509	0.0874526	0	0	0.00475246	-0.0128025	0.00617292	0.00187716		-0.0167573	-0.161648	0.0456571	0.0271253		-0.0264056	0.0938831	-0.0167573
RiboM_AM1119_AL01Liver_T0Days_MS_rep1Q1-20.csv	Q91V55	40S ribosomal protein S5	YLPHSAGR	900.469	3	5.8	300.830415539 301.164595733 301.498493335 301.839370215 302.174284252	158369.28125 81456.5414766 23004.2122243 18604.4898078 9800.60541323	Q91V55|D3YYM6|P97461	0	0	C40N13O11H61S0	899.461	16	0.595542	0.298977	0.0869441	0.0185369	0	0.274091	0.368488	0.247059	0.110361	0	0	-0.0328201	-0.00954398	-0.00520497	0.047569		0.1021	-0.137302	-0.0325076	0.518044		0.112584	0.287519	0.1021
RiboM_AM1148_LiverAL01R_T0days_MS_rep1Q1-27.csv	Q91V55	40S ribosomal protein S5	YLPHSAGR	900.469	2	5.72	450.747302788 451.250568743 451.750091945 452.251002073	49707.3203125 35044.500054 19835.8453245 13165.4062249	P97461|Q91V55|D3YYM6	0	0	C40N13O11H61S0	899.461	16	0.595542	0.298977	0.0869441	0.0185369	0	0.274091	0.368488	0.247059	0.110361	0	0	-0.17341	-0.00136728	0.0815088	0.0932683		0.53946	-0.01967	0.509063	1.01573		0.511145	0.423152	0.53946
RiboM_AM1148_LiverAL01R_T0days_MS_rep1Q1-27.csv	Q91V55	40S ribosomal protein S5	YLPHSAGR	900.469	3	5.72	300.830914845 301.168716971 301.50243067 301.840994275 302.176237662	129264.117188 124910.852835 36284.8182011 30547.9190868 31883.7178159	P97461|Q91V55|D3YYM6	0	0	C40N13O11H61S0	899.461	16	0.595542	0.298977	0.0869441	0.0185369	0	0.274091	0.368488	0.247059	0.110361	0	0	-0.192859	0.0901437	0.02609	0.0766257		0.599966	1.29683	0.162945	0.834481		0.723555	0.472759	0.599966
RiboM_AM1119_AL01Liver_T0Days_MS_rep1Q1-20.csv	P83882	60S ribosomal protein L36a	HFELGGDK	902.437	2	7.37	451.724809009 452.226787084 452.729693303 453.234479259 453.741285543	16181.5898438 8746.98155429 2902.45066318 1978.04223633 1060.96003306	P83882|Q5M9P1	0	0	C40N11O13H59S0	901.429	14	0.597391	0.295785	0.087611	0.0192128	0	0.301744	0.371811	0.23045	0.0959948	0	0	-0.0545495	-0.00235183	0.00975705	0.0471443		0.184509	-0.0309348	0.0683078	0.614002		0.208971	0.284013	0.184509
RiboM_AM1119_AL01Liver_T0Days_MS_rep1Q1-20.csv	Q3UAC2	40S ribosomal protein S3a	APAMFNIR	919.482	2	13.87	460.247290616 460.748793459 461.249843614 461.752632924 462.255532718	39014.4570312 19497.7910156 8245.03027344 2383.93383789 937.736633301	Q3UAC2|P97351|Q564F3|D3Z6C3|Q3U5P8|Q9D1S3|D3Z7W7|Q3UJU5	0	0	C41N12O10H66S1	918.475	16	0.56487	0.292488	0.111332	0.0313095	0	0.263076	0.357829	0.25407	0.125024	0	0	-0.000597623	-0.0104887	0.00791665	0.00316972		0.00198024	-0.160523	0.0554629	0.0338232		-0.0173141	0.0979668	0.00198024
RiboM_AM1136_LiverAL2_T0hrs_MS_rep2Q1-4.csv	Q3UAC2	40S ribosomal protein S3a	APAMFNIR	919.482	2	13.87	460.244777794 460.751334387 461.256036114 461.755656704 462.258070216	8202.45703125 9840.02836101 8725.57704653 2967.11492796 3277.13555556	Q3UAC2|P97351|Q564F3|D3Z6C3|Q3U5P8|Q9D1S3|D3Z7W7|Q3UJU5	0	0	C41N12O10H66S1	918.475	16	0.56487	0.292488	0.111332	0.0313095	0	0.263076	0.357829	0.25407	0.125024	0	0	-0.289019	0.0384338	0.18211	0.0684752		0.957674	0.588202	1.27584	0.73068		0.888099	0.299946	0.957674
RiboM_AM1148_LiverAL01R_T0days_MS_rep1Q1-27.csv	Q3UAC2	40S ribosomal protein S3a	APAMFNIR	919.482	2	12.08	460.256531022 460.760805126 461.258911086 461.758316532	10149.546875 9899.84823759 9828.16500974 3657.87492464	Q3UAC2|P97351|Q564F3|Q3U5P8|D3Z6C3|Q9D1S3|D3Z7W7|Q3UJU5	0	0	C41N12O10H66S1	918.475	16	0.56487	0.292488	0.111332	0.0313095	0	0.263076	0.357829	0.25407	0.125024	0	0	-0.262218	0.00271731	0.181736	0.0777654		0.868867	0.0415864	1.27321	0.829814		0.75337	0.515123	0.868867
RiboM_AM1148_LiverAL01R_T0days_MS_rep1Q1-27.csv	Q3UAC2	40S ribosomal protein S3a	APAMFNIR	919.482	3	12.08	307.170657184 307.506945153 307.841565334 308.178599312 308.511030191	4132.32714844 310.222139548 1854.95321506 1901.92211026 474.177556178	Q3UAC2|P97351|Q564F3|Q3U5P8|D3Z6C3|Q9D1S3|D3Z7W7|Q3UJU5	0	0	C41N12O10H66S1	918.475	16	0.56487	0.292488	0.111332	0.0313095	0	0.263076	0.357829	0.25407	0.125024	0	0	-0.060892	-0.254654	0.114897	0.200649		0.201767	-3.89729	0.804953	2.14107		-0.187377	2.60264	0.201767
RiboM_AM1119_AL01Liver_T0Days_MS_rep1Q1-20.csv	Q6ZWN5	40S ribosomal protein S9	LIGEYGLR	920.52	2	12.75	460.765670347 461.266832588 461.767985714 462.269903356	58023.7460938 30196.8225049 9062.19268069 4256.98535156	Q6ZWN5|Q9CXW7|Q96EC0|D3YWH9|F7CJS8	0	0	C42N11O12H69S0	919.513	14	0.585068	0.303275	0.0914234	0.020233	0	0.295912	0.371499	0.233905	0.0986839	0	0	-0.0136297	-0.00588599	-0.00217571	0.0216914		0.0471359	-0.0862751	-0.0152701	0.276496		0.0555216	0.157075	0.0471359
RiboM_AM1119_AL01Liver_T0Days_MS_rep1Q1-20.csv	P41105	60S ribosomal protein L28	KPATSYVR	921.515	3	5.63	307.845501076 308.179447706 308.514121006 308.848056828	101270.53125 51583.1847481 14999.993855 3754.20654297	P41105|Q5M9J8|Q5M9N5	0	0	C41N12O12H68S0	920.508	13	0.589364	0.301074	0.089848	0.0197142	0	0.312177	0.373137	0.224201	0.0904854	0	0	0.000763561	-0.00048655	-0.00243944	0.00216243		-0.00275468	-0.00675172	-0.018157	0.0305553		0.000722966	0.0209315	-0.00275468
RiboM_AM1119_AL01Liver_T0Days_MS_rep1Q1-20.csv	Q91V55	40S ribosomal protein S5	GSSNSYAIK	926.458	2	6.55	463.73397693 464.235853681 464.73654001 465.240850903 465.74733968	56690.0976562 27568.5801661 9516.02993904 3731.15164384 1260.64934481	Q91V55|D3YYM6|P97461	0	0	C39N11O15H63S0	925.451	14	0.600843	0.291694	0.0877669	0.0196963	0	0.303539	0.371092	0.229484	0.0958847	0	0	-0.0194408	-0.00895629	0.00982753	0.0185696		0.0653905	-0.112802	0.0693459	0.243733		0.0664167	0.145568	0.0653905
RiboM_AM1136_LiverAL2_T0hrs_MS_rep2Q1-4.csv	Q91V55	40S ribosomal protein S5	GSSNSYAIK	926.458	2	6.55	463.733177873 464.234704156 464.735901148 465.240674981 465.752303666	354486.625 177501.388181 52192.0460389 19536.8526131 8387.83765093	Q91V55|D3YYM6|P97461	0	0	C39N11O15H63S0	925.451	14	0.600843	0.291694	0.0877669	0.0196963	0	0.303539	0.371092	0.229484	0.0958847	0	0	-0.0136692	0.0023203	-0.00131572	0.0126646		0.0459772	0.0292236	-0.00928414	0.166228		0.0580362	0.0757475	0.0459772
RiboM_AM1119_AL01Liver_T0Days_MS_rep1Q1-20.csv	Q3UCL7	40S ribosomal protein S3	GCEVVVSGK	934.466	2	6.45	467.738392399 468.240723236 468.743349525 469.242394276	46550.9804688 23158.2116149 9941.90254931 4034.23291397	Q3UCL7|P62908|Q5YLW3|Q9CZP6|Q9D0A2|Q3UK56|D3YV43|O89068	0	0	C38N11O14H67S1	933.459	14	0.58022	0.28008	0.10903	0.0306701	0	0.295706	0.3607	0.235333	0.108261	0	0	-0.0239577	-0.00335041	0.00977111	0.017537		0.0842059	-0.0415581	0.0773625	0.226019		0.0865074	0.109473	0.0842059
RiboM_AM1136_LiverAL2_T0hrs_MS_rep2Q1-4.csv	Q3UCL7	40S ribosomal protein S3	GCEVVVSGK	934.466	1	6.45	934.478866582 935.474925027 936.481540027 937.491388121 938.503281025	1642.99072266 668.040759961 782.45817809 1299.99128315 793.656720841	Q3UCL7|P62908|Q5YLW3|Q9CZP6|Q9D0A2|Q3UK56|D3YV43|O89068	0	0	C38N11O14H67S1	933.459	14	0.58022	0.28008	0.10903	0.0306701	0	0.295706	0.3607	0.235333	0.108261	0	0	-0.206259	-0.128027	0.0690654	0.265221		0.724952	-1.58804	0.546823	3.4182		0.775485	2.05142	0.724952
RiboM_AM1136_LiverAL2_T0hrs_MS_rep2Q1-4.csv	Q3UCL7	40S ribosomal protein S3	GCEVVVSGK	934.466	2	6.45	467.73728793 468.238656716 468.746584363 469.249516741	413863.40625 205448.196258 97406.8203125 40731.6809098	Q3UCL7|P62908|Q5YLW3|Q9CZP6|Q9D0A2|Q3UK56|D3YV43|O89068	0	0	C38N11O14H67S1	933.459	14	0.58022	0.28008	0.10903	0.0306701	0	0.295706	0.3607	0.235333	0.108261	0	0	-0.0338296	-0.00884346	0.0195684	0.0231046		0.118903	-0.109693	0.154932	0.297775		0.115479	0.168822	0.118903
RiboM_AM1119_AL01Liver_T0Days_MS_rep1Q1-20.csv	P47911	60S ribosomal protein L6	YEITEQR	938.458	2	7.05	469.734343199 470.235117046 470.736843503 471.247530933 471.748056111	50277.125 25693.573259 8123.56410413 2594.28616682 1555.74165493	P47911|Q3UCH0|Q3UFI4|E9PUX4	0	0	C40N11O15H63S0	937.451	17	0.594421	0.295127	0.090009	0.0204427	0	0.261761	0.364245	0.254597	0.119397	0	0	-0.014447	0.00126242	0.00370073	0.00948384		0.0434287	0.0182647	0.0224849	0.0958403		0.0450046	0.035632	0.0434287
RiboM_AM1136_LiverAL2_T0hrs_MS_rep2Q1-4.csv	P47911	60S ribosomal protein L6	YEITEQR	938.458	1	7.05	938.456785928 939.459832266 940.461829173 941.46938853	16421.078125 8337.56264661 2446.23828125 856.154392274	P47911|Q3UCH0|Q3UFI4|E9PUX4	0	0	C40N11O15H63S0	937.451	17	0.594421	0.295127	0.090009	0.0204427	0	0.261761	0.364245	0.254597	0.119397	0	0	-0.00922974	0.00199539	-0.00283341	0.0100678		0.0277452	0.0288693	-0.0172152	0.101741		0.0352851	0.0492298	0.0277452
RiboM_AM1136_LiverAL2_T0hrs_MS_rep2Q1-4.csv	P47911	60S ribosomal protein L6	YEITEQR	938.458	2	7.05	469.733113699 470.234125416 470.735983795 471.248564126 471.744367162	256975.859375 144490.556423 38903.4788099 21194.8736451 9845.60324183	P47911|Q3UCH0|Q3UFI4|E9PUX4	0	0	C40N11O15H63S0	937.451	17	0.594421	0.295127	0.090009	0.0204427	0	0.261761	0.364245	0.254597	0.119397	0	0	-0.0376719	0.017918	-0.00572298	0.0254769		0.113244	0.259237	-0.0347716	0.257461		0.148793	0.140198	0.113244
RiboM_AM1148_LiverAL01R_T0days_MS_rep1Q1-27.csv	P47911	60S ribosomal protein L6	YEITEQR	938.458	2	6.87	469.73835589 470.244697143 470.745871779 471.255337954 471.75941473	3941.53198242 6391.61021773 2747.86388694 8343.12340559 7392.89087343	Q3UFI4|P47911|Q3UCH0|E9PUX4	0	0	C40N11O15H63S0	937.451	17	0.594421	0.295127	0.090009	0.0204427	0	0.261761	0.364245	0.254597	0.119397	0	0	-0.410445	0.00320994	0.0382512	0.368984		1.23383	0.0464413	0.232406	3.72882		1.31037	1.69453	1.23383
RiboM_AM1119_AL01Liver_T0Days_MS_rep1Q1-20.csv	Q3UAC2	40S ribosomal protein S3a	TTDGYLLR	938.494	2	10.4	469.752883104 470.253845016 470.754145023 471.255896605 471.765290035	32490.578125 16910.7853971 5233.29076594 1858.85936433 1114.51258734	Q3UAC2|P97351|Q564F3|D3Z6C3|Q3U5P8|Q9D1S3|D3Z7W7|Q3UJU5	0	0	C41N11O14H67S0	937.487	10	0.588995	0.299073	0.0912813	0.0206512	0	0.359889	0.372216	0.196845	0.0710501	0	0	-0.0138743	0.00026753	0.00135398	0.0122528		0.0605583	0.00365762	0.0128262	0.243115		0.0800394	0.111542	0.0605583
RiboM_AM1119_AL01Liver_T0Days_MS_rep1Q1-20.csv	P62855	40S ribosomal protein S26	NIVEAAAVR	942.537	2	9.28	471.773838651 472.275469829 472.773907221 473.275569803	64796.5 33454.2828627 10264.7905346 3702.716987	P62855|Q497N1	0	0	C40N13O13H71S0	941.529	23	0.592034	0.298579	0.089539	0.0198476	0	0.199731	0.342586	0.292212	0.165471	0	0	-0.0146193	-0.00046141	0.00193267	0.013148		0.0372652	-0.0104849	0.0095359	0.0902877		0.031651	0.0437199	0.0372652
RiboM_AM1119_AL01Liver_T0Days_MS_rep1Q1-20.csv	Q9D1R9	60S ribosomal protein L34	AYGGSMCAK	944.396	1	6.08	944.397786983 945.399766305 946.403678926 947.414802174	12186.7597656 5976.22038852 2888.34965082 886.919973634	Q9D1R9|D3YWC0	0	0	C38N11O13H61S2	943.389	17	0.555999	0.272113	0.130261	0.0416271	0	0.249895	0.345963	0.262177	0.141965	0	0	-0.000496495	0.000297962	0.00139764	-0.00119911		0.00162198	0.0040347	0.0105949	-0.0119506		0.00107523	0.00947548	0.00162198
RiboM_AM1119_AL01Liver_T0Days_MS_rep1Q1-20.csv	Q9D1R9	60S ribosomal protein L34	AYGGSMCAK	944.396	2	6.08	472.705077395 473.206780643 473.706540047 474.213373277	53816.1796875 25312.8136072 12046.2915279 4541.9076441	Q9D1R9|D3YWC0	0	0	C38N11O13H61S2	943.389	17	0.555999	0.272113	0.130261	0.0416271	0	0.249895	0.345963	0.262177	0.141965	0	0	0.0062422	-0.00765883	-0.00440757	0.0058242		-0.0203924	-0.103708	-0.0334118	0.0580457		-0.0248666	0.0662909	-0.0203924
RiboM_AM1136_LiverAL2_T0hrs_MS_rep2Q1-4.csv	Q9D1R9	60S ribosomal protein L34	AYGGSMCAK	944.396	1	6.08	944.396769193 945.39949283 946.403188613 947.413619941 948.434625809	26708.5761719 13331.9540496 5940.88096037 2034.61447098 1048.96254692	Q9D1R9|D3YWC0	0	0	C38N11O13H61S2	943.389	17	0.555999	0.272113	0.130261	0.0416271	0	0.249895	0.345963	0.262177	0.141965	0	0	0.000243637	0.00554331	-0.00653348	0.000746529		-0.000795926	0.0750618	-0.0495274	0.00744013		0.00804465	0.0512652	-0.000795926
RiboM_AM1119_AL01Liver_T0Days_MS_rep1Q1-20.csv	Q3UAC2	40S ribosomal protein S3a	EVQTNDLK	946.484	2	6.32	473.746274475 474.248011574 474.74714253 475.249777359	62442.9960938 31029.0019531 10357.2470703 4415.34491364	Q3UAC2|P97351|Q564F3|D3Z6C3|Q3U5P8|Q9D1S3|D3Z7W7|Q3UJU5	0	0	C39N11O16H67S0	945.477	13	0.599164	0.291475	0.0890366	0.0203241	0	0.317362	0.371599	0.221409	0.0896302	0	0	-0.0222947	-0.00481881	0.00664714	0.0204664		0.0791147	-0.060142	0.0502155	0.295304		0.091123	0.14876	0.0791147
RiboM_AM1136_LiverAL2_T0hrs_MS_rep2Q1-4.csv	Q3UAC2	40S ribosomal protein S3a	EVQTNDLK	946.484	1	6.32	946.499800677 947.49483587 948.495456928 949.494600006	2989.03613281 1964.50216636 2447.9231369 1252.48421596	Q3UAC2|P97351|Q564F3|D3Z6C3|Q3U5P8|Q9D1S3|D3Z7W7|Q3UJU5	0	0	C39N11O16H67S0	945.477	13	0.599164	0.291475	0.0890366	0.0203241	0	0.317362	0.371599	0.221409	0.0896302	0	0	-0.253768	-0.0644687	0.193831	0.124406		0.90052	-0.804613	1.46429	1.79502		0.838803	1.15617	0.90052
RiboM_AM1136_LiverAL2_T0hrs_MS_rep2Q1-4.csv	Q3UAC2	40S ribosomal protein S3a	EVQTNDLK	946.484	2	6.32	473.749260323 474.253821906 474.753191988 475.250599481 475.756883197	62237.7070312 27120.1638172 28948.1099842 28174.2071237 6940.93505859	Q3UAC2|P97351|Q564F3|D3Z6C3|Q3U5P8|Q9D1S3|D3Z7W7|Q3UJU5	0	0	C39N11O16H67S0	945.477	13	0.599164	0.291475	0.0890366	0.0203241	0	0.317362	0.371599	0.221409	0.0896302	0	0	-0.174276	-0.10633	0.108588	0.172017		0.618434	-1.32707	0.820324	2.48199		0.648421	1.55938	0.618434
RiboM_AM1119_AL01Liver_T0Days_MS_rep1Q1-20.csv	P62270	40S ribosomal protein S18	IAFAITAIK	947.592	2	16.9	474.301668635 474.802213344 475.303521483 475.805812644	36373.0039062 20246.6662595 6422.94913304 1905.64942159	P62270|Q561N5|F6YVP7|S4R1N6|Q3TW65	0	0	C46N10O11H78S0	946.585	15	0.562944	0.315141	0.0992612	0.022654	0	0.272662	0.367968	0.247944	0.111426	0	0	-0.00291344	-0.00340571	-0.000367894	0.00668704		0.0100366	-0.0644696	-0.00247436	0.075328		0.00460516	0.0573081	0.0100366
RiboM_AM1136_LiverAL2_T0hrs_MS_rep2Q1-4.csv	P62270	40S ribosomal protein S18	IAFAITAIK	947.592	2	16.9	474.300346687 474.801825896 475.302517158 475.809875789	267923.28125 145677.235506 45819.1680148 10588.6830551	P62270|Q561N5|F6YVP7|S4R1N6|Q3TW65	0	0	C46N10O11H78S0	946.585	15	0.562944	0.315141	0.0992612	0.022654	0	0.272662	0.367968	0.247944	0.111426	0	0	0.00709556	-0.00519493	-0.00177535	-0.000125282		-0.0244437	-0.0983394	-0.0119405	-0.00141127		-0.0340337	0.043892	-0.0244437
RiboM_AM1119_AL01Liver_T0Days_MS_rep1Q1-20.csv	Q5CZY9	Rps16 protein	ALVAYYQK	955.525	2	9.65	478.267382431 478.768992326 479.270363946 479.772204437	39705.6953125 21019.2585363 7923.83386801 2237.20111289	Q5CZY9|Q641N3|A4FUS1|P14131	0	0	C46N10O12H70S0	954.517	14	0.562417	0.314353	0.100042	0.0231883	0	0.285364	0.369835	0.240271	0.10453	0	0	-0.00228217	-0.0178305	0.0117404	0.00837224		0.00823731	-0.321371	0.0837233	0.102927		-0.0316208	0.197443	0.00823731
RiboM_AM1136_LiverAL2_T0hrs_MS_rep2Q1-4.csv	Q5CZY9	Rps16 protein	ALVAYYQK	955.525	2	9.65	478.265148123 478.768559902 479.268209264 479.770184564	199264.921875 112261.828869 46262.2557975 13487.6929873	Q5CZY9|Q641N3|A4FUS1|P14131	0	0	C46N10O12H70S0	954.517	14	0.562417	0.314353	0.100042	0.0231883	0	0.285364	0.369835	0.240271	0.10453	0	0	-0.0257148	-0.0119855	0.0245608	0.0131396		0.0928158	-0.216023	0.175148	0.161536		0.0533692	0.183174	0.0928158
RiboM_AM1136_LiverAL2_T0hrs_MS_rep2Q1-4.csv	Q5CZY9	Rps16 protein	ALVAYYQK	955.525	3	9.65	319.178249784 319.515724921 319.850004451 320.182858915 320.521297539	56456.4179688 2115.99436501 1528.59438433 7869.97882499 3052.12945594	Q5CZY9|Q641N3|A4FUS1|P14131	0	0	C46N10O12H70S0	954.517	14	0.562417	0.314353	0.100042	0.0231883	0	0.285364	0.369835	0.240271	0.10453	0	0	0.268179	-0.283222	-0.0775535	0.0925961		-0.967972	-5.1047	-0.55305	1.13836		-1.37184	2.65009	-0.967972
RiboM_AM1119_AL01Liver_T0Days_MS_rep1Q1-20.csv	Q3THJ6	60S ribosomal protein L10	LIPDGCGVK	958.503	2	8.27	479.757064088 480.258576724 480.758869861 481.259040019	56078.0390625 32691.9915887 12628.0867867 5311.30035877	Q3THJ6|Q6ZWV3|I7HLV2|P86048|B7FAU6|F6RUE0|O89059	0	0	C41N11O13H71S1	957.495	12	0.562875	0.290459	0.113881	0.0327854	0	0.315312	0.361918	0.224244	0.0985254	0	0	-0.0373539	0.0159059	0.00445997	0.0169881		0.150887	0.222586	0.0404118	0.258413		0.168074	0.0961348	0.150887
RiboM_AM1136_LiverAL2_T0hrs_MS_rep2Q1-4.csv	Q3THJ6	60S ribosomal protein L10	LIPDGCGVK	958.503	2	8.27	479.75582005 480.257404986 480.759362541 481.263649037 481.767320211	372293.4375 195080.165321 78074.5152142 35556.2071743 9490.77676392	Q3THJ6|Q6ZWV3|I7HLV2|P86048|B7FAU6|F6RUE0|O89059	0	0	C41N11O13H71S1	957.495	12	0.562875	0.290459	0.113881	0.0327854	0	0.315312	0.361918	0.224244	0.0985254	0	0	-0.016192	-0.00399926	0.000765227	0.019426		0.0654056	-0.0559654	0.00693372	0.295497		0.0779678	0.153255	0.0654056
RiboM_AM1136_LiverAL2_T0hrs_MS_rep2Q1-4.csv	Q3THJ6	60S ribosomal protein L10	LIPDGCGVK	958.503	3	8.27	320.169984748 320.51094889 320.846965103 321.178242376 321.518335169	21531.5527344 701.577552071 427.486541748 5760.41503906 616.407589685	Q3THJ6|Q6ZWV3|I7HLV2|P86048|B7FAU6|F6RUE0|O89059	0	0	C41N11O13H71S1	957.495	12	0.562875	0.290459	0.113881	0.0327854	0	0.315312	0.361918	0.224244	0.0985254	0	0	0.194717	-0.265774	-0.0988397	0.169896		-0.786538	-3.71922	-0.895587	2.58436		-0.704247	2.57866	-0.786538
RiboM_AM1148_LiverAL01R_T0days_MS_rep1Q1-27.csv	Q3THJ6	60S ribosomal protein L10	LIPDGCGVK	958.503	3	8	320.175758009 320.510529132 320.844652508 321.17897855	32625.453125 2415.93874453 2325.08543691 7315.1022763	Q3THJ6|Q6ZWV3|I7HLV2|P86048|B7FAU6|F6RUE0|O89059	0	0	C41N11O13H71S1	957.495	12	0.562875	0.290459	0.113881	0.0327854	0	0.315312	0.361918	0.224244	0.0985254	0	0	0.167302	-0.236389	-0.0618441	0.130931		-0.675797	-3.30801	-0.56037	1.99165		-0.638133	2.16421	-0.675797
RiboM_AM1119_AL01Liver_T0Days_MS_rep1Q1-20.csv	P14148	60S ribosomal protein L7	SVNELIYK	965.53	2	10.8	483.271296998 483.771642548 484.272651351 484.774410682	50797.0273438 25963.497706 8810.9587411 2510.55827719	P14148|Q5M9N8|Q3UBI6|F6XI62|Q3TK73	0	0	C44N10O14H72S0	964.523	10	0.571949	0.307677	0.0975636	0.02281	0	0.350005	0.372556	0.202461	0.0749775	0	0	0.00475218	-0.0129124	0.00246771	0.00569247		-0.0214116	-0.199023	0.0235249	0.109119		-0.0219477	0.129875	-0.0214116
RiboM_AM1136_LiverAL2_T0hrs_MS_rep2Q1-4.csv	P14148	60S ribosomal protein L7	SVNELIYK	965.53	2	10.8	483.2700347 483.771016642 484.270677886 484.773101292	372149.5 195699.226951 71087.5735924 15977.9171925	P14148|Q5M9N8|Q3UBI6|F6XI62|Q3TK73	0	0	C44N10O14H72S0	964.523	10	0.571949	0.307677	0.0975636	0.02281	0	0.350005	0.372556	0.202461	0.0749775	0	0	-0.00370752	-0.00886072	0.0109813	0.00158693		0.0167048	-0.136574	0.104686	0.03042		0.00380923	0.101255	0.0167048
RiboM_AM1119_AL01Liver_T0Days_MS_rep1Q1-20.csv	Q5XJF6	Ribosomal protein	DTLYEAVR	966.489	2	10.4	483.750631622 484.25197231 484.75275713 485.257015694 485.763198285	49373.6015625 25978.0158155 8927.31701448 3650.0555213 1211.36758054	Q5XJF6|Q3U561|P53026|Q99JL6	0	0	C42N11O15H67S0	965.482	16	0.581443	0.301861	0.0946653	0.0220309	0	0.268569	0.365666	0.250475	0.11529	0	0	-0.0199258	-0.0064181	0.00686342	0.0194805		0.0636865	-0.10059	0.0440499	0.208887		0.0540084	0.126597	0.0636865
RiboM_AM1136_LiverAL2_T0hrs_MS_rep2Q1-4.csv	Q5XJF6	Ribosomal protein	DTLYEAVR	966.489	2	10.4	483.749067398 484.250558485 484.751509648 485.253672553 485.757443851	416030.90625 217534.514479 69274.6902655 25492.6533128 7316.12280578	Q5XJF6|Q3U561|P53026|Q99JL6	0	0	C42N11O15H67S0	965.482	16	0.581443	0.301861	0.0946653	0.0220309	0	0.268569	0.365666	0.250475	0.11529	0	0	-0.0102327	-0.00318661	0.000448779	0.0129705		0.0327054	-0.0499431	0.00288029	0.139081		0.0311809	0.0796382	0.0327054
RiboM_AM1119_AL01Liver_T0Days_MS_rep1Q1-20.csv	Q6ZWY3	40S ribosomal protein S27-like	LTEGCSFR	969.446	2	7.43	485.228738459 485.729484206 486.232264058 486.734986106 487.241535827	68146.921875 33538.3789572 13069.2751505 4281.65641987 1986.0838348	Q6ZWY3|Q6ZWU9|D3YYB0|D6RH49	0	0	C40N12O14H64S1	968.439	14	0.566275	0.287639	0.113415	0.0326705	0	0.289163	0.360016	0.239081	0.11174	0	0	0.00621381	-0.00588964	-0.00362298	0.00329881		-0.0224235	-0.0813749	-0.0288302	0.0417205		-0.022727	0.0504328	-0.0224235
RiboM_AM1136_LiverAL2_T0hrs_MS_rep2Q1-4.csv	Q6ZWY3	40S ribosomal protein S27-like	LTEGCSFR	969.446	1	7.43	969.445822877 970.447712533 971.447194344 972.454651225 973.474608513	20450.7871094 10682.0687559 4286.33724736 1533.34486006 513.490773095	Q6ZWY3|Q6ZWU9|D3YYB0|D6RH49	0	0	C40N12O14H64S1	968.439	14	0.566275	0.287639	0.113415	0.0326705	0	0.289163	0.360016	0.239081	0.11174	0	0	-0.0128412	0.0014364	0.00258035	0.00882444		0.0463393	0.0198461	0.0205334	0.111604		0.0495806	0.043148	0.0463393
RiboM_AM1136_LiverAL2_T0hrs_MS_rep2Q1-4.csv	Q6ZWY3	40S ribosomal protein S27-like	LTEGCSFR	969.446	2	7.43	485.22710755 485.728381729 486.229922665 486.733756376 487.240534835	560020.3125 270283.973432 105451.053148 32532.3359375 30593.6093279	Q6ZWY3|Q6ZWU9|D3YYB0|D6RH49	0	0	C40N12O14H64S1	968.439	14	0.566275	0.287639	0.113415	0.0326705	0	0.289163	0.360016	0.239081	0.11174	0	0	0.0120864	-0.00850295	-0.00451072	0.000927258		-0.0436156	-0.117482	-0.0358945	0.0117271		-0.0463162	0.0533838	-0.0436156
RiboM_AM1148_LiverAL01R_T0days_MS_rep1Q1-27.csv	Q6ZWY3	40S ribosomal protein S27-like	LTEGCSFR	969.446	1	7.4	969.443771643 970.442152619 971.454994822 972.467841672 973.469011872	5229.67919922 2775.60791016 2022.36568131 4268.10564819 2494.98456354	Q6ZWY3|Q6ZWU9|D3YYB0|D6RH49	0	0	C40N12O14H64S1	968.439	14	0.566275	0.287639	0.113415	0.0326705	0	0.289163	0.360016	0.239081	0.11174	0	0	-0.200455	-0.0934829	0.0280507	0.265887		0.72337	-1.29162	0.223216	3.3627		0.754418	1.93843	0.72337
RiboM_AM1148_LiverAL01R_T0days_MS_rep1Q1-27.csv	Q6ZWY3	40S ribosomal protein S27-like	LTEGCSFR	969.446	2	7.4	485.228593021 485.729960725 486.230783972 486.737408458 487.253156503	428272.34375 209097.480881 83660.5662917 27095.3919883 7973.90863217	Q6ZWY3|Q6ZWU9|D3YYB0|D6RH49	0	0	C40N12O14H64S1	968.439	14	0.566275	0.287639	0.113415	0.0326705	0	0.289163	0.360016	0.239081	0.11174	0	0	0.00618526	-0.00814389	-0.00158852	0.00354715		-0.0223204	-0.112521	-0.0126408	0.0448613		-0.0256552	0.0650608	-0.0223204
RiboM_AM1119_AL01Liver_T0Days_MS_rep1Q1-20.csv	Q91V55	40S ribosomal protein S5	AQCPIVER	972.493	2	6.88	486.755281024 487.256639733 487.75927973 488.269829393	61079.1679688 31322.2167969 15719.4711724 6736.94042969	Q91V55|D3YYM6|P97461	0	0	C40N13O13H69S1	971.486	20	0.565037	0.289311	0.113182	0.0324693	0	0.220503	0.345085	0.279144	0.155269	0	0	-0.0332566	-0.0166072	0.0236785	0.0261853		0.0965263	-0.297761	0.142674	0.213237		0.0386692	0.229364	0.0965263
RiboM_AM1136_LiverAL2_T0hrs_MS_rep2Q1-4.csv	Q91V55	40S ribosomal protein S5	AQCPIVER	972.493	1	6.88	972.493389214 973.495472974 974.506125493 975.510695115	10992.9609375 5701.08974497 6279.05057413 2997.10878099	Q91V55|D3YYM6|P97461	0	0	C40N13O13H69S1	971.486	20	0.565037	0.289311	0.113182	0.0324693	0	0.220503	0.345085	0.279144	0.155269	0	0	-0.141746	-0.0697873	0.128597	0.0829364		0.411414	-1.25126	0.77486	0.675381		0.152598	0.948388	0.411414
RiboM_AM1136_LiverAL2_T0hrs_MS_rep2Q1-4.csv	Q91V55	40S ribosomal protein S5	AQCPIVER	972.493	2	6.88	486.752150758 487.253436365 487.755900111 488.269907954	353381.65625 185818.71875 118597.804688 65378.4578174	Q91V55|D3YYM6|P97461	0	0	C40N13O13H69S1	971.486	20	0.565037	0.289311	0.113182	0.0324693	0	0.220503	0.345085	0.279144	0.155269	0	0	-0.0763855	-0.0323636	0.0508138	0.0579353		0.221706	-0.580268	0.306178	0.471788		0.104851	0.468408	0.221706
RiboM_AM1136_LiverAL2_T0hrs_MS_rep2Q1-4.csv	Q91V55	40S ribosomal protein S5	AQCPIVER	972.493	3	6.88	324.832804144 325.170717407 325.505020173 325.839001913 326.178751343	57833.1367188 40095.5607378 13839.2140367 4255.44077702 13363.6414921	Q91V55|D3YYM6|P97461	0	0	C40N13O13H69S1	971.486	20	0.565037	0.289311	0.113182	0.0324693	0	0.220503	0.345085	0.279144	0.155269	0	0	-0.0665762	0.0562703	0.00609773	0.00420816		0.193235	1.00891	0.0367418	0.0342686		0.318288	0.46638	0.193235
RiboM_AM1119_AL01Liver_T0Days_MS_rep1Q1-20.csv	P62751	60S ribosomal protein L23a	LDHYAIIK	972.551	3	9.32	324.85702713 325.191919856 325.527339663 325.861160903	22746.5292969 13346.1400081 4513.96675268 1198.31969668	P62751|Q5M9M5|Q4V9X9|Q91YK6|D3Z1D6|D3YU45|D3YU46|D3YTY6	0	0	C46N11O12H73S0	971.544	12	0.560155	0.315403	0.100935	0.0235073	0	0.312069	0.372874	0.224305	0.0907521	0	0	-0.0160445	0.00384503	0.0070422	0.00515724		0.064673	0.0669036	0.0570818	0.0766936		0.066338	0.00808305	0.064673
RiboM_AM1136_LiverAL2_T0hrs_MS_rep2Q1-4.csv	P62751	60S ribosomal protein L23a	LDHYAIIK	972.551	2	9.32	486.779275948 487.286171221 487.789160572 488.288123887	73081.6328125 50661.7673911 18613.1137745 25583.0100394	P62751|Q5M9M5|Q4V9X9|Q91YK6|D3Z1D6|D3YU45|D3YU46|D3YTY6	0	0	C46N11O12H73S0	971.544	12	0.560155	0.315403	0.100935	0.0235073	0	0.312069	0.372874	0.224305	0.0907521	0	0	-0.124989	-0.013736	0.00989761	0.128827		0.503812	-0.239008	0.0802268	1.9158		0.565207	0.950408	0.503812
RiboM_AM1136_LiverAL2_T0hrs_MS_rep2Q1-4.csv	P62751	60S ribosomal protein L23a	LDHYAIIK	972.551	3	9.32	324.856460621 325.192430123 325.527347503 325.862101522	168340.875 100025.443859 32010.7245417 10062.9907467	P62751|Q5M9M5|Q4V9X9|Q91YK6|D3Z1D6|D3YU45|D3YU46|D3YTY6	0	0	C46N11O12H73S0	971.544	12	0.560155	0.315403	0.100935	0.0235073	0	0.312069	0.372874	0.224305	0.0907521	0	0	-0.01789	0.00680259	0.00217941	0.00890796		0.0721118	0.118365	0.0176656	0.132471		0.0851533	0.0518544	0.0721118
RiboM_AM1119_AL01Liver_T0Days_MS_rep1Q1-20.csv	Q9DB79	40S ribosomal protein S11	QPTIFQNK	975.526	2	9.12	488.269053738 488.768889358 489.268993554 489.772439097	30695.8964844 16412.5498113 6069.96982887 2807.80014194	Q9DB79|P62281|Q3UC02|Q9D0P6|Q9CW75	0	0	C44N12O13H70S0	974.519	12	0.569277	0.310022	0.0979832	0.0227178	0	0.31689	0.37278	0.221514	0.0888152	0	0	-0.0210011	-0.0168686	0.0104358	0.0274339		0.0832099	-0.268786	0.0844794	0.415052		0.0784888	0.279245	0.0832099
RiboM_AM1136_LiverAL2_T0hrs_MS_rep2Q1-4.csv	Q9DB79	40S ribosomal protein S11	QPTIFQNK	975.526	2	9.12	488.267471216 488.768910521 489.269277193 489.769968873	306386.5625 162737.4375 59310.1484375 11785.2171805	Q9DB79|P62281|Q3UC02|Q9D0P6|Q9CW75	0	0	C44N12O13H70S0	974.519	12	0.569277	0.310022	0.0979832	0.0227178	0	0.31689	0.37278	0.221514	0.0888152	0	0	-0.00212489	-0.00877877	0.0118058	-0.000902145		0.00841921	-0.139882	0.0955698	-0.0136487		-0.0123854	0.097201	0.00841921
RiboM_AM1119_AL01Liver_T0Days_MS_rep1Q1-20.csv	Q9DB79	40S ribosomal protein S11	DYLHYIR	979.5	2	12.57	490.260472981 490.760991664 491.263703592 491.75810182 492.276120849	15296.2753906 6078.95910477 2609.91711634 1025.48813951 10644.5615755	Q9DB79|P62281|Q3UC02|Q9D0P6|Q9CW75	0	0	C46N12O12H66S0	978.492	11	0.558754	0.31605	0.101489	0.0237063	0	0.326352	0.373598	0.215906	0.0841436	0	0	0.0528367	-0.0729955	0.00286306	0.0172958		-0.227351	-1.26845	0.025023	0.286177		-0.29615	0.681262	-0.227351
RiboM_AM1119_AL01Liver_T0Days_MS_rep1Q1-20.csv	Q9DB79	40S ribosomal protein S11	DYLHYIR	979.5	3	12.57	327.174391792 327.507803931 327.842809159 328.180096372 328.520713893	17331.0527344 9776.92929962 3139.87231815 1222.8019604 13966.8284961	Q9DB79|P62281|Q3UC02|Q9D0P6|Q9CW75	0	0	C46N12O12H66S0	978.492	11	0.558754	0.31605	0.101489	0.0237063	0	0.326352	0.373598	0.215906	0.0841436	0	0	-0.00804888	-0.00538232	-0.00171779	0.015149		0.0346335	-0.0935289	-0.0150134	0.250656		0.0441869	0.147412	0.0346335
RiboM_AM1136_LiverAL2_T0hrs_MS_rep2Q1-4.csv	Q9DB79	40S ribosomal protein S11	DYLHYIR	979.5	2	12.57	490.256222362 490.755905718 491.259619165 491.763065187 492.271666799	70669.328125 27452.1805085 20418.3846808 8764.57767798 11946.5043463	Q9DB79|P62281|Q3UC02|Q9D0P6|Q9CW75	0	0	C46N12O12H66S0	978.492	11	0.558754	0.31605	0.101489	0.0237063	0	0.326352	0.373598	0.215906	0.0841436	0	0	-0.00363348	-0.100409	0.0589009	0.045141		0.0156345	-1.7448	0.514791	0.746907		-0.116868	1.12736	0.0156345
RiboM_AM1136_LiverAL2_T0hrs_MS_rep2Q1-4.csv	Q9DB79	40S ribosomal protein S11	DYLHYIR	979.5	3	12.57	327.172299414 327.506586275 327.841606163 328.180168967 328.516481402	135438.390625 74067.0637741 25153.6275856 7477.58783381 1944.80611893	Q9DB79|P62281|Q3UC02|Q9D0P6|Q9CW75	0	0	C46N12O12H66S0	978.492	11	0.558754	0.31605	0.101489	0.0237063	0	0.326352	0.373598	0.215906	0.0841436	0	0	0.000592846	-0.0101609	0.00239273	0.00717536		-0.00255095	-0.176567	0.0209123	0.118724		-0.00987042	0.122917	-0.00255095
RiboM_AM1119_AL01Liver_T0Days_MS_rep1Q1-20.csv	Q3U9L3	60S ribosomal protein L3	HGSLGFLPR	983.542	2	11.6	492.276961495 492.777787496 493.278614258 493.782678866	35890.8164062 19538.695277 6523.36278038 1838.61532267	Q3U9L3|Q3UB67|Q3UB15|P27659|Q3UB90|Q3T9U9|E9PWZ3|Q5U470|Q9CQ09|Q99N25	0	0	C45N14O11H70S0	982.535	15	0.561617	0.315738	0.0997977	0.0228482	0	0.272079	0.36783	0.248299	0.111792	0	0	0.00101048	-0.00944752	0.00246296	0.00597408		-0.00348997	-0.181361	0.0165854	0.0671671		-0.0252747	0.108221	-0.00348997
RiboM_AM1119_AL01Liver_T0Days_MS_rep1Q1-20.csv	Q3U9L3	60S ribosomal protein L3	HGSLGFLPR	983.542	3	11.6	328.520844413 328.855849589 329.190484007 329.527328843	18716.1269531 10300.7907336 3764.54518427 883.12239461	Q3U9L3|Q3UB67|Q3UB15|P27659|Q3UB90|Q3T9U9|E9PWZ3|Q5U470|Q9CQ09|Q99N25	0	0	C45N14O11H70S0	982.535	15	0.561617	0.315738	0.0997977	0.0228482	0	0.272079	0.36783	0.248299	0.111792	0	0	-0.00565762	-0.00975452	0.0120273	0.00338479		0.0195402	-0.187255	0.0809914	0.0380555		-0.0121669	0.119529	0.0195402
RiboM_AM1136_LiverAL2_T0hrs_MS_rep2Q1-4.csv	Q3U9L3	60S ribosomal protein L3	HGSLGFLPR	983.542	2	11.6	492.274934832 492.785335006 493.288343252 493.789007189	228372.40625 191341.127153 93568.2830498 33297.0896202	Q3U9L3|Q3UB67|Q3UB15|P27659|Q3UB90|Q3T9U9|E9PWZ3|Q5U470|Q9CQ09|Q99N25	0	0	C45N14O11H70S0	982.535	15	0.561617	0.315738	0.0997977	0.0228482	0	0.272079	0.36783	0.248299	0.111792	0	0	-0.143795	0.0343329	0.0713912	0.0380709		0.496638	0.65908	0.480744	0.428035		0.516124	0.0997125	0.496638
RiboM_AM1136_LiverAL2_T0hrs_MS_rep2Q1-4.csv	Q3U9L3	60S ribosomal protein L3	HGSLGFLPR	983.542	3	11.6	328.51966265 328.854632394 329.18947816 329.524083117	141460.390625 80410.4536673 27138.2611408 6079.01948839	Q3U9L3|Q3UB67|Q3UB15|P27659|Q3UB90|Q3T9U9|E9PWZ3|Q5U470|Q9CQ09|Q99N25	0	0	C45N14O11H70S0	982.535	15	0.561617	0.315738	0.0997977	0.0228482	0	0.272079	0.36783	0.248299	0.111792	0	0	-0.00706157	-0.00051134	0.00659004	0.000982868		0.0243892	-0.00981607	0.0443769	0.0110505		0.0175001	0.0227859	0.0243892
RiboM_AM1148_LiverAL01R_T0days_MS_rep1Q1-27.csv	Q3U9L3	60S ribosomal protein L3	HGSLGFLPR	983.542	2	10.82	492.280845542 492.786391612 493.283753816 493.785615339 494.292214043	72905.8515625 43001.8508747 23973.5306166 8517.64507023 16763.1481502	Q3U9L3|Q3UB67|Q3UB15|Q3T9U9|P27659|Q3UB90|E9PWZ3|Q5U470|Q9CQ09	0	0	C45N14O11H70S0	982.535	15	0.561617	0.315738	0.0997977	0.0228482	0	0.272079	0.36783	0.248299	0.111792	0	0	-0.0703335	-0.0259654	0.0617502	0.0345488		0.242917	-0.498452	0.415822	0.388435		0.137181	0.430495	0.242917
RiboM_AM1119_AL01Liver_T0Days_MS_rep1Q1-20.csv	P84099	60S ribosomal protein L19	LLADQAEAR	986.527	2	7.3	493.769373 494.270115184 494.770816108 495.272771115	81645.4296875 41804.9140625 13317.3424342 4033.22460938	P84099|Q5I0T8|A2A547	0	0	C41N13O15H71S0	985.519	27	0.583166	0.300966	0.094047	0.0218202	0	0.166655	0.322911	0.311245	0.199189	0	0	-0.00330212	-0.00405832	0.000535771	0.00682467		0.00792805	Value -0.184935230579 was not used due to low maximum possible change	0.00246674	0.0384773		0.0162907	0.0194072	0.00792805
RiboM_AM1136_LiverAL2_T0hrs_MS_rep2Q1-4.csv	P84099	60S ribosomal protein L19	LLADQAEAR	986.527	3	7.3	329.519957362 329.851126233 330.18663969 330.520618708 330.854291295	2826.06054688 3410.97714936 283336.40625 140048.609375 43258.2539062	P84099|Q5I0T8|A2A547	0	0	C41N13O15H71S0	985.519	27	0.583166	0.300966	0.094047	0.0218202	0	0.166655	0.322911	0.311245	0.199189	0	0	-0.576588	-0.293027	0.565455	0.304161		1.38433	Value -13.353047596 was not used due to low maximum possible change	2.60341	1.71485		1.90086	0.630469	1.38433
RiboM_AM1148_LiverAL01R_T0days_MS_rep1Q1-27.csv	P84099	60S ribosomal protein L19	LLADQAEAR	986.527	2	7.18	493.769215937 494.27120186 494.774287259 495.276862142	424912.0 227208.744792 129804.204978 55752.3524793	P84099|Q5I0T8|A2A547	0	0	C41N13O15H71S0	985.519	27	0.583166	0.300966	0.094047	0.0218202	0	0.166655	0.322911	0.311245	0.199189	0	0	-0.0759163	-0.0297297	0.0609103	0.0447357		0.182267	Value -1.35476378512 was not used due to low maximum possible change	0.280437	0.252218		0.238307	0.0505418	0.182267
RiboM_AM1148_LiverAL01R_T0days_MS_rep1Q1-27.csv	P84099	60S ribosomal protein L19	LLADQAEAR	986.527	3	7.18	329.521502504 329.855641066 330.194207622 330.5245427 330.85855598	1917.31323242 1943.23657737 43594.66482 20958.7472287 7808.18975956	P84099|Q5I0T8|A2A547	0	0	C41N13O15H71S0	985.519	27	0.583166	0.300966	0.094047	0.0218202	0	0.166655	0.322911	0.311245	0.199189	0	0	-0.555141	-0.272562	0.543172	0.284532		1.33284	Value -12.4204881995 was not used due to low maximum possible change	2.50082	1.60418		1.81261	0.611251	1.33284
RiboM_AM1119_AL01Liver_T0Days_MS_rep1Q1-20.csv	Q9CWK0	60S ribosomal protein L14	ALVDGPCTR	988.488	2	7.63	494.750603284 495.252279996 495.755819327 496.258627184 496.757884121	72275.2578125 37819.6413635 14647.4117515 6010.10811593 1675.48050352	Q9CWK0|Q9CR57|Q569Z0|Q922F9	0	0	C40N13O14H69S1	987.481	17	0.56385	0.288913	0.114204	0.0330333	0	0.251416	0.353847	0.260965	0.133771	0	0	-0.0110858	0.000333596	-0.00218006	0.0129322		0.035482	0.0051374	-0.0148545	0.128375		0.038535	0.0633678	0.035482
RiboM_AM1136_LiverAL2_T0hrs_MS_rep2Q1-4.csv	Q9CWK0	60S ribosomal protein L14	ALVDGPCTR	988.488	1	7.63	988.505743394 989.508305387 990.507306871 991.504589567 992.505344649	38328.2539062 19433.3320312 8113.72412109 2744.9919327 1090.49962045	Q9CWK0|Q9CR57|Q569Z0|Q922F9	0	0	C40N13O14H69S1	987.481	17	0.56385	0.288913	0.114204	0.0330333	0	0.251416	0.353847	0.260965	0.133771	0	0	-0.00529439	-0.0057117	0.00403679	0.0069693		0.0169456	-0.0879606	0.0275058	0.0691825		0.00641836	0.0668387	0.0169456
RiboM_AM1136_LiverAL2_T0hrs_MS_rep2Q1-4.csv	Q9CWK0	60S ribosomal protein L14	ALVDGPCTR	988.488	2	7.63	494.751472932 495.253065745 495.757672556 496.260106706 496.765371279	531766.5625 281350.711229 109274.894045 44862.3955734 142204.626293	Q9CWK0|Q9CR57|Q569Z0|Q922F9	0	0	C40N13O14H69S1	987.481	17	0.56385	0.288913	0.114204	0.0330333	0	0.251416	0.353847	0.260965	0.133771	0	0	-0.014081	0.00196295	-0.0012298	0.0133478		0.0450688	0.0302295	-0.00837959	0.132501		0.0498549	0.059525	0.0450688
RiboM_AM1119_AL01Liver_T0Days_MS_rep1Q1-20.csv	Q5M9L1	60S ribosomal protein L36	YPMAVGLNK	992.523	2	11.63	496.767453413 497.269161383 497.768457028 498.271620326	35436.9179688 20349.5538663 9341.85809039 3780.51576691	Q5M9L1|Q6ZWZ4|P47964|D3YX71	0	0	C45N11O12H73S1	991.516	12	0.540495	0.302704	0.120918	0.0358826	0	0.303545	0.361775	0.230813	0.103867	0	0	-0.0262374	-0.00739257	0.01465	0.01898		0.11073	-0.125147	0.13331	0.279182		0.0995184	0.167353	0.11073
RiboM_AM1136_LiverAL2_T0hrs_MS_rep2Q1-4.csv	Q5M9L1	60S ribosomal protein L36	YPMAVGLNK	992.523	2	11.63	496.768964054 497.27395096 497.774553368 498.276358075 498.787517082	10061.6259766 16927.6925594 12130.7512784 23263.4627831 4361.45995532	Q5M9L1|Q6ZWZ4|P47964|D3YX71	0	0	C45N11O12H73S1	991.516	12	0.540495	0.302704	0.120918	0.0358826	0	0.303545	0.361775	0.230813	0.103867	0	0	-0.379209	-0.031355	0.073536	0.337028		1.60038	-0.530804	0.66915	4.95744		1.67404	2.35636	1.60038
RiboM_AM1148_LiverAL01R_T0days_MS_rep1Q1-27.csv	Q5M9L1	60S ribosomal protein L36	YPMAVGLNK	992.523	1	10.1	992.536817938 993.5392189 994.54014449 995.539348431	17292.2382812 7275.25363614 3211.19881463 1242.55000673	Q5M9L1|Q6ZWZ4|P47964|D3YX71	0	0	C45N11O12H73S1	991.516	12	0.540495	0.302704	0.120918	0.0358826	0	0.303545	0.361775	0.230813	0.103867	0	0	0.0553524	-0.0520166	-0.0102684	0.0069326		-0.233604	-0.880579	-0.0934385	0.101974		-0.276412	0.425639	-0.233604
RiboM_AM1119_AL01Liver_T0Days_MS_rep1Q1-20.csv	P47911	60S ribosomal protein L6	HLTDAYFK	994.499	2	9.47	497.755829117 498.257762162 498.760864432 499.262990285 499.766554223	53208.4257812 30439.5655474 9870.3751803 3559.62061947 2198.55726021	P47911|Q3UCH0|Q3UFI4|E9PUX4	0	0	C47N11O13H67S0	993.492	11	0.55351	0.317448	0.104124	0.024918	0	0.323557	0.372948	0.217631	0.0858642	0	0	-0.00541017	-0.00389005	-0.00244941	0.0117496		0.0235273	-0.0700909	-0.0215794	0.192787		0.031161	0.114331	0.0235273
RiboM_AM1136_LiverAL2_T0hrs_MS_rep2Q1-4.csv	P47911	60S ribosomal protein L6	HLTDAYFK	994.499	2	9.47	497.754489305 498.256210104 498.75760817 499.260194529 499.764778618	581546.4375 327607.250762 104793.972351 35238.6257458 8269.1148449	P47911|Q3UCH0|Q3UFI4|E9PUX4	0	0	C47N11O13H67S0	993.492	11	0.55351	0.317448	0.104124	0.024918	0	0.323557	0.372948	0.217631	0.0858642	0	0	0.000773322	-0.00519902	-0.00424292	0.00866862		-0.00336295	-0.0936759	-0.0373803	0.142234		0.00195368	0.100663	-0.00336295
RiboM_AM1148_LiverAL01R_T0days_MS_rep1Q1-27.csv	P47911	60S ribosomal protein L6	HLTDAYFK	994.499	2	9.67	497.755760215 498.25972666 498.762654528 499.26646059 499.775376194	184470.546875 102109.211697 35629.0706334 19378.4820396 9429.35757156	Q3UFI4|P47911|Q3UCH0|E9PUX4	0	0	C47N11O13H67S0	993.492	11	0.55351	0.317448	0.104124	0.024918	0	0.323557	0.372948	0.217631	0.0858642	0	0	-0.0134708	-0.0185222	0.000180321	0.0318127		0.0585804	-0.333734	0.00158864	0.521979		0.0621036	0.352064	0.0585804
RiboM_AM1119_AL01Liver_T0Days_MS_rep1Q1-20.csv	Q9D1R9	60S ribosomal protein L34	LSYNTASNK	997.495	2	6.13	499.252595661 499.753545789 500.256180809 500.757917073 501.267879363	57200.4921875 31854.5010343 10419.9280122 2894.31177338 1807.22241211	Q9D1R9|D3YWC0	0	0	C42N12O16H68S0	996.488	12	0.578026	0.30251	0.0965497	0.0229146	0	0.321692	0.371597	0.218918	0.0877934	0	0	-0.0192597	0.00866297	0.00523802	0.0053587		0.0751351	0.125392	0.0428054	0.0825955		0.0814821	0.0339879	0.0751351
RiboM_AM1136_LiverAL2_T0hrs_MS_rep2Q1-4.csv	Q9D1R9	60S ribosomal protein L34	LSYNTASNK	997.495	2	6.13	499.251354589 499.752656825 500.254721849 500.755986622 501.271297725	341697.25 178052.298712 61116.4876683 13834.348068 8307.70194688	Q9D1R9|D3YWC0	0	0	C42N12O16H68S0	996.488	12	0.578026	0.30251	0.0965497	0.0229146	0	0.321692	0.371597	0.218918	0.0877934	0	0	-0.00345571	-0.00311132	0.00621886	0.000348161		0.0134813	-0.0450348	0.0508209	0.00536633		0.00615841	0.0394535	0.0134813
RiboM_AM1148_LiverAL01R_T0days_MS_rep1Q1-27.csv	Q9D1R9	60S ribosomal protein L34	LSYNTASNK	997.495	2	6.02	499.246808589 499.753880065 500.259091798 500.762590636 501.274633035	269363.125 156314.524058 64403.7699001 26289.9174458 11109.4913987	Q9D1R9|D3YWC0	0	0	C42N12O16H68S0	996.488	12	0.578026	0.30251	0.0965497	0.0229146	0	0.321692	0.371597	0.218918	0.0877934	0	0	-0.05638	0.000207635	0.0281741	0.0279983		0.219947	0.00300542	0.23024	0.431547		0.221185	0.17506	0.219947
RiboM_AM1119_AL01Liver_T0Days_MS_rep1Q1-20.csv	P47911	60S ribosomal protein L6	KPFSQHVR	998.553	3	5.33	333.524424642 333.86071778 334.193199143 334.529245938	6801.2109375 3702.20477453 1923.29571222 576.381077876	P47911|Q3UCH0|Q3UFI4|E9PUX4	0	0	C45N15O11H71S0	997.546	14	0.559528	0.3167	0.100628	0.0231432	0	0.283936	0.369994	0.241108	0.104962	0	0	-0.0364824	-0.0319832	0.0472823	0.0211833		0.132378	-0.600131	0.336577	0.258905		0.0319321	0.429697	0.132378
RiboM_AM1136_LiverAL2_T0hrs_MS_rep2Q1-4.csv	P47911	60S ribosomal protein L6	KPFSQHVR	998.553	3	5.33	333.522518316 333.856699218 334.190366962 334.524834879	420711.53125 234585.501563 81100.8098621 17532.1482716	P47911|Q3UCH0|Q3UFI4|E9PUX4	0	0	C45N15O11H71S0	997.546	14	0.559528	0.3167	0.100628	0.0231432	0	0.283936	0.369994	0.241108	0.104962	0	0	-0.00150338	-0.00555018	0.00694236	0.000111194		0.00545507	-0.104143	0.0494189	0.00135903		-0.0119776	0.0651813	0.00545507
RiboM_AM1119_AL01Liver_T0Days_MS_rep1Q1-20.csv	P62270	40S ribosomal protein S18	VLNTNIDGR	1001.54	2	8.25	501.274771358 501.776268606 502.277111442 502.777434637	70606.5078125 36560.3733803 12918.8857628 3350.91376844	P62270|Q561N5|F6YVP7|S4R1N6|Q3TW65	0	0	C41N14O15H72S0	1000.53	13	0.580996	0.302065	0.0948425	0.022097	0	0.308328	0.371331	0.226677	0.0936642	0	0	-0.00898967	-0.00587769	0.00981755	0.00504981		0.0329693	-0.0848565	0.0744689	0.0705604		0.0232855	0.074483	0.0329693
RiboM_AM1136_LiverAL2_T0hrs_MS_rep2Q1-4.csv	P62270	40S ribosomal protein S18	VLNTNIDGR	1001.54	1	8.25	1001.53344581 1002.54562411 1003.54839631 1004.55018005	7426.51953125 133306.420642 73906.384331 23218.415812	P62270|Q561N5|F6YVP7|S4R1N6|Q3TW65	0	0	C41N14O15H72S0	1000.53	13	0.580996	0.302065	0.0948425	0.022097	0	0.308328	0.371331	0.226677	0.0936642	0	0	-0.549773	0.258381	0.215874	0.0755177		2.01627	3.73026	1.63747	1.0552		2.1098	1.15035	2.01627
RiboM_AM1119_AL01Liver_T0Days_MS_rep1Q1-20.csv	Q3UAC2	40S ribosomal protein S3a	LITEDVQGK	1002.55	2	8.12	501.779499302 502.280047157 502.781750006 503.282372904	71702.296875 35959.1132812 11859.3694358 4872.06884766	Q3UAC2|P97351|Q564F3|D3Z6C3|Q3U5P8|Q9D1S3|D3Z7W7|Q3UJU5	0	0	C43N11O16H75S0	1001.54	15	0.573303	0.304881	0.0982851	0.0235309	0	0.277677	0.366956	0.245003	0.110364	0	0	0.00311556	-0.0158044	-0.0029471	0.0156359		-0.0105389	-0.254601	-0.0200868	0.180069		-0.0262892	0.177948	-0.0105389
RiboM_AM1148_LiverAL01R_T0days_MS_rep1Q1-27.csv	Q3UAC2	40S ribosomal protein S3a	LITEDVQGK	1002.55	3	7.58	334.859471526 335.190968253 335.527510878 335.861637245 336.198738832	102555.945312 66775.0343185 52302.411621 25054.0136719 14135.0361328	Q3UAC2|P97351|Q564F3|Q3U5P8|D3Z6C3|Q9D1S3|D3Z7W7|Q3UJU5	0	0	C43N11O16H75S0	1001.54	15	0.573303	0.304881	0.0982851	0.0235309	0	0.277677	0.366956	0.245003	0.110364	0	0	-0.15757	-0.0341945	0.113734	0.0780309		0.533005	-0.550857	0.775185	0.898636		0.413992	0.660918	0.533005
RiboM_AM1119_AL01Liver_T0Days_MS_rep1Q1-20.csv	Q3U7D2	Ribosomal protein L15	YIQELWR	1007.53	2	14.08	504.271163687 504.772488991 505.27371899 505.784594201 506.276669517	34687.9335938 19874.0943464 7281.97336946 3211.25181633 3339.83844115	Q3U7D2|Q5M8Q0|Q9CZM2|E9QAZ2|B8JKK2|E9Q1X1	0	0	C48N12O12H70S0	1006.52	13	0.546595	0.321561	0.106362	0.0254825	0	0.291149	0.370553	0.236802	0.101495	0	0	-0.0133875	-0.0160653	0.00557337	0.0238795		0.0524084	-0.327914	0.0427273	0.31415		0.0203428	0.264029	0.0524084
RiboM_AM1136_LiverAL2_T0hrs_MS_rep2Q1-4.csv	Q3U7D2	Ribosomal protein L15	YIQELWR	1007.53	2	14.08	504.269707406 504.771115871 505.272511438 505.781649284	218069.953125 122238.639714 44403.9630886 23423.3261719	Q3U7D2|Q5M8Q0|Q9CZM2|E9QAZ2|B8JKK2|E9Q1X1	0	0	C48N12O12H70S0	1006.52	13	0.546595	0.321561	0.106362	0.0254825	0	0.291149	0.370553	0.236802	0.101495	0	0	-0.0122875	-0.0220562	0.00243517	0.0319085		0.0481023	-0.450195	0.0186688	0.419777		0.0090883	0.356474	0.0481023
RiboM_AM1148_LiverAL01R_T0days_MS_rep1Q1-27.csv	Q3U7D2	Ribosomal protein L15	YIQELWR	1007.53	2	12.97	504.27301058 504.772165734 505.278376493 505.779444227 506.282890083	40848.40625 23987.0758195 21226.8530263 10074.8385997 20831.4584827	Q3U7D2|Q5M8Q0|Q9CZM2|E9QAZ2|B8JKK2|E9Q1X1	0	0	C48N12O12H70S0	1006.52	13	0.546595	0.321561	0.106362	0.0254825	0	0.291149	0.370553	0.236802	0.101495	0	0	-0.121698	-0.0720521	0.114436	0.079314		0.476413	-1.47068	0.877303	1.04343		0.231617	1.15955	0.476413
RiboM_AM1119_AL01Liver_T0Days_MS_rep1Q1-20.csv	Q9CQR2	40S ribosomal protein S21	TYGICGAIR	1010.51	2	10.88	505.761849258 506.262380685 506.760776323 507.271846362 507.778967355	12576.2197266 7708.04487013 2889.36346008 2671.60096816 712.076127158	Q9CQR2|Q8C1L7	0	0	C43N13O13H71S1	1009.5	15	0.547194	0.298436	0.119163	0.0352075	0	0.267679	0.357383	0.251459	0.123479	0	0	-0.0605962	-0.000197604	-0.00736783	0.0681617		0.216791	-0.00335223	-0.0556921	0.772178		0.232481	0.378673	0.216791
RiboM_AM1136_LiverAL2_T0hrs_MS_rep2Q1-4.csv	Q9CQR2	40S ribosomal protein S21	TYGICGAIR	1010.51	2	10.88	505.758881294 506.260001272 506.759886664 507.265149054 507.767626159	430516.65625 234573.837219 89660.8222559 60761.099248 11274.276999	Q9CQR2|Q8C1L7	0	0	C43N13O13H71S1	1009.5	15	0.547194	0.298436	0.119163	0.0352075	0	0.267679	0.357383	0.251459	0.123479	0	0	-0.0192842	-0.0107964	-0.00921853	0.0392991		0.0689916	-0.183154	-0.0696811	0.445205		0.0653404	0.273429	0.0689916
RiboM_AM1119_AL01Liver_T0Days_MS_rep1Q1-20.csv	P62900	60S ribosomal protein L31	EYTINIHK	1017.54	3	8.7	339.851807972 340.187696801 340.519549192 340.857180948 341.19747616	13583.7001953 7934.69631231 2504.04306623 700.481384277 759.403872847	P62900|Q5M9K9|Q9CY93	0	0	C46N12O14H72S0	1016.53	10	0.555852	0.315342	0.103764	0.0250419	0	0.340678	0.372632	0.207816	0.0788744	0	0	-0.00641496	0.00560304	-0.0024795	0.00329142		0.0298128	0.0978012	-0.0238294	0.0611418		0.0412316	0.05151	0.0298128
RiboM_AM1119_AL01Liver_T0Days_MS_rep1Q1-20.csv	Q3U7D2	Ribosomal protein L15	SLQSVAEER	1018.52	2	7.93	509.76367532 510.265107018 510.765577425 511.268340973 511.788009104	79345.8515625 40693.0497333 12452.9530574 3963.14556398 1272.09081132	Q3U7D2|Q5M8Q0|Q9CZM2|E9QAZ2|B8JKK2|E9Q1X1	0	0	C41N13O17H71S0	1017.51	25	0.580645	0.300096	0.0962375	0.0230218	0	0.180725	0.331277	0.303141	0.184857	0	0	0.000835007	-0.00187981	-0.00497698	0.00602178		-0.00208794	Value -0.0602854111253 was not used due to low maximum possible change	-0.0240547	0.0372095		0.00368895	0.0310379	-0.00208794
RiboM_AM1136_LiverAL2_T0hrs_MS_rep2Q1-4.csv	Q3U7D2	Ribosomal protein L15	SLQSVAEER	1018.52	2	7.93	509.762405405 510.265243346 510.769493118 511.267951078 511.777291198	561615.375 286505.3125 91919.6687903 26521.6328125 5627.27636719	Q3U7D2|Q5M8Q0|Q9CZM2|E9QAZ2|B8JKK2|E9Q1X1	0	0	C41N13O17H71S0	1017.51	25	0.580645	0.300096	0.0962375	0.0230218	0	0.180725	0.331277	0.303141	0.184857	0	0	0.000399362	-0.00367879	-0.00113789	0.00441732		-0.000998606	Value -0.117979067016 was not used due to low maximum possible change	-0.00549961	0.0272952		0.00693234	0.0177778	-0.000998606
RiboM_AM1148_LiverAL01R_T0days_MS_rep1Q1-27.csv	Q3U7D2	Ribosomal protein L15	SLQSVAEER	1018.52	2	7.67	509.776350521 510.276452682 510.774722612 511.273761845 511.775910646	77791.09375 37064.2052895 25307.0965458 16236.0520668 11875.1908883	Q3U7D2|Q5M8Q0|Q9CZM2|E9QAZ2|B8JKK2|E9Q1X1	0	0	C41N13O17H71S0	1017.51	25	0.580645	0.300096	0.0962375	0.0230218	0	0.180725	0.331277	0.303141	0.184857	0	0	-0.0832545	-0.0631099	0.0655742	0.0807903		0.208178	Value -2.02393796682 was not used due to low maximum possible change	0.316932	0.499215		0.341442	0.147058	0.208178
RiboM_AM1148_LiverAL01R_T0days_MS_rep1Q1-27.csv	Q3U7D2	Ribosomal protein L15	SLQSVAEER	1018.52	3	7.67	340.183957623 340.520841986 340.855266187 341.192145483 341.525142616	36681.1484375 44970.3603037 24031.0476677 20501.8015064 6210.94479144	Q3U7D2|Q5M8Q0|Q9CZM2|E9QAZ2|B8JKK2|E9Q1X1	0	0	C41N13O17H71S0	1017.51	25	0.580645	0.300096	0.0962375	0.0230218	0	0.180725	0.331277	0.303141	0.184857	0	0	-0.28995	0.0562905	0.0942065	0.139453		0.725021	Value 1.80523754671 was not used due to low maximum possible change	0.455317	0.861701		0.68068	0.206789	0.725021
RiboM_AM1119_AL01Liver_T0Days_MS_rep1Q1-20.csv	P84099	60S ribosomal protein L19	ILMEHIHK	1020.57	3	7.28	340.862862192 341.197431554 341.53022943 341.865101166 342.204756554	48780.2929688 28477.4988378 11287.8349701 3760.71563387 2660.60055764	P84099|Q5I0T8|A2A547	0	0	C46N13O11H77S1	1019.56	12	0.531841	0.307749	0.123487	0.0369218	0	0.298953	0.361862	0.233366	0.105819	0	0	-0.00338045	0.000761326	-0.00120079	0.00381992		0.0145153	0.0140694	-0.0109283	0.0554436		0.018275	0.0274843	0.0145153
RiboM_AM1136_LiverAL2_T0hrs_MS_rep2Q1-4.csv	P84099	60S ribosomal protein L19	ILMEHIHK	1020.57	3	7.28	340.863028227 341.194472729 341.529613742 341.864224 342.19998867	3206.74487305 4311.27514007 80240.4567715 43981.4252374 29782.3439983	P84099|Q5I0T8|A2A547	0	0	C46N13O11H77S1	1019.56	12	0.531841	0.307749	0.123487	0.0369218	0	0.298953	0.361862	0.233366	0.105819	0	0	-0.5075	-0.275024	0.485595	0.296929		2.17915	-5.08247	4.41937	4.30973		1.45644	4.47958	2.17915
RiboM_AM1119_AL01Liver_T0Days_MS_rep1Q1-20.csv	Q3UCL7	40S ribosomal protein S3	TEIIILATR	1029.63	1	15.17	1029.63595319 1030.63742506 1031.63902824 1032.64187322	16163.2910156 8327.26001441 2467.91739215 638.40525881	Q3UCL7|P62908|Q5YLW3|Q9CZP6|Q9D0A2|Q3UK56|D3YV43|O89068	0	0	C46N12O14H84S0	1028.62	15	0.554839	0.315806	0.104165	0.0251906	0	0.269351	0.366024	0.250001	0.114625	0	0	0.0308539	-0.0140592	-0.0147374	-0.00205738		-0.108074	-0.279964	-0.101054	-0.0230043		-0.128024	0.108383	-0.108074
RiboM_AM1136_LiverAL2_T0hrs_MS_rep2Q1-4.csv	Q3UCL7	40S ribosomal protein S3	TEIIILATR	1029.63	1	15.17	1029.63359999 1030.63576783 1031.63672723 1032.63373959	181644.921875 98767.4750942 30000.0273351 6677.66641168	Q3UCL7|P62908|Q5YLW3|Q9CZP6|Q9D0A2|Q3UK56|D3YV43|O89068	0	0	C46N12O14H84S0	1028.62	15	0.554839	0.315806	0.104165	0.0251906	0	0.269351	0.366024	0.250001	0.114625	0	0	0.0180107	-0.0043249	-0.00955436	-0.00413142		-0.0630873	-0.0861228	-0.0655145	-0.0461948		-0.0652298	0.0163658	-0.0630873
RiboM_AM1119_AL01Liver_T0Days_MS_rep1Q1-20.csv	Q6ZWN5	40S ribosomal protein S9	LFEGNALLR	1032.58	2	14.65	516.795428129 517.29329774 517.800018807 518.300001638 518.804163275	3870.49414062 8210.00320906 9970.23367479 6040.68197791 1966.71263016	Q6ZWN5|Q9CXW7|Q96EC0|D3YWH9|F7CJS8	0	0	C47N13O13H77S0	1031.58	17	0.548742	0.31959	0.106038	0.0256289	0	0.243486	0.359733	0.265726	0.131055	0	0	-0.41096	-0.02733	0.248883	0.189408		1.34628	-0.680819	1.55856	1.79659		1.00515	1.13893	1.34628
RiboM_AM1119_AL01Liver_T0Days_MS_rep1Q1-20.csv	Q5CZY9	Rps16 protein	DILIQYDR	1035.55	2	13.65	518.279519985 518.779783411 519.28081515 519.784260507 520.286623386	21957.0078125 11252.9277818 4758.78470615 1312.87749614 1221.22391257	Q5CZY9|Q641N3|A4FUS1|P14131	0	0	C46N12O15H74S0	1034.54	15	0.554495	0.314951	0.104859	0.0256951	0	0.269284	0.365613	0.250055	0.115047	0	0	0.00446907	-0.0284824	0.0162862	0.00772713		-0.0156694	-0.562196	0.112167	0.0864792		-0.0948048	0.316448	-0.0156694
RiboM_AM1136_LiverAL2_T0hrs_MS_rep2Q1-4.csv	Q5CZY9	Rps16 protein	DILIQYDR	1035.55	2	13.65	518.277578676 518.779826306 519.280136543 519.782139463	109911.359375 58059.8408788 30274.894055 8018.13776824	Q5CZY9|Q641N3|A4FUS1|P14131	0	0	C46N12O15H74S0	1034.54	15	0.554495	0.314951	0.104859	0.0256951	0	0.269284	0.365613	0.250055	0.115047	0	0	-0.0216284	-0.0334677	0.041918	0.0131781		0.0758329	-0.660599	0.2887	0.147484		-0.0371454	0.42494	0.0758329
RiboM_AM1119_AL01Liver_T0Days_MS_rep1Q1-20.csv	Q6ZWZ6	40S ribosomal protein S12	DVIEEYFK	1042.51	2	15.78	521.760055641 522.263226208 522.762991628 523.279982883	9138.03027344 5741.60270683 2181.98421715 1547.24471156	Q6ZWZ6|P63323|Q497F4	0	0	C49N9O16H71S0	1041.5	14	0.54188	0.319692	0.110388	0.0280397	0	0.276135	0.366444	0.24595	0.111471	0	0	-0.0508224	-0.0111509	0.00686736	0.0551059		0.191245	-0.238514	0.0506583	0.660494		0.165971	0.375098	0.191245
RiboM_AM1136_LiverAL2_T0hrs_MS_rep2Q1-4.csv	Q6ZWZ6	40S ribosomal protein S12	DVIEEYFK	1042.51	1	15.78	1042.51143642 1043.51480554 1044.51570622 1045.51997285	49278.34375 27864.978777 10746.0651963 3503.74453649	Q6ZWZ6|P63323|Q497F4	0	0	C49N9O16H71S0	1041.5	14	0.54188	0.319692	0.110388	0.0280397	0	0.276135	0.366444	0.24595	0.111471	0	0	-0.0026895	-0.0148008	0.00719292	0.0102974		0.0101206	-0.316585	0.0530597	0.123424		-0.0324952	0.195067	0.0101206
RiboM_AM1136_LiverAL2_T0hrs_MS_rep2Q1-4.csv	Q6ZWZ6	40S ribosomal protein S12	DVIEEYFK	1042.51	2	15.78	521.759031964 522.260923026 522.761560853 523.270439704 523.78377028	304123.75 176950.711457 59769.2710105 22240.8579799 11234.7940071	Q6ZWZ6|P63323|Q497F4	0	0	C49N9O16H71S0	1041.5	14	0.54188	0.319692	0.110388	0.0280397	0	0.276135	0.366444	0.24595	0.111471	0	0	-0.00177726	-0.00543976	-0.00424158	0.0114586		0.00668781	-0.116355	-0.0312887	0.137341		-0.000903514	0.105549	0.00668781
RiboM_AM1148_LiverAL01R_T0days_MS_rep1Q1-27.csv	Q6ZWZ6	40S ribosomal protein S12	DVIEEYFK	1042.51	2	15	521.76092085 522.26509426 522.763537399 523.281683716	122087.203125 74378.891364 25397.4542064 18328.1573599	Q6ZWZ6|P63323|Q497F4	0	0	C49N9O16H71S0	1041.5	14	0.54188	0.319692	0.110388	0.0280397	0	0.276135	0.366444	0.24595	0.111471	0	0	-0.0335897	-0.0100275	-0.00464949	0.0482667		0.126398	-0.214485	-0.0342977	0.57852		0.114034	0.339523	0.126398
RiboM_AM1119_AL01Liver_T0Days_MS_rep1Q1-20.csv	P41105	60S ribosomal protein L28	TVGVEPAADGK	1043.54	2	6.68	522.276031299 522.77442647 523.279376592 523.776017556 524.283423175	69754.7578125 36742.952798 12808.3451143 3291.32713291 1731.757813	P41105|Q5M9J8|Q5M9N5	0	0	C44N12O17H74S0	1042.53	22	0.564053	0.308366	0.102346	0.0252351	0	0.200435	0.341735	0.291591	0.16624	0	0	0.00492149	-0.00866158	0.00212857	0.00161152		-0.0135348	Value -0.259571442471 was not used due to low maximum possible change	0.0112477	0.0114288		0.00304726	0.0143608	-0.0135348
RiboM_AM1136_LiverAL2_T0hrs_MS_rep2Q1-4.csv	P41105	60S ribosomal protein L28	TVGVEPAADGK	1043.54	1	6.68	1043.53568362 1044.53883984 1045.53980764 1046.54372248	21933.6132812 11521.793008 4043.77939007 1177.08337402	P41105|Q5M9J8|Q5M9N5	0	0	C44N12O17H74S0	1042.53	22	0.564053	0.308366	0.102346	0.0252351	0	0.200435	0.341735	0.291591	0.16624	0	0	0.003055	-0.0104624	0.00220824	0.00519914		-0.00840168	Value -0.31353787454 was not used due to low maximum possible change	0.0116687	0.0368721		0.0133797	0.0226853	-0.00840168
RiboM_AM1136_LiverAL2_T0hrs_MS_rep2Q1-4.csv	P41105	60S ribosomal protein L28	TVGVEPAADGK	1043.54	2	6.68	522.272507228 522.773367043 523.274662555 523.776748768	447842.53125 234679.937639 82507.7772904 23409.2170486	P41105|Q5M9J8|Q5M9N5	0	0	C44N12O17H74S0	1042.53	22	0.564053	0.308366	0.102346	0.0252351	0	0.200435	0.341735	0.291591	0.16624	0	0	0.00395852	-0.0107146	0.00230064	0.00445545		-0.0108865	Value -0.321097140742 was not used due to low maximum possible change	0.012157	0.0315979		0.0109562	0.0212677	-0.0108865
RiboM_AM1136_LiverAL2_T0hrs_MS_rep2Q1-4.csv	P41105	60S ribosomal protein L28	TVGVEPAADGK	1043.54	3	6.68	348.517841235 348.853737806 349.188135016 349.521881511 349.856777946	11689.1025391 9956.64758794 324675.21875 8727.10291987 34039.5152272	P41105|Q5M9J8|Q5M9N5	0	0	C44N12O17H74S0	1042.53	22	0.564053	0.308366	0.102346	0.0252351	0	0.200435	0.341735	0.291591	0.16624	0	0	-0.53113	-0.280323	0.812108	-0.000655056		1.46068	Value -8.40074972398 was not used due to low maximum possible change	4.29132	-0.00464564		1.91579	2.18384	1.46068
RiboM_AM1148_LiverAL01R_T0days_MS_rep1Q1-27.csv	P41105	60S ribosomal protein L28	TVGVEPAADGK	1043.54	3	6.38	348.522403863 348.857579651 349.189127517 349.526072002 349.86694071	11154.1328125 11155.3142952 33534.2048419 4466.07557585 7736.43472422	P41105|Q5M9J8|Q5M9N5	0	0	C44N12O17H74S0	1042.53	22	0.564053	0.308366	0.102346	0.0252351	0	0.200435	0.341735	0.291591	0.16624	0	0	-0.379105	-0.123399	0.453687	0.0488172		1.04259	Value -3.69802992099 was not used due to low maximum possible change	2.39736	0.34621		1.26206	1.04304	1.04259
RiboM_AM1119_AL01Liver_T0Days_MS_rep1Q1-20.csv	P62830	60S ribosomal protein L23	ECADLWPR	1046.47	2	12.32	523.743090369 524.24740934 524.746074377 525.26300369 525.762721011	14211.4394531 8471.61235806 3505.81125191 1450.46703432 571.913738731	P62830|A2A6F8	0	0	C45N13O14H67S1	1045.47	18	0.534958	0.303418	0.124011	0.0376123	0	0.229489	0.347642	0.27384	0.149029	0	0	-0.0207839	0.00308731	0.00283057	0.0148661		0.0680392	0.0698116	0.0188919	0.133427		0.0725425	0.0469506	0.0680392
RiboM_AM1136_LiverAL2_T0hrs_MS_rep2Q1-4.csv	P62830	60S ribosomal protein L23	ECADLWPR	1046.47	1	12.32	1046.48016429 1047.48209991 1048.4919385 1049.48912851 1050.50659585	7590.25537109 4648.040412 2179.21207358 1032.1607666 552.205378426	P62830|A2A6F8	0	0	C45N13O14H67S1	1045.47	18	0.534958	0.303418	0.124011	0.0376123	0	0.229489	0.347642	0.27384	0.149029	0	0	-0.0436693	-0.00256791	0.0170415	0.0291956		0.142958	-0.0580667	0.11374	0.26204		0.115168	0.132106	0.142958
RiboM_AM1136_LiverAL2_T0hrs_MS_rep2Q1-4.csv	P62830	60S ribosomal protein L23	ECADLWPR	1046.47	2	12.32	523.742325701 524.245893772 524.747596855 525.257788953 525.763176546	241212.53125 135532.185541 56553.1367499 20400.9045878 6427.17306965	P62830|A2A6F8	0	0	C45N13O14H67S1	1045.47	18	0.534958	0.303418	0.124011	0.0376123	0	0.229489	0.347642	0.27384	0.149029	0	0	-0.00330055	-0.00469114	0.00063826	0.00735343		0.0108048	-0.106078	0.00425991	0.0659992		-0.00625359	0.0720809	0.0108048
RiboM_AM1119_AL01Liver_T0Days_MS_rep1Q1-20.csv	P61358	60S ribosomal protein L27	YSVDIPLDK	1049.55	2	14.28	525.282769545 525.783565017 526.284387176 526.786619416	56556.4101562 31372.740742 11285.7818615 2956.36884277	P61358|Q5BLJ9|Q9CSM4|A2A4Q0|E9PV49	0	0	C48N10O16H76S0	1048.54	12	0.545331	0.318142	0.109016	0.0275115	0	0.304695	0.370258	0.228926	0.0961208	0	0	0.00821397	-0.0110813	0.0014434	0.00142394		-0.0341345	-0.212628	0.0120373	0.0207544		-0.0534926	0.10879	-0.0341345
RiboM_AM1136_LiverAL2_T0hrs_MS_rep2Q1-4.csv	P61358	60S ribosomal protein L27	YSVDIPLDK	1049.55	2	14.28	525.282227719 525.783331055 526.283872868 526.784815455	748377.9375 438211.827703 160869.113038 38362.243457	P61358|Q5BLJ9|Q9CSM4|A2A4Q0|E9PV49	0	0	C48N10O16H76S0	1048.54	12	0.545331	0.318142	0.109016	0.0275115	0	0.304695	0.370258	0.228926	0.0961208	0	0	-0.00530608	-0.00193056	0.00706615	0.00017049		0.0220503	-0.0370435	0.0589287	0.00248494		0.0116051	0.0399937	0.0220503
RiboM_AM1148_LiverAL01R_T0days_MS_rep1Q1-27.csv	P61358	60S ribosomal protein L27	YSVDIPLDK	1049.55	2	12.63	525.288811679 525.789195549 526.284409006 526.791560775	25531.921875 14758.5372398 11895.164763 4279.69738579	P61358|Q5BLJ9|Q9CSM4|A2A4Q0	0	0	C48N10O16H76S0	1048.54	12	0.545331	0.318142	0.109016	0.0275115	0	0.304695	0.370258	0.228926	0.0961208	0	0	-0.093161	-0.056768	0.101647	0.0482819		0.387146	-1.08926	0.847695	0.703722		0.212325	0.888792	0.387146
RiboM_AM1119_AL01Liver_T0Days_MS_rep1Q1-20.csv	P62702	40S ribosomal protein S4, X isoform	DANGNSFATR	1052.48	2	6.33	526.742922119 527.245723888 527.747940643 528.262762254 528.765379849	19332.2421875 11290.5548015 4123.99662778 2060.53466797 3607.57181564	P62702|Q545X8|Q3UXQ6|Q545F8|Q3V1Z5|V9GWY0	0	0	C42N15O17H65S0	1051.47	21	0.570895	0.304996	0.0998029	0.0243056	0	0.21151	0.346846	0.284989	0.156655	0	0	-0.0456671	0.00175111	0.0122399	0.0316761		0.12707	0.0418427	0.0660951	0.239336		0.118586	0.0881238	0.12707
RiboM_AM1119_AL01Liver_T0Days_MS_rep1Q1-20.csv	O70569	Ribosomal protein S14	TPGPGAQSALR	1054.56	2	6.98	527.788535636 528.289155876 528.791368739 529.291810139	55683.7304688 36840.8531378 12202.5522543 6273.36015171	O70569|P62264|D3Z7I1|D3YVF4|Q3UJS5	0	0	C44N15O15H75S0	1053.56	25	0.560365	0.31218	0.102592	0.0248626	0	0.175288	0.32837	0.306351	0.189991	0	0	-0.0587124	0.019718	0.00734051	0.0316539		0.152469	Value 1.21792828535 was not used due to low maximum possible change	0.0360255	0.191693		0.126729	0.0809629	0.152469
RiboM_AM1136_LiverAL2_T0hrs_MS_rep2Q1-4.csv	O70569	Ribosomal protein S14	TPGPGAQSALR	1054.56	2	6.98	527.785972507 528.286745698 528.788538435 529.290634538	445060.625 256408.421243 105502.956806 38289.4691876	O70569|P62264|D3Z7I1|D3YVF4|Q3UJS5	0	0	C44N15O15H75S0	1053.56	25	0.560365	0.31218	0.102592	0.0248626	0	0.175288	0.32837	0.306351	0.189991	0	0	-0.0338293	-0.00883209	0.022225	0.0204364		0.0878509	Value -0.545535940472 was not used due to low maximum possible change	0.109075	0.123761		0.106896	0.0180538	0.0878509
RiboM_AM1148_LiverAL01R_T0days_MS_rep1Q1-27.csv	O70569	Ribosomal protein S14	TPGPGAQSALR	1054.56	2	7.03	527.7868698 528.287911352 528.789392301 529.296017673	448972.25 249994.69009 102808.967596 38570.1829839	O70569|P62264|D3Z7I1|D3YVF4|Q3UJS5	0	0	C44N15O15H75S0	1053.56	25	0.560365	0.31218	0.102592	0.0248626	0	0.175288	0.32837	0.306351	0.189991	0	0	-0.0260947	-0.01469	0.0197493	0.0210354		0.067765	Value -0.907363404454 was not used due to low maximum possible change	0.096925	0.127388		0.0973594	0.0298139	0.067765
RiboM_AM1119_AL01Liver_T0Days_MS_rep1Q1-20.csv	P62270	40S ribosomal protein S18	IPDWFLNR	1060.56	2	17.57	530.786359104 531.287750125 531.788735535 532.288485855 532.792732298	58152.3515625 35373.7738821 12102.9249037 3292.7278872 759.32998931	P62270|Q561N5|F6YVP7|S4R1N6|Q3TW65	0	0	C51N13O12H73S0	1059.55	11	0.527254	0.329792	0.1144	0.0285541	0	0.309086	0.372332	0.22612	0.0924614	0	0	0.00663696	-0.00502922	-0.00328388	0.00167615		-0.0304213	-0.118223	-0.0293937	0.0262278		-0.0379527	0.0597006	-0.0304213
RiboM_AM1136_LiverAL2_T0hrs_MS_rep2Q1-4.csv	P62270	40S ribosomal protein S18	IPDWFLNR	1060.56	2	17.57	530.783848279 531.285106813 531.786230168 532.286995558	593934.6875 361775.569155 122872.126476 32208.6599604	P62270|Q561N5|F6YVP7|S4R1N6|Q3TW65	0	0	C51N13O12H73S0	1059.55	11	0.527254	0.329792	0.1144	0.0285541	0	0.309086	0.372332	0.22612	0.0924614	0	0	0.00744125	-0.00410049	-0.00378285	0.000442089		-0.0341079	-0.0963913	-0.03386	0.00691765		-0.0393604	0.0426303	-0.0341079
RiboM_AM1148_LiverAL01R_T0days_MS_rep1Q1-27.csv	P62270	40S ribosomal protein S18	IPDWFLNR	1060.56	2	16.67	530.786575386 531.28796508 531.789512562 532.288804714 532.793454104	152864.6875 97250.5330401 32547.1760715 11524.0846821 4607.77859372	P62270|Q561N5|F6YVP7|S4R1N6|Q3TW65	0	0	C51N13O12H73S0	1059.55	11	0.527254	0.329792	0.1144	0.0285541	0	0.309086	0.372332	0.22612	0.0924614	0	0	-0.00763566	0.000782127	-0.00376512	0.0106187		0.034999	0.0183857	-0.0337013	0.166157		0.0464601	0.0849956	0.034999
RiboM_AM1119_AL01Liver_T0Days_MS_rep1Q1-20.csv	P61358	60S ribosomal protein L27	DVFRDPALK	1060.58	3	10.78	354.200292516 354.534378589 354.868268195 355.202361004 355.545735988	15929.6738281 9049.51047529 3488.48944105 1697.20569218 841.323232325	P61358|Q5BLJ9|Q9CSM4|A2A4Q0|E9PV49	0	0	C48N13O14H77S0	1059.57	16	0.541759	0.321694	0.109393	0.027154	0	0.251886	0.361751	0.260604	0.125758	0	0	-0.013672	-0.0216926	0.00625434	0.0291103		0.0471656	-0.541542	0.0413616	0.295223		-0.0394481	0.355028	0.0471656
RiboM_AM1136_LiverAL2_T0hrs_MS_rep2Q1-4.csv	P61358	60S ribosomal protein L27	DVFRDPALK	1060.58	3	10.78	354.198966083 354.532569787 354.873061859 355.208592695 355.545734467	120272.953125 65096.0128986 32292.7553803 13364.2724955 4058.33958251	P61358|Q5BLJ9|Q9CSM4|A2A4Q0|E9PV49	0	0	C48N13O14H77S0	1059.57	16	0.541759	0.321694	0.109393	0.027154	0	0.251886	0.361751	0.260604	0.125758	0	0	-0.0211552	-0.039925	0.0303867	0.0306935		0.0729811	-0.996701	0.200955	0.311279		-0.102871	0.60379	0.0729811
RiboM_AM1119_AL01Liver_T0Days_MS_rep1Q1-20.csv	Q6ZWZ6	40S ribosomal protein S12	LGEWVGLCK	1061.55	2	14.67	531.280767662 531.780812888 532.281825622 532.782578001 533.286830676	22839.4433594 10588.1618283 5783.00363145 2102.4756038 1521.67895837	Q6ZWZ6|P63323|Q497F4	0	0	C48N12O13H76S1	1060.54	12	0.520499	0.311056	0.128728	0.0397169	0	0.29317	0.360422	0.2368	0.109609	0	0	0.0323389	-0.0547655	0.0112522	0.0111744		-0.142256	-1.10939	0.104118	0.159881		-0.246913	0.589782	-0.142256
RiboM_AM1136_LiverAL2_T0hrs_MS_rep2Q1-4.csv	Q6ZWZ6	40S ribosomal protein S12	LGEWVGLCK	1061.55	1	14.67	1061.54944346 1062.55272107 1063.56194887 1064.5686407 1065.57171738	13517.8544922 5693.04516321 3088.99271538 4074.88441957 2284.53351537	Q6ZWZ6|P63323|Q497F4	0	0	C48N12O13H76S1	1060.54	12	0.520499	0.311056	0.128728	0.0397169	0	0.29317	0.360422	0.2368	0.109609	0	0	-0.00796944	-0.0952044	-0.0116086	0.114782		0.0350569	-1.92857	-0.107415	1.64229		-0.0896591	1.46026	0.0350569
RiboM_AM1136_LiverAL2_T0hrs_MS_rep2Q1-4.csv	Q6ZWZ6	40S ribosomal protein S12	LGEWVGLCK	1061.55	2	14.67	531.279545984 531.779811593 532.284617851 532.785190083 533.285332881	336658.03125 157951.937915 110480.610873 27807.3840624 47618.5416966	Q6ZWZ6|P63323|Q497F4	0	0	C48N12O13H76S1	1060.54	12	0.520499	0.311056	0.128728	0.0397169	0	0.29317	0.360422	0.2368	0.109609	0	0	0.0114319	-0.0614869	0.0458353	0.00421968		-0.050288	-1.24555	0.424119	0.0603746		-0.202836	0.72408	-0.050288
RiboM_AM1148_LiverAL01R_T0days_MS_rep1Q1-27.csv	Q6ZWZ6	40S ribosomal protein S12	LGEWVGLCK	1061.55	2	12.98	531.285092151 531.782170192 532.287320736 532.787882417 533.28765413	122668.34375 38323.4758609 69192.9152887 18757.715334 27130.2229987	Q6ZWZ6|P63323|Q497F4	0	0	C48N12O13H76S1	1060.54	12	0.520499	0.311056	0.128728	0.0397169	0	0.29317	0.360422	0.2368	0.109609	0	0	-0.0277412	-0.157111	0.14922	0.0356327		0.122031	-3.18262	1.38075	0.509828		-0.292505	1.99734	0.122031
RiboM_AM1119_AL01Liver_T0Days_MS_rep1Q1-20.csv	Q80UT7	Ribosomal protein L7A	HWGGNVLGPK	1064.56	2	9.1	532.788376881 533.289133213 533.791113142 534.299058619 534.796380689	45906.0546875 28388.8560001 9519.00878906 3076.91506665 1169.17116338	Q80UT7|Q6P1A9|P12970|Q58ET1|L7N202|Q5EBG5|D3YXT4|F6YI27|F6VBB8|F6ZVW4|Q8CDE3|F6SSI5	0	0	C49N15O12H73S0	1063.56	12	0.5348	0.326643	0.111231	0.0273262	0	0.29891	0.371413	0.232166	0.0975113	0	0	-0.00648108	7.53e-05	-0.00167932	0.00808512		0.027475	0.0016814	-0.0138862	0.115197		0.0326168	0.0576353	0.027475
RiboM_AM1136_LiverAL2_T0hrs_MS_rep2Q1-4.csv	Q80UT7	Ribosomal protein L7A	HWGGNVLGPK	1064.56	1	9.1	1064.56520795 1065.56331757 1066.59687594 1067.60017314 1068.60212701	4031.31542969 3272.66490744 7890.42779196 4276.70954796 1807.14587906	Q80UT7|Q6P1A9|P12970|Q58ET1|L7N202|Q5EBG5|D3YXT4|F6YI27|F6VBB8|F6ZVW4|Q8CDE3|F6SSI5	0	0	C49N15O12H73S0	1063.56	12	0.5348	0.326643	0.111231	0.0273262	0	0.29891	0.371413	0.232166	0.0975113	0	0	-0.327759	-0.158565	0.294007	0.192318		1.38946	-3.5418	2.43112	2.74015		0.754731	2.92205	1.38946
RiboM_AM1136_LiverAL2_T0hrs_MS_rep2Q1-4.csv	Q80UT7	Ribosomal protein L7A	HWGGNVLGPK	1064.56	2	9.1	532.787499646 533.287222586 533.790613417 534.303850763 534.802148338	289433.875 184187.574437 68240.7172444 25572.8230354 11621.2241831	Q80UT7|Q6P1A9|P12970|Q58ET1|L7N202|Q5EBG5|D3YXT4|F6YI27|F6VBB8|F6ZVW4|Q8CDE3|F6SSI5	0	0	C49N15O12H73S0	1063.56	12	0.5348	0.326643	0.111231	0.0273262	0	0.29891	0.371413	0.232166	0.0975113	0	0	-0.0247257	-0.00204659	0.00903106	0.0177413		0.104819	-0.0457136	0.074677	0.252778		0.0966401	0.122737	0.104819
RiboM_AM1136_LiverAL2_T0hrs_MS_rep2Q1-4.csv	Q80UT7	Ribosomal protein L7A	HWGGNVLGPK	1064.56	3	9.1	355.528897411 355.862568713 356.203681518 356.534623349 356.870609289	6491.73046875 3274.96862742 7243.63551384 3117.00011396 3612.98233366	Q80UT7|Q6P1A9|P12970|Q58ET1|L7N202|Q5EBG5|D3YXT4|F6YI27|F6VBB8|F6ZVW4|Q8CDE3|F6SSI5	0	0	C49N15O12H73S0	1063.56	12	0.5348	0.326643	0.111231	0.0273262	0	0.29891	0.371413	0.232166	0.0975113	0	0	-0.212267	-0.163931	0.24866	0.127538		0.899856	-3.66164	2.05615	1.81716		0.27788	2.67322	0.899856
RiboM_AM1119_AL01Liver_T0Days_MS_rep1Q1-20.csv	P83882	60S ribosomal protein L36a	GKDSLYAQGK	1066.55	3	5.72	356.190395658 356.531797443 356.866727086 357.201052798 357.533838192	32551.6152344 27583.3657723 12664.4337219 6333.46928309 1419.75718596	P83882|Q5M9P1	0	0	C46N13O16H75S0	1065.55	18	0.551261	0.315424	0.106688	0.0266273	0	0.234038	0.355704	0.271419	0.138839	0	0	-0.139907	0.0331466	0.053352	0.0534086		0.441037	0.822902	0.323873	0.475961		0.515943	0.214728	0.441037
RiboM_AM1136_LiverAL2_T0hrs_MS_rep2Q1-4.csv	P83882	60S ribosomal protein L36a	GKDSLYAQGK	1066.55	3	5.72	356.188959939 356.526225721 356.85998666 357.198544679 357.531327955	263173.78125 158838.328125 62759.0703125 35740.2460938 4473.52294922	P83882|Q5M9P1	0	0	C46N13O16H75S0	1065.55	18	0.551261	0.315424	0.106688	0.0266273	0	0.234038	0.355704	0.271419	0.138839	0	0	-0.045655	-0.0102654	0.0138839	0.0420364		0.14392	-0.25485	0.0842821	0.374616		0.0869922	0.26002	0.14392
RiboM_AM1119_AL01Liver_T0Days_MS_rep1Q1-20.csv	Q6ZWZ6	40S ribosomal protein S12	TALIHDGLAR	1066.6	3	9.03	356.208147987 356.541836511 356.875738675 357.212488357 357.545475961	28715.6894531 17765.0745687 6402.50213304 2732.12349896 840.28291554	Q6ZWZ6|P63323|Q497F4	0	0	C46N15O14H79S0	1065.59	20	0.549356	0.318294	0.106346	0.0260047	0	0.21345	0.348428	0.283922	0.1542	0	0	-0.0330296	0.00113352	0.00877551	0.0231206		0.09833	Value 0.0376155039063 was not used due to low maximum possible change	0.0494183	0.180354		0.109367	0.0661621	0.09833
RiboM_AM1136_LiverAL2_T0hrs_MS_rep2Q1-4.csv	Q6ZWZ6	40S ribosomal protein S12	TALIHDGLAR	1066.6	2	9.03	533.799610814 534.314763896 534.807883527 535.310820044	158372.90625 101885.981221 48410.5151518 23338.9427136	Q6ZWZ6|P63323|Q497F4	0	0	C46N15O14H79S0	1065.59	20	0.549356	0.318294	0.106346	0.0260047	0	0.21345	0.348428	0.283922	0.1542	0	0	-0.0723411	-0.011416	0.0394656	0.0442915		0.215361	Value -0.378838938824 was not used due to low maximum possible change	0.222246	0.3455		0.261036	0.0732292	0.215361
RiboM_AM1136_LiverAL2_T0hrs_MS_rep2Q1-4.csv	Q6ZWZ6	40S ribosomal protein S12	TALIHDGLAR	1066.6	3	9.03	356.205707314 356.539801203 356.875569271 357.210617788 357.544866646	647702.0625 366668.879772 226851.901643 100882.611575 33430.4697638	Q6ZWZ6|P63323|Q497F4	0	0	C46N15O14H79S0	1065.59	20	0.549356	0.318294	0.106346	0.0260047	0	0.21345	0.348428	0.283922	0.1542	0	0	-0.0667545	-0.0450896	0.0626813	0.0491627		0.19873	Value -1.49628987939 was not used due to low maximum possible change	0.352983	0.383498		0.311737	0.0990493	0.19873
RiboM_AM1148_LiverAL01R_T0days_MS_rep1Q1-27.csv	Q6ZWZ6	40S ribosomal protein S12	TALIHDGLAR	1066.6	3	9.32	356.20779007 356.54158281 356.877738119 357.21655836 357.549545385	230648.828125 125908.060831 80668.3950808 53159.8615998 26518.9925298	Q6ZWZ6|P63323|Q497F4	0	0	C46N15O14H79S0	1065.59	20	0.549356	0.318294	0.106346	0.0260047	0	0.21345	0.348428	0.283922	0.1542	0	0	-0.0790137	-0.0615404	0.0581545	0.0823996		0.235226	Value -2.04220717969 was not used due to low maximum possible change	0.327491	0.642765		0.401827	0.213697	0.235226
RiboM_AM1119_AL01Liver_T0Days_MS_rep1Q1-20.csv	P62270	40S ribosomal protein S18	VITIMQNPR	1071.6	2	11.57	536.305457402 536.806385459 537.305957395 537.807133888	77634.3515625 43494.1786141 17752.6337642 6690.74198736	P62270|Q561N5|F6YVP7|S4R1N6|Q3TW65	0	0	C46N14O13H82S1	1070.59	13	0.527388	0.307907	0.126196	0.0385081	0	0.283457	0.359499	0.24235	0.114694	0	0	0.00591757	-0.00912592	-0.00424535	0.00745369		-0.0242592	-0.176888	-0.0365495	0.0978354		-0.0349654	0.112391	-0.0242592
RiboM_AM1119_AL01Liver_T0Days_MS_rep1Q1-20.csv	P62270	40S ribosomal protein S18	VITIMQNPR	1071.6	3	11.57	357.871956204 358.210505699 358.53925709 358.88143158 359.215065987	2399.16333008 1681.71564648 698.358757139 2367.08611759 1660.14109094	P62270|Q561N5|F6YVP7|S4R1N6|Q3TW65	0	0	C46N14O13H82S1	1070.59	13	0.527388	0.307907	0.126196	0.0385081	0	0.283457	0.359499	0.24235	0.114694	0	0	-0.191668	-0.0725813	-0.0284735	0.292723		0.785749	-1.40685	-0.245137	3.84221		0.743994	2.25131	0.785749
RiboM_AM1136_LiverAL2_T0hrs_MS_rep2Q1-4.csv	P62270	40S ribosomal protein S18	VITIMQNPR	1071.6	2	11.57	536.30113365 536.813382675 537.311924414 537.812745508	9061.45800781 26944.8000657 20244.7661101 6803.1074577	P62270|Q561N5|F6YVP7|S4R1N6|Q3TW65	0	0	C46N14O13H82S1	1070.59	13	0.527388	0.307907	0.126196	0.0385081	0	0.283457	0.359499	0.24235	0.114694	0	0	-0.383679	0.119421	0.194873	0.0693851		1.5729	2.31474	1.67773	0.910731		1.61902	0.574824	1.5729
RiboM_AM1148_LiverAL01R_T0days_MS_rep1Q1-27.csv	P62270	40S ribosomal protein S18	VITIMQNPR	1071.6	3	10.4	357.87283269 358.21436583 358.545907301 358.883230828 359.219130937	23376.5664062 21338.8226474 17733.7246521 29785.7579046 20010.9960938	P62270|Q561N5|F6YVP7|S4R1N6|Q3TW65	0	0	C46N14O13H82S1	1070.59	13	0.527388	0.307907	0.126196	0.0385081	0	0.283457	0.359499	0.24235	0.114694	0	0	-0.273942	-0.0765542	0.0660707	0.284426		1.12303	-1.48385	0.568824	3.7333		0.985326	2.14792	1.12303
RiboM_AM1119_AL01Liver_T0Days_MS_rep1Q1-20.csv	Q5M9P3	40S ribosomal protein S19	VPEWVDTVK	1072.57	2	13.8	536.791529409 537.288592451 537.793717912 538.29160262 538.796841403	10318.5537109 7329.96533486 2511.64502157 1109.97358302 598.77644883	Q5M9P3|Q9CZX8|D3Z722|D3Z5R8|D3YUT3|D3YUG3|S4R223	0	0	C50N11O15H77S0	1071.56	11	0.532985	0.324524	0.113488	0.0290026	0	0.312455	0.371201	0.224316	0.0920279	0	0	-0.0478657	0.0200889	0.00459482	0.023182		0.217049	0.430383	0.0414592	0.367821		0.264178	0.173388	0.217049
RiboM_AM1136_LiverAL2_T0hrs_MS_rep2Q1-4.csv	Q5M9P3	40S ribosomal protein S19	VPEWVDTVK	1072.57	2	13.8	536.789051991 537.288175684 537.789916756 538.291086196 538.806882762	101152.21875 76751.9420121 27080.750859 17934.2055024 175580.67182	Q5M9P3|Q9CZX8|D3Z722|D3Z5R8|D3YUT3|D3YUG3|S4R223	0	0	C50N11O15H77S0	1071.56	11	0.532985	0.324524	0.113488	0.0290026	0	0.312455	0.371201	0.224316	0.0920279	0	0	-0.079223	0.0197799	0.00799407	0.0514491		0.35924	0.423763	0.0721306	0.816323		0.417864	0.306471	0.35924
RiboM_AM1148_LiverAL01R_T0days_MS_rep1Q1-27.csv	Q5M9P3	40S ribosomal protein S19	VPEWVDTVK	1072.57	2	11.95	536.794361496 537.298504163 537.804947492 538.303172723 538.80292599	291812.71875 225101.92448 76266.3688276 38518.410016 12616.4097893	Q5M9P3|Q9CZX8|D3Z722|D3Z5R8|D3YUG3|D3YUT3|S4R223	0	0	C50N11O15H77S0	1071.56	11	0.532985	0.324524	0.113488	0.0290026	0	0.312455	0.371201	0.224316	0.0920279	0	0	-0.0710363	0.0318193	0.00724372	0.0319733		0.322117	0.681695	0.0653602	0.507308		0.39412	0.263804	0.322117
RiboM_AM1119_AL01Liver_T0Days_MS_rep1Q1-20.csv	P14148	60S ribosomal protein L7	KVPAVPETLK	1081.66	2	9.22	541.335906991 541.838207724 542.337645292 542.839426338	23294.3398438 13739.2384666 5128.86654694 1354.91191011	P14148|Q5M9N8|Q3UBI6|F6XI62|Q3TK73	0	0	C50N12O14H88S0	1080.65	14	0.531333	0.326179	0.113673	0.0288146	0	0.271057	0.36619	0.248979	0.113773	0	0	0.00395582	-0.0104607	0.0041845	0.0023204		-0.0151986	-0.26145	0.0309262	0.027312		-0.0546026	0.13948	-0.0151986
RiboM_AM1119_AL01Liver_T0Days_MS_rep1Q1-20.csv	P14148	60S ribosomal protein L7	KVPAVPETLK	1081.66	3	9.22	361.226639742 361.562375047 361.894458482 362.231149516	13565.0019531 7011.45073219 3117.45685474 5957.76494733	P14148|Q5M9N8|Q3UBI6|F6XI62|Q3TK73	0	0	C50N12O14H88S0	1080.65	14	0.531333	0.326179	0.113673	0.0288146	0	0.271057	0.36619	0.248979	0.113773	0	0	-0.0738542	-0.0897188	-0.0085375	0.17211		0.283754	-2.24239	-0.0630977	2.02581		0.00102068	1.75278	0.283754
RiboM_AM1136_LiverAL2_T0hrs_MS_rep2Q1-4.csv	P14148	60S ribosomal protein L7	KVPAVPETLK	1081.66	2	9.22	541.334364809 541.835775977 542.33472459 542.835021042	120070.476562 73103.3464647 26089.8366745 6545.12353516	P14148|Q5M9N8|Q3UBI6|F6XI62|Q3TK73	0	0	C50N12O14H88S0	1080.65	14	0.531333	0.326179	0.113673	0.0288146	0	0.271057	0.36619	0.248979	0.113773	0	0	0.000402534	-0.00243927	0.00186606	0.000170669		-0.00154657	-0.0609658	0.0137914	0.00200884		-0.011678	0.033506	-0.00154657
RiboM_AM1136_LiverAL2_T0hrs_MS_rep2Q1-4.csv	P14148	60S ribosomal protein L7	KVPAVPETLK	1081.66	3	9.22	361.2234381 361.559827271 361.892735978 362.229763946	88842.46875 46260.346821 20634.921875 719788.8125	P14148|Q5M9N8|Q3UBI6|F6XI62|Q3TK73	0	0	C50N12O14H88S0	1080.65	14	0.531333	0.326179	0.113673	0.0288146	0	0.271057	0.36619	0.248979	0.113773	0	0	-0.429859	-0.273342	-0.0901049	0.793306		1.65156	-6.83177	-0.665934	9.33754		0.872849	6.68298	1.65156
RiboM_AM1119_AL01Liver_T0Days_MS_rep1Q1-20.csv	P61255	60S ribosomal protein L26	FNPFVTSDR	1082.53	2	13.12	541.769352698 542.271661863 542.775055359 543.28257905 543.78450664	33209.7304688 20555.70382 6880.85541024 2364.84143597 886.177719248	P61255|Q4FZH2|B1ARA5|B1ARA3	0	0	C49N13O15H71S0	1081.52	13	0.535365	0.323495	0.112517	0.0286229	0	0.285872	0.368397	0.240085	0.105646	0	0	-0.00831967	0.00272856	-0.0033165	0.00890761		0.0333463	0.0607663	-0.025998	0.115649		0.0459408	0.0589146	0.0333463
RiboM_AM1136_LiverAL2_T0hrs_MS_rep2Q1-4.csv	P61255	60S ribosomal protein L26	FNPFVTSDR	1082.53	1	13.12	1082.52893545 1083.5313396 1084.53365607 1085.54019049 1086.55292188	11759.6923828 7672.68847656 3064.84246986 1154.34859963 708.10130144	P61255|Q4FZH2|B1ARA5|B1ARA3	0	0	C49N13O15H71S0	1081.52	13	0.535365	0.323495	0.112517	0.0286229	0	0.285872	0.368397	0.240085	0.105646	0	0	-0.0381596	0.000910199	0.0170659	0.0201835		0.152948	0.0202706	0.133779	0.262045		0.142261	0.0990219	0.152948
RiboM_AM1136_LiverAL2_T0hrs_MS_rep2Q1-4.csv	P61255	60S ribosomal protein L26	FNPFVTSDR	1082.53	2	13.12	541.767706508 542.269587032 542.771650035 543.276620227 543.784262231	313436.15625 188646.010869 65215.637861 21403.5564105 4768.65493841	P61255|Q4FZH2|B1ARA5|B1ARA3	0	0	C49N13O15H71S0	1081.52	13	0.535365	0.323495	0.112517	0.0286229	0	0.285872	0.368397	0.240085	0.105646	0	0	-0.00294551	-0.00305049	-0.00173832	0.00773432		0.011806	-0.0679357	-0.0136266	0.100416		0.00766479	0.0702107	0.011806
RiboM_AM1148_LiverAL01R_T0days_MS_rep1Q1-27.csv	P61255	60S ribosomal protein L26	FNPFVTSDR	1082.53	2	12.1	541.784755484 542.282039652 542.783447836 543.290438942 543.802835051	7720.44970703 7720.90633637 3176.39545079 4784.1010338 3239.88934102	P61255|Q4FZH2|B1ARA5|B1ARA3	0	0	C49N13O15H71S0	1081.52	13	0.535365	0.323495	0.112517	0.0286229	0	0.285872	0.368397	0.240085	0.105646	0	0	-0.205457	0.00643233	0.0232155	0.17581		0.823499	0.143251	0.181986	2.28256		0.857823	0.999736	0.823499
RiboM_AM1119_AL01Liver_T0Days_MS_rep1Q1-20.csv	P62852	40S ribosomal protein S25	LITPAVVSER	1084.64	2	12.07	542.823794729 543.32566534 543.829079372 544.32626647	37262.9335938 22640.3068177 7669.88151811 2423.49673938	P62852|Q58EA6	0	0	C48N13O15H85S0	1083.63	18	0.539954	0.321496	0.110652	0.0278974	0	0.229702	0.35445	0.274065	0.141783	0	0	-0.00760028	0.00195208	-0.00107741	0.00672561		0.0244971	Value 0.0592371845827 was not used due to low maximum possible change	-0.00659317	0.059056		0.0256533	0.0328399	0.0244971
RiboM_AM1148_LiverAL01R_T0days_MS_rep1Q1-27.csv	P62852	40S ribosomal protein S25	LITPAVVSER	1084.64	2	11	542.830366171 543.323931611 543.840831532 544.340937535 544.838930711	2152.859375 3408.25491864 5604.43895017 7472.60817917 4823.89115786	P62852|Q58EA6	0	0	C48N13O15H85S0	1083.63	18	0.539954	0.321496	0.110652	0.0278974	0	0.229702	0.35445	0.274065	0.141783	0	0	-0.424445	-0.138632	0.190045	0.373033		1.36807	Value -4.20688824226 was not used due to low maximum possible change	1.16297	3.27552		1.93552	1.16499	1.36807
RiboM_AM1119_AL01Liver_T0Days_MS_rep1Q1-20.csv	P62301	40S ribosomal protein S13	GLSQSALPYR	1091.58	2	10.82	546.297648818 546.799059924 547.298964321 547.799434112 548.30331986	42628.03125 23857.8833114 8784.37286875 2750.3486968 1067.11941914	P62301|Q5BLJ7|Q921R2	0	0	C48N14O15H78S0	1090.58	20	0.538609	0.322081	0.1112	0.0281107	0	0.2099	0.346535	0.286011	0.157554	0	0	0.00775975	-0.0162913	0.00139072	0.00714085		-0.0236067	Value -0.666194377593 was not used due to low maximum possible change	0.00795558	0.0551656		0.0131715	0.0396444	-0.0236067
RiboM_AM1136_LiverAL2_T0hrs_MS_rep2Q1-4.csv	P62301	40S ribosomal protein S13	GLSQSALPYR	1091.58	2	10.82	546.296363094 546.797521084 547.298512785 547.798755377 548.313912431	414181.28125 244704.568502 87072.8913359 22812.1205617 9060.08876837	P62301|Q5BLJ7|Q921R2	0	0	C48N14O15H78S0	1090.58	20	0.538609	0.322081	0.1112	0.0281107	0	0.2099	0.346535	0.286011	0.157554	0	0	0.000148858	-0.00377447	0.00206282	0.00156279		-0.000452858	Value -0.154347870247 was not used due to low maximum possible change	0.0118003	0.0120731		0.00780685	0.00715442	-0.000452858
RiboM_AM1136_LiverAL2_T0hrs_MS_rep2Q1-4.csv	P62301	40S ribosomal protein S13	GLSQSALPYR	1091.58	3	10.82	364.533402939 364.869196051 365.207514896 365.537736593 365.877162176	7292.76953125 8156.19799589 5944.24696226 2143.50480878 11691.9547569	P62301|Q5BLJ7|Q921R2	0	0	C48N14O15H78S0	1090.58	20	0.538609	0.322081	0.1112	0.0281107	0	0.2099	0.346535	0.286011	0.157554	0	0	-0.228762	0.0244501	0.141352	0.06296		0.695942	Value 0.999827030105 was not used due to low maximum possible change	0.808601	0.486389		0.663644	0.163516	0.695942
RiboM_AM1119_AL01Liver_T0Days_MS_rep1Q1-20.csv	Q3UCL7	40S ribosomal protein S3	AELNEFLTR	1092.57	2	14.1	546.791054306 547.2918466 547.793682316 548.296446252 548.801264529	56336.0234375 33566.3984375 11400.0058594 3584.10799767 1020.00616175	Q3UCL7|P62908|Q5YLW3|Q9CZP6|Q9D0A2|Q3UK56|D3YV43|O89068	0	0	C48N13O16H77S0	1091.56	19	0.539464	0.320732	0.111374	0.0284308	0	0.219681	0.350359	0.280095	0.149865	0	0	-0.00234995	-0.000705843	-0.00268474	0.00574053		0.00734856	Value -0.0238237620421 was not used due to low maximum possible change	-0.0159122	0.0472729		0.0129031	0.0319567	0.00734856
RiboM_AM1136_LiverAL2_T0hrs_MS_rep2Q1-4.csv	Q3UCL7	40S ribosomal protein S3	AELNEFLTR	1092.57	1	14.1	1092.57750236 1093.56864186 1094.57684346 1095.59374213	8897.84179688 5201.80645083 6996.54844045 3150.04792163	Q3UCL7|P62908|Q5YLW3|Q9CZP6|Q9D0A2|Q3UK56|D3YV43|O89068	0	0	C48N13O16H77S0	1091.56	19	0.539464	0.320732	0.111374	0.0284308	0	0.219681	0.350359	0.280095	0.149865	0	0	-0.172486	-0.106191	0.177188	0.101488		0.539383	Value -3.58417970569 was not used due to low maximum possible change	1.05018	0.835749		0.808438	0.256492	0.539383
RiboM_AM1136_LiverAL2_T0hrs_MS_rep2Q1-4.csv	Q3UCL7	40S ribosomal protein S3	AELNEFLTR	1092.57	2	14.1	546.789335298 547.290912745 547.793709552 548.296650646 548.805347511	184358.484375 99942.9349096 38580.5996136 22909.6810755 11002.5803796	Q3UCL7|P62908|Q5YLW3|Q9CZP6|Q9D0A2|Q3UK56|D3YV43|O89068	0	0	C48N13O16H77S0	1091.56	19	0.539464	0.320732	0.111374	0.0284308	0	0.219681	0.350359	0.280095	0.149865	0	0	-0.00631496	-0.0317052	0.000198115	0.0378221		0.0197476	Value -1.07012204194 was not used due to low maximum possible change	0.00117421	0.311462		0.110795	0.174031	0.0197476
RiboM_AM1148_LiverAL01R_T0days_MS_rep1Q1-27.csv	Q3UCL7	40S ribosomal protein S3	AELNEFLTR	1092.57	2	13.02	546.790286874 547.291690785 547.794668747 548.298687503 548.808956215	158393.171875 96616.3021142 36009.2095366 12875.5649528 19653.1238695	Q3UCL7|P62908|Q5YLW3|Q9CZP6|Q3UK56|Q9D0A2|D3YV43|O89068	0	0	C48N13O16H77S0	1091.56	19	0.539464	0.320732	0.111374	0.0284308	0	0.219681	0.350359	0.280095	0.149865	0	0	-0.0182524	-0.00280427	0.00711889	0.0139378		0.0570775	Value -0.0946503976391 was not used due to low maximum possible change	0.0421931	0.114777		0.0713492	0.0383388	0.0570775
RiboM_AM1119_AL01Liver_T0Days_MS_rep1Q1-20.csv	O70569	Ribosomal protein S14	ELGITALHIK	1094.66	3	14.73	365.559454996 365.894900572 366.227820863 366.562399544 366.898599787	15577.6015625 9175.90013932 3348.38170919 871.575106686 259.70751683	O70569|P62264|D3Z7I1|D3YVF4|Q3UJS5	0	0	C50N13O14H87S0	1093.65	16	0.529529	0.326929	0.114427	0.0291139	0	0.246771	0.360229	0.263715	0.129286	0	0	0.00812157	-0.0102292	0.00113974	0.000967909		-0.0287226	Value -0.307189765202 was not used due to low maximum possible change	0.00763457	0.0096625		-0.00380852	0.0216001	-0.0287226
RiboM_AM1136_LiverAL2_T0hrs_MS_rep2Q1-4.csv	O70569	Ribosomal protein S14	ELGITALHIK	1094.66	3	14.73	365.557773449 365.892067659 366.226080577 366.560356766 366.89597157	152926.40625 92880.6119484 34267.6528854 8239.29973264 2045.05491935	O70569|P62264|D3Z7I1|D3YVF4|Q3UJS5	0	0	C50N13O14H87S0	1093.65	16	0.529529	0.326929	0.114427	0.0291139	0	0.246771	0.360229	0.263715	0.129286	0	0	0.00088704	-0.0047785	0.00442787	-0.000536411		-0.00313709	Value -0.143501224844 was not used due to low maximum possible change	0.02966	-0.00535492		0.00705601	0.019607	-0.00313709
RiboM_AM1119_AL01Liver_T0Days_MS_rep1Q1-20.csv	P62717	60S ribosomal protein L18a	IFAPNHVVAK	1095.63	3	8.52	365.884503683 366.218251597 366.552608361 366.886404927	76649.359375 52014.0951334 18201.705258 4768.95257625	P62717|Q3THJ0|Q05CK2|F6YJW4	0	0	C52N14O12H82S0	1094.62	16	0.519114	0.333052	0.117889	0.0299453	0	0.242253	0.359492	0.266487	0.131767	0	0	-0.0136247	0.0099718	0.00214782	0.00150505		0.0492113	Value 0.377145802037 was not used due to low maximum possible change	0.0144539	0.0147812		0.0261488	0.0199734	0.0492113
RiboM_AM1136_LiverAL2_T0hrs_MS_rep2Q1-4.csv	P62717	60S ribosomal protein L18a	IFAPNHVVAK	1095.63	3	8.52	365.882316911 366.216298354 366.550416357 366.885206327	328613.0625 215788.6875 74278.2734375 18570.6373127	P62717|Q3THJ0|Q05CK2|F6YJW4	0	0	C52N14O12H82S0	1094.62	16	0.519114	0.333052	0.117889	0.0299453	0	0.242253	0.359492	0.266487	0.131767	0	0	-0.00344041	0.00557259	-0.00132866	-0.000803531		0.0124265	Value 0.210762433324 was not used due to low maximum possible change	-0.00894127	-0.00789152		-0.00146877	0.0120451	0.0124265
RiboM_AM1119_AL01Liver_T0Days_MS_rep1Q1-20.csv	Q9DC85	60S ribosomal protein L35a	DETEFYLGK	1101.51	2	12.78	551.263458661 551.764055554 552.270577481 552.767426264 553.283359872	17949.7851562 10789.0452008 4448.80569333 1300.7611772 1157.13067598	Q9DC85|Q8BQV7|O55142|Q6ZWX1	0	0	C50N10O18H72S0	1100.5	15	0.531908	0.322097	0.11545	0.0305454	0	0.259553	0.362148	0.255968	0.12233	0	0	-0.0114494	-0.00926552	0.0135444	0.00717051		0.0420385	-0.23134	0.0963888	0.0781229		-0.00369748	0.153433	0.0420385
RiboM_AM1136_LiverAL2_T0hrs_MS_rep2Q1-4.csv	Q9DC85	60S ribosomal protein L35a	DETEFYLGK	1101.51	1	12.78	1101.52293413 1102.52689577 1103.53236663 1104.55160879 1105.55573255	13733.7714844 7480.73230166 4339.86669342 4642.63340479 4499.07071333	Q9DC85|Q8BQV7|O55142|Q6ZWX1	0	0	C50N10O18H72S0	1100.5	15	0.531908	0.322097	0.11545	0.0305454	0	0.259553	0.362148	0.255968	0.12233	0	0	-0.0771023	-0.0743657	0.0282686	0.123199		0.283095	-1.85675	0.201173	1.34226		-0.00755595	1.33786	0.283095
RiboM_AM1136_LiverAL2_T0hrs_MS_rep2Q1-4.csv	Q9DC85	60S ribosomal protein L35a	DETEFYLGK	1101.51	2	12.78	551.262959746 551.761365226 552.268635468 552.775369895 553.286236942	148624.328125 85111.890625 39206.2591609 12611.7050781 10741.5047167	Q9DC85|Q8BQV7|O55142|Q6ZWX1	0	0	C50N10O18H72S0	1100.5	15	0.531908	0.322097	0.11545	0.0305454	0	0.259553	0.362148	0.255968	0.12233	0	0	-0.0114313	-0.024038	0.021849	0.0136203		0.0419719	-0.600178	0.155488	0.148394		-0.0635811	0.36148	0.0419719
RiboM_AM1119_AL01Liver_T0Days_MS_rep1Q1-20.csv	Q564E8	Ribosomal protein L4	SNYNLPMHK	1103.53	2	8.13	552.2700884 552.772590856 553.274827853 553.7759906 554.27636824	13993.546875 8871.7233439 4094.28070818 2198.99280473 1408.41865907	Q564E8|Q9D8E6|Q9CSM5|Q5ZEY2	0	0	C48N14O14H74S1	1102.52	11	0.515953	0.31215	0.130943	0.0409546	0	0.304579	0.360661	0.230421	0.104338	0	0	-0.0360403	-0.00789177	0.00947161	0.0344604		0.170505	-0.162678	0.0952124	0.543683		0.161681	0.291908	0.170505
RiboM_AM1119_AL01Liver_T0Days_MS_rep1Q1-20.csv	Q564E8	Ribosomal protein L4	SNYNLPMHK	1103.53	3	8.13	368.516910085 368.851494044 369.188906633 369.519440517 369.857754146	36717.7851562 22263.9806868 15323.0055136 2892.69750977 1134.50878164	Q564E8|Q9D8E6|Q9CSM5|Q5ZEY2	0	0	C48N14O14H74S1	1102.52	11	0.515953	0.31215	0.130943	0.0409546	0	0.304579	0.360661	0.230421	0.104338	0	0	-0.0403181	-0.0237469	0.0675482	-0.00348322		0.190743	-0.48951	0.679022	-0.0549549		0.081325	0.487729	0.190743
RiboM_AM1136_LiverAL2_T0hrs_MS_rep2Q1-4.csv	Q564E8	Ribosomal protein L4	SNYNLPMHK	1103.53	2	8.13	552.269411856 552.770805496 553.272613995 553.773608435 554.287075466	83107.734375 49506.6476311 26222.4213578 9490.96699749 10591.6537489	Q564E8|Q9D8E6|Q9CSM5|Q5ZEY2	0	0	C48N14O14H74S1	1102.52	11	0.515953	0.31215	0.130943	0.0409546	0	0.304579	0.360661	0.230421	0.104338	0	0	-0.022227	-0.0180413	0.0248391	0.0154292		0.105155	-0.371897	0.249692	0.243427		0.0565947	0.293346	0.105155
RiboM_AM1119_AL01Liver_T0Days_MS_rep1Q1-20.csv	Q4VA28	Ribosomal protein L21	YMFSRPFR	1103.55	2	12.63	552.282528396 552.782163453 553.286313289 553.788828713 554.296603854	10045.7792969 12761.0377929 6497.18743294 2723.23593633 3685.6866837	Q4VA28|Q9CQM8|O09167	0	0	C52N14O11H74S1	1102.54	13	0.497755	0.322528	0.136549	0.0431677	0	0.268638	0.357931	0.250884	0.122547	0	0	-0.184092	0.0759153	0.0663154	0.041861		0.803481	Value 2.14429494998 was not used due to low maximum possible change	0.580007	0.527358		0.636949	0.146604	0.803481
RiboM_AM1136_LiverAL2_T0hrs_MS_rep2Q1-4.csv	Q4VA28	Ribosomal protein L21	YMFSRPFR	1103.55	1	12.63	1103.54134415 1104.55272477 1105.55617006 1106.55398262	1960.89294434 3610.70525101 2074.1622871 1219.80544061	Q4VA28|Q9CQM8|O09167	0	0	C52N14O11H74S1	1102.54	13	0.497755	0.322528	0.136549	0.0431677	0	0.268638	0.357931	0.250884	0.122547	0	0	-0.276575	0.084745	0.0974081	0.0944214		1.20713	Value 2.39369794956 was not used due to low maximum possible change	0.85195	1.1895		1.08286	0.200169	1.20713
RiboM_AM1136_LiverAL2_T0hrs_MS_rep2Q1-4.csv	Q4VA28	Ribosomal protein L21	YMFSRPFR	1103.55	2	12.63	552.282991423 552.783886069 553.288674657 553.785876361 554.289934117	57301.5820312 35233.4717691 41137.5094424 19948.2634924 30633.1282501	Q4VA28|Q9CQM8|O09167	0	0	C52N14O11H74S1	1102.54	13	0.497755	0.322528	0.136549	0.0431677	0	0.268638	0.357931	0.250884	0.122547	0	0	-0.124749	-0.0931745	0.131237	0.0866862		0.544474	Value -2.63179742956 was not used due to low maximum possible change	1.14782	1.09206		0.928119	0.333414	0.544474
RiboM_AM1119_AL01Liver_T0Days_MS_rep1Q1-20.csv	Q9CQR2	40S ribosomal protein S21	MGESDDSILR	1122.51	2	10.02	561.76129649 562.265967076 562.765997709 563.275999057	7639.41601562 4587.55798881 1968.22911683 1207.4025943	Q9CQR2|Q8C1L7	0	0	C44N13O19H75S1	1121.5	21	0.534433	0.298889	0.127002	0.0396757	0	0.201649	0.335722	0.289949	0.172679	0	0	-0.0384508	-0.00104599	0.000783056	0.0387138		0.115543	Value -0.0283979283215 was not used due to low maximum possible change	0.00480559	0.291074		0.137141	0.144351	0.115543
RiboM_AM1136_LiverAL2_T0hrs_MS_rep2Q1-4.csv	Q9CQR2	40S ribosomal protein S21	MGESDDSILR	1122.51	2	10.02	561.760457231 562.26393835 562.764055378 563.274990489 563.786542129	109485.773438 62956.5637913 27705.5821844 12029.6563416 24670.3264514	Q9CQR2|Q8C1L7	0	0	C44N13O19H75S1	1121.5	21	0.534433	0.298889	0.127002	0.0396757	0	0.201649	0.335722	0.289949	0.172679	0	0	-0.0184228	-0.00217258	0.00357493	0.0170204		0.0553597	Value -0.0589842506508 was not used due to low maximum possible change	0.0219392	0.12797		0.068423	0.0542091	0.0553597
RiboM_AM1148_LiverAL01R_T0days_MS_rep1Q1-27.csv	Q9CQR2	40S ribosomal protein S21	MGESDDSILR	1122.51	2	9.93	561.761810161 562.266963469 562.778114026 563.288307941 563.789875153	74802.90625 46171.9464437 25709.0246717 15235.7233353 9735.28363334	Q9CQR2|Q8C1L7	0	0	C44N13O19H75S1	1121.5	21	0.534433	0.298889	0.127002	0.0396757	0	0.201649	0.335722	0.289949	0.172679	0	0	-0.0724573	-0.0137354	0.0317741	0.0544187		0.217731	Value -0.372908851772 was not used due to low maximum possible change	0.194996	0.409152		0.27396	0.117631	0.217731
RiboM_AM1119_AL01Liver_T0Days_MS_rep1Q1-20.csv	P62751	60S ribosomal protein L23a	FPLTTESAMK	1124.57	2	12.87	562.78905253 563.291048535 563.791565561 564.294668783 564.799631923	16653.6367188 10766.4359992 4633.62490197 1900.54680197 725.99111916	P62751|Q5M9M5|Q4V9X9|Q91YK6|D3Z1D6|D3YU45|D3YU46|D3YTY6	0	0	C50N11O16H81S1	1123.56	15	0.50795	0.313853	0.134939	0.0432574	0	0.250428	0.352505	0.261581	0.135487	0	0	-0.0174774	0.00323366	0.00152739	0.0127163		0.0678675	Value 0.0836614907157 was not used due to low maximum possible change	0.0120608	0.137878		0.072602	0.0630419	0.0678675
RiboM_AM1136_LiverAL2_T0hrs_MS_rep2Q1-4.csv	P62751	60S ribosomal protein L23a	FPLTTESAMK	1124.57	1	12.87	1124.56563195 1125.56487081 1126.57006944 1127.57909562	4352.90771484 2701.90068604 1249.08056641 591.313099509	P62751|Q5M9M5|Q4V9X9|Q91YK6|D3Z1D6|D3YU45|D3YU46|D3YTY6	0	0	C50N11O16H81S1	1123.56	15	0.50795	0.313853	0.134939	0.0432574	0	0.250428	0.352505	0.261581	0.135487	0	0	-0.0185957	-0.0101048	0.00548249	0.0232181		0.0722102	Value -0.261433556564 was not used due to low maximum possible change	0.0432915	0.251744		0.122415	0.112931	0.0722102
RiboM_AM1136_LiverAL2_T0hrs_MS_rep2Q1-4.csv	P62751	60S ribosomal protein L23a	FPLTTESAMK	1124.57	2	12.87	562.792589149 563.288916281 563.791216119 564.297117269 564.802511038	15248.1601562 15633.1335322 8896.30940831 18812.3138637 21580.4363308	P62751|Q5M9M5|Q4V9X9|Q91YK6|D3Z1D6|D3YU45|D3YU46|D3YTY6	0	0	C50N11O16H81S1	1123.56	15	0.50795	0.313853	0.134939	0.0432574	0	0.250428	0.352505	0.261581	0.135487	0	0	-0.247698	-0.04703	0.0169009	0.277827		0.961851	Value -1.2167646483 was not used due to low maximum possible change	0.133455	3.01236		1.36922	1.48205	0.961851
RiboM_AM1119_AL01Liver_T0Days_MS_rep1Q1-20.csv	Q6ZWV7	60S ribosomal protein L35	YKPLDLRPK	1129.67	3	8.52	377.231118255 377.565522602 377.899359107 378.232363559	45337.3476562 28748.8340018 10948.0913452 3384.79399316	Q6ZWV7|G3UWD7	0	0	C53N14O13H88S0	1128.67	12	0.512085	0.334855	0.121398	0.0316628	0	0.287196	0.369245	0.239245	0.104314	0	0	0.000670744	-0.00971189	0.00242265	0.0066185		-0.00298256	Value -0.282406662334 was not used due to low maximum possible change	0.0205576	0.0910992		0.0362247	0.0489585	-0.00298256
RiboM_AM1119_AL01Liver_T0Days_MS_rep1Q1-20.csv	Q8BT90	40S ribosomal protein S17	IAGYVTHLMK	1132.62	3	12	378.214294698 378.548430128 378.881854564 379.21565978 379.550963801	44825.859375 28180.8734145 11919.8739297 4432.20166016 968.444503327	Q8BT90|P63276|Q5M9L7|Q3TK12	0	0	C52N13O13H85S1	1131.61	12	0.496661	0.32122	0.137896	0.0442239	0	0.28071	0.358899	0.243965	0.116427	0	0	0.0049784	-0.00585239	-0.0045022	0.00537619		-0.0230534	Value -0.155323014689 was not used due to low maximum possible change	-0.0424459	0.0744596		0.00298678	0.0626521	-0.0230534
RiboM_AM1148_LiverAL01R_T0days_MS_rep1Q1-27.csv	Q8BT90	40S ribosomal protein S17	IAGYVTHLMK	1132.62	2	10.52	566.832333976 567.328547328 567.834589886 568.328541141	7546.56640625 7389.55570122 10373.1523438 8173.27294922	Q8BT90|P63276|Q5M9L7|Q3TK12	0	0	C52N13O13H85S1	1131.61	12	0.496661	0.32122	0.137896	0.0442239	0	0.28071	0.358899	0.243965	0.116427	0	0	-0.271272	-0.100521	0.171912	0.199882		1.25618	Value -2.66784540463 was not used due to low maximum possible change	1.62075	2.76834		1.88176	0.789144	1.25618
RiboM_AM1148_LiverAL01R_T0days_MS_rep1Q1-27.csv	Q8BT90	40S ribosomal protein S17	IAGYVTHLMK	1132.62	3	10.52	378.216419848 378.554136642 378.889430638 379.230074294	42440.7773438 32123.8053848 17870.4217909 27620.1143308	Q8BT90|P63276|Q5M9L7|Q3TK12	0	0	C52N13O13H85S1	1131.61	12	0.496661	0.32122	0.137896	0.0442239	0	0.28071	0.358899	0.243965	0.116427	0	0	-0.14315	-0.0536445	0.0109562	0.185838		0.662881	Value -1.42373144366 was not used due to low maximum possible change	0.103293	2.57384		1.11334	1.29541	0.662881
RiboM_AM1119_AL01Liver_T0Days_MS_rep1Q1-20.csv	Q5M9P3	40S ribosomal protein S19	DVNQQEFVR	1134.55	2	8.77	567.781314331 568.283028173 568.784394184 569.294851552	16626.7402344 10423.2587891 3519.48629781 1407.36997061	Q5M9P3|Q9CZX8|D3Z722|D3Z5R8|D3YUT3|D3YUG3|S4R223	0	0	C48N15O17H75S0	1133.55	21	0.534676	0.321834	0.113834	0.0296558	0	0.199884	0.341311	0.291895	0.16691	0	0	-0.0147146	0.00412848	-0.00377023	0.0143563		0.0439514	Value 0.21197062668 was not used due to low maximum possible change	-0.0211739	0.104597		0.042458	0.0628985	0.0439514
RiboM_AM1136_LiverAL2_T0hrs_MS_rep2Q1-4.csv	Q5M9P3	40S ribosomal protein S19	DVNQQEFVR	1134.55	1	8.77	1134.5523765 1135.55555515 1136.55706314 1137.56431114	20100.7988281 12104.9482422 4254.09233791 1474.22573052	Q5M9P3|Q9CZX8|D3Z722|D3Z5R8|D3YUT3|D3YUG3|S4R223	0	0	C48N15O17H75S0	1133.55	21	0.534676	0.321834	0.113834	0.0296558	0	0.199884	0.341311	0.291895	0.16691	0	0	-0.00478847	-0.00272916	-0.0016894	0.00920704		0.0143028	Value -0.140125033193 was not used due to low maximum possible change	-0.00948779	0.0670801		0.023965	0.0391877	0.0143028
RiboM_AM1136_LiverAL2_T0hrs_MS_rep2Q1-4.csv	Q5M9P3	40S ribosomal protein S19	DVNQQEFVR	1134.55	2	8.77	567.780656131 568.282500135 568.783175563 569.285947621 569.790862231	544201.0 325663.382688 113201.668369 36207.2633903 8319.06454983	Q5M9P3|Q9CZX8|D3Z722|D3Z5R8|D3YUT3|D3YUG3|S4R223	0	0	C48N15O17H75S0	1133.55	21	0.534676	0.321834	0.113834	0.0296558	0	0.199884	0.341311	0.291895	0.16691	0	0	-0.000765513	-0.00232867	-0.00277263	0.00586682		0.00228654	Value -0.119562132261 was not used due to low maximum possible change	-0.0155713	0.0427441		0.00981978	0.0298786	0.00228654
RiboM_AM1119_AL01Liver_T0Days_MS_rep1Q1-20.csv	P14115	60S ribosomal protein L27a	TGVAPIIDVVR	1139.68	2	16.03	570.346063218 570.847116008 571.347846128 571.846564662	68055.375 41338.3914794 15170.4921148 4053.50353808	P14115	0	0	C51N14O15H90S0	1138.67	17	0.520737	0.329584	0.118611	0.0310679	0	0.232549	0.355321	0.272334	0.139796	0	0	0.00839169	-0.00817941	-0.000660297	0.000448021		-0.0291188	Value -0.31781174494 was not used due to low maximum possible change	-0.00429535	0.00412056		-0.00976452	0.0172814	-0.0291188
RiboM_AM1136_LiverAL2_T0hrs_MS_rep2Q1-4.csv	P14115	60S ribosomal protein L27a	TGVAPIIDVVR	1139.68	2	16.03	570.34402703 570.845573535 571.345952513 571.843614352	626495.3125 393056.867492 139250.994713 36330.013916	P14115	0	0	C51N14O15H90S0	1138.67	17	0.520737	0.329584	0.118611	0.0310679	0	0.232549	0.355321	0.272334	0.139796	0	0	0.00346823	-0.000703186	-0.00209546	-0.000669574		-0.0120346	Value -0.0273223545955 was not used due to low maximum possible change	-0.0136314	-0.00615825		-0.0106081	0.00393549	-0.0120346
RiboM_AM1136_LiverAL2_T0hrs_MS_rep2Q1-4.csv	P14115	60S ribosomal protein L27a	TGVAPIIDVVR	1139.68	3	16.03	380.564343946 380.898659831 381.231847053 381.566294406	12036.0615234 7454.25276754 3294.28105948 877.668456141	P14115	0	0	C51N14O15H90S0	1138.67	17	0.520737	0.329584	0.118611	0.0310679	0	0.232549	0.355321	0.272334	0.139796	0	0	-0.0120766	-0.0145574	0.0206104	0.00602361		0.0419052	Value -0.565628000538 was not used due to low maximum possible change	0.134074	0.0554007		0.0771267	0.0497774	0.0419052
RiboM_AM1119_AL01Liver_T0Days_MS_rep1Q1-20.csv	Q3UCL7	40S ribosomal protein S3	IMLPWDPSGK	1143.59	2	17.92	572.300218487 572.8028887 573.305893463 573.803587553 574.30922168	24880.8535156 15798.0565578 8503.99609375 2430.17796143 1075.5930324	Q3UCL7|P62908|Q5YLW3|Q9CZP6|Q9D0A2|Q3UK56|D3YV43|O89068	0	0	C53N12O14H82S1	1142.58	12	0.492428	0.322057	0.140026	0.045489	0	0.278562	0.358176	0.245246	0.118016	0	0	-0.0103631	-0.015971	0.0247385	0.00159558		0.0484561	Value -0.442186951145 was not used due to low maximum possible change	0.235112	0.0219998		0.101856	0.116159	0.0484561
RiboM_AM1136_LiverAL2_T0hrs_MS_rep2Q1-4.csv	Q3UCL7	40S ribosomal protein S3	IMLPWDPSGK	1143.59	1	17.92	1143.58302906 1144.5888035 1145.59558334 1146.60222808 1147.60458956	1491.04394531 1727.9258586 1785.67097798 1169.03635765 1793.80327791	Q3UCL7|P62908|Q5YLW3|Q9CZP6|Q9D0A2|Q3UK56|D3YV43|O89068	0	0	C53N12O14H82S1	1142.58	12	0.492428	0.322057	0.140026	0.045489	0	0.278562	0.358176	0.245246	0.118016	0	0	-0.250912	-0.0421713	0.149214	0.143869		1.17322	Value -1.16758827515 was not used due to low maximum possible change	1.41811	1.98366		1.525	0.415661	1.17322
RiboM_AM1136_LiverAL2_T0hrs_MS_rep2Q1-4.csv	Q3UCL7	40S ribosomal protein S3	IMLPWDPSGK	1143.59	2	17.92	572.298024981 572.800401187 573.301424708 573.80379744 574.307195369	253561.28125 163525.700997 82620.7705352 23503.5905388 12508.3297831	Q3UCL7|P62908|Q5YLW3|Q9CZP6|Q9D0A2|Q3UK56|D3YV43|O89068	0	0	C53N12O14H82S1	1142.58	12	0.492428	0.322057	0.140026	0.045489	0	0.278562	0.358176	0.245246	0.118016	0	0	-0.00780296	-0.00951497	0.0178851	-0.00056716		0.0364854	Value -0.26343896479 was not used due to low maximum possible change	0.169978	-0.00781998		0.0662143	0.0925519	0.0364854
RiboM_AM1148_LiverAL01R_T0days_MS_rep1Q1-27.csv	Q3UCL7	40S ribosomal protein S3	IMLPWDPSGK	1143.59	2	17.02	572.30276509 572.805413268 573.307248023 573.806989236 574.310889614	88417.515625 55387.457721 32216.2867672 8549.03478819 5527.85891769	Q3UCL7|P62908|Q5YLW3|Q9CZP6|Q3UK56|Q9D0A2|D3YV43|O89068	0	0	C53N12O14H82S1	1142.58	12	0.492428	0.322057	0.140026	0.045489	0	0.278562	0.358176	0.245246	0.118016	0	0	-0.0133827	-0.0219686	0.0345217	0.000829634		0.0625754	Value -0.608240844987 was not used due to low maximum possible change	0.32809	0.011439		0.134035	0.169991	0.0625754
RiboM_AM1119_AL01Liver_T0Days_MS_rep1Q1-20.csv	P47911	60S ribosomal protein L6	AVPQLQGYLR	1144.65	2	14.68	572.830701199 573.331920433 573.832466809 574.3330785	91611.6328125 58000.2003214 19986.5475465 5708.97951824	P47911|Q3UCH0|Q3UFI4|E9PUX4	0	0	C52N15O14H85S0	1143.64	21	0.514878	0.332844	0.120645	0.031633	0	0.193288	0.338654	0.295917	0.172142	0	0	0.00769922	-0.00199495	-0.00663684	0.000932569		-0.0239411	Value -0.343357901021 was not used due to low maximum possible change	-0.0378661	0.0066371		-0.01839	0.022765	-0.0239411
RiboM_AM1136_LiverAL2_T0hrs_MS_rep2Q1-4.csv	P47911	60S ribosomal protein L6	AVPQLQGYLR	1144.65	2	14.68	572.829167188 573.330117449 573.831199028 574.331175909	793132.875 501021.389449 175341.553494 48159.7198738	P47911|Q3UCH0|Q3UFI4|E9PUX4	0	0	C52N15O14H85S0	1143.64	21	0.514878	0.332844	0.120645	0.031633	0	0.193288	0.338654	0.295917	0.172142	0	0	0.00772601	-0.00271505	-0.00511096	0.0001		-0.0240244	Value -0.46729751799 was not used due to low maximum possible change	-0.0291602	0.000711678		-0.017491	0.0159718	-0.0240244
RiboM_AM1119_AL01Liver_T0Days_MS_rep1Q1-20.csv	Q9DB79	40S ribosomal protein S11	CPFTGNVSIR	1150.57	2	12	575.790118576 576.292255773 576.792189334 577.293702825 577.800943939	44016.203125 26726.8284937 11618.9016746 4290.95588922 1422.01667719	Q9DB79|P62281|Q3UC02|Q9D0P6|Q9CW75	0	0	C49N15O15H79S1	1149.56	14	0.507356	0.314983	0.134688	0.0429726	0	0.261572	0.355191	0.255084	0.128154	0	0	0.000603816	-0.00654727	-0.000602811	0.00654627		-0.00245669	-0.162836	-0.00500693	0.0768506		-0.0233623	0.100448	-0.00245669
RiboM_AM1136_LiverAL2_T0hrs_MS_rep2Q1-4.csv	Q9DB79	40S ribosomal protein S11	CPFTGNVSIR	1150.57	1	12	1150.56658322 1151.5670376 1152.57195112 1153.5800953 1154.57988834	9335.91699219 5630.59284653 2672.30190921 1109.92564364 633.709298417	Q9DB79|P62281|Q3UC02|Q9D0P6|Q9CW75	0	0	C49N15O15H79S1	1149.56	14	0.507356	0.314983	0.134688	0.0429726	0	0.261572	0.355191	0.255084	0.128154	0	0	-0.0094071	-0.0146643	0.00784399	0.0162274		0.0382737	-0.364713	0.065152	0.190503		-0.017696	0.240669	0.0382737
RiboM_AM1136_LiverAL2_T0hrs_MS_rep2Q1-4.csv	Q9DB79	40S ribosomal protein S11	CPFTGNVSIR	1150.57	2	12	575.788244316 576.28934437 576.789767008 577.3007632 577.812717905	291479.71875 181717.972132 74212.252333 32060.9396734 18140.8829814	Q9DB79|P62281|Q3UC02|Q9D0P6|Q9CW75	0	0	C49N15O15H79S1	1149.56	14	0.507356	0.314983	0.134688	0.0429726	0	0.261572	0.355191	0.255084	0.128154	0	0	-0.00434608	-0.00138985	-0.00661938	0.0123553		0.0176825	-0.0345669	-0.0549804	0.145047		0.0182955	0.0898703	0.0176825
RiboM_AM1148_LiverAL01R_T0days_MS_rep1Q1-27.csv	Q9DB79	40S ribosomal protein S11	CPFTGNVSIR	1150.57	1	10.52	1150.6030998 1151.61002529 1152.60235988 1153.60436696 1154.62706178	2749.96679688 1193.70481357 501.119855506 375.668662873 292.671421124	Q9DB79|P62281|Q3UC02|Q9D0P6|Q9CW75	0	0	C49N15O15H79S1	1149.56	14	0.507356	0.314983	0.134688	0.0429726	0	0.261572	0.355191	0.255084	0.128154	0	0	0.0631219	-0.0673498	-0.0307315	0.0349595		-0.256818	-1.67505	-0.255255	0.410411		-0.444177	0.878665	-0.256818
RiboM_AM1148_LiverAL01R_T0days_MS_rep1Q1-27.csv	Q9DB79	40S ribosomal protein S11	CPFTGNVSIR	1150.57	2	10.52	575.800978414 576.302509054 576.801840842 577.307869687 577.809930362	21035.0644531 18304.4345082 7379.25578343 9264.99451145 4105.31506333	Q9DB79|P62281|Q3UC02|Q9D0P6|Q9CW75	0	0	C49N15O15H79S1	1149.56	14	0.507356	0.314983	0.134688	0.0429726	0	0.261572	0.355191	0.255084	0.128154	0	0	-0.131621	0.011977	-0.0028777	0.122522		0.535514	0.297878	-0.0239021	1.43836		0.561962	0.627627	0.535514
RiboM_AM1119_AL01Liver_T0Days_MS_rep1Q1-20.csv	Q80V08	60S ribosomal protein L17	YSLDPENPTK	1163.56	2	9.82	582.285840757 582.786917869 583.288058461 583.790314657 584.296480354	25147.2265625 15254.6389583 6063.02048587 1795.05181123 1201.38982714	Q80V08|Q505B1|Q9CPR4|Q6PHZ1|Q6ZWZ7|F6YKV1	0	0	C51N12O19H78S0	1162.55	15	0.521007	0.325736	0.120412	0.0328453	0	0.254812	0.360541	0.258832	0.125814	0	0	7.15e-05	-0.0096423	0.00522066	0.00435018		-0.000268469	Value -0.27703028048 was not used due to low maximum possible change	0.037716	0.0467917		0.0280798	0.0249662	-0.000268469
RiboM_AM1136_LiverAL2_T0hrs_MS_rep2Q1-4.csv	Q80V08	60S ribosomal protein L17	YSLDPENPTK	1163.56	1	9.82	1163.55838412 1164.56006374 1165.56389254 1166.5700446 1167.58504961	10726.8105469 6546.39128042 2509.73225204 919.10647456 416.723331073	Q80V08|Q505B1|Q9CPR4|Q6PHZ1|Q6ZWZ7|F6YKV1	0	0	C51N12O19H78S0	1162.55	15	0.521007	0.325736	0.120412	0.0328453	0	0.254812	0.360541	0.258832	0.125814	0	0	-0.00285492	-0.0095159	0.000819228	0.0115516		0.0107249	Value -0.273398770024 was not used due to low maximum possible change	0.00591842	0.124252		0.0469652	0.0669756	0.0107249
RiboM_AM1136_LiverAL2_T0hrs_MS_rep2Q1-4.csv	Q80V08	60S ribosomal protein L17	YSLDPENPTK	1163.56	2	9.82	582.284239787 582.785828769 583.286669613 583.786961886 584.292796563	313542.78125 191955.875 73492.4987582 20409.284458 7193.87270397	Q80V08|Q505B1|Q9CPR4|Q6PHZ1|Q6ZWZ7|F6YKV1	0	0	C51N12O19H78S0	1162.55	15	0.521007	0.325736	0.120412	0.0328453	0	0.254812	0.360541	0.258832	0.125814	0	0	0.00208676	-0.00548905	0.00219809	0.00120419		-0.00783921	Value -0.157704294265 was not used due to low maximum possible change	0.0158799	0.0129526		0.00699777	0.0129323	-0.00783921
RiboM_AM1119_AL01Liver_T0Days_MS_rep1Q1-20.csv	P62702	40S ribosomal protein S4, X isoform	GNKPWISLPR	1167.66	2	13.75	584.337647592 584.83902675 585.337496803 585.840010696	14012.7246094 9046.83828671 4690.00941306 1331.79837096	P62702|Q545X8|Q3UXQ6|Q545F8|Q3V1Z5|V9GWY0	0	0	C54N16O13H86S0	1166.66	13	0.503258	0.338159	0.125285	0.0332978	0	0.269925	0.366118	0.249664	0.114293	0	0	-0.0214126	-0.0270722	0.0359871	0.0124977		0.0917684	Value -0.968302890209 was not used due to low maximum possible change	0.289333	0.154302		0.178468	0.100975	0.0917684
RiboM_AM1119_AL01Liver_T0Days_MS_rep1Q1-20.csv	P62702	40S ribosomal protein S4, X isoform	GNKPWISLPR	1167.66	3	13.75	389.895370207 390.229351681 390.563208614 390.898131037	62003.8203125 42386.1480374 15571.5392321 4654.02636719	P62702|Q545X8|Q3UXQ6|Q545F8|Q3V1Z5|V9GWY0	0	0	C54N16O13H86S0	1166.66	13	0.503258	0.338159	0.125285	0.0332978	0	0.269925	0.366118	0.249664	0.114293	0	0	-0.00569711	0.00197609	-0.000328209	0.00404923		0.0244162	Value 0.0706797770219 was not used due to low maximum possible change	-0.00263877	0.0499934		0.0239236	0.0263195	0.0244162
RiboM_AM1136_LiverAL2_T0hrs_MS_rep2Q1-4.csv	P62702	40S ribosomal protein S4, X isoform	GNKPWISLPR	1167.66	3	13.75	389.894464634 390.228625034 390.562935411 390.89666825 391.233248771	460627.78125 315309.680055 110128.925508 33902.3065189 11154.3052411	P62702|Q545X8|Q3UXQ6|Q545F8|Q3V1Z5|V9GWY0	0	0	C54N16O13H86S0	1166.66	13	0.503258	0.338159	0.125285	0.0332978	0	0.269925	0.366118	0.249664	0.114293	0	0	-0.00255863	0.00458032	-0.00557543	0.00355374		0.0109656	Value 0.163826341781 was not used due to low maximum possible change	-0.0448259	0.0438758		0.00333849	0.04484	0.0109656
RiboM_AM1119_AL01Liver_T0Days_MS_rep1Q1-20.csv	P83882	60S ribosomal protein L36a	LECVEPNCR	1176.51	2	7.12	588.764332013 589.267273109 589.76512818 590.273663196 590.774384492	42234.8046875 24555.6885152 12138.699289 5014.25548725 1725.65790249	P83882|Q5M9P1	0	0	C46N15O17H77S2	1175.51	19	0.499107	0.297571	0.149691	0.0536312	0	0.208424	0.332755	0.285572	0.173249	0	0	0.00402712	-0.00504442	-0.0050852	0.00610251		-0.013854	Value -0.143372651306 was not used due to low maximum possible change	-0.0374239	0.0510168		-8.71e-05	0.0457994	-0.013854
RiboM_AM1136_LiverAL2_T0hrs_MS_rep2Q1-4.csv	P83882	60S ribosomal protein L36a	LECVEPNCR	1176.51	1	7.12	1176.51251668 1177.5155863 1178.51617426 1179.5236497 1180.53878891	7647.30371094 4533.88223052 2319.51234241 1048.07082923 490.341045871	P83882|Q5M9P1	0	0	C46N15O17H77S2	1175.51	19	0.499107	0.297571	0.149691	0.0536312	0	0.208424	0.332755	0.285572	0.173249	0	0	-0.00727995	-0.00597992	-0.000514292	0.0137742		0.0250443	Value -0.169961283237 was not used due to low maximum possible change	-0.00378487	0.115152		0.0454703	0.0620434	0.0250443
RiboM_AM1136_LiverAL2_T0hrs_MS_rep2Q1-4.csv	P83882	60S ribosomal protein L36a	LECVEPNCR	1176.51	2	7.12	588.761145583 589.263064175 589.762104831 590.264629798 590.768768393	360326.28125 211274.344188 102362.152045 47102.1530501 17280.1099168	P83882|Q5M9P1	0	0	C46N15O17H77S2	1175.51	19	0.499107	0.297571	0.149691	0.0536312	0	0.208424	0.332755	0.285572	0.173249	0	0	0.000607156	-0.00456777	-0.00773119	0.0116918		-0.00208872	Value -0.129825261569 was not used due to low maximum possible change	-0.0568968	0.0977432		0.0129192	0.0784048	-0.00208872
RiboM_AM1119_AL01Liver_T0Days_MS_rep1Q1-20.csv	Q91V55	40S ribosomal protein S5	LTNSMMMHGR	1177.53	2	7.55	589.27047407 589.767575945 590.278935018 590.773502831 591.288907269	22027.5976562 11015.2226572 4689.53471673 1817.01381017 2150.52131721	Q91V55|D3YYM6|P97461	0	0	C46N16O14H80S3	1176.52	14	0.479172	0.290969	0.165587	0.0642718	0	0.250969	0.33738	0.26233	0.149322	0	0	0.0777922	-0.0124503	-0.047013	-0.0183289		-0.340889	-0.268263	-0.485958	-0.215508		-0.327654	0.117387	-0.340889
RiboM_AM1119_AL01Liver_T0Days_MS_rep1Q1-20.csv	Q91V55	40S ribosomal protein S5	LTNSMMMHGR	1177.53	3	7.55	393.184070631 393.517853794 393.850320355 394.193240165 394.520401078	48790.9570312 29460.6131189 16903.9401602 6966.58398409 2524.20530933	Q91V55|D3YYM6|P97461	0	0	C46N16O14H80S3	1176.52	14	0.479172	0.290969	0.165587	0.0642718	0	0.250969	0.33738	0.26233	0.149322	0	0	-0.00140159	-0.0024844	-6.04e-05	0.00394638		0.00614184	-0.0535305	-0.000624198	0.0464008		-0.000403006	0.0410528	0.00614184
RiboM_AM1136_LiverAL2_T0hrs_MS_rep2Q1-4.csv	Q91V55	40S ribosomal protein S5	LTNSMMMHGR	1177.53	2	7.55	589.26895088 589.768775482 590.274885015 590.77742764 591.290064557	76804.4296875 44237.949169 26530.128132 13218.7548828 8963.33830127	Q91V55|D3YYM6|P97461	0	0	C46N16O14H80S3	1176.52	14	0.479172	0.290969	0.165587	0.0642718	0	0.250969	0.33738	0.26233	0.149322	0	0	-0.00150697	-0.0158421	-0.000589829	0.0179388		0.00660361	-0.341343	-0.00609687	0.210922		-0.0324786	0.228666	0.00660361
RiboM_AM1136_LiverAL2_T0hrs_MS_rep2Q1-4.csv	Q91V55	40S ribosomal protein S5	LTNSMMMHGR	1177.53	3	7.55	393.181648743 393.515608357 393.848285448 394.189298184 394.520781602	329504.71875 201569.711541 112025.376038 45529.6606433 16437.7951205	Q91V55|D3YYM6|P97461	0	0	C46N16O14H80S3	1176.52	14	0.479172	0.290969	0.165587	0.0642718	0	0.250969	0.33738	0.26233	0.149322	0	0	-0.000678922	0.0017428	-0.00290841	0.00184454		0.00297507	0.0375514	-0.0300633	0.0216877		0.00803772	0.0290671	0.00297507
RiboM_AM1119_AL01Liver_T0Days_MS_rep1Q1-20.csv	Q564E8	Ribosomal protein L4	SGQGAFGNMCR	1184.49	2	8.23	592.751843265 593.254558361 593.753004852 594.262159773 594.764739148	32587.9394531 19818.2069101 9541.53441809 3709.33379271 1232.32206491	Q564E8|Q9D8E6|Q9CSM5|Q5ZEY2	0	0	C46N17O16H73S2	1183.49	23	0.496939	0.299425	0.149904	0.053732	0	0.175442	0.318156	0.30393	0.202472	0	0	-0.000603108	0.00241944	-0.00457991	0.00276358		0.00187594	Value 0.129169503958 was not used due to low maximum possible change	-0.0297346	0.0185799		-0.00309292	0.0245375	0.00187594
RiboM_AM1136_LiverAL2_T0hrs_MS_rep2Q1-4.csv	Q564E8	Ribosomal protein L4	SGQGAFGNMCR	1184.49	1	8.23	1184.4930282 1185.4971224 1186.49634303 1187.49710719	9950.27441406 5990.86004264 2940.21545691 1264.02193944	Q564E8|Q9D8E6|Q9CSM5|Q5ZEY2	0	0	C46N17O16H73S2	1183.49	23	0.496939	0.299425	0.149904	0.053732	0	0.175442	0.318156	0.30393	0.202472	0	0	-0.00301551	-0.00204357	-0.0039539	0.00901298		0.00937958	Value -0.10910231178 was not used due to low maximum possible change	-0.0256703	0.0605956		0.0147683	0.0433847	0.00937958
RiboM_AM1136_LiverAL2_T0hrs_MS_rep2Q1-4.csv	Q564E8	Ribosomal protein L4	SGQGAFGNMCR	1184.49	2	8.23	592.750589407 593.254522136 593.751599992 594.254554153	258985.125 155267.859375 76087.7330057 28132.8080863	Q564E8|Q9D8E6|Q9CSM5|Q5ZEY2	0	0	C46N17O16H73S2	1183.49	23	0.496939	0.299425	0.149904	0.053732	0	0.175442	0.318156	0.30393	0.202472	0	0	0.00257556	4.61e-05	-0.00315046	0.000528794		-0.00801113	Value 0.00246200929327 was not used due to low maximum possible change	-0.0204541	0.00355515		-0.00830335	0.0120073	-0.00801113
RiboM_AM1148_LiverAL01R_T0days_MS_rep1Q1-27.csv	Q564E8	Ribosomal protein L4	SGQGAFGNMCR	1184.49	1	8.13	1184.49602972 1185.49819178 1186.50349941 1187.51281702	1975.04309082 1373.44559447 789.849975586 511.952773341	Q564E8|Q9D8E6|Q9CSM5|Q5ZEY2	0	0	C46N17O16H73S2	1183.49	23	0.496939	0.299425	0.149904	0.053732	0	0.175442	0.318156	0.30393	0.202472	0	0	-0.0722253	-0.00407889	0.0199457	0.0563584		0.224653	Value -0.217764365708 was not used due to low maximum possible change	0.129496	0.378906		0.244351	0.125866	0.224653
RiboM_AM1148_LiverAL01R_T0days_MS_rep1Q1-27.csv	Q564E8	Ribosomal protein L4	SGQGAFGNMCR	1184.49	2	8.13	592.752222977 593.257266013 593.758470808 594.265889954 594.766243201	177894.96875 111399.22161 55790.3046875 21284.9753104 6082.3590112	Q564E8|Q9D8E6|Q9CSM5|Q5ZEY2	0	0	C46N17O16H73S2	1183.49	23	0.496939	0.299425	0.149904	0.053732	0	0.175442	0.318156	0.30393	0.202472	0	0	-0.0113774	0.00463749	0.00237498	0.00436498		0.0353889	Value 0.247586423541 was not used due to low maximum possible change	0.0154193	0.0293464		0.0267182	0.010241	0.0353889
RiboM_AM1119_AL01Liver_T0Days_MS_rep1Q1-20.csv	P14148	60S ribosomal protein L7	IALTDNSLIAR	1186.68	2	14.7	593.847402545 594.3479909 594.849221193 595.348245191 595.849306738	114962.414062 71096.8602179 24966.8343166 7061.49668844 1425.18536286	P14148|Q5M9N8|Q3UBI6|F6XI62|Q3TK73	0	0	C51N15O17H91S0	1185.67	20	0.516651	0.329355	0.121286	0.0327082	0	0.202623	0.342525	0.290256	0.164596	0	0	0.0104877	-0.00335331	-0.00680536	-0.000329053		-0.0333975	Value -0.254618690123 was not used due to low maximum possible change	-0.0402756	-0.00249495		-0.0253893	0.0201232	-0.0333975
RiboM_AM1136_LiverAL2_T0hrs_MS_rep2Q1-4.csv	P14148	60S ribosomal protein L7	IALTDNSLIAR	1186.68	2	14.7	593.843877001 594.345461275 594.846807304 595.345076261	853728.25 534208.72541 188311.335287 54987.0879423	P14148|Q5M9N8|Q3UBI6|F6XI62|Q3TK73	0	0	C51N15O17H91S0	1185.67	20	0.516651	0.329355	0.121286	0.0327082	0	0.202623	0.342525	0.290256	0.164596	0	0	0.00671204	-0.00186748	-0.00584519	0.00100063		-0.021374	Value -0.141798902702 was not used due to low maximum possible change	-0.0345931	0.00758701		-0.0161267	0.0215741	-0.021374
RiboM_AM1148_LiverAL01R_T0days_MS_rep1Q1-27.csv	P14148	60S ribosomal protein L7	IALTDNSLIAR	1186.68	3	13	396.231687483 396.569815185 396.907771314 397.239084164 397.571863029	7514.88720703 3484.33728904 15656.29211 14311.0343915 6555.27622218	P14148|Q5M9N8|Q3UBI6|F6XI62|Q3TK73	0	0	C51N15O17H91S0	1185.67	20	0.516651	0.329355	0.121286	0.0327082	0	0.202623	0.342525	0.290256	0.164596	0	0	-0.333211	-0.244301	0.260886	0.316626		1.06109	Value -18.5499556482 was not used due to low maximum possible change	1.54398	2.40073		1.6686	0.678458	1.06109
RiboM_AM1119_AL01Liver_T0Days_MS_rep1Q1-20.csv	Q80V08	60S ribosomal protein L17	SAEFLLHMLK	1188.64	3	18.02	396.889416876 397.224983748 397.558669517 397.895766201 398.23236317	15329.3681641 10037.5501672 4742.20887272 1639.67322026 571.523381861	Q80V08|Q505B1|Q9CPR4|Q6PHZ1|Q6ZWZ7|F6YKV1	0	0	C55N13O14H89S1	1187.64	16	0.480059	0.326831	0.145032	0.048077	0	0.227587	0.346658	0.274949	0.150805	0	0	0.00277386	-0.0106762	0.00433412	0.00356821		-0.0109868	Value -0.538468524985 was not used due to low maximum possible change	0.0333606	0.0347345		0.0190361	0.0260097	-0.0109868
RiboM_AM1136_LiverAL2_T0hrs_MS_rep2Q1-4.csv	Q80V08	60S ribosomal protein L17	SAEFLLHMLK	1188.64	3	18.02	396.887632911 397.222017671 397.556839023 397.891931429 398.233093122	104203.953125 70709.6739324 30719.1845349 11760.9183737 3128.13502328	Q80V08|Q505B1|Q9CPR4|Q6PHZ1|Q6ZWZ7|F6YKV1	0	0	C55N13O14H89S1	1187.64	16	0.480059	0.326831	0.145032	0.048077	0	0.227587	0.346658	0.274949	0.150805	0	0	-0.000726293	-0.00157057	-0.00372576	0.00602263		0.00287673	Value -0.0792139226461 was not used due to low maximum possible change	-0.028678	0.0586269		0.0109419	0.0442077	0.00287673
RiboM_AM1148_LiverAL01R_T0days_MS_rep1Q1-27.csv	Q80V08	60S ribosomal protein L17	SAEFLLHMLK	1188.64	2	16.47	594.826879021 595.326810298 595.852630215 596.340288791 596.8509043	1815.84423828 2410.41186523 1991.19449603 2603.10459966 1747.67076834	Q80V08|Q505B1|Q9CPR4|Q6PHZ1|Q6ZWZ7|B2RY53	0	0	C55N13O14H89S1	1187.64	16	0.480059	0.326831	0.145032	0.048077	0	0.227587	0.346658	0.274949	0.150805	0	0	-0.274194	-0.0535593	0.0807124	0.247041		1.08604	Value -2.70134042706 was not used due to low maximum possible change	0.621261	2.40481		1.3707	0.925221	1.08604
RiboM_AM1148_LiverAL01R_T0days_MS_rep1Q1-27.csv	Q80V08	60S ribosomal protein L17	SAEFLLHMLK	1188.64	3	16.47	396.890815101 397.224152128 397.565375594 397.906131022 398.232213208	28691.4296875 20433.8038184 10849.6708984 5768.89465494 2923.70168905	Q80V08|Q505B1|Q9CPR4|Q6PHZ1|Q6ZWZ7|B2RY53	0	0	C55N13O14H89S1	1187.64	16	0.480059	0.326831	0.145032	0.048077	0	0.227587	0.346658	0.274949	0.150805	0	0	-0.0436464	-0.0160218	0.0199971	0.0396711		0.172876	Value -0.80808442568 was not used due to low maximum possible change	0.153922	0.386176		0.237658	0.128969	0.172876
RiboM_AM1119_AL01Liver_T0Days_MS_rep1Q1-20.csv	Q3THJ6	60S ribosomal protein L10	GAFGKPQGTVAR	1188.65	3	6.55	396.890631883 397.224557371 397.557803913 397.88917155	152154.234375 101781.858195 38057.6562191 11132.8729918	Q3THJ6|Q6ZWV3|I7HLV2|P86048|B7FAU6|F6RUE0|O89059	0	0	C52N17O15H85S0	1187.64	24	0.51018	0.333734	0.123135	0.0329519	0	0.169048	0.324186	0.309823	0.196942	0	0	-0.0082303	0.00203985	0.00241557	0.00377488		0.0241265	Value -0.213652925599 was not used due to low maximum possible change	0.012939	0.0230189		0.0200281	0.00616428	0.0241265
RiboM_AM1119_AL01Liver_T0Days_MS_rep1Q1-20.csv	Q6ZWN5	40S ribosomal protein S9	RLFEGNALLR	1188.68	3	13.18	396.901371863 397.235813695 397.569316495 397.906934491 398.239148232	3901.67724609 2752.84617585 954.190667055 376.869903921 440.258197913	Q6ZWN5|Q9CXW7|Q96EC0|D3YWH9|F7CJS8	0	0	C53N17O14H89S0	1187.68	20	0.505545	0.336401	0.124712	0.0333415	0	0.19863	0.341324	0.29275	0.167295	0	0	-0.0169552	0.00832583	-0.00522285	0.0138522		0.055244	Value 1.69113022894 was not used due to low maximum possible change	-0.0310813	0.103411		0.0425245	0.0681423	0.055244
RiboM_AM1136_LiverAL2_T0hrs_MS_rep2Q1-4.csv	Q6ZWN5	40S ribosomal protein S9	RLFEGNALLR	1188.68	3	13.18	396.901565629 397.234095005 397.56908409 397.904986045	66323.3828125 48205.9523697 17010.2683463 5523.55231325	Q6ZWN5|Q9CXW7|Q96EC0|D3YWH9|F7CJS8	0	0	C53N17O14H89S0	1187.68	20	0.505545	0.336401	0.124712	0.0333415	0	0.19863	0.341324	0.29275	0.167295	0	0	-0.0216561	0.015305	-0.000606667	0.00695779		0.0705606	Value 3.10872712811 was not used due to low maximum possible change	-0.00361029	0.0519418		0.0396307	0.0385876	0.0705606
RiboM_AM1119_AL01Liver_T0Days_MS_rep1Q1-20.csv	Q9CZI5	Ribosomal protein S23	VANVSLLALYK	1190.71	2	17.57	595.865956303 596.367655419 596.867197206 597.366235955 597.867114888	53295.7226562 34654.848645 13091.6345634 4444.08815649 1521.21631366	Q9CZI5|Q9CWI9|Q497E1|P62267|Q9CSN9	0	0	C56N13O15H95S0	1189.71	15	0.495229	0.3393	0.129696	0.0357756	0	0.243106	0.358548	0.265929	0.132418	0	0	0.0100091	-0.0107749	-0.00558812	0.00635394		-0.039699	Value -0.559791731303 was not used due to low maximum possible change	-0.0410187	0.0657471		-0.00499021	0.0612639	-0.039699
RiboM_AM1136_LiverAL2_T0hrs_MS_rep2Q1-4.csv	Q9CZI5	Ribosomal protein S23	VANVSLLALYK	1190.71	2	17.57	595.862254499 596.363637313 596.865032966 597.363539429	448450.5625 291545.632037 107767.189758 31975.2672151	Q9CZI5|Q9CWI9|Q497E1|P62267|Q9CSN9	0	0	C56N13O15H95S0	1189.71	15	0.495229	0.3393	0.129696	0.0357756	0	0.243106	0.358548	0.265929	0.132418	0	0	0.014525	-0.00789926	-0.00719647	0.000570737		-0.0576106	Value -0.410393577012 was not used due to low maximum possible change	-0.0528246	0.00590567		-0.0348432	0.0353706	-0.0576106
RiboM_AM1119_AL01Liver_T0Days_MS_rep1Q1-20.csv	Q3UW40	60S ribosomal protein L24	QINWTVLYR	1192.65	2	17.77	596.833309111 597.340816398 597.843409557 598.347936755 598.847700494	18545.7871094 15211.4345629 6472.5867522 2822.60638312 1079.84094238	Q3UW40|Q8BP67|Q9CS31|Q8BT08|F6RSK3	0	0	C56N15O14H85S0	1191.64	11	0.493506	0.340782	0.13006	0.0356524	0	0.290732	0.369132	0.237184	0.102952	0	0	-0.0627337	0.012542	0.0202819	0.0299097		0.309378	Value 0.442385903309 was not used due to low maximum possible change	0.189332	0.444428		0.314379	0.127621	0.309378
RiboM_AM1136_LiverAL2_T0hrs_MS_rep2Q1-4.csv	Q3UW40	60S ribosomal protein L24	QINWTVLYR	1192.65	1	17.77	1192.63874249 1193.66898783 1194.67890791 1195.67353294	16235.3603516 17028.1491556 9329.78778152 4243.01338477	Q3UW40|Q8BP67|Q9CS31|Q8BT08|F6RSK3	0	0	C56N15O14H85S0	1191.64	11	0.493506	0.340782	0.13006	0.0356524	0	0.290732	0.369132	0.237184	0.102952	0	0	-0.146866	0.0227857	0.0691398	0.05494		0.724283	Value 0.803702807704 was not used due to low maximum possible change	0.645421	0.816353		0.728686	0.0855508	0.724283
RiboM_AM1136_LiverAL2_T0hrs_MS_rep2Q1-4.csv	Q3UW40	60S ribosomal protein L24	QINWTVLYR	1192.65	2	17.77	596.827310803 597.33089825 597.835790621 598.33555841 598.838876085	407698.65625 305635.947851 122536.19001 39209.7320356 12913.9952283	Q3UW40|Q8BP67|Q9CS31|Q8BT08|F6RSK3	0	0	C56N15O14H85S0	1191.64	11	0.493506	0.340782	0.13006	0.0356524	0	0.290732	0.369132	0.237184	0.102952	0	0	-0.0276075	0.0084845	0.00996841	0.00915461		0.136149	Value 0.299267745435 was not used due to low maximum possible change	0.0930553	0.136028		0.121744	0.0248455	0.136149
RiboM_AM1148_LiverAL01R_T0days_MS_rep1Q1-27.csv	Q3UW40	60S ribosomal protein L24	QINWTVLYR	1192.65	2	16.42	596.831715974 597.334158252 597.835666446 598.335676695	230515.359375 164819.131582 61815.0483195 22767.9198615	Q3UW40|Q8BP67|Q9CS31|Q8BT08	0	0	C56N15O14H85S0	1191.64	11	0.493506	0.340782	0.13006	0.0356524	0	0.290732	0.369132	0.237184	0.102952	0	0	-0.013183	0.00265067	-0.00125657	0.0117889		0.0650135	Value 0.0934950826433 was not used due to low maximum possible change	-0.0117301	0.175172		0.0761517	0.0939474	0.0650135
RiboM_AM1119_AL01Liver_T0Days_MS_rep1Q1-20.csv	Q8BT90	40S ribosomal protein S17	LGNDFHTNKR	1201.61	3	5.57	401.209687655 401.543654465 401.877453795 402.211954413 402.550714643	45670.5507812 29176.9636483 10873.1103516 4039.48929878 2213.47595008	Q8BT90|P63276|Q5M9L7|Q3TK12	0	0	C51N18O16H80S0	1200.6	14	0.513116	0.331669	0.122329	0.0328854	0	0.262726	0.363471	0.254046	0.119756	0	0	-0.00430917	-0.00661452	-0.00119403	0.0121177		0.0172098	Value -0.207992384913 was not used due to low maximum possible change	-0.00906513	0.139491		0.0492119	0.0792801	0.0172098
RiboM_AM1119_AL01Liver_T0Days_MS_rep1Q1-20.csv	Q8BT90	40S ribosomal protein S17	LGNDFHTNKR	1201.61	4	5.57	301.161184225 301.412179172 301.661620226 301.911456374	110663.796875 64395.8160767 25413.1401559 6823.35591441	Q8BT90|P63276|Q5M9L7|Q3TK12	0	0	C51N18O16H80S0	1200.6	14	0.513116	0.331669	0.122329	0.0328854	0	0.262726	0.363471	0.254046	0.119756	0	0	0.0207282	-0.0210229	0.000264181	3.06e-05		-0.0827835	Value -0.661060405028 was not used due to low maximum possible change	0.00200567	0.000351683		-0.0268087	0.0484826	-0.0827835
RiboM_AM1119_AL01Liver_T0Days_MS_rep1Q1-20.csv	B2CY77	40S ribosomal protein SA	FAAATGATPIAGR	1203.65	2	9.62	602.330334397 602.831448268 603.33221132 603.832447839 604.337133193	91605.28125 59513.2013594 21442.8309575 6005.58582383 3870.39075092	B2CY77|P14206	0	0	C53N16O16H86S0	1202.64	30	0.50546	0.334631	0.125624	0.0342852	0	0.131722	0.295252	0.329264	0.243762	0	0	0.00754289	-0.00134845	-0.00554139	-0.000653055		-0.0201823	Value 0.0342431830836 was not used due to low maximum possible change	-0.0272117	-0.00311756		-0.0168372	0.0123905	-0.0201823
RiboM_AM1119_AL01Liver_T0Days_MS_rep1Q1-20.csv	B2CY77	40S ribosomal protein SA	FAAATGATPIAGR	1203.65	3	9.62	401.89046095 402.226339558 402.564431757 402.89445112	2078.67529297 2405.68188477 654.173832324 349.871155665	B2CY77|P14206	0	0	C53N16O16H86S0	1202.64	30	0.50546	0.334631	0.125624	0.0342852	0	0.131722	0.295252	0.329264	0.243762	0	0	-0.12672	0.10369	-0.00643225	0.0294622		0.339061	Value -2.63316415533 was not used due to low maximum possible change	-0.0315864	0.140647		0.149374	0.185478	0.339061
RiboM_AM1136_LiverAL2_T0hrs_MS_rep2Q1-4.csv	B2CY77	40S ribosomal protein SA	FAAATGATPIAGR	1203.65	1	9.62	1203.64788735 1204.64995695 1205.65470066 1206.65610575	13660.953125 8815.70884343 3382.10124807 1062.67067272	B2CY77|P14206	0	0	C53N16O16H86S0	1202.64	30	0.50546	0.334631	0.125624	0.0342852	0	0.131722	0.295252	0.329264	0.243762	0	0	0.0019781	-0.00717023	4.28e-06	0.00518784		-0.00529275	Value 0.182084682298 was not used due to low maximum possible change	2.1e-05	0.0247657		0.00649801	0.0160419	-0.00529275
RiboM_AM1136_LiverAL2_T0hrs_MS_rep2Q1-4.csv	B2CY77	40S ribosomal protein SA	FAAATGATPIAGR	1203.65	2	9.62	602.327984581 602.829706047 603.330378607 603.831176352	612245.9375 393424.254689 145784.969448 39947.0571991	B2CY77|P14206	0	0	C53N16O16H86S0	1202.64	30	0.50546	0.334631	0.125624	0.0342852	0	0.131722	0.295252	0.329264	0.243762	0	0	0.00842716	-0.00441132	-0.00326009	-0.000755742		-0.0225483	Value 0.112023428615 was not used due to low maximum possible change	-0.0160091	-0.00360776		-0.0140551	0.00962028	-0.0225483
RiboM_AM1136_LiverAL2_T0hrs_MS_rep2Q1-4.csv	B2CY77	40S ribosomal protein SA	FAAATGATPIAGR	1203.65	3	9.62	401.886374905 402.224115687 402.554969158 402.889632888	19573.0058594 27143.2148438 5864.82177734 2915.85736416	B2CY77|P14206	0	0	C53N16O16H86S0	1202.64	30	0.50546	0.334631	0.125624	0.0342852	0	0.131722	0.295252	0.329264	0.243762	0	0	-0.152773	0.154463	-0.0199459	0.0182557		0.408771	Value -3.92252783461 was not used due to low maximum possible change	-0.097947	0.0871492		0.132658	0.256406	0.408771
RiboM_AM1148_LiverAL01R_T0days_MS_rep1Q1-27.csv	B2CY77	40S ribosomal protein SA	FAAATGATPIAGR	1203.65	2	9.35	602.330903272 602.832028243 603.332742175 603.833229251	690826.625 448787.25 165419.727995 44079.0801619	B2CY77|P14206	0	0	C53N16O16H86S0	1202.64	30	0.50546	0.334631	0.125624	0.0342852	0	0.131722	0.295252	0.329264	0.243762	0	0	0.00660029	-0.00197718	-0.00301056	-0.00161254		-0.0176602	Value 0.050209669451 was not used due to low maximum possible change	-0.0147838	-0.00769796		-0.0133806	0.0051272	-0.0176602
RiboM_AM1148_LiverAL01R_T0days_MS_rep1Q1-27.csv	B2CY77	40S ribosomal protein SA	FAAATGATPIAGR	1203.65	3	9.35	401.888793383 402.228776897 402.559555496 402.894608139 403.227777905	2774.24536133 10871.9565773 6757.86953126 5088.45352811 24059.5588369	B2CY77|P14206	0	0	C53N16O16H86S0	1202.64	30	0.50546	0.334631	0.125624	0.0342852	0	0.131722	0.295252	0.329264	0.243762	0	0	-0.396634	0.0918454	0.139468	0.165321		1.06126	Value -2.33237246718 was not used due to low maximum possible change	0.684875	0.789207		0.845115	0.194322	1.06126
RiboM_AM1119_AL01Liver_T0Days_MS_rep1Q1-20.csv	P67984	60S ribosomal protein L22	ITVTSEVPFSK	1207.66	2	13.9	604.33435427 604.836676729 605.338735556 605.837742852 606.34277467	28135.8164062 18225.5822744 8079.18115337 2523.98505318 2343.10689578	P67984|Q4VAG4	0	0	C55N12O18H90S0	1206.65	13	0.499536	0.335081	0.129061	0.0363211	0	0.26846	0.363821	0.250625	0.117093	0	0	-0.00561817	-0.0151355	0.0127667	0.00798689		0.0243131	Value -0.526636859933 was not used due to low maximum possible change	0.105021	0.0988818		0.0760719	0.0449294	0.0243131
RiboM_AM1136_LiverAL2_T0hrs_MS_rep2Q1-4.csv	P67984	60S ribosomal protein L22	ITVTSEVPFSK	1207.66	2	13.9	604.333257192 604.83496116 605.332173661 605.835847131	322152.875 210834.079834 108991.018001 21712.679128	P67984|Q4VAG4	0	0	C55N12O18H90S0	1206.65	13	0.499536	0.335081	0.129061	0.0363211	0	0.26846	0.363821	0.250625	0.117093	0	0	-0.0141399	-0.0174122	0.0351582	-0.00360604		0.0611916	Value -0.605856309749 was not used due to low maximum possible change	0.289215	-0.0446446		0.101921	0.170616	0.0611916
RiboM_AM1148_LiverAL01R_T0days_MS_rep1Q1-27.csv	P67984	60S ribosomal protein L22	ITVTSEVPFSK	1207.66	3	12.18	403.234142318 403.571021326 403.906774345 404.238411824	3036.3894043 3055.79800898 4321.26268733 4176.15916142	P67984|Q4VAG4	0	0	C55N12O18H90S0	1206.65	13	0.499536	0.335081	0.129061	0.0363211	0	0.26846	0.363821	0.250625	0.117093	0	0	-0.291416	-0.125631	0.167126	0.249921		1.26113	Value -4.37132042162 was not used due to low maximum possible change	1.3748	3.09415		1.91003	1.02706	1.26113
RiboM_AM1119_AL01Liver_T0Days_MS_rep1Q1-20.csv	P62702	40S ribosomal protein S4, X isoform	GIPHLVTHDAR	1215.66	3	7.68	405.893492213 406.227345004 406.561169619 406.893065408 407.238947959	49775.3671875 33609.1893991 11753.8930703 4086.75249335 14103.5898678	P62702|Q545X8|Q3UXQ6|Q545F8|Q3V1Z5|V9GWY0	0	0	C53N18O15H86S0	1214.65	20	0.502944	0.336464	0.126292	0.0343	0	0.197824	0.340645	0.293179	0.168352	0	0	-0.00130373	0.00225244	-0.00783537	0.00688666		0.00427285	Value 0.538753404567 was not used due to low maximum possible change	-0.0469502	0.0513729		0.00289854	0.049176	0.00427285
RiboM_AM1136_LiverAL2_T0hrs_MS_rep2Q1-4.csv	P62702	40S ribosomal protein S4, X isoform	GIPHLVTHDAR	1215.66	3	7.68	405.889527005 406.223951427 406.557648065 406.890429821 407.232158669	521784.15625 327874.225843 118557.623161 33821.3304305 235852.886477	P62702|Q545X8|Q3UXQ6|Q545F8|Q3V1Z5|V9GWY0	0	0	C53N18O15H86S0	1214.65	20	0.502944	0.336464	0.126292	0.0343	0	0.197824	0.340645	0.293179	0.168352	0	0	0.0177792	-0.00925623	-0.00797553	-0.000547411		-0.0582694	Value -2.21396969621 was not used due to low maximum possible change	-0.04779	-0.00408356		-0.0367143	0.0287407	-0.0582694
RiboM_AM1136_LiverAL2_T0hrs_MS_rep2Q1-4.csv	P62702	40S ribosomal protein S4, X isoform	GIPHLVTHDAR	1215.66	4	7.68	304.672118014 304.921198439 305.171931354 305.423021545 305.677869328	106108.601562 65182.0637459 48374.4651597 6401.41993699 8067.07094344	P62702|Q545X8|Q3UXQ6|Q545F8|Q3V1Z5|V9GWY0	0	0	C53N18O15H86S0	1214.65	20	0.502944	0.336464	0.126292	0.0343	0	0.197824	0.340645	0.293179	0.168352	0	0	-0.0335752	-0.0481325	0.0876912	-0.00598345		0.110039	Value -11.5126716185 was not used due to low maximum possible change	0.525453	-0.0446352		0.196952	0.294814	0.110039
RiboM_AM1119_AL01Liver_T0Days_MS_rep1Q1-20.csv	P62702	40S ribosomal protein S4, X isoform	TIRYPDPLIK	1215.71	3	13.57	405.91032841 406.247334343 406.579597103 406.915203685	12261.0009766 9317.71722752 3065.3285815 966.021314078	P62702|Q545X8|Q3UXQ6|Q545F8|Q3V1Z5|V9GWY0	0	0	C57N14O15H94S0	1214.7	12	0.488373	0.341697	0.132779	0.0371511	0	0.275026	0.366182	0.246632	0.112161	0	0	-0.00961572	0.0221335	-0.0130871	0.000569294		0.0450708	Value 0.903965166185 was not used due to low maximum possible change	-0.114948	0.00758963		-0.0207625	0.0836921	0.0450708
RiboM_AM1136_LiverAL2_T0hrs_MS_rep2Q1-4.csv	P62702	40S ribosomal protein S4, X isoform	TIRYPDPLIK	1215.71	3	13.57	405.90853594 406.244309512 406.577253521 406.913050824	64357.34375 42297.0257374 16217.2793833 5006.39041106	P62702|Q545X8|Q3UXQ6|Q545F8|Q3V1Z5|V9GWY0	0	0	C57N14O15H94S0	1214.7	12	0.488373	0.341697	0.132779	0.0371511	0	0.275026	0.366182	0.246632	0.112161	0	0	0.0148985	-0.010936	-0.00596111	0.00199865		-0.0698322	Value -0.446643266842 was not used due to low maximum possible change	-0.0523581	0.0266453		-0.0318483	0.0514049	-0.0698322
RiboM_AM1119_AL01Liver_T0Days_MS_rep1Q1-20.csv	P14869	60S acidic ribosomal protein P0	IIQLLDDYPK	1217.68	1	16.8	1217.68046992 1218.68597261 1219.69101496 1220.68341661	2625.22460938 1847.45299556 701.030178895 265.235063869	P14869|Q5M8R8|Q5FWB6|E9Q070|D3YVM5|S4R1N1|O89073	0	0	C57N12O17H92S0	1216.67	14	0.489955	0.339425	0.132867	0.0377528	0	0.25199	0.360306	0.26054	0.127164	0	0	-0.00728335	0.000246696	-0.00397648	0.0110131		0.0306068	Value 0.0118140351967 was not used due to low maximum possible change	-0.031146	0.123174		0.0408781	0.0776708	0.0306068
RiboM_AM1119_AL01Liver_T0Days_MS_rep1Q1-20.csv	P14869	60S acidic ribosomal protein P0	IIQLLDDYPK	1217.68	2	16.8	609.347042298 609.848391358 610.349155983 610.850332808	67695.9453125 45650.1380287 17903.8861207 5324.25326646	P14869|Q5M8R8|Q5FWB6|E9Q070|D3YVM5|S4R1N1|O89073	0	0	C57N12O17H92S0	1216.67	14	0.489955	0.339425	0.132867	0.0377528	0	0.25199	0.360306	0.26054	0.127164	0	0	0.00571627	-0.00517315	-0.00177465	0.00123153		-0.0240214	Value -0.247737406344 was not used due to low maximum possible change	-0.0139	0.0137737		-0.00804923	0.0195651	-0.0240214
RiboM_AM1136_LiverAL2_T0hrs_MS_rep2Q1-4.csv	P14869	60S acidic ribosomal protein P0	IIQLLDDYPK	1217.68	1	16.8	1217.67858078 1218.6793949 1219.6794926 1220.68225804	20797.2128906 14130.6694398 6099.20453076 5470.53551832	P14869|Q5M8R8|Q5FWB6|E9Q070|D3YVM5|S4R1N1|O89073	0	0	C57N12O17H92S0	1216.67	14	0.489955	0.339425	0.132867	0.0377528	0	0.25199	0.360306	0.26054	0.127164	0	0	-0.0426804	-0.0355237	-0.00169497	0.0798992		0.179356	Value -1.7011998618 was not used due to low maximum possible change	-0.0132759	0.893611		0.35323	0.477792	0.179356
RiboM_AM1136_LiverAL2_T0hrs_MS_rep2Q1-4.csv	P14869	60S acidic ribosomal protein P0	IIQLLDDYPK	1217.68	2	16.8	609.342874744 609.844405046 610.345060211 610.845978118	464264.5625 308881.841363 121067.97212 34318.97425	P14869|Q5M8R8|Q5FWB6|E9Q070|D3YVM5|S4R1N1|O89073	0	0	C57N12O17H92S0	1216.67	14	0.489955	0.339425	0.132867	0.0377528	0	0.25199	0.360306	0.26054	0.127164	0	0	0.0100425	-0.00676902	-0.00248113	-0.000792379		-0.0422016	Value -0.32416217918 was not used due to low maximum possible change	-0.0194336	-0.00886215		-0.0234991	0.0170375	-0.0422016
RiboM_AM1136_LiverAL2_T0hrs_MS_rep2Q1-4.csv	P14869	60S acidic ribosomal protein P0	IIQLLDDYPK	1217.68	3	16.8	406.563097065 406.898706727 407.234603412 407.568789936	3203.33862305 2516.98202259 1407.89963569 493.881119795	P14869|Q5M8R8|Q5FWB6|E9Q070|D3YVM5|S4R1N1|O89073	0	0	C57N12O17H92S0	1216.67	14	0.489955	0.339425	0.132867	0.0377528	0	0.25199	0.360306	0.26054	0.127164	0	0	-0.0696855	-0.00920311	0.0518454	0.0270431		0.292839	Value -0.44072853797 was not used due to low maximum possible change	0.406082	0.302457		0.333792	0.0627889	0.292839
RiboM_AM1119_AL01Liver_T0Days_MS_rep1Q1-20.csv	P14869	60S acidic ribosomal protein P0	GHLENNPALEK	1221.62	2	6.4	611.316287462 611.81742529 612.316928101 612.818490531 613.322402347	52057.0820312 32004.9998442 12610.5076768 3542.47294714 1207.05126776	P14869|Q5M8R8|Q5FWB6|E9Q070|D3YVM5|S4R1N1|O89073	0	0	C52N16O18H84S0	1220.61	22	0.508878	0.331504	0.125047	0.0345713	0	0.183682	0.332411	0.30131	0.182597	0	0	0.010576	-0.0121413	0.000787895	0.000777393		-0.0325219	Value -13.39968306 was not used due to low maximum possible change	0.00446998	0.00525173		-0.00760006	0.0215865	-0.0325219
RiboM_AM1119_AL01Liver_T0Days_MS_rep1Q1-20.csv	P14869	60S acidic ribosomal protein P0	GHLENNPALEK	1221.62	3	6.4	407.881171132 408.216134535 408.548825629 408.882667637 409.230749428	49996.6640625 34199.7639985 12298.4465195 4091.55942137 7975.93361097	P14869|Q5M8R8|Q5FWB6|E9Q070|D3YVM5|S4R1N1|O89073	0	0	C52N16O18H84S0	1220.61	22	0.508878	0.331504	0.125047	0.0345713	0	0.183682	0.332411	0.30131	0.182597	0	0	-0.0118259	0.0084993	-0.00277911	0.00610574		0.0363656	Value 9.38023385287 was not used due to low maximum possible change	-0.0157668	0.0412477		0.0206155	0.0316024	0.0363656
RiboM_AM1136_LiverAL2_T0hrs_MS_rep2Q1-4.csv	P14869	60S acidic ribosomal protein P0	GHLENNPALEK	1221.62	2	6.4	611.315238341 611.81604363 612.317496681 612.818128666	309308.40625 192195.793943 73133.0482776 20126.2651482	P14869|Q5M8R8|Q5FWB6|E9Q070|D3YVM5|S4R1N1|O89073	0	0	C52N16O18H84S0	1220.61	22	0.508878	0.331504	0.125047	0.0345713	0	0.183682	0.332411	0.30131	0.182597	0	0	0.0111751	-0.00835786	-0.002085	-0.00073221		-0.0343641	Value -9.22413274209 was not used due to low maximum possible change	-0.0118289	-0.00494649		-0.0170465	0.0153872	-0.0343641
RiboM_AM1136_LiverAL2_T0hrs_MS_rep2Q1-4.csv	P14869	60S acidic ribosomal protein P0	GHLENNPALEK	1221.62	3	6.4	407.879349227 408.213738518 408.547701675 408.881457604 409.231007722	352488.90625 246126.009696 85930.067415 26915.4768061 70245.491278	P14869|Q5M8R8|Q5FWB6|E9Q070|D3YVM5|S4R1N1|O89073	0	0	C52N16O18H84S0	1220.61	22	0.508878	0.331504	0.125047	0.0345713	0	0.183682	0.332411	0.30131	0.182597	0	0	-0.0134336	0.0144403	-0.00426674	0.00325999		0.0413091	Value 15.9370095281 was not used due to low maximum possible change	-0.0242066	0.0220231		0.0130419	0.0336686	0.0413091
RiboM_AM1119_AL01Liver_T0Days_MS_rep1Q1-20.csv	P47962	60S ribosomal protein L5	DIICQIAYAR	1222.62	2	14.88	611.819485886 612.320487971 612.822639635 613.3266938 613.830749395	32651.4902344 20870.8610601 9511.10688502 4148.5514604 1435.23402413	P47962|Q58EU6|Q3TKR5|Q3U850|D3YYV8|Q3THE1	0	0	C53N15O16H87S1	1221.62	22	0.484985	0.323258	0.14389	0.0478667	0	0.177709	0.324284	0.303675	0.194332	0	0	0.0010299	-0.0125965	-0.00231757	0.0138842		-0.0033517	Value -12.281767533 was not used due to low maximum possible change	-0.0145043	0.0947949		0.0256463	0.0601435	-0.0033517
RiboM_AM1136_LiverAL2_T0hrs_MS_rep2Q1-4.csv	P47962	60S ribosomal protein L5	DIICQIAYAR	1222.62	1	14.88	1222.62546085 1223.63008021 1224.63441383 1225.64038661 1226.64614155	10394.5244141 6541.63011327 3603.72481489 1768.48458993 1452.61085594	P47962|Q58EU6|Q3TKR5|Q3U850|D3YYV8|Q3THE1	0	0	C53N15O16H87S1	1221.62	22	0.484985	0.323258	0.14389	0.0478667	0	0.177709	0.324284	0.303675	0.194332	0	0	-0.0190381	-0.0300213	0.0176516	0.0314078		0.0619576	Value -29.2711866142 was not used due to low maximum possible change	0.110471	0.214438		0.128956	0.0779026	0.0619576
RiboM_AM1136_LiverAL2_T0hrs_MS_rep2Q1-4.csv	P47962	60S ribosomal protein L5	DIICQIAYAR	1222.62	2	14.88	611.818144888 612.318851673 612.822913815 613.326789056 613.827741696	174254.75 116000.34121 64264.3338941 27087.5543663 9802.80317743	P47962|Q58EU6|Q3TKR5|Q3U850|D3YYV8|Q3THE1	0	0	C53N15O16H87S1	1221.62	22	0.484985	0.323258	0.14389	0.0478667	0	0.177709	0.324284	0.303675	0.194332	0	0	-0.0283514	-0.0192794	0.0245147	0.0231161		0.0922669	Value -18.7976823764 was not used due to low maximum possible change	0.153423	0.157826		0.134505	0.0366458	0.0922669
RiboM_AM1119_AL01Liver_T0Days_MS_rep1Q1-20.csv	Q5M9L1	60S ribosomal protein L36	EVCGFAPYER	1227.55	2	11.7	614.28115593 614.781615449 615.283219836 615.784975515 616.297612631	27355.9316406 18035.7722284 8130.10709656 2930.98660472 979.113019795	Q5M9L1|Q6ZWZ4|P47964|D3YX71	0	0	C54N14O17H78S1	1226.54	23	0.481303	0.323847	0.145794	0.0490573	0	0.169456	0.319216	0.308202	0.203126	0	0	0.00327808	-0.00436253	-0.00177754	0.00286199		-0.0105118	Value 0.942092796578 was not used due to low maximum possible change	-0.0109449	0.0185761		-0.000960208	0.0169203	-0.0105118
RiboM_AM1136_LiverAL2_T0hrs_MS_rep2Q1-4.csv	Q5M9L1	60S ribosomal protein L36	EVCGFAPYER	1227.55	1	11.7	1227.546717 1228.54970902 1229.55395568 1230.55984229 1231.57176704	6972.73876953 4591.03170367 2529.36952325 1096.47465689 433.946921005	Q5M9L1|Q6ZWZ4|P47964|D3YX71	0	0	C54N14O17H78S1	1226.54	23	0.481303	0.323847	0.145794	0.0490573	0	0.169456	0.319216	0.308202	0.203126	0	0	-0.0222561	-0.0215986	0.0207261	0.0231286		0.0713687	Value 4.66423879009 was not used due to low maximum possible change	0.127617	0.150119		0.116368	0.0405622	0.0713687
RiboM_AM1136_LiverAL2_T0hrs_MS_rep2Q1-4.csv	Q5M9L1	60S ribosomal protein L36	EVCGFAPYER	1227.55	2	11.7	614.278361434 614.779320289 615.28151922 615.782640421 616.291735041	297819.90625 195182.624226 92324.1184058 31954.3947405 11248.8351971	Q5M9L1|Q6ZWZ4|P47964|D3YX71	0	0	C54N14O17H78S1	1226.54	23	0.481303	0.323847	0.145794	0.0490573	0	0.169456	0.319216	0.308202	0.203126	0	0	0.00116798	-0.0076493	0.00377222	0.0027091		-0.00374537	Value 1.65187645937 was not used due to low maximum possible change	0.0232267	0.0175838		0.012355	0.014226	-0.00374537
RiboM_AM1119_AL01Liver_T0Days_MS_rep1Q1-20.csv	Q5M9L1	60S ribosomal protein L36	EELSNVLAAMR	1232.63	2	17.2	616.823735316 617.324470835 617.826047029 618.328625456 618.831670725	18935.8320312 12333.7599126 5652.38850888 3292.32938448 1134.66523469	Q5M9L1|Q6ZWZ4|P47964|D3YX71	0	0	C51N15O18H89S1	1231.62	26	0.493094	0.318315	0.141583	0.0470078	0	0.153028	0.30826	0.316987	0.221726	0	0	-0.0222215	-0.0116138	-0.00102661	0.0348618		0.0653444	Value 1.15504291538 was not used due to low maximum possible change	-0.00585286	0.199532		0.0863411	0.10429	0.0653444
RiboM_AM1136_LiverAL2_T0hrs_MS_rep2Q1-4.csv	Q5M9L1	60S ribosomal protein L36	EELSNVLAAMR	1232.63	1	17.2	1232.63087936 1233.63785476 1234.64294457 1235.64558665	4873.18701172 2988.67089844 2054.06152344 982.099304199	Q5M9L1|Q6ZWZ4|P47964|D3YX71	0	0	C51N15O18H89S1	1231.62	26	0.493094	0.318315	0.141583	0.0470078	0	0.153028	0.30826	0.316987	0.221726	0	0	-0.0459318	-0.0440747	0.046897	0.0431095		0.135067	Value 4.38342986513 was not used due to low maximum possible change	0.267367	0.246737		0.21639	0.0711794	0.135067
RiboM_AM1136_LiverAL2_T0hrs_MS_rep2Q1-4.csv	Q5M9L1	60S ribosomal protein L36	EELSNVLAAMR	1232.63	2	17.2	616.818698666 617.323048966 617.822138945 618.32408489 618.826376345	36071.1132812 36164.7453374 25218.6757486 21447.6521096 17630.2914605	Q5M9L1|Q6ZWZ4|P47964|D3YX71	0	0	C51N15O18H89S1	1231.62	26	0.493094	0.318315	0.141583	0.0470078	0	0.153028	0.30826	0.316987	0.221726	0	0	-0.189726	-0.0141591	0.0705127	0.133373		0.55791	Value 1.40818907035 was not used due to low maximum possible change	0.402003	0.76336		0.574424	0.181244	0.55791
RiboM_AM1136_LiverAL2_T0hrs_MS_rep2Q1-4.csv	Q5M9L1	60S ribosomal protein L36	EELSNVLAAMR	1232.63	3	17.2	411.549101473 411.884354451 412.218738022 412.561285356	14600.4824219 9175.17443046 4282.94931972 1738.01287556	Q5M9L1|Q6ZWZ4|P47964|D3YX71	0	0	C51N15O18H89S1	1231.62	26	0.493094	0.318315	0.141583	0.0470078	0	0.153028	0.30826	0.316987	0.221726	0	0	-0.00308977	-0.0103879	0.00215618	0.0113214		0.00908577	Value 1.0331194036 was not used due to low maximum possible change	0.0122927	0.0647983		0.0287256	0.031281	0.00908577
RiboM_AM1148_LiverAL01R_T0days_MS_rep1Q1-27.csv	Q5M9L1	60S ribosomal protein L36	EELSNVLAAMR	1232.63	2	16.17	616.823833798 617.326688162 617.827040545 618.338459957 618.839587116	39874.8671875 32874.3990691 15889.6717977 23863.4180227 35078.7770936	Q5M9L1|Q6ZWZ4|P47964|D3YX71	0	0	C51N15O18H89S1	1231.62	26	0.493094	0.318315	0.141583	0.0470078	0	0.153028	0.30826	0.316987	0.221726	0	0	-0.138659	-0.0261038	-0.000344688	0.165107		0.407739	Value 2.59614024508 was not used due to low maximum possible change	-0.00196512	0.944991		0.450255	0.474907	0.407739
RiboM_AM1119_AL01Liver_T0Days_MS_rep1Q1-20.csv	Q3U9L3	60S ribosomal protein L3	VACIGAWHPAR	1237.63	2	10.02	619.317082026 619.816191442 620.321546237 620.824831775 621.326384661	5124.16162109 2447.08317078 1142.24876856 571.689004802 2071.29327363	Q3U9L3|Q3UB67|Q3UB15|P27659|Q3UB90|Q3T9U9|E9PWZ3|Q5U470|Q9CQ09|Q99N25	0	0	C55N18O13H84S1	1236.62	24	0.473074	0.330196	0.147537	0.0491928	0	0.160071	0.313987	0.313523	0.212419	0	0	0.0787907	-0.0666492	-0.0245188	0.0123773		-0.251726	Value 4.11173829343 was not used due to low maximum possible change	-0.147716	0.0758291		-0.107871	0.167373	-0.251726
RiboM_AM1119_AL01Liver_T0Days_MS_rep1Q1-20.csv	Q3U9L3	60S ribosomal protein L3	VACIGAWHPAR	1237.63	3	10.02	413.216438638 413.549961872 413.884127211 414.223303834 414.564612479	43498.921875 29205.0031728 13119.6049807 5142.40316018 8800.30845799	Q3U9L3|Q3UB67|Q3UB15|P27659|Q3UB90|Q3T9U9|E9PWZ3|Q5U470|Q9CQ09|Q99N25	0	0	C55N18O13H84S1	1236.62	24	0.473074	0.330196	0.147537	0.0491928	0	0.160071	0.313987	0.313523	0.212419	0	0	0.00511548	-0.00914205	-0.00331174	0.00733831		-0.0163433	Value 0.563993344999 was not used due to low maximum possible change	-0.0199519	0.044958		0.00288762	0.0364787	-0.0163433
RiboM_AM1136_LiverAL2_T0hrs_MS_rep2Q1-4.csv	Q3U9L3	60S ribosomal protein L3	VACIGAWHPAR	1237.63	2	10.02	619.316143322 619.81569161 620.320571356 620.827767903 621.332916181	29521.8925781 17358.647617 17297.9332339 8813.40820342 75049.1172622	Q3U9L3|Q3UB67|Q3UB15|P27659|Q3UB90|Q3T9U9|E9PWZ3|Q5U470|Q9CQ09|Q99N25	0	0	C55N18O13H84S1	1236.62	24	0.473074	0.330196	0.147537	0.0491928	0	0.160071	0.313987	0.313523	0.212419	0	0	-0.0686192	-0.0923802	0.0894471	0.0715523		0.219229	Value 5.69913992123 was not used due to low maximum possible change	0.538883	0.438364		0.398825	0.163454	0.219229
RiboM_AM1136_LiverAL2_T0hrs_MS_rep2Q1-4.csv	Q3U9L3	60S ribosomal protein L3	VACIGAWHPAR	1237.63	3	10.02	413.21444413 413.548443702 413.881884521 414.219701833 414.558512827	288435.625 195574.933135 88696.2551136 35498.9858049 15582.4919793	Q3U9L3|Q3UB67|Q3UB15|P27659|Q3UB90|Q3T9U9|E9PWZ3|Q5U470|Q9CQ09|Q99N25	0	0	C55N18O13H84S1	1236.62	24	0.473074	0.330196	0.147537	0.0491928	0	0.160071	0.313987	0.313523	0.212419	0	0	0.00116651	-0.00863589	-0.00170458	0.00917396		-0.00372684	Value 0.532766988594 was not used due to low maximum possible change	-0.0102694	0.0562041		0.0140693	0.0366362	-0.00372684
RiboM_AM1148_LiverAL01R_T0days_MS_rep1Q1-27.csv	Q3U9L3	60S ribosomal protein L3	VACIGAWHPAR	1237.63	3	9.83	413.218394333 413.551338087 413.884720348 414.227380939 414.562984025	236325.890625 161526.458773 71942.1716245 29991.1565007 20348.4573867	Q3U9L3|Q3UB67|Q3UB15|Q3T9U9|P27659|Q3UB90|E9PWZ3|Q5U470|Q9CQ09	0	0	C55N18O13H84S1	1236.62	24	0.473074	0.330196	0.147537	0.0491928	0	0.160071	0.313987	0.313523	0.212419	0	0	-0.000219198	-0.00700489	-0.00359117	0.0108153		0.000700308	Value 0.43214712603 was not used due to low maximum possible change	-0.0216354	0.0662595		0.0151081	0.0456844	0.000700308
RiboM_AM1119_AL01Liver_T0Days_MS_rep1Q1-20.csv	P99027	60S acidic ribosomal protein P2	NIEDVIAQGVGK	1242.67	2	15.07	621.840513605 622.341975142 622.842855482 623.342690335 623.84417196	29678.2773438 20330.4075163 7594.12950119 3220.421875 2897.59884644	P99027	0	0	C53N15O19H91S0	1241.66	23	0.503725	0.33259	0.127697	0.0359877	0	0.174677	0.326852	0.306404	0.192066	0	0	-0.0157818	0.00166352	-0.00284122	0.0169595		0.047962	Value -0.289885963902 was not used due to low maximum possible change	-0.0158987	0.10866		0.0469077	0.062286	0.047962
RiboM_AM1136_LiverAL2_T0hrs_MS_rep2Q1-4.csv	P99027	60S acidic ribosomal protein P2	NIEDVIAQGVGK	1242.67	1	15.07	1242.67873587 1243.67949562 1244.68364883 1245.67111503 1246.69527132	5386.83056641 3796.07249423 1527.21818088 1079.45690918 715.149138985	P99027	0	0	C53N15O19H91S0	1241.66	23	0.503725	0.33259	0.127697	0.0359877	0	0.174677	0.326852	0.306404	0.192066	0	0	-0.0468103	-0.010605	0.00184273	0.0555725		0.14226	Value 1.84803472067 was not used due to low maximum possible change	0.0103114	0.356054		0.169542	0.174479	0.14226
RiboM_AM1136_LiverAL2_T0hrs_MS_rep2Q1-4.csv	P99027	60S acidic ribosomal protein P2	NIEDVIAQGVGK	1242.67	2	15.07	621.844965787 622.3461892 622.846665056 623.344240038	78125.203125 51523.8745003 20123.301531 16330.5160798	P99027	0	0	C53N15O19H91S0	1241.66	23	0.503725	0.33259	0.127697	0.0359877	0	0.174677	0.326852	0.306404	0.192066	0	0	-0.0333827	-0.0223979	-0.00654733	0.0623279		0.101452	Value 3.90307797934 was not used due to low maximum possible change	-0.0366372	0.399336		0.154717	0.222814	0.101452
RiboM_AM1136_LiverAL2_T0hrs_MS_rep2Q1-4.csv	P99027	60S acidic ribosomal protein P2	NIEDVIAQGVGK	1242.67	3	15.07	414.896460198 415.235499172 415.563455367 415.905861707 416.239487732	5157.0546875 36949.0011328 2979.71162125 8333.13247805 16000.1018784	P99027	0	0	C53N15O19H91S0	1241.66	23	0.503725	0.33259	0.127697	0.0359877	0	0.174677	0.326852	0.306404	0.192066	0	0	-0.407185	0.359094	-0.0719168	0.120008		1.23747	Value -62.5758969192 was not used due to low maximum possible change	-0.402428	0.768895		0.534644	0.84467	1.23747
RiboM_AM1119_AL01Liver_T0Days_MS_rep1Q1-20.csv	P67984	60S ribosomal protein L22	AGNLGGGVVTIER	1242.68	2	12.2	621.846045483 622.347692495 622.847952751 623.347678589 623.849763792	63354.8398438 40497.0516584 15466.4915481 5075.66585397 1018.60989953	P67984|Q4VAG4	0	0	C52N17O18H91S0	1241.67	23	0.50655	0.332397	0.126046	0.0350066	0	0.175428	0.327544	0.306038	0.19099	0	0	0.00275752	-0.00684251	-0.00171151	0.0057965		-0.0083278	Value 1.40987815644 was not used due to low maximum possible change	-0.00950879	0.0371611		0.00644149	0.0266105	-0.0083278
RiboM_AM1136_LiverAL2_T0hrs_MS_rep2Q1-4.csv	P67984	60S ribosomal protein L22	AGNLGGGVVTIER	1242.68	1	12.2	1242.67918082 1243.67967523 1244.68640047 1245.68581822	9734.25683594 6427.82699987 2591.21689148 723.781665671	P67984|Q4VAG4	0	0	C52N17O18H91S0	1241.67	23	0.50655	0.332397	0.126046	0.0350066	0	0.175428	0.327544	0.306038	0.19099	0	0	-0.00677009	-0.00237707	0.00699311	0.00215406		0.0204459	Value 0.489788503179 was not used due to low maximum possible change	0.0388523	0.0138096		0.0243693	0.0129742	0.0204459
RiboM_AM1136_LiverAL2_T0hrs_MS_rep2Q1-4.csv	P67984	60S ribosomal protein L22	AGNLGGGVVTIER	1242.68	2	12.2	621.844136656 622.345208797 622.846423508 623.346514889	512441.15625 332530.194272 117794.811849 37701.3988847	P67984|Q4VAG4	0	0	C52N17O18H91S0	1241.67	23	0.50655	0.332397	0.126046	0.0350066	0	0.175428	0.327544	0.306038	0.19099	0	0	0.00565155	-2.23e-05	-0.0083064	0.00267716		-0.0170679	Value 0.00459457713568 was not used due to low maximum possible change	-0.0461487	0.0171631		-0.0153512	0.0316908	-0.0170679
RiboM_AM1136_LiverAL2_T0hrs_MS_rep2Q1-4.csv	P67984	60S ribosomal protein L22	AGNLGGGVVTIER	1242.68	3	12.2	414.903066827 415.230178877 415.566911364 415.903124364 416.243295405	8672.7421875 14445.186977 7447.13378196 3595.89901877 6999.07398372	P67984|Q4VAG4	0	0	C52N17O18H91S0	1241.67	23	0.50655	0.332397	0.126046	0.0350066	0	0.175428	0.327544	0.306038	0.19099	0	0	-0.252671	0.0904595	0.0919551	0.0702568		0.763076	Value -18.6388890418 was not used due to low maximum possible change	0.510884	0.450412		0.574791	0.165839	0.763076
RiboM_AM1148_LiverAL01R_T0days_MS_rep1Q1-27.csv	P67984	60S ribosomal protein L22	AGNLGGGVVTIER	1242.68	2	10.7	621.847063049 622.348108568 622.848947514 623.349088551	375398.4375 254194.461824 97363.5330902 28825.7158983	P67984|Q4VAG4	0	0	C52N17O18H91S0	1241.67	23	0.50655	0.332397	0.126046	0.0350066	0	0.175428	0.327544	0.306038	0.19099	0	0	-0.00984821	0.00393589	0.0027787	0.00313362		0.0297419	Value -0.810978132186 was not used due to low maximum possible change	0.0154379	0.0200895		0.0217564	0.00729627	0.0297419
RiboM_AM1119_AL01Liver_T0Days_MS_rep1Q1-20.csv	P62270	40S ribosomal protein S18	AGELTEDEVER	1247.58	2	8.17	624.292812683 624.793553447 625.296098239 625.80298886	42116.2070312 25726.4676129 10030.5756614 3479.5360558	P62270|Q561N5|F6YVP7|S4R1N6|Q3TW65	0	0	C50N14O23H82S0	1246.57	30	0.518196	0.323156	0.123512	0.0351353	0	0.13477	0.296907	0.327334	0.24099	0	0	-0.000497777	-0.00692292	-0.000214944	0.00763564		0.00129823	Value 0.263738122311 was not used due to low maximum possible change	-0.00105457	0.0370924		0.0124454	0.0213774	0.00129823
RiboM_AM1136_LiverAL2_T0hrs_MS_rep2Q1-4.csv	P62270	40S ribosomal protein S18	AGELTEDEVER	1247.58	1	8.17	1247.57482132 1248.57397953 1249.57757497 1250.5846532	5244.82080078 3214.36776475 1517.87634277 687.226001689	P62270|Q561N5|F6YVP7|S4R1N6|Q3TW65	0	0	C50N14O23H82S0	1246.57	30	0.518196	0.323156	0.123512	0.0351353	0	0.13477	0.296907	0.327334	0.24099	0	0	-0.0263847	-0.0217422	0.0188204	0.0293065		0.0688129	Value 0.828298738492 was not used due to low maximum possible change	0.0923378	0.142365		0.101172	0.0375634	0.0688129
RiboM_AM1136_LiverAL2_T0hrs_MS_rep2Q1-4.csv	P62270	40S ribosomal protein S18	AGELTEDEVER	1247.58	2	8.17	624.29208049 624.793775253 625.29615907 625.798030047 626.305482187	293793.3125 178901.885329 73360.9990832 22588.0826182 15873.5225862	P62270|Q561N5|F6YVP7|S4R1N6|Q3TW65	0	0	C50N14O23H82S0	1246.57	30	0.518196	0.323156	0.123512	0.0351353	0	0.13477	0.296907	0.327334	0.24099	0	0	-0.00154047	-0.00854507	0.00549815	0.00458739		0.00401763	Value 0.325535988172 was not used due to low maximum possible change	0.0269753	0.0222846		0.0177592	0.0121295	0.00401763
RiboM_AM1148_LiverAL01R_T0days_MS_rep1Q1-27.csv	P62270	40S ribosomal protein S18	AGELTEDEVER	1247.58	2	7.83	624.293013636 624.794492601 625.295931179 625.797434288 626.310728697	288567.59375 177120.204297 66892.7473617 20850.1952005 6038.44095688	P62270|Q561N5|F6YVP7|S4R1N6|Q3TW65	0	0	C50N14O23H82S0	1246.57	30	0.518196	0.323156	0.123512	0.0351353	0	0.13477	0.296907	0.327334	0.24099	0	0	0.00321974	-0.0031159	-0.00264297	0.00253914		-0.00839727	Value 0.118704407329 was not used due to low maximum possible change	-0.0129671	0.0123346		-0.00300992	0.0134838	-0.00839727
RiboM_AM1119_AL01Liver_T0Days_MS_rep1Q1-20.csv	P60867	40S ribosomal protein S20	TPVEPEVAIHR	1247.67	3	9.08	416.565649064 416.899874073 417.23047854 417.562301535 417.899624835	28564.5175781 22908.0442379 11989.5771484 3287.57287257 3306.65829011	P60867|Q5BLK2	0	0	C55N16O17H90S0	1246.67	24	0.493561	0.338123	0.131274	0.0370419	0	0.164601	0.320747	0.312156	0.202496	0	0	-0.0656264	0.00507029	0.0483457	0.0122104		0.199497	Value -0.291802726542 was not used due to low maximum possible change	0.267278	0.0737992		0.180191	0.0981737	0.199497
RiboM_AM1136_LiverAL2_T0hrs_MS_rep2Q1-4.csv	P60867	40S ribosomal protein S20	TPVEPEVAIHR	1247.67	3	9.08	416.564589071 416.898161782 417.23196101 417.562453117 417.898995142	329347.15625 236687.878356 152975.860972 29259.9475446 6576.66362686	P60867|Q5BLK2	0	0	C55N16O17H90S0	1246.67	24	0.493561	0.338123	0.131274	0.0370419	0	0.164601	0.320747	0.312156	0.202496	0	0	-0.0534168	-0.0218098	0.073165	0.00206155		0.162381	Value 1.25518287335 was not used due to low maximum possible change	0.404491	0.0124599		0.193111	0.197814	0.162381
RiboM_AM1119_AL01Liver_T0Days_MS_rep1Q1-20.csv	P62911	MCG49690	ELEVLLMCNK	1248.63	1	16.33	1248.63811042 1249.63909546 1250.64187937 1251.64080942 1252.67179203	5535.63720703 3687.81797462 1927.00053322 837.546092841 350.866394513	A2AD25|Q5PR09|P62911|F6WJV0	0	0	C53N13O17H93S2	1247.63	15	0.466366	0.311774	0.161004	0.0608566	0	0.233303	0.340213	0.271588	0.154896	0	0	-0.00460079	-0.00414777	-0.000260255	0.00900881		0.0197406	Value -0.145846059648 was not used due to low maximum possible change	-0.00235346	0.0957983		0.0377285	0.051489	0.0197406
RiboM_AM1119_AL01Liver_T0Days_MS_rep1Q1-20.csv	P62911	MCG49690	ELEVLLMCNK	1248.63	2	16.33	624.824436153 625.32593407 625.82508377 626.334456167 626.8478332	18727.8789062 12430.3179467 6378.48584534 4575.67954035 2762.80968698	A2AD25|Q5PR09|P62911|F6WJV0	0	0	C53N13O17H93S2	1247.63	15	0.466366	0.311774	0.161004	0.0608566	0	0.233303	0.340213	0.271588	0.154896	0	0	-0.0216534	-0.0166032	-0.00954085	0.0477975		0.0929083	Value -0.583811720976 was not used due to low maximum possible change	-0.0862771	0.508272		0.171634	0.304992	0.0929083
RiboM_AM1136_LiverAL2_T0hrs_MS_rep2Q1-4.csv	P62911	MCG49690	ELEVLLMCNK	1248.63	1	16.33	1248.63278727 1249.63535943 1250.63563461 1251.63673642 1252.64633851	75081.8828125 47898.3687127 24893.2926053 10260.6296485 5094.9819265	A2AD25|Q5PR09|P62911|F6WJV0	0	0	C53N13O17H93S2	1247.63	15	0.466366	0.311774	0.161004	0.0608566	0	0.233303	0.340213	0.271588	0.154896	0	0	0.00843301	-0.0088765	-0.00358555	0.00402904		-0.0361835	Value -0.312120318382 was not used due to low maximum possible change	-0.0324238	0.0428442		-0.00858769	0.044581	-0.0361835
RiboM_AM1136_LiverAL2_T0hrs_MS_rep2Q1-4.csv	P62911	MCG49690	ELEVLLMCNK	1248.63	2	16.33	624.821957188 625.323805174 625.825959195 626.326896713 626.832475321	176519.921875 117387.528592 57998.6336205 31527.2375643 11772.513902	A2AD25|Q5PR09|P62911|F6WJV0	0	0	C53N13O17H93S2	1247.63	15	0.466366	0.311774	0.161004	0.0608566	0	0.233303	0.340213	0.271588	0.154896	0	0	-0.00599891	-0.00562503	-0.00974302	0.021367		0.0257395	Value -0.197790422403 was not used due to low maximum possible change	-0.0881054	0.227213		0.0549491	0.159676	0.0257395
RiboM_AM1136_LiverAL2_T0hrs_MS_rep2Q1-4.csv	P62911	MCG49690	ELEVLLMCNK	1248.63	3	16.33	416.882048718 417.217942983 417.553273201 417.891606333 418.230335047	3558.87792969 2813.87726738 1309.99230957 1142.21423494 1272.27130818	A2AD25|Q5PR09|P62911|F6WJV0	0	0	C53N13O17H93S2	1247.63	15	0.466366	0.311774	0.161004	0.0608566	0	0.233303	0.340213	0.271588	0.154896	0	0	-0.0630915	0.00708082	-0.0125627	0.0685734		0.270707	Value 0.248979628236 was not used due to low maximum possible change	-0.113603	0.729199		0.295434	0.421945	0.270707
RiboM_AM1148_LiverAL01R_T0days_MS_rep1Q1-27.csv	P62911	60S ribosomal protein L32	ELEVLLMCNK	1248.63	1	15.52	1248.63602845 1249.6387694 1250.64791969 1251.64831646 1252.66636062	1927.72888184 1255.40450699 1191.1964703 890.990967646 722.393945268	P62911|A2AD25|Q5PR09|F6WJV0	0	0	C53N13O17H93S2	1247.63	15	0.466366	0.311774	0.161004	0.0608566	0	0.233303	0.340213	0.271588	0.154896	0	0	-0.100248	-0.0733446	0.06523	0.108362		0.430132	Value -2.57898423398 was not used due to low maximum possible change	0.58987	1.15231		0.724103	0.379339	0.430132
RiboM_AM1148_LiverAL01R_T0days_MS_rep1Q1-27.csv	P62911	60S ribosomal protein L32	ELEVLLMCNK	1248.63	2	15.52	624.827033908 625.329261722 625.829411984 626.330875607 626.847942176	19139.3359375 16854.9589251 7085.54333942 7201.19459079 9553.88847769	P62911|A2AD25|Q5PR09|F6WJV0	0	0	C53N13O17H93S2	1247.63	15	0.466366	0.311774	0.161004	0.0608566	0	0.233303	0.340213	0.271588	0.154896	0	0	-0.0857184	0.0234415	-0.0200855	0.0823624		0.367791	Value 0.824264182291 was not used due to low maximum possible change	-0.181632	0.875829		0.353996	0.528865	0.367791
RiboM_AM1119_AL01Liver_T0Days_MS_rep1Q1-20.csv	P35980	60S ribosomal protein L18	TNSTFNQVVLK	1250.67	2	12.63	625.843607979 626.344582116 626.844247905 627.343378279	30087.3144531 20372.1729268 8008.75837941 2742.51332008	P35980|Q58EW0|Q642K1|G3UZK4|Q0QEW9|G3UZJ6|G3UX28|G3UYV6	0	0	C55N15O18H91S0	1249.67	11	0.49421	0.337018	0.131401	0.037371	0	0.291395	0.367468	0.236954	0.104183	0	0	-0.00267387	-0.00419737	-0.000562184	0.00743343		0.0131838	Value -0.137842470683 was not used due to low maximum possible change	-0.00532608	0.11126		0.0397058	0.0626548	0.0131838
RiboM_AM1136_LiverAL2_T0hrs_MS_rep2Q1-4.csv	P35980	60S ribosomal protein L18	TNSTFNQVVLK	1250.67	2	12.63	625.838099493 626.340369489 626.841259744 627.341138982	94651.75 59325.8309601 23020.7284185 7467.67921003	P35980|Q58EW0|Q642K1|G3UZK4|Q0QEW9|G3UZJ6|G3UX28|G3UYV6	0	0	C55N15O18H91S0	1249.67	11	0.49421	0.337018	0.131401	0.037371	0	0.291395	0.367468	0.236954	0.104183	0	0	0.018902	-0.015409	-0.00660465	0.00311168		-0.093198	Value -0.506034510827 was not used due to low maximum possible change	-0.0625718	0.0465741		-0.0363986	0.07347	-0.093198
RiboM_AM1136_LiverAL2_T0hrs_MS_rep2Q1-4.csv	P35980	60S ribosomal protein L18	TNSTFNQVVLK	1250.67	3	12.63	417.562676371 417.902079255 418.237707664 418.569446649 418.900084729	1772.89343262 3351.12546111 14825.8049438 2335.16532995 1400.33129447	P35980|Q58EW0|Q642K1|G3UZK4|Q0QEW9|G3UZJ6|G3UX28|G3UYV6	0	0	C55N15O18H91S0	1249.67	11	0.49421	0.337018	0.131401	0.037371	0	0.291395	0.367468	0.236954	0.104183	0	0	-0.414655	-0.186642	0.533881	0.0674155		2.0445	Value -6.12934711179 was not used due to low maximum possible change	5.05794	1.00904		2.70382	2.10343	2.0445
RiboM_AM1119_AL01Liver_T0Days_MS_rep1Q1-20.csv	E9Q5A0	60S ribosomal protein L13a	YQAVTATLEEK	1252.64	2	10.07	626.826127248 627.328316955 627.828643933 628.332076211 628.830547282	44253.8789062 29235.1464844 11278.9008983 3879.55713074 1040.4280451	E9Q5A0|P19253|Q5M9M0|S4R281|Q3TDS9	0	0	C55N13O20H89S0	1251.63	23	0.495809	0.334688	0.13154	0.0379632	0	0.172441	0.325215	0.307602	0.194742	0	0	0.00340337	-0.00489678	-0.00430727	0.00580069		-0.0105248	Value 0.516954549465 was not used due to low maximum possible change	-0.0244646	0.0369993		0.00066996	0.0322249	-0.0105248
RiboM_AM1136_LiverAL2_T0hrs_MS_rep2Q1-4.csv	E9Q5A0	60S ribosomal protein L13a	YQAVTATLEEK	1252.64	1	10.07	1252.63994467 1253.64249197 1254.64819731 1255.64869415	7172.3046875 4881.3436268 2143.32568359 698.021176569	E9Q5A0|P19253|Q5M9M0|S4R281|Q3TDS9	0	0	C55N13O20H89S0	1251.63	23	0.495809	0.334688	0.13154	0.0379632	0	0.172441	0.325215	0.307602	0.194742	0	0	-0.0142841	-0.0069708	0.0123552	0.00889962		0.0441729	Value 0.735908773835 was not used due to low maximum possible change	0.0701758	0.0567656		0.0570381	0.0130036	0.0441729
RiboM_AM1136_LiverAL2_T0hrs_MS_rep2Q1-4.csv	E9Q5A0	60S ribosomal protein L13a	YQAVTATLEEK	1252.64	2	10.07	626.824481797 627.326046779 627.828292901 628.33059017 628.829822723	217813.90625 145236.44079 56365.1911169 26289.4685112 4773.85427751	E9Q5A0|P19253|Q5M9M0|S4R281|Q3TDS9	0	0	C55N13O20H89S0	1251.63	23	0.495809	0.334688	0.13154	0.0379632	0	0.172441	0.325215	0.307602	0.194742	0	0	-0.00711332	-0.00883006	-0.00507745	0.0210208		0.0219976	Value 0.932191284294 was not used due to low maximum possible change	-0.0288391	0.13408		0.0424128	0.0833561	0.0219976
RiboM_AM1119_AL01Liver_T0Days_MS_rep1Q1-20.csv	Q3THJ6	60S ribosomal protein L10	VHIGQVIMSIR	1252.72	2	15.48	626.867611719 627.367868575 627.869064343 628.36674958 628.868891786	13789.0673828 9528.40476127 4434.87379177 1848.60386537 575.195663713	Q3THJ6|Q6ZWV3|I7HLV2|P86048|B7FAU6|F6RUE0|O89059	0	0	C55N17O14H97S1	1251.71	18	0.472863	0.329452	0.148025	0.0496602	0	0.205862	0.338516	0.287639	0.167983	0	0	-0.00703136	-0.00755648	0.00179722	0.0127906		0.0263345	Value -0.833610964679 was not used due to low maximum possible change	0.0128728	0.108099		0.0491023	0.0515345	0.0263345
RiboM_AM1119_AL01Liver_T0Days_MS_rep1Q1-20.csv	Q3THJ6	60S ribosomal protein L10	VHIGQVIMSIR	1252.72	3	15.48	418.247361646 418.582132979 418.91524928 419.250965443 419.586301927	17664.3007812 11510.3561941 5540.01719473 1922.92612644 580.572133737	Q3THJ6|Q6ZWV3|I7HLV2|P86048|B7FAU6|F6RUE0|O89059	0	0	C55N17O14H97S1	1251.71	18	0.472863	0.329452	0.148025	0.0496602	0	0.205862	0.338516	0.287639	0.167983	0	0	0.00927257	-0.0152839	0.00318646	0.00282484		-0.0347285	Value -1.68607524307 was not used due to low maximum possible change	0.0228233	0.023874		0.0039896	0.033535	-0.0347285
RiboM_AM1136_LiverAL2_T0hrs_MS_rep2Q1-4.csv	Q3THJ6	60S ribosomal protein L10	VHIGQVIMSIR	1252.72	1	15.48	1252.72411899 1253.72715128 1254.72817345 1255.72702785	8446.95117188 5795.23530731 2621.75501317 944.929260254	Q3THJ6|Q6ZWV3|I7HLV2|P86048|B7FAU6|F6RUE0|O89059	0	0	C55N17O14H97S1	1251.71	18	0.472863	0.329452	0.148025	0.0496602	0	0.205862	0.338516	0.287639	0.167983	0	0	0.00144816	-0.00403888	-0.000808544	0.00339926		-0.00542378	Value -0.445557918809 was not used due to low maximum possible change	-0.00579127	0.0287287		0.00583789	0.0198249	-0.00542378
RiboM_AM1136_LiverAL2_T0hrs_MS_rep2Q1-4.csv	Q3THJ6	60S ribosomal protein L10	VHIGQVIMSIR	1252.72	2	15.48	626.871542481 627.372036941 627.874172131 628.367379167	101126.929688 72317.5903967 28424.6363507 9798.57361555	Q3THJ6|Q6ZWV3|I7HLV2|P86048|B7FAU6|F6RUE0|O89059	0	0	C55N17O14H97S1	1251.71	18	0.472863	0.329452	0.148025	0.0496602	0	0.205862	0.338516	0.287639	0.167983	0	0	0.00489934	0.0122045	-0.0137358	-0.00336797		-0.0183495	Value 1.34636411841 was not used due to low maximum possible change	-0.0983842	-0.0284643		-0.0483993	0.0435826	-0.0183495
RiboM_AM1136_LiverAL2_T0hrs_MS_rep2Q1-4.csv	Q3THJ6	60S ribosomal protein L10	VHIGQVIMSIR	1252.72	3	15.48	418.244999275 418.579141927 418.912902108 419.246104437	185346.640625 126007.93812 56354.650346 21815.2788769	Q3THJ6|Q6ZWV3|I7HLV2|P86048|B7FAU6|F6RUE0|O89059	0	0	C55N17O14H97S1	1251.71	18	0.472863	0.329452	0.148025	0.0496602	0	0.205862	0.338516	0.287639	0.167983	0	0	0.00296465	-0.00596004	-0.00334929	0.00634468		-0.0111035	Value -0.657495536133 was not used due to low maximum possible change	-0.0239896	0.0536219		0.00617626	0.0415912	-0.0111035
RiboM_AM1148_LiverAL01R_T0days_MS_rep1Q1-27.csv	Q3THJ6	60S ribosomal protein L10	VHIGQVIMSIR	1252.72	3	13.78	418.247435441 418.582087238 418.915911172 419.248355596	86314.4453125 59879.2627226 26919.3613281 12032.890692	Q3THJ6|Q6ZWV3|I7HLV2|P86048|B7FAU6|F6RUE0|O89059	0	0	C55N17O14H97S1	1251.71	18	0.472863	0.329452	0.148025	0.0496602	0	0.205862	0.338516	0.287639	0.167983	0	0	-0.00666653	-0.0060352	-0.00262944	0.0153312		0.0249681	Value -0.665786789658 was not used due to low maximum possible change	-0.0188336	0.129571		0.0452351	0.0762498	0.0249681
RiboM_AM1119_AL01Liver_T0Days_MS_rep1Q1-20.csv	P62301	40S ribosomal protein S13	GLTPSQIGVILR	1253.76	2	17.3	627.388045322 627.889295944 628.389257416 628.887173874	13579.3681641 9489.40381145 3829.5583263 1135.51077981	P62301|Q5BLJ7|Q921R2	0	0	C56N16O16H100S0	1252.75	18	0.488647	0.340723	0.133062	0.0375681	0	0.21046	0.346197	0.285604	0.157739	0	0	-0.00425529	-0.00222452	0.00354295	0.00293685		0.0152965	Value -0.406390228432 was not used due to low maximum possible change	0.0232261	0.0244389		0.0209872	0.00496543	0.0152965
RiboM_AM1136_LiverAL2_T0hrs_MS_rep2Q1-4.csv	P62301	40S ribosomal protein S13	GLTPSQIGVILR	1253.76	2	17.3	627.381900446 627.883722249 628.383243651 628.884457948	125854.71875 85560.3114005 33453.4930449 9416.73354835	P62301|Q5BLJ7|Q921R2	0	0	C56N16O16H100S0	1252.75	18	0.488647	0.340723	0.133062	0.0375681	0	0.21046	0.346197	0.285604	0.157739	0	0	0.0062879	-0.00424894	-0.00150297	-0.000535982		-0.0226031	Value -0.776226602953 was not used due to low maximum possible change	-0.00985286	-0.00446015		-0.0123054	0.00931682	-0.0226031
RiboM_AM1119_AL01Liver_T0Days_MS_rep1Q1-20.csv	Q9DC85	60S ribosomal protein L35a	DETEFYLGKR	1257.61	2	11.45	629.317764879 629.815269898 630.320164805 630.818555736 631.329164607	4672.06494141 2070.9188134 1272.6931359 714.592474252 764.918177731	Q9DC85|Q8BQV7|O55142|Q6ZWX1	0	0	C56N14O19H84S0	1256.6	18	0.490255	0.337574	0.133555	0.0386162	0	0.211285	0.345713	0.285003	0.157998	0	0	0.0449017	-0.100362	0.0122244	0.0432361		-0.160955	Value -12.3300444772 was not used due to low maximum possible change	0.080717	0.362165		0.0939756	0.261812	-0.160955
RiboM_AM1119_AL01Liver_T0Days_MS_rep1Q1-20.csv	Q9DC85	60S ribosomal protein L35a	DETEFYLGKR	1257.61	3	11.45	419.878327812 420.214948915 420.551613249 420.884845731 421.223744783	6692.95654297 5104.90986073 1972.82346935 763.007494061 1328.25459027	Q9DC85|Q8BQV7|O55142|Q6ZWX1	0	0	C56N14O19H84S0	1256.6	18	0.490255	0.337574	0.133555	0.0386162	0	0.211285	0.345713	0.285003	0.157998	0	0	-0.0297423	0.0136729	0.0021864	0.013883		0.106615	Value 1.6797883124 was not used due to low maximum possible change	0.0144366	0.11629		0.0791139	0.0562207	0.106615
RiboM_AM1136_LiverAL2_T0hrs_MS_rep2Q1-4.csv	Q9DC85	60S ribosomal protein L35a	DETEFYLGKR	1257.61	2	11.45	629.313505083 629.818691228 630.322579898 630.826507301 631.325441981	26953.4960938 14980.3018712 25910.1426526 14917.8781143 33848.7960344	Q9DC85|Q8BQV7|O55142|Q6ZWX1	0	0	C56N14O19H84S0	1256.6	18	0.490255	0.337574	0.133555	0.0386162	0	0.211285	0.345713	0.285003	0.157998	0	0	-0.16458	-0.156569	0.179514	0.141635		0.589955	Value -19.2352976077 was not used due to low maximum possible change	1.18532	1.18639		0.987222	0.344044	0.589955
RiboM_AM1136_LiverAL2_T0hrs_MS_rep2Q1-4.csv	Q9DC85	60S ribosomal protein L35a	DETEFYLGKR	1257.61	3	11.45	419.87704747 420.214448257 420.553377166 420.881841223 421.224616334	29874.0527344 29482.9127597 9336.29660762 4651.53596701 7607.315754	Q9DC85|Q8BQV7|O55142|Q6ZWX1	0	0	C56N14O19H84S0	1256.6	18	0.490255	0.337574	0.133555	0.0386162	0	0.211285	0.345713	0.285003	0.157998	0	0	-0.0829455	0.0644033	-0.0062617	0.0248039		0.297328	Value 7.91229306315 was not used due to low maximum possible change	-0.0413455	0.207769		0.154584	0.175489	0.297328
RiboM_AM1148_LiverAL01R_T0days_MS_rep1Q1-27.csv	Q9DC85	60S ribosomal protein L35a	DETEFYLGKR	1257.61	2	10.47	629.32608911 629.82754635 630.332916787 630.825567791	4888.98242188 2203.67166845 2877.47603631 1389.06040054	Q9DC85|Q8BQV7|O55142|Q6ZWX1	0	0	C56N14O19H84S0	1256.6	18	0.490255	0.337574	0.133555	0.0386162	0	0.211285	0.345713	0.285003	0.157998	0	0	-0.0598565	-0.143575	0.119762	0.083669		0.214562	Value -17.6389121083 was not used due to low maximum possible change	0.79078	0.700849		0.56873	0.309997	0.214562
RiboM_AM1148_LiverAL01R_T0days_MS_rep1Q1-27.csv	Q9DC85	60S ribosomal protein L35a	DETEFYLGKR	1257.61	3	10.47	419.881850765 420.21928791 420.551299075 420.892845068 421.233026524	66016.734375 57962.7415656 23095.1563995 10913.1011507 22667.6497	Q9DC85|Q8BQV7|O55142|Q6ZWX1	0	0	C56N14O19H84S0	1256.6	18	0.490255	0.337574	0.133555	0.0386162	0	0.211285	0.345713	0.285003	0.157998	0	0	-0.0723954	0.0293077	0.0126283	0.0304594		0.25951	Value 3.60060925872 was not used due to low maximum possible change	0.0833836	0.255142		0.199345	0.100449	0.25951
RiboM_AM1119_AL01Liver_T0Days_MS_rep1Q1-20.csv	Q8BT90	40S ribosomal protein S17	VCEEIAIIPSK	1258.67	2	13.57	629.842927078 630.343891086 630.845699808 631.341405162 631.845097896	9314.00195312 6870.73099872 3000.1830341 4371.46049744 4477.32957366	Q8BT90|P63276|Q5M9L7|Q3TK12	0	0	C55N13O18H95S1	1257.66	21	0.475818	0.325095	0.148428	0.0506587	0	0.18245	0.326376	0.300906	0.190268	0	0	-0.0804259	-0.0334235	-0.0210664	0.134916		0.274147	Value -26.106987733 was not used due to low maximum possible change	-0.13816	0.966378		0.367455	0.55815	0.274147
RiboM_AM1136_LiverAL2_T0hrs_MS_rep2Q1-4.csv	Q8BT90	40S ribosomal protein S17	VCEEIAIIPSK	1258.67	2	13.57	629.840092955 630.341224498 630.841688447 631.341818917	110733.84375 76581.2619709 35130.9781432 27477.4957051	Q8BT90|P63276|Q5M9L7|Q3TK12	0	0	C55N13O18H95S1	1257.66	21	0.475818	0.325095	0.148428	0.0506587	0	0.18245	0.326376	0.300906	0.190268	0	0	-0.032747	-0.0186766	-0.00786134	0.0592849		0.111624	Value -14.5882133855 was not used due to low maximum possible change	-0.0515571	0.424648		0.161572	0.242	0.111624
RiboM_AM1136_LiverAL2_T0hrs_MS_rep2Q1-4.csv	Q8BT90	40S ribosomal protein S17	VCEEIAIIPSK	1258.67	3	13.57	420.230267557 420.565868302 420.900966466 421.232216271 421.567619308	4449.19970703 2771.29807368 1689.77723526 1867.8482666 1550.96115818	Q8BT90|P63276|Q5M9L7|Q3TK12	0	0	C55N13O18H95S1	1257.66	21	0.475818	0.325095	0.148428	0.0506587	0	0.18245	0.326376	0.300906	0.190268	0	0	-0.0630187	-0.0679728	0.0083502	0.122641		0.214811	Value -53.0933756207 was not used due to low maximum possible change	0.0547633	0.878459		0.382678	0.436753	0.214811
RiboM_AM1119_AL01Liver_T0Days_MS_rep1Q1-20.csv	Q3UW40	60S ribosomal protein L24	AITGASLADIMAK	1261.68	2	16.92	631.349413301 631.850886194 632.353225377 632.849502026 633.352599028	52548.3789062 33722.3195871 17716.8631613 5049.56683928 1848.78604116	Q3UW40|Q8BP67|Q9CS31|Q8BT08|F6RSK3	0	0	C54N14O18H96S1	1260.67	26	0.479062	0.323862	0.147122	0.0499537	0	0.149461	0.305632	0.318822	0.226085	0	0	0.00286883	-0.0145886	0.015363	-0.00364321		-0.00870394	Value 0.800249144311 was not used due to low maximum possible change	0.0894758	-0.0206846		0.0200291	0.0604402	-0.00870394
RiboM_AM1136_LiverAL2_T0hrs_MS_rep2Q1-4.csv	Q3UW40	60S ribosomal protein L24	AITGASLADIMAK	1261.68	1	16.92	1261.68524066 1262.68773071 1263.68875957 1264.68817636	44578.8125 29104.2546573 13274.9310022 4854.89871596	Q3UW40|Q8BP67|Q9CS31|Q8BT08|F6RSK3	0	0	C54N14O18H96S1	1260.67	26	0.479062	0.323862	0.147122	0.0499537	0	0.149461	0.305632	0.318822	0.226085	0	0	0.00647753	-0.00686707	-0.00253491	0.00292444		-0.0196526	Value 0.376688567761 was not used due to low maximum possible change	-0.0147636	0.0166038		-0.0059375	0.0196738	-0.0196526
RiboM_AM1136_LiverAL2_T0hrs_MS_rep2Q1-4.csv	Q3UW40	60S ribosomal protein L24	AITGASLADIMAK	1261.68	2	16.92	631.347222159 631.848915527 632.34782047 632.848786821	631530.5625 411538.41928 191332.654585 63317.9049798	Q3UW40|Q8BP67|Q9CS31|Q8BT08|F6RSK3	0	0	C54N14O18H96S1	1260.67	26	0.479062	0.323862	0.147122	0.0499537	0	0.149461	0.305632	0.318822	0.226085	0	0	0.00758418	-0.00673803	0.000315908	-0.00116206		-0.0230102	Value 0.369610312808 was not used due to low maximum possible change	0.00183989	-0.00659771		-0.009256	0.0126365	-0.0230102
RiboM_AM1136_LiverAL2_T0hrs_MS_rep2Q1-4.csv	Q3UW40	60S ribosomal protein L24	AITGASLADIMAK	1261.68	3	16.92	421.234042721 421.56805207 421.902208658 422.239230883 422.574796237	20739.5332031 14146.4100862 6672.46074595 3263.36545162 937.099365234	Q3UW40|Q8BP67|Q9CS31|Q8BT08|F6RSK3	0	0	C54N14O18H96S1	1260.67	26	0.479062	0.323862	0.147122	0.0499537	0	0.149461	0.305632	0.318822	0.226085	0	0	-0.0163511	-0.00824762	0.00174483	0.0228539		0.0496087	Value 0.452418324117 was not used due to low maximum possible change	0.0101621	0.129755		0.0631752	0.0609397	0.0496087
RiboM_AM1148_LiverAL01R_T0days_MS_rep1Q1-27.csv	Q3UW40	60S ribosomal protein L24	AITGASLADIMAK	1261.68	2	15.52	631.349321617 631.850798668 632.350003458 632.851031954	344896.125 225232.640625 108938.190187 34656.9616825	Q3UW40|Q8BP67|Q9CS31|Q8BT08	0	0	C54N14O18H96S1	1260.67	26	0.479062	0.323862	0.147122	0.0499537	0	0.149461	0.305632	0.318822	0.226085	0	0	0.00417241	-0.00828844	0.00551182	-0.0013958		-0.012659	Value 0.454657272951 was not used due to low maximum possible change	0.0321015	-0.00792475		0.00383926	0.02459	-0.012659
RiboM_AM1148_LiverAL01R_T0days_MS_rep1Q1-27.csv	Q3UW40	60S ribosomal protein L24	AITGASLADIMAK	1261.68	3	15.52	421.234893534 421.569405344 421.907091963 422.240655792 422.57439256	11708.0234375 7028.33211834 4054.87787013 3653.94354815 1233.2991889	Q3UW40|Q8BP67|Q9CS31|Q8BT08	0	0	C54N14O18H96S1	1260.67	26	0.479062	0.323862	0.147122	0.0499537	0	0.149461	0.305632	0.318822	0.226085	0	0	-0.0363341	-0.0580924	0.00620978	0.0882168		0.110237	Value 3.18662462395 was not used due to low maximum possible change	0.0361665	0.500858		0.215754	0.24967	0.110237
RiboM_AM1119_AL01Liver_T0Days_MS_rep1Q1-20.csv	B2CY77	40S ribosomal protein SA	KSDGIYIINLK	1263.73	3	14.58	421.917986311 422.252632524 422.587466753 422.919613547 423.259946203	9712.46484375 7387.69331271 2841.71717839 1041.4871853 872.195782645	B2CY77|P14206	0	0	C58N14O17H98S0	1262.72	12	0.480986	0.342486	0.136914	0.0396142	0	0.271324	0.364614	0.248901	0.115161	0	0	-0.0181208	0.009588	-0.00148692	0.0100198		0.0864289	Value 0.433299546794 was not used due to low maximum possible change	-0.0132776	0.13263		0.0685936	0.0745708	0.0864289
RiboM_AM1136_LiverAL2_T0hrs_MS_rep2Q1-4.csv	B2CY77	40S ribosomal protein SA	KSDGIYIINLK	1263.73	3	14.58	421.913669269 422.247770816 422.581993687 422.916745456 423.258225934	45353.8984375 34423.5413608 13751.2718675 4714.14485663 2615.08797145	B2CY77|P14206	0	0	C58N14O17H98S0	1262.72	12	0.480986	0.342486	0.136914	0.0396142	0	0.271324	0.364614	0.248901	0.115161	0	0	-0.019335	0.00790646	0.00305815	0.00837042		0.0922201	Value 0.35730743772 was not used due to low maximum possible change	0.0273081	0.110798		0.0767752	0.0438352	0.0922201
RiboM_AM1119_AL01Liver_T0Days_MS_rep1Q1-20.csv	P14148	60S ribosomal protein L7	EANNFLWPFK	1265.63	2	20.28	633.326564895 633.827367491 634.334501196 634.827842166 635.348896217	16274.171875 11397.6773401 5566.31586624 1725.43218743 842.144226074	P14148|Q5M9N8|Q3UBI6|F6XI62|Q3TK73	0	0	C62N14O15H84S0	1264.62	14	0.464014	0.349498	0.144063	0.0424248	0	0.239736	0.357274	0.267968	0.135022	0	0	0.00144599	-0.0235106	0.01514	0.00692464		-0.00644728	Value -3.02341803609 was not used due to low maximum possible change	0.12219	0.074782		0.0635083	0.0650555	-0.00644728
RiboM_AM1136_LiverAL2_T0hrs_MS_rep2Q1-4.csv	P14148	60S ribosomal protein L7	EANNFLWPFK	1265.63	1	20.28	1265.65433278 1266.6595608 1267.65205688 1268.64629434	9521.95800781 7388.65135051 5927.40436231 4011.85086121	P14148|Q5M9N8|Q3UBI6|F6XI62|Q3TK73	0	0	C62N14O15H84S0	1264.62	14	0.464014	0.349498	0.144063	0.0424248	0	0.239736	0.357274	0.267968	0.135022	0	0	-0.109377	-0.0743136	0.0766978	0.106993		0.487685	Value -9.5565922049 was not used due to low maximum possible change	0.619005	1.15546		0.754051	0.35378	0.487685
RiboM_AM1136_LiverAL2_T0hrs_MS_rep2Q1-4.csv	P14148	60S ribosomal protein L7	EANNFLWPFK	1265.63	2	20.28	633.330547923 633.831743211 634.333575694 634.835178129 635.341265146	111184.226562 80995.8158678 34127.7626747 10946.4100885 4149.54069438	P14148|Q5M9N8|Q3UBI6|F6XI62|Q3TK73	0	0	C62N14O15H84S0	1264.62	14	0.464014	0.349498	0.144063	0.0424248	0	0.239736	0.357274	0.267968	0.135022	0	0	0.00461462	-0.00810926	-0.000218498	0.00371314		-0.0205754	Value -1.04283573649 was not used due to low maximum possible change	-0.00176343	0.0400997		0.00592031	0.0310588	-0.0205754
RiboM_AM1119_AL01Liver_T0Days_MS_rep1Q1-20.csv	P14869	60S acidic ribosomal protein P0	CFIVGADNVGSK	1266.62	2	11.48	633.81295044 634.316016949 634.815291266 635.316712758 635.822219138	36416.1054688 24122.5071074 11191.4128779 5126.42250059 1539.59517373	P14869|Q5M8R8|Q5FWB6|E9Q070|D3YVM5|S4R1N1|O89073	0	0	C54N15O18H87S1	1265.61	18	0.478038	0.32425	0.147535	0.0501773	0	0.208104	0.33837	0.286221	0.167306	0	0	-0.00421799	-0.0103853	-0.00192074	0.016524		0.015626	Value -0.735494679905 was not used due to low maximum possible change	-0.0138496	0.141076		0.0476175	0.0822684	0.015626
RiboM_AM1136_LiverAL2_T0hrs_MS_rep2Q1-4.csv	P14869	60S acidic ribosomal protein P0	CFIVGADNVGSK	1266.62	1	11.48	1266.6120512 1267.61415931 1268.61642984 1269.61908712 1270.62980716	8876.59960938 6199.30291423 2856.76915935 1037.75406632 466.393752359	P14869|Q5M8R8|Q5FWB6|E9Q070|D3YVM5|S4R1N1|O89073	0	0	C54N15O18H87S1	1265.61	18	0.478038	0.32425	0.147535	0.0501773	0	0.208104	0.33837	0.286221	0.167306	0	0	-0.01012	0.00253803	0.00305544	0.00452652		0.0374906	Value 0.179745281968 was not used due to low maximum possible change	0.0220315	0.0386458		0.0327226	0.00927683	0.0374906
RiboM_AM1148_LiverAL01R_T0days_MS_rep1Q1-27.csv	P14869	Uncharacterized protein	CFIVGADNVGSK	1266.62	2	10.73	633.813251699 634.317914976 634.815055217 635.316917465 635.821975148	80353.046875 62903.0603938 26256.1320514 15209.9853797 3770.74420442	E9Q070|P14869|Q5M8R8|Q5FWB6|D3YVM5|S4R1N1	0	0	C54N15O18H87S1	1265.61	18	0.478038	0.32425	0.147535	0.0501773	0	0.208104	0.33837	0.286221	0.167306	0	0	-0.0430438	0.0162781	-0.00539677	0.0321625		0.159461	Value 1.15283019137 was not used due to low maximum possible change	-0.0389138	0.274592		0.131713	0.158584	0.159461
RiboM_AM1119_AL01Liver_T0Days_MS_rep1Q1-20.csv	Q9CWK0	60S ribosomal protein L14	CMQLTDFILK	1268.64	1	19.82	1268.6480219 1269.65579971 1270.66015298 1271.65789671	2491.96923828 1683.94639241 1007.64368495 490.711695346	Q9CWK0|Q9CR57|Q569Z0|Q922F9	0	0	C56N13O16H93S2	1267.63	12	0.453067	0.317694	0.165547	0.0636922	0	0.259341	0.345699	0.257071	0.137889	0	0	-0.0138969	-0.0209248	0.0120338	0.022788		0.0717351	Value -0.747174700556 was not used due to low maximum possible change	0.131483	0.30713		0.170116	0.12236	0.0717351
RiboM_AM1119_AL01Liver_T0Days_MS_rep1Q1-20.csv	Q9CWK0	60S ribosomal protein L14	CMQLTDFILK	1268.64	2	19.82	634.828845275 635.333113087 635.831734327 636.336845676 636.833171059	57684.7148438 41150.9871314 20382.1284807 9450.17196898 3441.49051506	Q9CWK0|Q9CR57|Q569Z0|Q922F9	0	0	C56N13O16H93S2	1267.63	12	0.453067	0.317694	0.165547	0.0636922	0	0.259341	0.345699	0.257071	0.137889	0	0	-0.00474472	0.00212941	-0.0071387	0.00975401		0.024492	Value 0.0760358624047 was not used due to low maximum possible change	-0.0779983	0.131462		0.0259851	0.104738	0.024492
RiboM_AM1136_LiverAL2_T0hrs_MS_rep2Q1-4.csv	Q9CWK0	60S ribosomal protein L14	CMQLTDFILK	1268.64	1	19.82	1268.64149655 1269.64325042 1270.64539994 1271.66326463 1272.66377181	16018.4267578 5019.82993933 2073.11274604 2560.54714492 3042.45679437	Q9CWK0|Q9CR57|Q569Z0|Q922F9	0	0	C56N13O16H93S2	1267.63	12	0.453067	0.317694	0.165547	0.0636922	0	0.259341	0.345699	0.257071	0.137889	0	0	0.1709	-0.122156	-0.0847933	0.036049		-0.882176	Value -4.3618850494 was not used due to low maximum possible change	-0.926462	0.485858		-0.440927	0.802925	-0.882176
RiboM_AM1136_LiverAL2_T0hrs_MS_rep2Q1-4.csv	Q9CWK0	60S ribosomal protein L14	CMQLTDFILK	1268.64	2	19.82	634.823548135 635.32522948 635.825280455 636.325832045 636.833838655	317360.375 222944.817912 111921.497157 45837.4603593 18764.4610915	Q9CWK0|Q9CR57|Q569Z0|Q922F9	0	0	C56N13O16H93S2	1267.63	12	0.453067	0.317694	0.165547	0.0636922	0	0.259341	0.345699	0.257071	0.137889	0	0	0.00156238	0.00168223	-0.00521613	0.00197152		-0.00806489	Value 0.0600683753991 was not used due to low maximum possible change	-0.0569921	0.0265716		-0.0128285	0.041985	-0.00806489
RiboM_AM1136_LiverAL2_T0hrs_MS_rep2Q1-4.csv	Q9CWK0	60S ribosomal protein L14	CMQLTDFILK	1268.64	3	19.82	423.551245574 423.889335459 424.224235772 424.553426262	2396.97558594 1583.9678176 1143.99534204 447.491387029	Q9CWK0|Q9CR57|Q569Z0|Q922F9	0	0	C56N13O16H93S2	1267.63	12	0.453067	0.317694	0.165547	0.0636922	0	0.259341	0.345699	0.257071	0.137889	0	0	-0.0229178	-0.0334428	0.0397482	0.0166124		0.1183	Value -1.194159962 was not used due to low maximum possible change	0.434294	0.223897		0.25883	0.160867	0.1183
RiboM_AM1148_LiverAL01R_T0days_MS_rep1Q1-27.csv	Q9CWK0	60S ribosomal protein L14	CMQLTDFILK	1268.64	2	18.62	634.825551379 635.327865499 635.827839872 636.330051098 636.834718623	151766.328125 107547.594179 55744.9831636 23282.9949823 9966.70287869	Q9CWK0|Q9CR57|Q569Z0|Q922F9	0	0	C56N13O16H93S2	1267.63	12	0.453067	0.317694	0.165547	0.0636922	0	0.259341	0.345699	0.257071	0.137889	0	0	-0.0045078	0.000173015	-0.000788052	0.00512283		0.023269	Value 0.00617792905444 was not used due to low maximum possible change	-0.00861036	0.0690441		0.0279009	0.0390339	0.023269
RiboM_AM1119_AL01Liver_T0Days_MS_rep1Q1-20.csv	Q564E8	Ribosomal protein L4	NIPGITLLNVSK	1268.76	1	17.85	1268.75765657 1269.76119583 1270.76737233 1271.76431388	7246.88134766 4855.51914079 1798.20004344 584.049189598	Q564E8|Q9D8E6|Q9CSM5|Q5ZEY2	0	0	C57N15O17H101S0	1267.75	12	0.484158	0.341409	0.13548	0.0389525	0	0.272975	0.364951	0.247909	0.114165	0	0	0.0161564	-0.00619122	-0.0113347	0.00136948		-0.076504	Value -0.262988817409 was not used due to low maximum possible change	-0.100816	0.0182082		-0.0530372	0.0628863	-0.076504
RiboM_AM1119_AL01Liver_T0Days_MS_rep1Q1-20.csv	Q564E8	Ribosomal protein L4	NIPGITLLNVSK	1268.76	2	17.85	634.887115328 635.387980491 635.888312668 636.388473319 636.891001646	99610.734375 67258.5014349 25174.8356284 7508.19596999 1720.45563418	Q564E8|Q9D8E6|Q9CSM5|Q5ZEY2	0	0	C57N15O17H101S0	1267.75	12	0.484158	0.341409	0.13548	0.0389525	0	0.272975	0.364951	0.247909	0.114165	0	0	0.015013	-0.00436244	-0.00932327	-0.00132725		-0.0710896	Value -0.185306524862 was not used due to low maximum possible change	-0.0829256	-0.0176466		-0.0572206	0.0347793	-0.0710896
RiboM_AM1136_LiverAL2_T0hrs_MS_rep2Q1-4.csv	Q564E8	Ribosomal protein L4	NIPGITLLNVSK	1268.76	1	17.85	1268.75734393 1269.75962758 1270.76163171 1271.76269176	79901.2109375 54868.7822878 19726.4261138 5451.67960065	Q564E8|Q9D8E6|Q9CSM5|Q5ZEY2	0	0	C57N15O17H101S0	1267.75	12	0.484158	0.341409	0.13548	0.0389525	0	0.272975	0.364951	0.247909	0.114165	0	0	0.0153864	0.00163168	-0.0121497	-0.0048684		-0.072858	Value 0.0693101677701 was not used due to low maximum possible change	-0.108065	-0.0647287		-0.081884	0.0230351	-0.072858
RiboM_AM1136_LiverAL2_T0hrs_MS_rep2Q1-4.csv	Q564E8	Ribosomal protein L4	NIPGITLLNVSK	1268.76	2	17.85	634.883037132 635.384435932 635.885809182 636.386232289 636.887907665	767520.625 523335.516419 201764.179911 59169.3780555 12213.0278309	Q564E8|Q9D8E6|Q9CSM5|Q5ZEY2	0	0	C57N15O17H101S0	1267.75	12	0.484158	0.341409	0.13548	0.0389525	0	0.272975	0.364951	0.247909	0.114165	0	0	0.0104453	-0.00416306	-0.00545956	-0.000822691		-0.0494608	Value -0.176837515781 was not used due to low maximum possible change	-0.0485599	-0.0109382		-0.0363197	0.0219856	-0.0494608
RiboM_AM1136_LiverAL2_T0hrs_MS_rep2Q1-4.csv	Q564E8	Ribosomal protein L4	NIPGITLLNVSK	1268.76	3	17.85	423.593847594 423.926902144 424.258396214 424.594467709	3934.0012207 2820.00665709 1362.98374259 579.073335601	Q564E8|Q9D8E6|Q9CSM5|Q5ZEY2	0	0	C57N15O17H101S0	1267.75	12	0.484158	0.341409	0.13548	0.0389525	0	0.272975	0.364951	0.247909	0.114165	0	0	-0.0317695	-0.0171241	0.0212558	0.0276378		0.150436	Value -0.727393147611 was not used due to low maximum possible change	0.189059	0.367463		0.235653	0.115773	0.150436
RiboM_AM1119_AL01Liver_T0Days_MS_rep1Q1-20.csv	P62702	40S ribosomal protein S4, X isoform	ECLPLIIFLR	1273.73	2	24.28	637.377606183 637.879362932 638.381949133 638.881206791 639.382073883	22782.6503906 15750.5096114 7460.21920262 2761.56773216 831.102241009	P62702|Q545X8|Q3UXQ6|Q545F8|Q3V1Z5|V9GWY0	0	0	C60N14O14H100S1	1272.73	15	0.453396	0.3361	0.156335	0.0541691	0	0.225942	0.345922	0.275909	0.152227	0	0	0.013893	-0.0130457	-0.00331998	0.0024727		-0.0610803	Value -1.32827758401 was not used due to low maximum possible change	-0.0277649	0.0252167		-0.0212095	0.0435204	-0.0610803
RiboM_AM1136_LiverAL2_T0hrs_MS_rep2Q1-4.csv	P62702	40S ribosomal protein S4, X isoform	ECLPLIIFLR	1273.73	2	24.28	637.370404628 637.871815149 638.372103276 638.872781132	208903.171875 150980.627808 68967.914875 24029.7721302	P62702|Q545X8|Q3UXQ6|Q545F8|Q3V1Z5|V9GWY0	0	0	C60N14O14H100S1	1272.73	15	0.453396	0.3361	0.156335	0.0541691	0	0.225942	0.345922	0.275909	0.152227	0	0	0.00787956	-0.00272251	-0.00404769	-0.00110936		-0.0346424	Value -0.277198613769 was not used due to low maximum possible change	-0.0338508	-0.0113132		-0.0266021	0.0132465	-0.0346424
RiboM_AM1136_LiverAL2_T0hrs_MS_rep2Q1-4.csv	P62702	40S ribosomal protein S4, X isoform	ECLPLIIFLR	1273.73	3	24.28	425.249506265 425.583914244 425.917779166 426.25027907	6652.56152344 5181.79124211 2248.10711305 901.391690914	P62702|Q545X8|Q3UXQ6|Q545F8|Q3V1Z5|V9GWY0	0	0	C60N14O14H100S1	1272.73	15	0.453396	0.3361	0.156335	0.0541691	0	0.225942	0.345922	0.275909	0.152227	0	0	-0.00941395	0.00972475	-0.00629926	0.00598845		0.0413883	Value 0.990147510926 was not used due to low maximum possible change	-0.0526807	0.0610703		0.0165926	0.0607942	0.0413883
RiboM_AM1148_LiverAL01R_T0days_MS_rep1Q1-27.csv	P62702	40S ribosomal protein S4, X isoform	ECLPLIIFLR	1273.73	2	22.73	637.37250266 637.874149533 638.374096239 638.873102195	46717.0195312 33931.5150787 15820.726433 5892.6791238	P62702|Q545X8|Q3UXQ6|Q545F8|Q3V1Z5|V9GWY0	0	0	C60N14O14H100S1	1272.73	15	0.453396	0.3361	0.156335	0.0541691	0	0.225942	0.345922	0.275909	0.152227	0	0	0.0029945	-0.00461464	-0.00177786	0.003398		-0.0131653	Value -0.469849978222 was not used due to low maximum possible change	-0.0148682	0.0346528		0.00220644	0.0281123	-0.0131653
RiboM_AM1119_AL01Liver_T0Days_MS_rep1Q1-20.csv	Q9CQR2	40S ribosomal protein S21	RMGESDDSILR	1278.61	2	8.57	639.809508987 640.314061636 640.818051428 641.330784278	1605.00036621 1264.53628635 472.291443142 339.350292836	Q9CQR2|Q8C1L7	0	0	C50N17O20H87S1	1277.6	24	0.492974	0.316628	0.142552	0.047845	0	0.166107	0.316574	0.309884	0.207435	0	0	-0.0569727	0.0268858	-0.0142533	0.0443402		0.174299	Value -495.628771106 was not used due to low maximum possible change	-0.0851802	0.277838		0.122319	0.187008	0.174299
RiboM_AM1119_AL01Liver_T0Days_MS_rep1Q1-20.csv	Q9CQR2	40S ribosomal protein S21	RMGESDDSILR	1278.61	3	8.57	426.879455854 427.217320508 427.551087516 427.888208263	3773.70605469 3495.07732773 1654.46144628 719.790763791	Q9CQR2|Q8C1L7	0	0	C50N17O20H87S1	1277.6	24	0.492974	0.316628	0.142552	0.047845	0	0.166107	0.316574	0.309884	0.207435	0	0	-0.101634	0.0458175	0.0290183	0.0267986		0.310935	Value -844.628570105 was not used due to low maximum possible change	0.173418	0.167921		0.217425	0.0810287	0.310935
RiboM_AM1136_LiverAL2_T0hrs_MS_rep2Q1-4.csv	Q9CQR2	40S ribosomal protein S21	RMGESDDSILR	1278.61	1	8.57	1278.60568143 1279.61035269 1280.62654684 1281.64512231	2334.61157227 1204.37245207 476.716721351 320.092021943	Q9CQR2|Q8C1L7	0	0	C50N17O20H87S1	1277.6	24	0.492974	0.316628	0.142552	0.047845	0	0.166107	0.316574	0.309884	0.207435	0	0	0.0454764	-0.0388538	-0.0326031	0.0259805		-0.139128	Value 716.25448519 was not used due to low maximum possible change	-0.194842	0.162795		-0.0570584	0.192425	-0.139128
RiboM_AM1136_LiverAL2_T0hrs_MS_rep2Q1-4.csv	Q9CQR2	40S ribosomal protein S21	RMGESDDSILR	1278.61	2	8.57	639.812334425 640.314950171 640.815012692 641.319014712 641.827959744	47898.875 34950.6535908 15550.230006 10561.3796735 3513.66528193	Q9CQR2|Q8C1L7	0	0	C50N17O20H87S1	1277.6	24	0.492974	0.316628	0.142552	0.047845	0	0.166107	0.316574	0.309884	0.207435	0	0	-0.0533785	0.00413433	0.000161255	0.0490829		0.163303	Value -76.2148229412 was not used due to low maximum possible change	0.000963686	0.307556		0.157274	0.153385	0.163303
RiboM_AM1136_LiverAL2_T0hrs_MS_rep2Q1-4.csv	Q9CQR2	40S ribosomal protein S21	RMGESDDSILR	1278.61	3	8.57	426.878466704 427.21256686 427.545616429 427.88428066 428.217622873	83355.0625 57739.035003 25005.6117859 10822.2985818 7448.84268491	Q9CQR2|Q8C1L7	0	0	C50N17O20H87S1	1277.6	24	0.492974	0.316628	0.142552	0.047845	0	0.166107	0.316574	0.309884	0.207435	0	0	-0.0218343	0.00972481	-0.00121537	0.0133249		0.0667987	Value -179.273176815 was not used due to low maximum possible change	-0.00726324	0.0834942		0.0476766	0.048306	0.0667987
RiboM_AM1119_AL01Liver_T0Days_MS_rep1Q1-20.csv	Q564E8	Ribosomal protein L4	KLDELYGTWR	1280.66	3	13.1	427.561671108 427.8968764 428.234015569 428.568927937 428.906350982	21496.4453125 15262.3408017 6524.18017578 2514.50939636 1308.76460449	Q564E8|Q9D8E6|Q9CSM5|Q5ZEY2	0	0	C59N15O17H89S0	1279.66	14	0.474921	0.344474	0.139688	0.0409169	0	0.244969	0.358244	0.264781	0.132005	0	0	-0.00554039	-0.0112167	0.002769	0.0139881		0.0240937	Value -0.814552010349 was not used due to low maximum possible change	0.0221355	0.153566		0.0665983	0.0753224	0.0240937
RiboM_AM1136_LiverAL2_T0hrs_MS_rep2Q1-4.csv	Q564E8	Ribosomal protein L4	KLDELYGTWR	1280.66	2	13.1	640.837277259 641.338860348 641.840087572 642.337796283	127847.210938 94810.636015 38519.9558115 14536.1893787	Q564E8|Q9D8E6|Q9CSM5|Q5ZEY2	0	0	C59N15O17H89S0	1279.66	14	0.474921	0.344474	0.139688	0.0409169	0	0.244969	0.358244	0.264781	0.132005	0	0	-0.0112259	-0.000600793	2.16e-05	0.0118051		0.0488185	Value -0.043629430173 was not used due to low maximum possible change	0.00017293	0.1296		0.0595306	0.0653752	0.0488185
RiboM_AM1136_LiverAL2_T0hrs_MS_rep2Q1-4.csv	Q564E8	Ribosomal protein L4	KLDELYGTWR	1280.66	3	13.1	427.560478919 427.894909406 428.229591156 428.562535332 428.89908236	160494.015625 115860.248586 47921.8860765 14608.4453024 3894.60546875	Q564E8|Q9D8E6|Q9CSM5|Q5ZEY2	0	0	C59N15O17H89S0	1279.66	14	0.474921	0.344474	0.139688	0.0409169	0	0.244969	0.358244	0.264781	0.132005	0	0	-0.00132606	-0.0025869	0.00172244	0.00219053		0.0057667	Value -0.187859919429 was not used due to low maximum possible change	0.0137692	0.0240484		0.0145281	0.00916444	0.0057667
RiboM_AM1119_AL01Liver_T0Days_MS_rep1Q1-20.csv	O70569	Ribosomal protein S14	TKTPGPGAQSALR	1283.71	3	6.32	428.575768344 428.9095377 429.242260738 429.577694806 429.913494191	30867.515625 20785.7776106 9908.09893835 3096.65848452 967.515991211	O70569|P62264|D3Z7I1|D3YVF4|Q3UJS5	0	0	C54N18O18H94S0	1282.7	25	0.493985	0.337081	0.131509	0.037425	0	0.158149	0.316074	0.315621	0.210155	0	0	-0.016589	-0.0156081	0.0217293	0.0104678		0.0493962	Value 0.743020522023 was not used due to low maximum possible change	0.118022	0.060602		0.0760069	0.0368154	0.0493962
RiboM_AM1136_LiverAL2_T0hrs_MS_rep2Q1-4.csv	O70569	Ribosomal protein S14	TKTPGPGAQSALR	1283.71	2	6.32	642.356068015 642.85691437 643.358083523 643.856967229 644.361675768	93455.75 61855.7445733 28381.3292699 10271.770472 3937.99672729	O70569|P62264|D3Z7I1|D3YVF4|Q3UJS5	0	0	C54N18O18H94S0	1282.7	25	0.493985	0.337081	0.131509	0.037425	0	0.158149	0.316074	0.315621	0.210155	0	0	-0.0121667	-0.0181783	0.0148131	0.0155319		0.0362282	Value 0.865371075116 was not used due to low maximum possible change	0.0804571	0.0899199		0.0688684	0.0286605	0.0362282
RiboM_AM1136_LiverAL2_T0hrs_MS_rep2Q1-4.csv	O70569	Ribosomal protein S14	TKTPGPGAQSALR	1283.71	3	6.32	428.573467231 428.907443189 429.242584328 429.572290887	310339.59375 217524.09375 93814.4761298 34415.4290245	O70569|P62264|D3Z7I1|D3YVF4|Q3UJS5	0	0	C54N18O18H94S0	1282.7	25	0.493985	0.337081	0.131509	0.037425	0	0.158149	0.316074	0.315621	0.210155	0	0	-0.0209742	-0.00553622	0.0114804	0.01503		0.0624536	Value 0.263550053387 was not used due to low maximum possible change	0.0623554	0.0870143		0.0706078	0.0142086	0.0624536
RiboM_AM1119_AL01Liver_T0Days_MS_rep1Q1-20.csv	P62754	40S ribosomal protein S6	DIPGLTDTTVPR	1284.68	2	13.98	642.846936739 643.348191515 643.849774388 644.352418099 644.849448513	57889.2109375 38536.436487 15393.2360096 8399.34340031 4689.51148924	P62754|Q5BLK1|Q8BT09|Q3TL53	0	0	C55N15O20H93S0	1283.67	16	0.492038	0.336054	0.13319	0.0387184	0	0.23152	0.353151	0.272848	0.142481	0	0	-0.0105031	-0.0155004	-0.00514561	0.0311491		0.0403163	Value -0.906650166214 was not used due to low maximum possible change	-0.0368442	0.300195		0.101222	0.176581	0.0403163
RiboM_AM1136_LiverAL2_T0hrs_MS_rep2Q1-4.csv	P62754	40S ribosomal protein S6	DIPGLTDTTVPR	1284.68	1	13.98	1284.67589706 1285.67951101 1286.68213775 1287.68370674	14427.8623047 9807.99141594 4141.64677733 1584.70088775	P62754|Q5BLK1|Q8BT09|Q3TL53	0	0	C55N15O20H93S0	1283.67	16	0.492038	0.336054	0.13319	0.0387184	0	0.23152	0.353151	0.272848	0.142481	0	0	-0.0105021	-0.00870889	0.00503934	0.0141716		0.0403123	Value -0.509402520954 was not used due to low maximum possible change	0.0360832	0.136577		0.0709908	0.0568385	0.0403123
RiboM_AM1136_LiverAL2_T0hrs_MS_rep2Q1-4.csv	P62754	40S ribosomal protein S6	DIPGLTDTTVPR	1284.68	2	13.98	642.842964871 643.344828317 643.846106537 644.347523064 644.84837092	383008.5625 254651.026713 105484.914088 41220.9134297 14020.7115281	P62754|Q5BLK1|Q8BT09|Q3TL53	0	0	C55N15O20H93S0	1283.67	16	0.492038	0.336054	0.13319	0.0387184	0	0.23152	0.353151	0.272848	0.142481	0	0	-0.00373379	-0.0113957	0.00129468	0.0138348		0.0143322	Value -0.66656087587 was not used due to low maximum possible change	0.00927035	0.133331		0.0523112	0.0702108	0.0143322
RiboM_AM1136_LiverAL2_T0hrs_MS_rep2Q1-4.csv	P62754	40S ribosomal protein S6	DIPGLTDTTVPR	1284.68	3	13.98	428.902760497 429.237184195 429.571263319 429.903978639 430.23906884	16759.2421875 15354.2373259 5106.9979465 2287.90589416 3327.90405506	P62754|Q5BLK1|Q8BT09|Q3TL53	0	0	C55N15O20H93S0	1283.67	16	0.492038	0.336054	0.13319	0.0387184	0	0.23152	0.353151	0.272848	0.142481	0	0	-0.0678429	0.052578	-0.00392607	0.019191		0.260416	Value 3.07540366974 was not used due to low maximum possible change	-0.0281119	0.18495		0.139085	0.149632	0.260416
RiboM_AM1148_LiverAL01R_T0days_MS_rep1Q1-27.csv	P62754	40S ribosomal protein S6	DIPGLTDTTVPR	1284.68	2	12.97	642.845525837 643.347332576 643.848200115 644.350222108	101086.335938 68363.7531752 33980.1455391 20570.3858819	P62754|Q5BLK1|Q8BT09|Q3TL53	0	0	C55N15O20H93S0	1283.67	16	0.492038	0.336054	0.13319	0.0387184	0	0.23152	0.353151	0.272848	0.142481	0	0	-0.0407605	-0.0308599	0.0185069	0.0531134		0.156459	Value -1.80506382385 was not used due to low maximum possible change	0.132516	0.511873		0.266949	0.212447	0.156459
RiboM_AM1148_LiverAL01R_T0days_MS_rep1Q1-27.csv	P62754	40S ribosomal protein S6	DIPGLTDTTVPR	1284.68	3	12.97	428.897866701 429.243877448 429.572630653 429.910956358 430.242072097	1320.74560547 1905.74109868 749.995843657 882.230313312 2373.3120803	P62754|Q5BLK1|Q8BT09|Q3TL53	0	0	C55N15O20H93S0	1283.67	16	0.492038	0.336054	0.13319	0.0387184	0	0.23152	0.353151	0.272848	0.142481	0	0	-0.220207	0.0561773	0.0211713	0.142859		0.845267	Value 3.2859341625 was not used due to low maximum possible change	0.151593	1.37678		0.791212	0.614378	0.845267
RiboM_AM1119_AL01Liver_T0Days_MS_rep1Q1-20.csv	Q3UCL7	40S ribosomal protein S3	GLCAIAQAESLR	1288.67	2	14.37	644.846907603 645.346234553 645.846050417 646.344835208 646.850995845	56122.9804688 30924.4748531 12854.4908864 4868.11839444 1531.13652547	Q3UCL7|P62908|Q5YLW3|Q9CZP6|Q9D0A2|Q3UK56|D3YV43|O89068	0	0	C53N17O18H93S1	1287.66	31	0.479273	0.323766	0.147045	0.0499155	0	0.122901	0.28361	0.331588	0.261901	0	0	0.0564042	-0.0286012	-0.0243523	-0.00345067		-0.158273	0.712254	-0.13196	-0.0162778		0.101436	0.411857	-0.158273
RiboM_AM1119_AL01Liver_T0Days_MS_rep1Q1-20.csv	Q3UCL7	40S ribosomal protein S3	GLCAIAQAESLR	1288.67	3	14.37	430.231891398 430.565318163 430.89979387 431.239291021 431.569361256	7425.70068359 4810.71289062 2246.78861679 1169.26365248 356.883392334	Q3UCL7|P62908|Q5YLW3|Q9CZP6|Q9D0A2|Q3UK56|D3YV43|O89068	0	0	C53N17O18H93S1	1287.66	31	0.479273	0.323766	0.147045	0.0499155	0	0.122901	0.28361	0.331588	0.261901	0	0	-0.00486252	-0.016421	-0.00350255	0.0247861		0.0136445	0.408932	-0.0189796	0.116924		0.13013	0.194686	0.0136445
RiboM_AM1136_LiverAL2_T0hrs_MS_rep2Q1-4.csv	Q3UCL7	40S ribosomal protein S3	GLCAIAQAESLR	1288.67	1	14.37	1288.69513927 1289.69776631 1290.69933436 1291.69435216	24767.0175781 9725.47388892 3200.32663534 1071.99636996	Q3UCL7|P62908|Q5YLW3|Q9CZP6|Q9D0A2|Q3UK56|D3YV43|O89068	0	0	C53N17O18H93S1	1287.66	31	0.479273	0.323766	0.147045	0.0499155	0	0.122901	0.28361	0.331588	0.261901	0	0	0.159631	-0.0728824	-0.0644872	-0.0222616		-0.447933	1.81498	-0.349443	-0.105015		0.228148	1.06767	-0.447933
RiboM_AM1136_LiverAL2_T0hrs_MS_rep2Q1-4.csv	Q3UCL7	40S ribosomal protein S3	GLCAIAQAESLR	1288.67	2	14.37	644.852658437 645.353244336 645.854322152 646.35239953 646.848633892	685420.375 273737.28125 80854.2555258 22367.5361057 4390.86579948	Q3UCL7|P62908|Q5YLW3|Q9CZP6|Q9D0A2|Q3UK56|D3YV43|O89068	0	0	C53N17O18H93S1	1287.66	31	0.479273	0.323766	0.147045	0.0499155	0	0.122901	0.28361	0.331588	0.261901	0	0	0.165901	-0.0661021	-0.0709379	-0.0288613		-0.465528	1.64614	-0.384398	-0.136147		0.165016	0.997306	-0.465528
RiboM_AM1136_LiverAL2_T0hrs_MS_rep2Q1-4.csv	Q3UCL7	40S ribosomal protein S3	GLCAIAQAESLR	1288.67	3	14.37	430.235375861 430.570038939 430.903132069 431.242017717 431.56960436	66690.9609375 34446.8902961 15447.6068671 11769.9305028 2672.00329517	Q3UCL7|P62908|Q5YLW3|Q9CZP6|Q9D0A2|Q3UK56|D3YV43|O89068	0	0	C53N17O18H93S1	1287.66	31	0.479273	0.323766	0.147045	0.0499155	0	0.122901	0.28361	0.331588	0.261901	0	0	0.0403071	-0.0553952	-0.0266944	0.0417825		-0.113104	1.3795	-0.144652	0.197101		0.329712	0.716648	-0.113104
RiboM_AM1148_LiverAL01R_T0days_MS_rep1Q1-27.csv	Q3UCL7	40S ribosomal protein S3	GLCAIAQAESLR	1288.67	2	12.65	644.853464417 645.35057576 645.850817898 646.348200408	144521.28125 73971.3170787 25288.5352113 12622.4445575	Q3UCL7|P62908|Q5YLW3|Q9CZP6|Q3UK56|Q9D0A2|D3YV43|O89068	0	0	C53N17O18H93S1	1287.66	31	0.479273	0.323766	0.147045	0.0499155	0	0.122901	0.28361	0.331588	0.261901	0	0	0.0843742	-0.0352708	-0.0484168	-0.000686634		-0.236758	0.878345	-0.262361	-0.00323906		0.0939967	0.535739	-0.236758
RiboM_AM1148_LiverAL01R_T0days_MS_rep1Q1-27.csv	Q3UCL7	40S ribosomal protein S3	GLCAIAQAESLR	1288.67	3	12.65	430.232980563 430.568084502 430.901377782 431.240601407 431.57316819	21036.3066406 14412.34195 7111.07285005 5415.16601395 1519.96105341	Q3UCL7|P62908|Q5YLW3|Q9CZP6|Q3UK56|Q9D0A2|D3YV43|O89068	0	0	C53N17O18H93S1	1287.66	31	0.479273	0.323766	0.147045	0.0499155	0	0.122901	0.28361	0.331588	0.261901	0	0	-0.0407876	-0.0233521	0.00118019	0.0629596		0.114452	0.581536	0.00639523	0.296999		0.249846	0.251556	0.114452
RiboM_AM1119_AL01Liver_T0Days_MS_rep1Q1-20.csv	P41105	60S ribosomal protein L28	QTYSTEPNNLK	1294.63	2	7.1	647.818580025 648.320982483 648.821686248 649.323928863	38741.703125 27460.1488699 10376.5871463 3570.31656546	P41105|Q5M9J8|Q5M9N5	0	0	C55N15O21H87S0	1293.62	16	0.491473	0.335391	0.133852	0.0392843	0	0.231355	0.352769	0.272928	0.142947	0	0	-0.00810023	0.00722397	-0.0043856	0.00526186		0.0311407	Value 0.415688189124 was not used due to low maximum possible change	-0.0315338	0.0507592		0.0167887	0.0429828	0.0311407
RiboM_AM1119_AL01Liver_T0Days_MS_rep1Q1-20.csv	P41105	60S ribosomal protein L28	QTYSTEPNNLK	1294.63	3	7.1	432.211935421 432.545000554 432.880442663 433.216849901 433.550823664	15420.9111328 6547.9142146 2592.28266112 9025.10048804 4675.10024462	P41105|Q5M9J8|Q5M9N5	0	0	C55N15O21H87S0	1293.62	16	0.491473	0.335391	0.133852	0.0392843	0	0.231355	0.352769	0.272928	0.142947	0	0	-0.0323286	-0.140432	-0.0566692	0.22943		0.124284	Value -8.08089171755 was not used due to low maximum possible change	-0.407469	2.21323		0.643348	1.38531	0.124284
RiboM_AM1136_LiverAL2_T0hrs_MS_rep2Q1-4.csv	P41105	60S ribosomal protein L28	QTYSTEPNNLK	1294.63	2	7.1	647.816907321 648.318655916 648.821570238 649.325027729 649.830294468	135364.671875 93157.1866323 36231.5664873 14767.947844 3371.60882186	P41105|Q5M9J8|Q5M9N5	0	0	C55N15O21H87S0	1293.62	16	0.491473	0.335391	0.133852	0.0392843	0	0.231355	0.352769	0.272928	0.142947	0	0	-0.00719965	-0.00211689	-0.00423218	0.0135487		0.0276785	Value -0.1218120588 was not used due to low maximum possible change	-0.0304307	0.130699		0.0426491	0.0816016	0.0276785
RiboM_AM1119_AL01Liver_T0Days_MS_rep1Q1-20.csv	Q3UAC2	40S ribosomal protein S3a	LMELHGEGGSSGK	1301.62	2	7.1	651.316193955 651.813063718 652.315024578 652.818948759	9713.33398438 5758.35593569 3516.1434579 1059.6817627	Q3UAC2|P97351|Q564F3|D3Z6C3|Q3U5P8|Q9D1S3|D3Z7W7|Q3UJU5	0	0	C53N16O20H88S1	1300.61	25	0.479384	0.322066	0.147847	0.0507033	0	0.155819	0.309775	0.315384	0.219022	0	0	0.00513201	-0.0348309	0.0275437	0.00215521		-0.0158609	Value 2.83383021533 was not used due to low maximum possible change	0.164404	0.0128043		0.0537824	0.0968671	-0.0158609
RiboM_AM1119_AL01Liver_T0Days_MS_rep1Q1-20.csv	Q3UAC2	40S ribosomal protein S3a	LMELHGEGGSSGK	1301.62	3	7.1	434.546065321 434.880767932 435.215761057 435.547839421 435.882872892	65921.859375 44025.0600346 21981.1367125 7419.64364167 2343.04047432	Q3UAC2|P97351|Q564F3|D3Z6C3|Q3U5P8|Q9D1S3|D3Z7W7|Q3UJU5	0	0	C53N16O20H88S1	1300.61	25	0.479384	0.322066	0.147847	0.0507033	0	0.155819	0.309775	0.315384	0.219022	0	0	-0.00630898	-0.00612953	0.00989628	0.00254224		0.0194984	Value 0.498696782095 was not used due to low maximum possible change	0.0590693	0.0151037		0.0312238	0.0242148	0.0194984
RiboM_AM1136_LiverAL2_T0hrs_MS_rep2Q1-4.csv	Q3UAC2	40S ribosomal protein S3a	LMELHGEGGSSGK	1301.62	3	7.1	434.542796197 434.877002622 435.211961938 435.545138089 435.883476851	626997.625 413401.40625 195164.052015 63127.6081021 18330.5908949	Q3UAC2|P97351|Q564F3|D3Z6C3|Q3U5P8|Q9D1S3|D3Z7W7|Q3UJU5	0	0	C53N16O20H88S1	1300.61	25	0.479384	0.322066	0.147847	0.0507033	0	0.155819	0.309775	0.315384	0.219022	0	0	0.00340852	-0.0037446	0.00243073	-0.00209465		-0.0105343	Value 0.304659795431 was not used due to low maximum possible change	0.0145087	-0.0124445		-0.00282337	0.0150403	-0.0105343
RiboM_AM1148_LiverAL01R_T0days_MS_rep1Q1-27.csv	Q3UAC2	40S ribosomal protein S3a	LMELHGEGGSSGK	1301.62	2	6.9	651.327896008 651.821692077 652.326430767 652.824019003	12063.8574219 7341.34883038 5306.30910933 4728.68960727	Q3UAC2|P97351|Q564F3|Q3U5P8|D3Z6C3|Q9D1S3|D3Z7W7|Q3UJU5	0	0	C53N16O20H88S1	1300.61	25	0.479384	0.322066	0.147847	0.0507033	0	0.155819	0.309775	0.315384	0.219022	0	0	-0.0696087	-0.0727016	0.0323934	0.109917		0.215131	Value 5.91497526008 was not used due to low maximum possible change	0.193351	0.653027		0.353836	0.259335	0.215131
RiboM_AM1119_AL01Liver_T0Days_MS_rep1Q1-20.csv	Q6ZWY3	40S ribosomal protein S27-like	DLLHPSLEEEK	1309.66	2	12.42	655.339628904 655.8423194 656.343536592 656.845722115 657.351163016	15437.8388672 8651.55375811 4645.61800304 1921.28093682 3164.32366128	Q6ZWY3|Q6ZWU9|D3YYB0|D6RH49	0	0	C57N14O21H92S0	1308.66	23	0.482564	0.338556	0.137768	0.0411125	0	0.168645	0.322532	0.309654	0.19917	0	0	0.0210141	-0.0563445	0.0137711	0.0215592		-0.0669412	Value 3.51621181355 was not used due to low maximum possible change	0.0801176	0.136401		0.0498593	0.104994	-0.0669412
RiboM_AM1119_AL01Liver_T0Days_MS_rep1Q1-20.csv	Q6ZWY3	40S ribosomal protein S27-like	DLLHPSLEEEK	1309.66	3	12.42	437.229869299 437.563620303 437.901206977 438.241429045 438.572381738	35033.0195312 24401.4305497 10806.7168139 4156.148973 1075.27030471	Q6ZWY3|Q6ZWU9|D3YYB0|D6RH49	0	0	C57N14O21H92S0	1308.66	23	0.482564	0.338556	0.137768	0.0411125	0	0.168645	0.322532	0.309654	0.19917	0	0	-0.0116731	-0.0105678	0.00748912	0.0147518		0.0371851	Value 0.659488781813 was not used due to low maximum possible change	0.0435702	0.0933319		0.0580291	0.0307394	0.0371851
RiboM_AM1136_LiverAL2_T0hrs_MS_rep2Q1-4.csv	Q6ZWY3	40S ribosomal protein S27-like	DLLHPSLEEEK	1309.66	1	12.42	1309.67291344 1310.6774983 1311.67937409 1312.68126509	2485.49389648 1317.50737672 1165.87658691 474.447470429	Q6ZWY3|Q6ZWU9|D3YYB0|D6RH49	0	0	C57N14O21H92S0	1308.66	23	0.482564	0.338556	0.137768	0.0411125	0	0.168645	0.322532	0.309654	0.19917	0	0	-0.0259509	-0.0965149	0.0764169	0.0460489		0.0826674	Value 6.02307447229 was not used due to low maximum possible change	0.444578	0.291343		0.272863	0.181662	0.0826674
RiboM_AM1136_LiverAL2_T0hrs_MS_rep2Q1-4.csv	Q6ZWY3	40S ribosomal protein S27-like	DLLHPSLEEEK	1309.66	2	12.42	655.335729821 655.836975987 656.338086312 656.841671535 657.346554038	127228.0625 56587.767362 21776.1288887 9875.40079169 21162.9120705	Q6ZWY3|Q6ZWU9|D3YYB0|D6RH49	0	0	C57N14O21H92S0	1308.66	23	0.482564	0.338556	0.137768	0.0411125	0	0.168645	0.322532	0.309654	0.19917	0	0	0.107911	-0.0759278	-0.0367031	0.00472002		-0.343754	Value 4.73832209885 was not used due to low maximum possible change	-0.213531	0.0298627		-0.175807	0.189643	-0.343754
RiboM_AM1136_LiverAL2_T0hrs_MS_rep2Q1-4.csv	Q6ZWY3	40S ribosomal protein S27-like	DLLHPSLEEEK	1309.66	3	12.42	437.2277372 437.561043612 437.897152228 438.237684501 438.570243643	94282.3515625 44004.4129492 16224.9472013 6009.54676627 1752.32944596	Q6ZWY3|Q6ZWU9|D3YYB0|D6RH49	0	0	C57N14O21H92S0	1308.66	23	0.482564	0.338556	0.137768	0.0411125	0	0.168645	0.322532	0.309654	0.19917	0	0	0.104787	-0.0644213	-0.0366911	-0.00367475		-0.333803	Value 4.0202541514 was not used due to low maximum possible change	-0.213461	-0.0232495		-0.190171	0.156581	-0.333803
RiboM_AM1119_AL01Liver_T0Days_MS_rep1Q1-20.csv	Q5M9P3	40S ribosomal protein S19	LKVPEWVDTVK	1313.75	2	15.37	657.378930404 657.879850727 658.378400922 658.882501922	6373.19287109 6366.66369017 3494.51253422 1105.34118137	Q5M9P3|Q9CZX8|D3Z722|D3Z5R8|D3YUT3|D3YUG3|S4R223	0	0	C62N14O17H100S0	1312.74	12	0.461047	0.348755	0.146154	0.0440443	0	0.26095	0.362257	0.255146	0.121647	0	0	-0.0934975	0.0184174	0.0553782	0.0197019		0.467263	Value 1.36401783556 was not used due to low maximum possible change	0.508097	0.253883		0.409748	0.136518	0.467263
RiboM_AM1119_AL01Liver_T0Days_MS_rep1Q1-20.csv	Q5M9P3	40S ribosomal protein S19	LKVPEWVDTVK	1313.75	3	15.37	438.590368318 438.924757968 439.258247554 439.592189623 439.928091604	30767.0117188 25312.7488352 11795.7394145 3573.58399352 1117.09154922	Q5M9P3|Q9CZX8|D3Z722|D3Z5R8|D3YUT3|D3YUG3|S4R223	0	0	C62N14O17H100S0	1312.74	12	0.461047	0.348755	0.146154	0.0440443	0	0.26095	0.362257	0.255146	0.121647	0	0	-0.030432	0.00552168	0.0189388	0.00597153		0.152087	Value 0.408943711749 was not used due to low maximum possible change	0.173764	0.0769502		0.134267	0.0508075	0.152087
RiboM_AM1136_LiverAL2_T0hrs_MS_rep2Q1-4.csv	Q5M9P3	40S ribosomal protein S19	LKVPEWVDTVK	1313.75	3	15.37	438.588606018 438.922290611 439.256369994 439.589362201	378932.65625 298055.850478 124603.708473 50490.9126214	Q5M9P3|Q9CZX8|D3Z722|D3Z5R8|D3YUT3|D3YUG3|S4R223	0	0	C62N14O17H100S0	1312.74	12	0.461047	0.348755	0.146154	0.0440443	0	0.26095	0.362257	0.255146	0.121647	0	0	-0.0163333	0.00104162	8.01e-05	0.0152116		0.0816272	Value 0.0771436537156 was not used due to low maximum possible change	0.000734889	0.196019		0.0927937	0.0981198	0.0816272
RiboM_AM1148_LiverAL01R_T0days_MS_rep1Q1-27.csv	Q5M9P3	40S ribosomal protein S19	LKVPEWVDTVK	1313.75	3	13.75	438.589934966 438.923383464 439.256940596 439.590195195 439.926098205	176385.8125 148210.845949 68773.720711 22684.1233028 6945.12164541	Q5M9P3|Q9CZX8|D3Z722|D3Z5R8|D3YUG3|D3YUT3|S4R223	0	0	C62N14O17H100S0	1312.74	12	0.461047	0.348755	0.146154	0.0440443	0	0.26095	0.362257	0.255146	0.121647	0	0	-0.0370977	0.00747434	0.0191457	0.0104777		0.185399	Value 0.553560323856 was not used due to low maximum possible change	0.175662	0.135018		0.16536	0.0267242	0.185399
RiboM_AM1119_AL01Liver_T0Days_MS_rep1Q1-20.csv	Q564E8	Ribosomal protein L4	FCIWTESAFR	1316.61	2	18.47	658.813767507 659.316079604 659.815569531 660.319946626 660.832356663	26598.3359375 19485.6924053 9385.10424664 3673.37711397 1339.92770311	Q564E8|Q9D8E6|Q9CSM5|Q5ZEY2	0	0	C61N15O16H85S1	1315.6	17	0.446413	0.336765	0.160091	0.0567315	0	0.204437	0.337199	0.288386	0.169978	0	0	0.00332016	-0.00729477	-0.00140445	0.00537906		-0.013721	Value -16.8107521036 was not used due to low maximum possible change	-0.010947	0.0474986		0.00761021	0.0345722	-0.013721
RiboM_AM1136_LiverAL2_T0hrs_MS_rep2Q1-4.csv	Q564E8	Ribosomal protein L4	FCIWTESAFR	1316.61	1	18.47	1316.61995528 1317.62211075 1318.62592233 1319.63458424 1320.64643405	13929.3974609 10749.7985285 5388.00181732 2357.1734186 1022.28927174	Q564E8|Q9D8E6|Q9CSM5|Q5ZEY2	0	0	C61N15O16H85S1	1315.6	17	0.446413	0.336765	0.160091	0.0567315	0	0.204437	0.337199	0.288386	0.169978	0	0	-0.0168163	-0.00523041	0.00608064	0.015966		0.0694956	Value -12.053447567 was not used due to low maximum possible change	0.0473956	0.140985		0.0859586	0.0489183	0.0694956
RiboM_AM1136_LiverAL2_T0hrs_MS_rep2Q1-4.csv	Q564E8	Ribosomal protein L4	FCIWTESAFR	1316.61	2	18.47	658.813561697 659.315396709 659.815404796 660.319490173 660.827615007	234031.75 174894.858331 80797.376836 31140.4153954 8192.45187751	Q564E8|Q9D8E6|Q9CSM5|Q5ZEY2	0	0	C61N15O16H85S1	1315.6	17	0.446413	0.336765	0.160091	0.0567315	0	0.204437	0.337199	0.288386	0.169978	0	0	0.00290136	-0.000986839	-0.00496901	0.00305449		-0.0119903	Value -2.27416332306 was not used due to low maximum possible change	-0.038731	0.026972		-0.00791643	0.0330404	-0.0119903
RiboM_AM1119_AL01Liver_T0Days_MS_rep1Q1-20.csv	Q80V08	60S ribosomal protein L17	KSAEFLLHMLK	1316.74	1	14.98	1316.75015091 1317.75142638 1318.75456177 1319.75308367	2946.84326172 2169.45385742 950.21875 311.842102051	Q80V08|Q505B1|Q9CPR4|Q6PHZ1|Q6ZWZ7|F6YKV1	0	0	C61N15O15H101S1	1315.73	16	0.446233	0.337578	0.15983	0.0563595	0	0.213311	0.34106	0.283263	0.162366	0	0	0.0157738	0.00254973	-0.0108546	-0.00746888		-0.0677216	Value 0.732269928787 was not used due to low maximum possible change	-0.08794	-0.0704566		-0.0753727	0.0109692	-0.0677216
RiboM_AM1119_AL01Liver_T0Days_MS_rep1Q1-20.csv	Q80V08	60S ribosomal protein L17	KSAEFLLHMLK	1316.74	2	14.98	658.879899216 659.381145595 659.880729607 660.377752421 660.879537537	30805.4296875 22252.4161489 17341.7305643 9437.80072647 5174.83747816	Q80V08|Q505B1|Q9CPR4|Q6PHZ1|Q6ZWZ7|F6YKV1	0	0	C61N15O15H101S1	1315.73	16	0.446233	0.337578	0.15983	0.0563595	0	0.213311	0.34106	0.283263	0.162366	0	0	-0.0603805	-0.0588558	0.0573831	0.0618533		0.259232	Value -16.9030716207 was not used due to low maximum possible change	0.464895	0.583484		0.43587	0.164063	0.259232
RiboM_AM1119_AL01Liver_T0Days_MS_rep1Q1-20.csv	Q80V08	60S ribosomal protein L17	KSAEFLLHMLK	1316.74	3	14.98	439.588350372 439.922700312 440.256156337 440.588835857 440.922591175	22753.0078125 16132.0177736 8985.05488104 3862.19628906 1414.75929789	Q80V08|Q505B1|Q9CPR4|Q6PHZ1|Q6ZWZ7|F6YKV1	0	0	C61N15O15H101S1	1315.73	16	0.446233	0.337578	0.15983	0.0563595	0	0.213311	0.34106	0.283263	0.162366	0	0	-0.00641049	-0.025741	0.0138536	0.0182978		0.0275221	Value -7.39267216825 was not used due to low maximum possible change	0.112237	0.17261		0.104123	0.0728834	0.0275221
RiboM_AM1119_AL01Liver_T0Days_MS_rep1Q1-20.csv	Q80V08	60S ribosomal protein L17	KSAEFLLHMLK	1316.74	4	14.98	329.943114101 330.192950771 330.444811003 330.693201981	4452.60253906 3486.91796875 1552.3448602 644.890493099	Q80V08|Q505B1|Q9CPR4|Q6PHZ1|Q6ZWZ7|F6YKV1	0	0	C61N15O15H101S1	1315.73	16	0.446233	0.337578	0.15983	0.0563595	0	0.213311	0.34106	0.283263	0.162366	0	0	-0.00697956	0.00640997	-0.00668989	0.00725948		0.0299653	Value 1.84090911173 was not used due to low maximum possible change	-0.0541988	0.0684813		0.0147492	0.0627395	0.0299653
RiboM_AM1136_LiverAL2_T0hrs_MS_rep2Q1-4.csv	Q80V08	60S ribosomal protein L17	KSAEFLLHMLK	1316.74	1	14.98	1316.74429504 1317.74698623 1318.7486879 1319.74848018	342045.59375 251983.267799 89381.6101754 21257.905005	Q80V08|Q505B1|Q9CPR4|Q6PHZ1|Q6ZWZ7|F6YKV1	0	0	C61N15O15H101S1	1315.73	16	0.446233	0.337578	0.15983	0.0563595	0	0.213311	0.34106	0.283263	0.162366	0	0	0.0391666	0.0200137	-0.032988	-0.0261923		-0.168154	Value 5.74782305174 was not used due to low maximum possible change	-0.267256	-0.247081		-0.227497	0.0523731	-0.168154
RiboM_AM1136_LiverAL2_T0hrs_MS_rep2Q1-4.csv	Q80V08	60S ribosomal protein L17	KSAEFLLHMLK	1316.74	2	14.98	658.876081806 659.376960676 659.877689357 660.375147205	879084.375 617515.029539 251436.176084 91430.4334959	Q80V08|Q505B1|Q9CPR4|Q6PHZ1|Q6ZWZ7|F6YKV1	0	0	C61N15O15H101S1	1315.73	16	0.446233	0.337578	0.15983	0.0563595	0	0.213311	0.34106	0.283263	0.162366	0	0	0.0316692	-0.00187418	-0.0231403	-0.00665466		-0.135965	Value -0.538253139247 was not used due to low maximum possible change	-0.187474	-0.0627757		-0.128738	0.0626623	-0.135965
RiboM_AM1136_LiverAL2_T0hrs_MS_rep2Q1-4.csv	Q80V08	60S ribosomal protein L17	KSAEFLLHMLK	1316.74	3	14.98	439.585706859 439.919559772 440.253093627 440.586080902	358537.21875 257851.900784 116976.847174 45349.2362243	Q80V08|Q505B1|Q9CPR4|Q6PHZ1|Q6ZWZ7|F6YKV1	0	0	C61N15O15H101S1	1315.73	16	0.446233	0.337578	0.15983	0.0563595	0	0.213311	0.34106	0.283263	0.162366	0	0	0.0141887	-0.00645281	-0.00961235	0.00187643		-0.0609164	Value -1.85321330221 was not used due to low maximum possible change	-0.0778753	0.0177011		-0.0403636	0.0509954	-0.0609164
RiboM_AM1136_LiverAL2_T0hrs_MS_rep2Q1-4.csv	Q80V08	60S ribosomal protein L17	KSAEFLLHMLK	1316.74	4	14.98	329.941062817 330.19126437 330.441806397 330.691819179 330.943623406	85505.375 67276.1097356 30036.470618 11370.4219237 2879.23891464	Q80V08|Q505B1|Q9CPR4|Q6PHZ1|Q6ZWZ7|F6YKV1	0	0	C61N15O15H101S1	1315.73	16	0.446233	0.337578	0.15983	0.0563595	0	0.213311	0.34106	0.283263	0.162366	0	0	-0.00591097	0.00887007	-0.00515312	0.00219403		0.0253776	Value 2.54743627401 was not used due to low maximum possible change	-0.0417485	0.020697		0.00144202	0.0374773	0.0253776
RiboM_AM1119_AL01Liver_T0Days_MS_rep1Q1-20.csv	P62852	40S ribosomal protein S25	DKLNNLVLFDK	1318.74	2	15.2	659.879134375 660.379559236 660.878146464 661.373590825	15448.8867188 9266.98829177 3861.33544319 1502.47515302	P62852|Q58EA6	0	0	C60N15O18H99S0	1317.73	11	0.468305	0.34574	0.14311	0.0428453	0	0.277168	0.365145	0.245437	0.112249	0	0	0.0452939	-0.0376589	-0.0147396	0.00710455		-0.236972	Value -1.94065412499 was not used due to low maximum possible change	-0.144044	0.102365		-0.0928835	0.175358	-0.236972
RiboM_AM1119_AL01Liver_T0Days_MS_rep1Q1-20.csv	P62852	40S ribosomal protein S25	DKLNNLVLFDK	1318.74	3	15.2	440.255161922 440.588685152 440.922578839 441.257760904 441.593974052	11370.0996094 5404.44885472 2227.77099609 1342.76030067 651.672287006	P62852|Q58EA6	0	0	C60N15O18H99S0	1317.73	11	0.468305	0.34574	0.14311	0.0428453	0	0.277168	0.365145	0.245437	0.112249	0	0	0.0905576	-0.080101	-0.0336106	0.023154		-0.473786	Value -4.12780448913 was not used due to low maximum possible change	-0.328462	0.333612		-0.156212	0.430378	-0.473786
RiboM_AM1136_LiverAL2_T0hrs_MS_rep2Q1-4.csv	P62852	40S ribosomal protein S25	DKLNNLVLFDK	1318.74	2	15.2	659.872361751 660.373206347 660.874733591 661.372869827	222925.9375 162159.171875 65821.4315624 21872.1190707	P62852|Q58EA6	0	0	C60N15O18H99S0	1317.73	11	0.468305	0.34574	0.14311	0.0428453	0	0.277168	0.365145	0.245437	0.112249	0	0	0.00321808	-0.00274842	-0.00388729	0.00341763		-0.0168366	Value -0.141632665422 was not used due to low maximum possible change	-0.0379889	0.0492427		-0.00186092	0.0455031	-0.0168366
RiboM_AM1136_LiverAL2_T0hrs_MS_rep2Q1-4.csv	P62852	40S ribosomal protein S25	DKLNNLVLFDK	1318.74	3	15.2	440.251936319 440.585719448 440.919482296 441.253136909 441.58767307	165575.828125 112448.411689 48875.4438435 18283.7783074 5614.00456882	P62852|Q58EA6	0	0	C60N15O18H99S0	1317.73	11	0.468305	0.34574	0.14311	0.0428453	0	0.277168	0.365145	0.245437	0.112249	0	0	0.0113701	-0.019976	-0.00151714	0.010123		-0.0594868	Value -1.02941039236 was not used due to low maximum possible change	-0.0148264	0.145856		0.0238478	0.107996	-0.0594868
RiboM_AM1136_LiverAL2_T0hrs_MS_rep2Q1-4.csv	P62852	40S ribosomal protein S25	DKLNNLVLFDK	1318.74	4	15.2	330.441842512 330.691870457 330.942407041 331.19195299 331.445403044	30931.3183594 12054.5044797 3126.33649437 1606.16088213 294.348724512	P62852|Q58EA6	0	0	C60N15O18H99S0	1317.73	11	0.468305	0.34574	0.14311	0.0428453	0	0.277168	0.365145	0.245437	0.112249	0	0	0.179902	-0.0931222	-0.0775933	-0.00918608		-0.941222	Value -4.79881669801 was not used due to low maximum possible change	-0.758287	-0.132357		-0.610622	0.424169	-0.941222
RiboM_AM1148_LiverAL01R_T0days_MS_rep1Q1-27.csv	P62852	40S ribosomal protein S25	DKLNNLVLFDK	1318.74	3	14.47	440.255429584 440.588553163 440.923170464 441.255964626 441.590198642	52086.9960938 39852.0405837 18304.5230525 12512.8026005 6954.03864807	P62852|Q58EA6	0	0	C60N15O18H99S0	1317.73	11	0.468305	0.34574	0.14311	0.0428453	0	0.277168	0.365145	0.245437	0.112249	0	0	-0.0439928	-0.0210968	0.00600282	0.0590867		0.230164	Value -1.0871685361 was not used due to low maximum possible change	0.058663	0.851346		0.380058	0.417058	0.230164
RiboM_AM1148_LiverAL01R_T0days_MS_rep1Q1-27.csv	P62852	40S ribosomal protein S25	DKLNNLVLFDK	1318.74	4	14.47	330.44479285 330.694550081 330.944861648 331.198259289 331.450216621	8468.01074219 7266.52839512 3092.08113948 2539.99072524 639.005004883	P62852|Q58EA6	0	0	C60N15O18H99S0	1317.73	11	0.468305	0.34574	0.14311	0.0428453	0	0.277168	0.365145	0.245437	0.112249	0	0	-0.071985	-0.00565213	0.00160576	0.0760313		0.376616	Value -0.291268248494 was not used due to low maximum possible change	0.0156924	1.09549		0.495933	0.549699	0.376616
RiboM_AM1119_AL01Liver_T0Days_MS_rep1Q1-20.csv	P14148	60S ribosomal protein L7	KAGNFYVPAEPK	1320.69	2	9.5	660.851919004 661.354452225 661.853955829 662.358255202 662.85992591	10587.6474609 6375.01600388 2819.85942537 1942.27994405 448.235248903	P14148|Q5M9N8|Q3UBI6|F6XI62|Q3TK73	0	0	C62N15O17H93S0	1319.69	21	0.459917	0.349083	0.146689	0.0443101	0	0.17577	0.327747	0.305848	0.190635	0	0	0.0274357	-0.0556393	-0.0168901	0.0450937		-0.0965545	Value 2.60767095492 was not used due to low maximum possible change	-0.106121	0.308174		0.0351663	0.23648	-0.0965545
RiboM_AM1119_AL01Liver_T0Days_MS_rep1Q1-20.csv	P14148	60S ribosomal protein L7	KAGNFYVPAEPK	1320.69	3	9.5	440.905579783 441.240147196 441.574072361 441.908804889 442.243535622	30783.2734375 23513.211103 10554.3565577 3597.26417219 1879.44732006	P14148|Q5M9N8|Q3UBI6|F6XI62|Q3TK73	0	0	C62N15O17H93S0	1319.69	21	0.459917	0.349083	0.146689	0.0443101	0	0.17577	0.327747	0.305848	0.190635	0	0	-0.0101857	-0.00556461	0.00750587	0.0082445		0.0358468	Value 0.260799230345 was not used due to low maximum possible change	0.0471597	0.0563437		0.04645	0.0102669	0.0358468
RiboM_AM1136_LiverAL2_T0hrs_MS_rep2Q1-4.csv	P14148	60S ribosomal protein L7	KAGNFYVPAEPK	1320.69	2	9.5	660.849871275 661.353334339 661.853104935 662.357609227	82210.59375 57235.4796351 24231.8853659 10782.985966	P14148|Q5M9N8|Q3UBI6|F6XI62|Q3TK73	0	0	C62N15O17H93S0	1319.69	21	0.459917	0.349083	0.146689	0.0443101	0	0.17577	0.327747	0.305848	0.190635	0	0	0.011309	-0.021013	-0.00779339	0.0174973		-0.0397999	Value 0.984824305219 was not used due to low maximum possible change	-0.0489662	0.119578		0.0102708	0.0947741	-0.0397999
RiboM_AM1136_LiverAL2_T0hrs_MS_rep2Q1-4.csv	P14148	60S ribosomal protein L7	KAGNFYVPAEPK	1320.69	3	9.5	440.902816926 441.237897405 441.571579845 441.907094097 442.243940235	138521.9375 104803.849096 43123.961332 14032.7226252 10927.2991957	P14148|Q5M9N8|Q3UBI6|F6XI62|Q3TK73	0	0	C62N15O17H93S0	1319.69	21	0.459917	0.349083	0.146689	0.0443101	0	0.17577	0.327747	0.305848	0.190635	0	0	0.00108109	-0.00029818	-0.00317342	0.00239051		-0.00380467	Value 0.0139749498895 was not used due to low maximum possible change	-0.0199387	0.016337		-0.00246879	0.0181747	-0.00380467
RiboM_AM1119_AL01Liver_T0Days_MS_rep1Q1-20.csv	P62270	40S ribosomal protein S18	YSQVLANGLDNK	1321.67	2	10.62	661.343522479 661.844764597 662.345412382 662.846534408 663.3454434	23114.7480469 15850.766822 7053.78662109 2076.99759554 2561.81495115	P62270|Q561N5|F6YVP7|S4R1N6|Q3TW65	0	0	C57N16O20H92S0	1320.67	19	0.480166	0.340214	0.13845	0.04117	0	0.19877	0.339669	0.292376	0.169185	0	0	0.000426584	-0.0106506	0.0082099	0.00201412		-0.00151595	Value 19.5447084072 was not used due to low maximum possible change	0.0533364	0.0157335		0.022518	0.0280485	-0.00151595
RiboM_AM1119_AL01Liver_T0Days_MS_rep1Q1-20.csv	P62270	40S ribosomal protein S18	YSQVLANGLDNK	1321.67	3	10.62	441.231773424 441.566382077 441.899316536 442.244324728 442.567838318	2902.79541016 1972.13110352 1739.13170634 1391.89836677 1867.07694269	P62270|Q561N5|F6YVP7|S4R1N6|Q3TW65	0	0	C57N16O20H92S0	1320.67	19	0.480166	0.340214	0.13845	0.04117	0	0.19877	0.339669	0.292376	0.169185	0	0	-0.117587	-0.0938808	0.07878	0.132688		0.41787	Value 172.278691104 was not used due to low maximum possible change	0.511802	1.0365		0.655392	0.333378	0.41787
RiboM_AM1136_LiverAL2_T0hrs_MS_rep2Q1-4.csv	P62270	40S ribosomal protein S18	YSQVLANGLDNK	1321.67	1	10.62	1321.67366606 1322.67407284 1323.67347429 1324.67391544	10614.8847656 10013.3581756 4591.1157134 1702.74763304	P62270|Q561N5|F6YVP7|S4R1N6|Q3TW65	0	0	C57N16O20H92S0	1320.67	19	0.480166	0.340214	0.13845	0.04117	0	0.19877	0.339669	0.292376	0.169185	0	0	-0.0858851	0.0317244	0.0320835	0.0220772		0.30521	Value -58.2168250023 was not used due to low maximum possible change	0.208434	0.172458		0.228701	0.0686575	0.30521
RiboM_AM1136_LiverAL2_T0hrs_MS_rep2Q1-4.csv	P62270	40S ribosomal protein S18	YSQVLANGLDNK	1321.67	2	10.62	661.342008572 661.840147305 662.340478266 662.840241865	267884.5625 283397.578911 144412.537257 49589.5295435	P62270|Q561N5|F6YVP7|S4R1N6|Q3TW65	0	0	C57N16O20H92S0	1320.67	19	0.480166	0.340214	0.13845	0.04117	0	0.19877	0.339669	0.292376	0.169185	0	0	-0.120727	0.0400406	0.0553187	0.0253677		0.429028	Value -73.4777734582 was not used due to low maximum possible change	0.359383	0.198163		0.328858	0.118421	0.429028
RiboM_AM1136_LiverAL2_T0hrs_MS_rep2Q1-4.csv	P62270	40S ribosomal protein S18	YSQVLANGLDNK	1321.67	3	10.62	441.231053529 441.5624303 441.89734841 442.234169704 442.569077985	33527.9726562 27117.1604773 14506.5943621 10844.6189624 3338.11166833	P62270|Q561N5|F6YVP7|S4R1N6|Q3TW65	0	0	C57N16O20H92S0	1320.67	19	0.480166	0.340214	0.13845	0.04117	0	0.19877	0.339669	0.292376	0.169185	0	0	-0.0902898	-0.0248845	0.0302387	0.0849356		0.320863	Value 45.6650767547 was not used due to low maximum possible change	0.196449	0.663483		0.393598	0.241864	0.320863
RiboM_AM1119_AL01Liver_T0Days_MS_rep1Q1-20.csv	P51410	60S ribosomal protein L9	TICSHVQNMIK	1330.66	2	9.82	665.839410015 666.339305746 666.839666293 667.337787092 667.840221585	8064.53369141 5665.30438068 2824.31290323 1582.95512649 617.461181928	P51410|Q5EBQ6|D3Z629|Q5M9J5|D3YZT0|S4R1R7	0	0	C55N17O17H95S2	1329.65	14	0.450519	0.317852	0.166921	0.0647077	0	0.236245	0.340807	0.269947	0.153002	0	0	-0.00587668	-0.00549205	-0.0112007	0.0225694		0.0274259	Value -0.239255101677 was not used due to low maximum possible change	-0.108717	0.255616		0.0581081	0.184094	0.0274259
RiboM_AM1119_AL01Liver_T0Days_MS_rep1Q1-20.csv	P51410	60S ribosomal protein L9	TICSHVQNMIK	1330.66	3	9.82	444.229162257 444.562476168 444.894970219 445.235110259 445.565369489	33774.2109375 23558.9141866 12693.3566433 5707.71523642 1550.89636393	P51410|Q5EBQ6|D3Z629|Q5M9J5|D3YZT0|S4R1R7	0	0	C55N17O17H95S2	1329.65	14	0.450519	0.317852	0.166921	0.0647077	0	0.236245	0.340807	0.269947	0.153002	0	0	-0.00456228	-0.00677827	0.000683196	0.0106574		0.0212917	Value -0.295287856923 was not used due to low maximum possible change	0.00663131	0.120703		0.0495419	0.0620614	0.0212917
RiboM_AM1136_LiverAL2_T0hrs_MS_rep2Q1-4.csv	P51410	60S ribosomal protein L9	TICSHVQNMIK	1330.66	1	9.82	1330.65903961 1331.6613558 1332.66190899 1333.66207441	2973.61547852 1868.66164894 1181.32900064 529.942619824	P51410|Q5EBQ6|D3Z629|Q5M9J5|D3YZT0|S4R1R7	0	0	C55N17O17H95S2	1329.65	14	0.450519	0.317852	0.166921	0.0647077	0	0.236245	0.340807	0.269947	0.153002	0	0	0.00322178	-0.0327146	0.0133371	0.0161557		-0.0150357	Value -1.42517324938 was not used due to low maximum possible change	0.129454	0.182976		0.0991312	0.102429	-0.0150357
RiboM_AM1136_LiverAL2_T0hrs_MS_rep2Q1-4.csv	P51410	60S ribosomal protein L9	TICSHVQNMIK	1330.66	2	9.82	665.835855992 666.3374661 666.836636685 667.336979965 667.843475998	71848.9453125 50811.5395775 24671.6866697 19849.4374169 19094.648427	P51410|Q5EBQ6|D3Z629|Q5M9J5|D3YZT0|S4R1R7	0	0	C55N17O17H95S2	1329.65	14	0.450519	0.317852	0.166921	0.0647077	0	0.236245	0.340807	0.269947	0.153002	0	0	-0.0207536	-0.0139217	-0.0193467	0.054022		0.0968552	Value -0.606484884919 was not used due to low maximum possible change	-0.187785	0.61184		0.173637	0.405304	0.0968552
RiboM_AM1136_LiverAL2_T0hrs_MS_rep2Q1-4.csv	P51410	60S ribosomal protein L9	TICSHVQNMIK	1330.66	3	9.82	444.226459999 444.559707894 444.893170741 445.229449246 445.562385803	265205.3125 179190.399108 94019.0657234 44472.5719516 18032.0133232	P51410|Q5EBQ6|D3Z629|Q5M9J5|D3YZT0|S4R1R7	0	0	C55N17O17H95S2	1329.65	14	0.450519	0.317852	0.166921	0.0647077	0	0.236245	0.340807	0.269947	0.153002	0	0	0.00446605	-0.0104334	-0.00562197	0.0115893		-0.0208426	Value -0.454517638284 was not used due to low maximum possible change	-0.0545686	0.131257		0.0186154	0.0989976	-0.0208426
RiboM_AM1119_AL01Liver_T0Days_MS_rep1Q1-20.csv	P47911	60S ribosomal protein L6	HQEGEIFDTEK	1332.61	2	8.25	666.80846717 667.310725111 667.811890097 668.318036416 668.816930601	12378.9306641 9086.52468555 3732.58412922 1594.36737216 534.29211055	P47911|Q3UCH0|Q3UFI4|E9PUX4	0	0	C57N15O22H85S0	1331.6	24	0.480402	0.338452	0.139123	0.0420227	0	0.161288	0.317428	0.313647	0.207638	0	0	-0.0183705	0.000693269	0.000191751	0.0174855		0.0575672	Value -0.0329745264412 was not used due to low maximum possible change	0.00109871	0.105579		0.0547484	0.0522972	0.0575672
RiboM_AM1136_LiverAL2_T0hrs_MS_rep2Q1-4.csv	P47911	60S ribosomal protein L6	HQEGEIFDTEK	1332.61	2	8.25	666.807309773 667.309851329 667.810559183 668.317966364 668.832057694	59921.7226562 44157.814573 19225.4639904 9402.22407153 2941.16813105	P47911|Q3UCH0|Q3UFI4|E9PUX4	0	0	C57N15O22H85S0	1331.6	24	0.480402	0.338452	0.139123	0.0420227	0	0.161288	0.317428	0.313647	0.207638	0	0	-0.0288686	-0.00570613	0.00574802	0.0288267		0.0904648	Value 0.271405308036 was not used due to low maximum possible change	0.0329355	0.174058		0.0991529	0.0709615	0.0904648
RiboM_AM1119_AL01Liver_T0Days_MS_rep1Q1-20.csv	P62754	40S ribosomal protein S6	LNISFPATGCQK	1335.67	2	14.55	668.343074113 668.844678012 669.345474587 669.846095002 670.351232558	48036.1171875 34194.5720613 16930.6102397 6460.84466814 2929.66936729	P62754|Q5BLK1|Q8BT09|Q3TL53	0	0	C58N16O18H94S1	1334.67	18	0.456515	0.331945	0.156445	0.0550948	0	0.199873	0.334747	0.290959	0.174421	0	0	-0.0017227	-0.00820087	0.00384895	0.00607462		0.00671247	Value -2.92692805028 was not used due to low maximum possible change	0.0286138	0.0509076		0.0287446	0.0220978	0.00671247
RiboM_AM1136_LiverAL2_T0hrs_MS_rep2Q1-4.csv	P62754	40S ribosomal protein S6	LNISFPATGCQK	1335.67	1	14.55	1335.67143928 1336.67320436 1337.67522543 1338.68066434	9750.59570312 7152.31992023 3689.68592349 1663.41419327	P62754|Q5BLK1|Q8BT09|Q3TL53	0	0	C58N16O18H94S1	1334.67	18	0.456515	0.331945	0.156445	0.0550948	0	0.199873	0.334747	0.290959	0.174421	0	0	-0.0184042	-0.0105795	0.00933858	0.0196452		0.0717117	Value -3.77588049888 was not used due to low maximum possible change	0.0694247	0.164634		0.101923	0.054321	0.0717117
RiboM_AM1136_LiverAL2_T0hrs_MS_rep2Q1-4.csv	P62754	40S ribosomal protein S6	LNISFPATGCQK	1335.67	2	14.55	668.340483398 668.841720847 669.342394415 669.843581321 670.344898524	412216.40625 288487.72306 137667.479933 49791.8027695 16624.799698	P62754|Q5BLK1|Q8BT09|Q3TL53	0	0	C58N16O18H94S1	1334.67	18	0.456515	0.331945	0.156445	0.0550948	0	0.199873	0.334747	0.290959	0.174421	0	0	0.00760745	-0.00713143	-0.00144276	0.000966739		-0.0296423	Value -2.545239224 was not used due to low maximum possible change	-0.0107258	0.00810163		-0.0107555	0.018872	-0.0296423
RiboM_AM1148_LiverAL01R_T0days_MS_rep1Q1-27.csv	P62754	40S ribosomal protein S6	LNISFPATGCQK	1335.67	2	12.85	668.343129395 668.844271299 669.345552476 669.847095535 670.351421536	131726.671875 94156.2665106 47929.568275 16847.3627624 12179.216646	P62754|Q5BLK1|Q8BT09|Q3TL53	0	0	C58N16O18H94S1	1334.67	18	0.456515	0.331945	0.156445	0.0550948	0	0.199873	0.334747	0.290959	0.174421	0	0	-0.00331612	-0.00800553	0.00845398	0.00286767		0.0129212	Value -2.85721096972 was not used due to low maximum possible change	0.0628484	0.0240322		0.0332672	0.0262135	0.0129212
RiboM_AM1119_AL01Liver_T0Days_MS_rep1Q1-20.csv	P62082	40S ribosomal protein S7	AIIIFVPVPQLK	1337.86	2	22.43	669.437560168 669.938006537 670.440678546 670.940882029 671.444539848	17357.6757812 14049.317857 6012.5147575 1929.75646973 613.968183463	P62082|Q4FZE6|J3QJZ3|F6SVV1	0	0	C67N14O14H112S0	1336.85	16	0.439385	0.356914	0.15571	0.0479909	0	0.208975	0.345786	0.286533	0.158706	0	0	0.00173298	0.000127772	-0.00291155	0.0010508		-0.00752128	Value -0.011482526396 was not used due to low maximum possible change	-0.0222556	0.00949104		-0.00676196	0.015887	-0.00752128
RiboM_AM1136_LiverAL2_T0hrs_MS_rep2Q1-4.csv	P62082	40S ribosomal protein S7	AIIIFVPVPQLK	1337.86	1	22.43	1337.8547907 1338.85938049 1339.86328481 1340.86733412 1341.89080435	10261.9882812 8056.30220181 3512.24151421 1268.87996638 520.658721127	P62082|Q4FZE6|J3QJZ3|F6SVV1	0	0	C67N14O14H112S0	1336.85	16	0.439385	0.356914	0.15571	0.0479909	0	0.208975	0.345786	0.286533	0.158706	0	0	0.00486803	-0.00814711	-0.00366125	0.00694032		-0.0211277	Value 0.732157867729 was not used due to low maximum possible change	-0.0279863	0.0626865		0.00452419	0.0504867	-0.0211277
RiboM_AM1136_LiverAL2_T0hrs_MS_rep2Q1-4.csv	P62082	40S ribosomal protein S7	AIIIFVPVPQLK	1337.86	2	22.43	669.431756864 669.933007464 670.433859685 670.935078582	78793.7890625 61346.9997043 27188.7840662 8658.73413874	P62082|Q4FZE6|J3QJZ3|F6SVV1	0	0	C67N14O14H112S0	1336.85	16	0.439385	0.356914	0.15571	0.0479909	0	0.208975	0.345786	0.286533	0.158706	0	0	0.00833654	-0.008328	-0.00121821	0.00120968		-0.0361813	Value 0.748414103499 was not used due to low maximum possible change	-0.00931192	0.0109261		-0.0115224	0.0236313	-0.0361813
RiboM_AM1119_AL01Liver_T0Days_MS_rep1Q1-20.csv	P47962	60S ribosomal protein L5	GAVDGGLSIPHSTK	1338.7	2	9.57	669.85586025 670.357860774 670.8574572 671.362004467 671.866011645	18937.828125 12851.9238925 5533.3108721 2191.71530646 861.918332287	P47962|Q58EU6|Q3TKR5|Q3U850|D3YYV8|Q3THE1	0	0	C57N17O20H95S0	1337.69	22	0.478271	0.340847	0.139304	0.0415779	0	0.174435	0.326356	0.306454	0.192755	0	0	0.000988197	-0.0156033	0.000727276	0.0138878		-0.0032524	Value 1.07675024022 was not used due to low maximum possible change	0.00435104	0.0918647		0.0309878	0.0528578	-0.0032524
RiboM_AM1119_AL01Liver_T0Days_MS_rep1Q1-20.csv	P47962	60S ribosomal protein L5	GAVDGGLSIPHSTK	1338.7	3	9.57	446.9085838 447.242898261 447.576562603 447.910960298 448.245556455	84918.828125 60963.9712372 25345.7285156 8163.99009528 2989.49064247	P47962|Q58EU6|Q3TKR5|Q3U850|D3YYV8|Q3THE1	0	0	C57N17O20H95S0	1337.69	22	0.478271	0.340847	0.139304	0.0415779	0	0.174435	0.326356	0.306454	0.192755	0	0	-0.00490234	-0.00101116	0.00198228	0.00393122		0.0161348	Value 0.0697778087984 was not used due to low maximum possible change	0.0118593	0.0260041		0.0179994	0.00725441	0.0161348
RiboM_AM1136_LiverAL2_T0hrs_MS_rep2Q1-4.csv	P47962	60S ribosomal protein L5	GAVDGGLSIPHSTK	1338.7	2	9.57	669.853878064 670.355740483 670.856345323 671.359372384 671.862451404	94785.6171875 66731.7834941 27441.3011331 11604.9807942 4414.05257941	P47962|Q58EU6|Q3TKR5|Q3U850|D3YYV8|Q3THE1	0	0	C57N17O20H95S0	1337.69	22	0.478271	0.340847	0.139304	0.0415779	0	0.174435	0.326356	0.306454	0.192755	0	0	-0.00567507	-0.00812563	-0.00248327	0.016284		0.0186781	Value 0.560731348726 was not used due to low maximum possible change	-0.0148565	0.107714		0.0371786	0.0633452	0.0186781
RiboM_AM1136_LiverAL2_T0hrs_MS_rep2Q1-4.csv	P47962	60S ribosomal protein L5	GAVDGGLSIPHSTK	1338.7	3	9.57	446.906563222 447.240670507 447.574593729 447.908736692 448.244395872	540530.375 384400.107591 155717.875302 48382.8505881 42316.9033364	P47962|Q58EU6|Q3TKR5|Q3U850|D3YYV8|Q3THE1	0	0	C57N17O20H95S0	1337.69	22	0.478271	0.340847	0.139304	0.0415779	0	0.174435	0.326356	0.306454	0.192755	0	0	0.000484736	-0.000377816	-0.00138248	0.00127556		-0.00159539	Value 0.0260722425001 was not used due to low maximum possible change	-0.00827088	0.0084375		-0.000476254	0.00841022	-0.00159539
RiboM_AM1119_AL01Liver_T0Days_MS_rep1Q1-20.csv	E9Q5A0	60S ribosomal protein L13a	VLDGIPPPYDKK	1341.74	3	10.72	447.921266547 448.254094476 448.588642798 448.921518632 449.257231468	10459.9521484 9099.92542932 3811.27752824 1465.81020929 1750.06589173	E9Q5A0|P19253|Q5M9M0|S4R281|Q3TDS9	0	0	C63N14O18H100S0	1340.73	15	0.455328	0.349616	0.149198	0.0458582	0	0.225647	0.351458	0.276411	0.146484	0	0	-0.0341835	0.0167703	0.00425411	0.0131591		0.14883	Value 9.10248534879 was not used due to low maximum possible change	0.0334408	0.130773		0.104348	0.0620676	0.14883
RiboM_AM1136_LiverAL2_T0hrs_MS_rep2Q1-4.csv	E9Q5A0	60S ribosomal protein L13a	VLDGIPPPYDKK	1341.74	2	10.72	671.384549708 671.888772651 672.392173029 672.880008716	3085.06445312 4957.90043518 7189.46741974 104982.78125	E9Q5A0|P19253|Q5M9M0|S4R281|Q3TDS9	0	0	C63N14O18H100S0	1340.73	15	0.455328	0.349616	0.149198	0.0458582	0	0.225647	0.351458	0.276411	0.146484	0	0	-0.429665	-0.308374	-0.0893927	0.827432		1.8707	Value -167.377155139 was not used due to low maximum possible change	-0.702701	8.22287		3.13029	4.59416	1.8707
RiboM_AM1136_LiverAL2_T0hrs_MS_rep2Q1-4.csv	E9Q5A0	60S ribosomal protein L13a	VLDGIPPPYDKK	1341.74	3	10.72	447.919103145 448.252574403 448.58688921 448.922026282	100518.023438 80655.2565654 34262.5969264 12111.8760142	E9Q5A0|P19253|Q5M9M0|S4R281|Q3TDS9	0	0	C63N14O18H100S0	1340.73	15	0.455328	0.349616	0.149198	0.0458582	0	0.225647	0.351458	0.276411	0.146484	0	0	-0.0135833	0.00483817	0.0013755	0.00736966		0.0591399	Value 2.62602859413 was not used due to low maximum possible change	0.0108126	0.0732383		0.0477303	0.0327395	0.0591399
RiboM_AM1119_AL01Liver_T0Days_MS_rep1Q1-20.csv	Q3U9L3	60S ribosomal protein L3	NNASTDYDLSDK	1342.58	2	7.62	671.792216559 672.295707572 672.794267908 673.310567118 673.80299791	30457.6152344 21129.2668406 8035.00634766 3020.62983728 839.78145856	Q3U9L3|Q3UB67|Q3UB15|P27659|Q3UB90|Q3T9U9|E9PWZ3|Q5U470|Q9CQ09|Q99N25	0	0	C54N15O25H83S0	1341.57	19	0.492926	0.331374	0.134917	0.0407825	0	0.203711	0.340722	0.289272	0.166295	0	0	-0.00671284	0.00592502	-0.00664977	0.00743759		0.0232105	Value 0.633815399161 was not used due to low maximum possible change	-0.0430812	0.0592577		0.013129	0.0519089	0.0232105
RiboM_AM1136_LiverAL2_T0hrs_MS_rep2Q1-4.csv	Q3U9L3	60S ribosomal protein L3	NNASTDYDLSDK	1342.58	1	7.62	1342.57238433 1343.57736854 1344.57795766 1345.5810718	5293.50146484 3377.33533686 1393.7590332 583.481269504	Q3U9L3|Q3UB67|Q3UB15|P27659|Q3UB90|Q3T9U9|E9PWZ3|Q5U470|Q9CQ09|Q99N25	0	0	C54N15O25H83S0	1341.57	19	0.492926	0.331374	0.134917	0.0407825	0	0.203711	0.340722	0.289272	0.166295	0	0	0.00420618	-0.0141962	-0.00402436	0.0140143		-0.0145434	Value -1.51860032827 was not used due to low maximum possible change	-0.0260722	0.111657		0.0236804	0.0764075	-0.0145434
RiboM_AM1136_LiverAL2_T0hrs_MS_rep2Q1-4.csv	Q3U9L3	60S ribosomal protein L3	NNASTDYDLSDK	1342.58	2	7.62	671.791041439 672.292780277 672.793662045 673.297983505 673.80116051	251669.53125 171102.797792 67086.4600355 21568.3554051 5460.23350509	Q3U9L3|Q3UB67|Q3UB15|P27659|Q3UB90|Q3T9U9|E9PWZ3|Q5U470|Q9CQ09|Q99N25	0	0	C54N15O25H83S0	1341.57	19	0.492926	0.331374	0.134917	0.0407825	0	0.203711	0.340722	0.289272	0.166295	0	0	-0.000833337	0.00318537	-0.00374238	0.00139035		0.00288137	Value 0.340747455229 was not used due to low maximum possible change	-0.0242454	0.0110773		-0.00342888	0.0184875	0.00288137
RiboM_AM1119_AL01Liver_T0Days_MS_rep1Q1-20.csv	Q80UT7	Ribosomal protein L7A	AGVNTVTTLVENK	1345.73	2	13.47	673.374952106 673.875753826 674.379044685 674.87871871 675.388369591	48501.4296875 33368.6697372 12922.4801032 3793.63792768 1418.6339312	Q80UT7|Q6P1A9|P12970|Q58ET1|L7N202|Q5EBG5|D3YXT4|F6YI27|F6VBB8|F6ZVW4|Q8CDE3|F6SSI5	0	0	C57N16O21H100S0	1344.72	16	0.478619	0.339893	0.139532	0.0419559	0	0.225951	0.350795	0.276165	0.147089	0	0	0.0133502	-0.0014206	-0.00845409	-0.00347549		-0.0528368	Value -0.130302634289 was not used due to low maximum possible change	-0.0618743	-0.0330581		-0.0492564	0.014738	-0.0528368
RiboM_AM1119_AL01Liver_T0Days_MS_rep1Q1-20.csv	Q80UT7	Ribosomal protein L7A	AGVNTVTTLVENK	1345.73	3	13.47	449.2548565 449.58715209 449.920979491 450.261601039	6407.04248047 3983.10092588 1858.59851074 1411.55535087	Q80UT7|Q6P1A9|P12970|Q58ET1|L7N202|Q5EBG5|D3YXT4|F6YI27|F6VBB8|F6ZVW4|Q8CDE3|F6SSI5	0	0	C57N16O21H100S0	1344.72	16	0.478619	0.339893	0.139532	0.0419559	0	0.225951	0.350795	0.276165	0.147089	0	0	-0.00959291	-0.0483103	-0.00347363	0.0613768		0.0379664	Value -4.43118030552 was not used due to low maximum possible change	-0.025423	0.583802		0.198782	0.33494	0.0379664
RiboM_AM1119_AL01Liver_T0Days_MS_rep1Q1-20.csv	Q9DB79	40S ribosomal protein S11	NMSVHLSPCFR	1347.63	2	12.42	674.322758678 674.823326609 675.328370753 675.825980456 676.340520697	5516.70507812 3961.57332624 2413.54898269 995.123291016 723.878604787	Q9DB79|P62281|Q3UC02|Q9D0P6|Q9CW75	0	0	C57N18O16H90S2	1346.62	17	0.441036	0.321989	0.170221	0.0667536	0	0.203568	0.330819	0.288299	0.177315	0	0	-0.012951	-0.0145797	0.0170649	0.0104659		0.0545381	Value -1.65131843325 was not used due to low maximum possible change	0.144523	0.0946615		0.0979075	0.0450802	0.0545381
RiboM_AM1119_AL01Liver_T0Days_MS_rep1Q1-20.csv	Q9DB79	40S ribosomal protein S11	NMSVHLSPCFR	1347.63	3	12.42	449.884922158 450.220184274 450.552923745 450.888445845 451.228660348	44337.8476562 32709.6187248 17273.8334851 6629.7935426 3413.45015191	Q9DB79|P62281|Q3UC02|Q9D0P6|Q9CW75	0	0	C57N18O16H90S2	1346.62	17	0.441036	0.321989	0.170221	0.0667536	0	0.203568	0.330819	0.288299	0.177315	0	0	-0.00183435	0.00202509	0.00088953	-0.00108027		0.00772464	Value 0.229364184497 was not used due to low maximum possible change	0.00753345	-0.00977082		0.00182909	0.0100463	0.00772464
RiboM_AM1136_LiverAL2_T0hrs_MS_rep2Q1-4.csv	Q9DB79	40S ribosomal protein S11	NMSVHLSPCFR	1347.63	2	12.42	674.321169646 674.822793827 675.327466583 675.827816924 676.339058362	79391.734375 51905.24091 29560.7539927 13683.2050781 9957.08111579	Q9DB79|P62281|Q3UC02|Q9D0P6|Q9CW75	0	0	C57N18O16H90S2	1346.62	17	0.441036	0.321989	0.170221	0.0667536	0	0.203568	0.330819	0.288299	0.177315	0	0	0.0138246	-0.0246079	-0.000858508	0.0116418		-0.058217	Value -2.78712390438 was not used due to low maximum possible change	-0.00727073	0.105298		0.0132699	0.0836702	-0.058217
RiboM_AM1136_LiverAL2_T0hrs_MS_rep2Q1-4.csv	Q9DB79	40S ribosomal protein S11	NMSVHLSPCFR	1347.63	3	12.42	449.883059895 450.218734632 450.551853413 450.888135105 451.228276918	509473.0 374040.452517 194176.482053 78327.8909994 35334.5599564	Q9DB79|P62281|Q3UC02|Q9D0P6|Q9CW75	0	0	C57N18O16H90S2	1346.62	17	0.441036	0.321989	0.170221	0.0667536	0	0.203568	0.330819	0.288299	0.177315	0	0	-0.000321819	0.00157	-0.00225123	0.00100305		0.00135521	Value 0.177820085609 was not used due to low maximum possible change	-0.0190658	0.00907241		-0.00287938	0.0145392	0.00135521
RiboM_AM1148_LiverAL01R_T0days_MS_rep1Q1-27.csv	Q9DB79	40S ribosomal protein S11	NMSVHLSPCFR	1347.63	2	11.2	674.3231318 674.823864613 675.326898257 675.827724435 676.345578407	39974.1210938 27304.3690504 16765.5364469 7137.12461264 5971.54256186	Q9DB79|P62281|Q3UC02|Q9D0P6|Q9CW75	0	0	C57N18O16H90S2	1346.62	17	0.441036	0.321989	0.170221	0.0667536	0	0.203568	0.330819	0.288299	0.177315	0	0	-0.00263227	-0.0225375	0.0136493	0.0115205		0.0110848	Value -2.55262530893 was not used due to low maximum possible change	0.115596	0.104201		0.0769605	0.0573338	0.0110848
RiboM_AM1148_LiverAL01R_T0days_MS_rep1Q1-27.csv	Q9DB79	40S ribosomal protein S11	NMSVHLSPCFR	1347.63	3	11.2	449.885905981 450.221108981 450.552664343 450.88672778 451.226957216	178314.484375 131766.932844 68640.6469645 30081.0043988 18403.2466857	Q9DB79|P62281|Q3UC02|Q9D0P6|Q9CW75	0	0	C57N18O16H90S2	1346.62	17	0.441036	0.321989	0.170221	0.0667536	0	0.203568	0.330819	0.288299	0.177315	0	0	-0.00484886	0.000334322	-0.00231499	0.00682953		0.020419	Value 0.0378656585948 was not used due to low maximum possible change	-0.0196057	0.0617716		0.0208616	0.0406905	0.020419
RiboM_AM1119_AL01Liver_T0Days_MS_rep1Q1-20.csv	P60867	40S ribosomal protein S20	LIDLHSPSEIVK	1350.76	3	13.35	450.928987157 451.263325566 451.59774247 451.93220561 452.264839067	55081.5742188 41295.1206353 16817.7353311 5471.30579221 2870.90167008	P60867|Q5BLK2	0	0	C61N15O19H103S0	1349.76	18	0.46221	0.346794	0.146298	0.0446975	0	0.200676	0.340741	0.291281	0.167302	0	0	0.00196386	0.00120105	-0.00457428	0.00140937		-0.00750898	Value -0.19841669839 was not used due to low maximum possible change	-0.0315505	0.0114952		-0.00918807	0.0215719	-0.00750898
RiboM_AM1136_LiverAL2_T0hrs_MS_rep2Q1-4.csv	P60867	40S ribosomal protein S20	LIDLHSPSEIVK	1350.76	2	13.35	675.884869936 676.387224317 676.886647937 677.386677381	147551.171875 110339.424252 47178.9326702 16297.4224174	P60867|Q5BLK2	0	0	C61N15O19H103S0	1349.76	18	0.46221	0.346794	0.146298	0.0446975	0	0.200676	0.340741	0.291281	0.167302	0	0	-0.00307424	-0.00345024	0.000509169	0.00601532		0.0117546	Value 0.569990554813 was not used due to low maximum possible change	0.00351192	0.0490627		0.0214431	0.0242717	0.0117546
RiboM_AM1136_LiverAL2_T0hrs_MS_rep2Q1-4.csv	P60867	40S ribosomal protein S20	LIDLHSPSEIVK	1350.76	3	13.35	450.926721336 451.261279035 451.594962822 451.929182877 452.263082362	777366.625 598103.621209 247609.011958 76750.5335746 19282.2396946	P60867|Q5BLK2	0	0	C61N15O19H103S0	1349.76	18	0.46221	0.346794	0.146298	0.0446975	0	0.200676	0.340741	0.291281	0.167302	0	0	-0.00489008	0.00506662	-0.000630933	0.000454394		0.0186976	Value -0.837020785705 was not used due to low maximum possible change	-0.00435177	0.00370617		0.00601735	0.0116972	0.0186976
RiboM_AM1119_AL01Liver_T0Days_MS_rep1Q1-20.csv	P62889	60S ribosomal protein L30	LVILANNCPALR	1353.77	2	14.7	677.390968828 677.892248072 678.390733926 678.89032887	44476.9960938 33112.3499624 16279.1496937 6220.62309778	P62889|Q58DZ3|Q497D7|Q5PR15	0	0	C59N18O16H104S1	1352.76	21	0.449797	0.335681	0.158621	0.0559019	0	0.173793	0.32185	0.305821	0.198536	0	0	-0.00542266	-0.00485204	0.00402578	0.00624892		0.0196471	Value 0.350805786447 was not used due to low maximum possible change	0.027349	0.0438108		0.030269	0.0123436	0.0196471
RiboM_AM1119_AL01Liver_T0Days_MS_rep1Q1-20.csv	P62889	60S ribosomal protein L30	LVILANNCPALR	1353.77	3	14.7	451.930846654 452.265675116 452.598258185 452.930329295	2486.16992188 2185.23303903 931.051269531 493.238441967	P62889|Q58DZ3|Q497D7|Q5PR15	0	0	C59N18O16H104S1	1352.76	21	0.449797	0.335681	0.158621	0.0559019	0	0.173793	0.32185	0.305821	0.198536	0	0	-0.0419398	0.0228074	-0.00588156	0.025014		0.151954	Value -1.6489868285 was not used due to low maximum possible change	-0.0399562	0.175371		0.0957896	0.118141	0.151954
RiboM_AM1136_LiverAL2_T0hrs_MS_rep2Q1-4.csv	P62889	60S ribosomal protein L30	LVILANNCPALR	1353.77	2	14.7	677.387315894 677.88866453 678.38823717 678.888016665	567937.0625 415118.561412 196756.751659 70251.6839354	P62889|Q58DZ3|Q497D7|Q5PR15	0	0	C59N18O16H104S1	1352.76	21	0.449797	0.335681	0.158621	0.0559019	0	0.173793	0.32185	0.305821	0.198536	0	0	0.00452976	-0.00360288	-0.00122343	0.000296543		-0.016412	Value 0.260490530532 was not used due to low maximum possible change	-0.00831134	0.00207904		-0.00754809	0.00926911	-0.016412
RiboM_AM1119_AL01Liver_T0Days_MS_rep1Q1-20.csv	P62858	40S ribosomal protein S28	EGDVLTLLESER	1360.7	2	18.55	680.857063473 681.360648739 681.860601467 682.363714139 682.864273389	12752.7353516 9045.03454179 4176.25192172 1677.50278846 595.599192379	P62858|Q059I1|G3UYV7|J3QNN8	0	0	C57N15O23H97S0	1359.69	25	0.47857	0.338235	0.140329	0.0428655	0	0.15441	0.312367	0.317285	0.215938	0	0	-0.0173756	-0.0111274	0.0107026	0.0178004		0.0536018	Value 0.430153771428 was not used due to low maximum possible change	0.0604818	0.102849		0.0723109	0.0266697	0.0536018
RiboM_AM1136_LiverAL2_T0hrs_MS_rep2Q1-4.csv	P62858	40S ribosomal protein S28	EGDVLTLLESER	1360.7	1	18.55	1360.69795533 1361.7006504 1362.70290215 1363.70597499 1364.7186776	46008.9179688 32569.1527291 13314.9127962 4300.92529297 3171.67104353	P62858|Q059I1|G3UYV7|J3QNN8	0	0	C57N15O23H97S0	1359.69	25	0.47857	0.338235	0.140329	0.0428655	0	0.15441	0.312367	0.317285	0.215938	0	0	-0.000276783	0.000342715	-0.00191147	0.00184554		0.000853844	Value -0.0132483878271 was not used due to low maximum possible change	-0.0108019	0.0106634		0.00023843	0.0107459	0.000853844
RiboM_AM1136_LiverAL2_T0hrs_MS_rep2Q1-4.csv	P62858	40S ribosomal protein S28	EGDVLTLLESER	1360.7	2	18.55	680.854291253 681.355733356 681.85676989 682.357856953 682.859028191	648846.125 460233.683942 182213.896122 59046.8521291 13584.9691218	P62858|Q059I1|G3UYV7|J3QNN8	0	0	C57N15O23H97S0	1359.69	25	0.47857	0.338235	0.140329	0.0428655	0	0.15441	0.312367	0.317285	0.215938	0	0	0.0019353	0.00259246	-0.00538968	0.000861923		-0.00597018	Value -0.100216900686 was not used due to low maximum possible change	-0.0304577	0.00498013		-0.0104826	0.0181447	-0.00597018
RiboM_AM1136_LiverAL2_T0hrs_MS_rep2Q1-4.csv	P62858	40S ribosomal protein S28	EGDVLTLLESER	1360.7	3	18.55	454.238719974 454.573068896 454.907463857 455.243993471 455.576972905	37044.4960938 24928.7532758 11000.8474283 4005.17718857 1291.19410329	P62858|Q059I1|G3UYV7|J3QNN8	0	0	C57N15O23H97S0	1359.69	25	0.47857	0.338235	0.140329	0.0428655	0	0.15441	0.312367	0.317285	0.215938	0	0	0.00265664	-0.0143982	0.00257772	0.00916384		-0.00819543	Value 0.556592559568 was not used due to low maximum possible change	0.014567	0.052948		0.0197732	0.0309024	-0.00819543
RiboM_AM1148_LiverAL01R_T0days_MS_rep1Q1-27.csv	P62858	40S ribosomal protein S28	EGDVLTLLESER	1360.7	1	17.73	1360.69576341 1361.70077311 1362.70140135 1363.71440503 1364.72782641	6820.40722656 5002.65470876 2523.42899975 1237.19367824 1019.16005891	P62858|Q059I1|G3UYV7	0	0	C57N15O23H97S0	1359.69	25	0.47857	0.338235	0.140329	0.0428655	0	0.15441	0.312367	0.317285	0.215938	0	0	-0.0409069	-0.0172167	0.0215987	0.0365249		0.126193	Value 0.665546663497 was not used due to low maximum possible change	0.122057	0.211038		0.153096	0.0502217	0.126193
RiboM_AM1148_LiverAL01R_T0days_MS_rep1Q1-27.csv	P62858	40S ribosomal protein S28	EGDVLTLLESER	1360.7	2	17.73	680.854826018 681.35603968 681.856825997 682.362665636 682.860438892	128281.5 92414.8926095 37802.4177303 17516.9362704 3545.34338189	P62858|Q059I1|G3UYV7	0	0	C57N15O23H97S0	1359.69	25	0.47857	0.338235	0.140329	0.0428655	0	0.15441	0.312367	0.317285	0.215938	0	0	-0.0138087	-0.00341794	-0.00337142	0.0205981		0.0425984	Value 0.132127629805 was not used due to low maximum possible change	-0.0190523	0.119014		0.0475201	0.0691647	0.0425984
RiboM_AM1148_LiverAL01R_T0days_MS_rep1Q1-27.csv	P62858	40S ribosomal protein S28	EGDVLTLLESER	1360.7	3	17.73	454.241102556 454.57410922 454.909425451 455.25376244 455.588875116	8053.89013672 5672.55944769 2378.82435972 1583.79421739 960.379721203	P62858|Q059I1|G3UYV7	0	0	C57N15O23H97S0	1359.69	25	0.47857	0.338235	0.140329	0.0428655	0	0.15441	0.312367	0.317285	0.215938	0	0	-0.023267	-0.0175538	-0.00584898	0.0466697		0.0717762	Value 0.678577620311 was not used due to low maximum possible change	-0.0330532	0.269654		0.102792	0.153719	0.0717762
RiboM_AM1119_AL01Liver_T0Days_MS_rep1Q1-20.csv	P67984	60S ribosomal protein L22	ITVTSEVPFSKR	1363.76	3	12.5	455.258737662 455.597474019 455.931295077 456.2627322 456.59946404	5595.01757812 17115.8506329 12984.7735786 6760.48752379 2453.3312084	P67984|Q4VAG4	0	0	C61N16O19H102S0	1362.75	17	0.460667	0.347252	0.147021	0.0450595	0	0.208938	0.344502	0.286381	0.160179	0	0	-0.328884	0.05589	0.158818	0.114175		1.3065	Value -20.3237238521 was not used due to low maximum possible change	1.13963	0.991798		1.14597	0.157446	1.3065
RiboM_AM1148_LiverAL01R_T0days_MS_rep1Q1-27.csv	P67984	60S ribosomal protein L22	ITVTSEVPFSKR	1363.76	2	10.73	682.382102494 682.886091443 683.386703693 683.889006741	37357.390625 34029.4240272 18675.2394713 7329.6745113	P67984|Q4VAG4	0	0	C61N16O19H102S0	1362.75	17	0.460667	0.347252	0.147021	0.0450595	0	0.208938	0.344502	0.286381	0.160179	0	0	-0.0770884	0.00215568	0.0447324	0.0302003		0.306235	Value -0.783887191274 was not used due to low maximum possible change	0.320985	0.262338		0.29652	0.0305067	0.306235
RiboM_AM1148_LiverAL01R_T0days_MS_rep1Q1-27.csv	P67984	60S ribosomal protein L22	ITVTSEVPFSKR	1363.76	3	10.73	455.260191758 455.595797722 455.931394149 456.263564989 456.5976229	109512.882812 127183.42256 71944.4098349 33732.8622209 9834.85163117	P67984|Q4VAG4	0	0	C61N16O19H102S0	1362.75	17	0.460667	0.347252	0.147021	0.0450595	0	0.208938	0.344502	0.286381	0.160179	0	0	-0.140803	0.0242235	0.0631128	0.053467		0.559344	Value -8.80859231863 was not used due to low maximum possible change	0.452877	0.464448		0.492223	0.0584159	0.559344
RiboM_AM1148_LiverAL01R_T0days_MS_rep1Q1-27.csv	P67984	60S ribosomal protein L22	ITVTSEVPFSKR	1363.76	4	10.73	341.700734068 341.952080042 342.202578091 342.452317883 342.701387129	2466.03442383 27545.3540566 22846.4372175 10540.1777383 5431.59270646	P67984|Q4VAG4	0	0	C61N16O19H102S0	1362.75	17	0.460667	0.347252	0.147021	0.0450595	0	0.208938	0.344502	0.286381	0.160179	0	0	-0.421769	0.0872309	0.213344	0.121195		1.67549	Value -31.7204857409 was not used due to low maximum possible change	1.53089	1.05277		1.41972	0.325903	1.67549
RiboM_AM1119_AL01Liver_T0Days_MS_rep1Q1-20.csv	Q9CQK2	40S ribosomal protein S24	KQMVIDVLHPGK	1364.77	3	11.52	455.597558129 455.931044044 456.263161271 456.599311091 456.935803052	19574.9238281 14213.0630841 7722.54810069 2562.60299219 1204.91201372	Q9CQK2|P62849|Q5M9M7|Q3TIF8|Q9D7P1|Q9CY61|P62849-3|P62849-2|Q9DCA4	0	0	C61N17O16H105S1	1363.76	16	0.442042	0.338086	0.162025	0.057846	0	0.211593	0.340073	0.284234	0.164099	0	0	0.00210387	-0.0155981	0.0131958	0.000298366		-0.00912943	Value -7.84886079612 was not used due to low maximum possible change	0.107978	0.00280806		0.0338856	0.0644431	-0.00912943
RiboM_AM1119_AL01Liver_T0Days_MS_rep1Q1-20.csv	Q9CQK2	40S ribosomal protein S24	KQMVIDVLHPGK	1364.77	4	11.52	341.951096902 342.201867429 342.451037567 342.704545656 342.955215863	15668.1630859 10808.7724609 5504.55761719 2280.91620819 563.658203125	Q9CQK2|P62849|Q5M9M7|Q3TIF8|Q9D7P1|Q9CY61|P62849-3|P62849-2|Q9DCA4	0	0	C61N17O16H105S1	1363.76	16	0.442042	0.338086	0.162025	0.057846	0	0.211593	0.340073	0.284234	0.164099	0	0	0.0152564	-0.0226159	-0.00136656	0.00872601		-0.0662031	Value -11.3801849508 was not used due to low maximum possible change	-0.0111822	0.0821245		0.00157975	0.0749828	-0.0662031
RiboM_AM1136_LiverAL2_T0hrs_MS_rep2Q1-4.csv	Q9CQK2	40S ribosomal protein S24	KQMVIDVLHPGK	1364.77	3	11.52	455.59606481 455.930175745 456.262161782 456.597201589	86876.9765625 68258.2328776 36468.1210938 10462.6233563	Q9CQK2|P62849|Q5M9M7|Q3TIF8|Q9D7P1|Q9CY61|P62849-3|P62849-2|Q9DCA4	0	0	C61N17O16H105S1	1363.76	16	0.442042	0.338086	0.162025	0.057846	0	0.211593	0.340073	0.284234	0.164099	0	0	-0.0120988	-0.000284436	0.018451	-0.0060677		0.0525011	Value -0.143126792243 was not used due to low maximum possible change	0.15098	-0.057106		0.0487916	0.104092	0.0525011
RiboM_AM1136_LiverAL2_T0hrs_MS_rep2Q1-4.csv	Q9CQK2	40S ribosomal protein S24	KQMVIDVLHPGK	1364.77	4	11.52	341.949122181 342.199894189 342.450098848 342.702034524 342.95273583	78586.6796875 61517.8984471 28751.3835501 12187.5974211 2921.4835475	Q9CQK2|P62849|Q5M9M7|Q3TIF8|Q9D7P1|Q9CY61|P62849-3|P62849-2|Q9DCA4	0	0	C61N17O16H105S1	1363.76	16	0.442042	0.338086	0.162025	0.057846	0	0.211593	0.340073	0.284234	0.164099	0	0	-0.00796641	0.00170993	-0.00321615	0.00947263		0.0345691	Value 0.860427212554 was not used due to low maximum possible change	-0.026317	0.0891513		0.0324678	0.0577628	0.0345691
RiboM_AM1119_AL01Liver_T0Days_MS_rep1Q1-20.csv	Q3U9L3	60S ribosomal protein L3	KVACIGAWHPAR	1365.72	3	8.52	455.91418363 456.249082264 456.581230304 456.915369479 457.253543986	10987.5449219 9086.40156669 4287.61348438 1587.13948794 1149.75368807	Q3U9L3|Q3UB67|Q3UB15|P27659|Q3UB90|Q3T9U9|E9PWZ3|Q5U470|Q9CQ09|Q99N25	0	0	C61N20O14H96S1	1364.71	24	0.439781	0.340246	0.162381	0.0575913	0	0.150756	0.307125	0.318343	0.223776	0	0	-0.016348	0.00992164	0.00285309	0.00357324		0.0565624	Value -0.299551891907 was not used due to low maximum possible change	0.0182935	0.0215015		0.0321191	0.0212291	0.0565624
RiboM_AM1119_AL01Liver_T0Days_MS_rep1Q1-20.csv	Q3U9L3	60S ribosomal protein L3	KVACIGAWHPAR	1365.72	4	8.52	342.187975859 342.438690141 342.691614222 342.939152382	6595.89160156 4403.5124753 2509.07030458 1075.85914329	Q3U9L3|Q3UB67|Q3UB15|P27659|Q3UB90|Q3T9U9|E9PWZ3|Q5U470|Q9CQ09|Q99N25	0	0	C61N20O14H96S1	1364.71	24	0.439781	0.340246	0.162381	0.0575913	0	0.150756	0.307125	0.318343	0.223776	0	0	0.0124774	-0.0383118	0.00965759	0.0161769		-0.0431705	Value 1.15670168167 was not used due to low maximum possible change	0.0619227	0.0973424		0.0386982	0.0730787	-0.0431705
RiboM_AM1136_LiverAL2_T0hrs_MS_rep2Q1-4.csv	Q3U9L3	60S ribosomal protein L3	KVACIGAWHPAR	1365.72	3	8.52	455.911864913 456.246259348 456.579871202 456.913986164 457.252770385	123796.835938 103540.15601 45789.5913292 17120.5905979 15823.4383517	Q3U9L3|Q3UB67|Q3UB15|P27659|Q3UB90|Q3T9U9|E9PWZ3|Q5U470|Q9CQ09|Q99N25	0	0	C61N20O14H96S1	1364.71	24	0.439781	0.340246	0.162381	0.0575913	0	0.150756	0.307125	0.318343	0.223776	0	0	-0.0132592	0.0164847	-0.00462046	0.00139497		0.0458756	Value -0.49770262469 was not used due to low maximum possible change	-0.0296256	0.00839407		0.0082147	0.0377509	0.0458756
RiboM_AM1136_LiverAL2_T0hrs_MS_rep2Q1-4.csv	Q3U9L3	60S ribosomal protein L3	KVACIGAWHPAR	1365.72	4	8.52	342.187395356 342.437286026 342.687310452 342.937298954	72029.6640625 53018.0555092 27001.6342044 9787.1069977	Q3U9L3|Q3UB67|Q3UB15|P27659|Q3UB90|Q3T9U9|E9PWZ3|Q5U470|Q9CQ09|Q99N25	0	0	C61N20O14H96S1	1364.71	24	0.439781	0.340246	0.162381	0.0575913	0	0.150756	0.307125	0.318343	0.223776	0	0	0.00529554	-0.0126436	0.00446404	0.00288402		-0.018322	Value 0.381732459235 was not used due to low maximum possible change	0.0286226	0.0173542		0.00921827	0.024507	-0.018322
RiboM_AM1119_AL01Liver_T0Days_MS_rep1Q1-20.csv	P14869	60S acidic ribosomal protein P0	DMLLANKVPAAAR	1369.76	3	11.98	457.266332096 457.597947692 457.932309509 458.265160514 458.594606712	11866.6572266 10053.869946 5355.23344285 2986.76940467 1162.02723889	P14869|Q5M8R8|Q5FWB6|E9Q070|D3YVM5|S4R1N1|O89073	0	0	C59N18O17H104S1	1368.75	28	0.448918	0.335192	0.159353	0.0565366	0	0.131007	0.290944	0.327938	0.25011	0	0	-0.0567946	-0.00297004	0.0176059	0.0421587		0.178649	0.0671229	0.104433	0.217791		0.141999	0.0685695	0.178649
RiboM_AM1136_LiverAL2_T0hrs_MS_rep2Q1-4.csv	P14869	60S acidic ribosomal protein P0	DMLLANKVPAAAR	1369.76	2	11.98	685.383961217 685.885070144 686.384961789 686.883837168	40922.5273438 30962.1680748 16221.9457719 6880.90768136	P14869|Q5M8R8|Q5FWB6|E9Q070|D3YVM5|S4R1N1|O89073	0	0	C59N18O17H104S1	1368.75	28	0.448918	0.335192	0.159353	0.0565366	0	0.131007	0.290944	0.327938	0.25011	0	0	-0.0180984	-0.00923148	0.0114264	0.0159035		0.0569292	0.208631	0.0677783	0.0821574		0.103874	0.0705985	0.0569292
RiboM_AM1136_LiverAL2_T0hrs_MS_rep2Q1-4.csv	P14869	60S acidic ribosomal protein P0	DMLLANKVPAAAR	1369.76	3	11.98	457.259311747 457.593080962 457.926069369 458.26077793	114530.601562 83152.0371772 42422.6255025 28407.0773971	P14869|Q5M8R8|Q5FWB6|E9Q070|D3YVM5|S4R1N1|O89073	0	0	C59N18O17H104S1	1368.75	28	0.448918	0.335192	0.159353	0.0565366	0	0.131007	0.290944	0.327938	0.25011	0	0	-0.0223808	-0.025515	-0.00136197	0.0492577		0.0703995	0.576639	-0.00807881	0.254465		0.223356	0.259958	0.0703995
RiboM_AM1119_AL01Liver_T0Days_MS_rep1Q1-20.csv	P62301	40S ribosomal protein S13	KGLTPSQIGVILR	1381.85	2	15.5	691.432097211 691.934696594 692.434706409 692.936754933	14278.4785156 11050.6624939 4756.77261667 1748.64149638	P62301|Q5BLJ7|Q921R2	0	0	C62N18O17H112S0	1380.85	19	0.453837	0.350801	0.149592	0.0457708	0	0.189106	0.335339	0.298156	0.177399	0	0	-0.00531514	-0.0036732	-0.000169873	0.00915822		0.0200775	Value 0.237564085052 was not used due to low maximum possible change	-0.00114343	0.0695765		0.0295035	0.03629	0.0200775
RiboM_AM1119_AL01Liver_T0Days_MS_rep1Q1-20.csv	P62301	40S ribosomal protein S13	KGLTPSQIGVILR	1381.85	3	15.5	461.291832431 461.626375049 461.960873705 462.292456216 462.627117343	27365.3515625 20528.9889731 9016.34407945 2964.79955927 791.608821262	P62301|Q5BLJ7|Q921R2	0	0	C62N18O17H112S0	1380.85	19	0.453837	0.350801	0.149592	0.0457708	0	0.189106	0.335339	0.298156	0.177399	0	0	0.00320115	-0.00793976	0.000993355	0.00374526		-0.0120921	Value 0.513503877724 was not used due to low maximum possible change	0.00668635	0.0284534		0.00768255	0.0202911	-0.0120921
RiboM_AM1136_LiverAL2_T0hrs_MS_rep2Q1-4.csv	P62301	40S ribosomal protein S13	KGLTPSQIGVILR	1381.85	2	15.5	691.43051928 691.932075712 692.4317773 692.937344184	402532.3125 300894.565571 128953.686669 38902.5805331	P62301|Q5BLJ7|Q921R2	0	0	C62N18O17H112S0	1380.85	19	0.453837	0.350801	0.149592	0.0457708	0	0.189106	0.335339	0.298156	0.177399	0	0	0.00816291	-0.00545463	-0.00158721	-0.00112107		-0.0308348	Value 0.352777937211 was not used due to low maximum possible change	-0.0106836	-0.00851692		-0.0166784	0.0123075	-0.0308348
RiboM_AM1136_LiverAL2_T0hrs_MS_rep2Q1-4.csv	P62301	40S ribosomal protein S13	KGLTPSQIGVILR	1381.85	3	15.5	461.289868046 461.624061475 461.958130823 462.290962976 462.625184559	359461.9375 274636.693103 115945.826786 37973.6518606 10209.0713346	P62301|Q5BLJ7|Q921R2	0	0	C62N18O17H112S0	1380.85	19	0.453837	0.350801	0.149592	0.0457708	0	0.189106	0.335339	0.298156	0.177399	0	0	0.00232297	-0.00228539	-0.00245556	0.00241798		-0.00877484	Value 0.147807807055 was not used due to low maximum possible change	-0.0165286	0.0183698		-0.00231119	0.0183251	-0.00877484
RiboM_AM1119_AL01Liver_T0Days_MS_rep1Q1-20.csv	O70569	Ribosomal protein S14	CKELGITALHIK	1382.78	3	12.12	461.60049454 461.937269066 462.269133805 462.602795094 462.941266073	8648.02050781 6972.63467003 4858.00388747 1382.86181453 516.608213884	O70569|P62264|D3Z7I1|D3YVF4|Q3UJS5	0	0	C61N17O17H107S1	1381.78	18	0.441055	0.337632	0.162796	0.0585173	0	0.193887	0.332164	0.294419	0.17953	0	0	-0.0454731	-0.0186865	0.0594214	0.00473824		0.183977	Value 3.41744246907 was not used due to low maximum possible change	0.451452	0.0391548		0.224861	0.209167	0.183977
RiboM_AM1119_AL01Liver_T0Days_MS_rep1Q1-20.csv	O70569	Ribosomal protein S14	CKELGITALHIK	1382.78	4	12.12	346.453657972 346.705644018 346.957485324 347.209055191 347.459642423	16440.0117188 14021.3554529 7178.30319089 2846.50674913 859.655366669	O70569|P62264|D3Z7I1|D3YVF4|Q3UJS5	0	0	C61N17O17H107S1	1381.78	18	0.441055	0.337632	0.162796	0.0585173	0	0.193887	0.332164	0.294419	0.17953	0	0	-0.0349901	0.00869244	0.0145068	0.0117908		0.141564	Value -1.58969636368 was not used due to low maximum possible change	0.110215	0.0974345		0.116405	0.0227066	0.141564
RiboM_AM1136_LiverAL2_T0hrs_MS_rep2Q1-4.csv	O70569	Ribosomal protein S14	CKELGITALHIK	1382.78	4	12.12	346.45161576 346.703138575 346.952820723 347.203870939 347.455040085	154562.828125 125558.721874 57000.940988 23117.2180675 5688.4941895	O70569|P62264|D3Z7I1|D3YVF4|Q3UJS5	0	0	C61N17O17H107S1	1381.78	18	0.441055	0.337632	0.162796	0.0585173	0	0.193887	0.332164	0.294419	0.17953	0	0	-0.0119994	0.0109101	-0.00456515	0.00565449		0.0485477	Value -1.99526388472 was not used due to low maximum possible change	-0.0346836	0.0467263		0.0201968	0.0475365	0.0485477
RiboM_AM1119_AL01Liver_T0Days_MS_rep1Q1-20.csv	P62082	40S ribosomal protein S7	DVNFEFPEFQL	1384.64	2	24.7	692.83175068 693.332848956 693.834158357 694.340673194 694.838762571	7463.77294922 5987.62555754 2489.60913086 962.885067624 322.920330911	P62082|Q4FZE6|J3QJZ3|F6SVV1	0	0	C66N13O20H89S0	1383.63	20	0.441788	0.351777	0.15631	0.0501246	0	0.177324	0.327912	0.304773	0.189991	0	0	-0.000246732	0.00243923	-0.00903019	0.00683769		0.000932951	Value -0.102211897644 was not used due to low maximum possible change	-0.0608247	0.0488874		-0.00366812	0.0550006	0.000932951
RiboM_AM1136_LiverAL2_T0hrs_MS_rep2Q1-4.csv	P62082	40S ribosomal protein S7	DVNFEFPEFQL	1384.64	1	24.7	1384.64190609 1385.64418308 1386.64690384 1387.65121696 1388.65929328	48964.1210938 44308.830128 16829.1356287 5031.30409586 1699.07124542	P62082|Q4FZE6|J3QJZ3|F6SVV1	0	0	C66N13O20H89S0	1383.63	20	0.441788	0.351777	0.15631	0.0501246	0	0.177324	0.327912	0.304773	0.189991	0	0	-0.0165067	0.0330712	-0.0101397	-0.00642485		0.0624157	Value -1.38579460499 was not used due to low maximum possible change	-0.0682977	-0.0459357		-0.0172726	0.069912	0.0624157
RiboM_AM1136_LiverAL2_T0hrs_MS_rep2Q1-4.csv	P62082	40S ribosomal protein S7	DVNFEFPEFQL	1384.64	2	24.7	692.824620971 693.326221401 693.827569448 694.33006654 694.830400351	132660.265625 105489.980803 45905.2980221 15738.7841477 3674.6820602	P62082|Q4FZE6|J3QJZ3|F6SVV1	0	0	C66N13O20H89S0	1383.63	20	0.441788	0.351777	0.15631	0.0501246	0	0.177324	0.327912	0.304773	0.189991	0	0	0.000715855	9.8e-05	-0.00318778	0.00237397		-0.00270681	Value -0.0041046200553 was not used due to low maximum possible change	-0.0214719	0.0169732		-0.00240187	0.0192244	-0.00270681
RiboM_AM1148_LiverAL01R_T0days_MS_rep1Q1-27.csv	P62082	40S ribosomal protein S7	DVNFEFPEFQL	1384.64	1	23.43	1384.64057807 1385.64254302 1386.64558478 1387.65177349 1388.6537222	30967.5039062 26352.6001033 10935.933526 4132.62135798 1802.08324422	P62082|Q4FZE6|J3QJZ3|F6SVV1	0	0	C66N13O20H89S0	1383.63	20	0.441788	0.351777	0.15631	0.0501246	0	0.177324	0.327912	0.304773	0.189991	0	0	-0.0139934	0.0122667	-0.00523795	0.00696471		0.0529124	Value -0.514014056962 was not used due to low maximum possible change	-0.0352813	0.0497956		0.0224756	0.0500431	0.0529124
RiboM_AM1148_LiverAL01R_T0days_MS_rep1Q1-27.csv	P62082	40S ribosomal protein S7	DVNFEFPEFQL	1384.64	2	23.43	692.826266092 693.327987268 693.829799361 694.339838466 694.838640164	113563.773438 89822.7167559 39029.7620171 14910.723441 3324.34446206	P62082|Q4FZE6|J3QJZ3|F6SVV1	0	0	C66N13O20H89S0	1383.63	20	0.441788	0.351777	0.15631	0.0501246	0	0.177324	0.327912	0.304773	0.189991	0	0	-0.000467495	-0.00271592	-0.00463661	0.00782002		0.0017677	Value 0.113805991668 was not used due to low maximum possible change	-0.0312308	0.0559107		0.00881587	0.0439963	0.0017677
RiboM_AM1119_AL01Liver_T0Days_MS_rep1Q1-20.csv	Q9CQK2	40S ribosomal protein S24	TTPDVIFVFGFR	1398.74	2	22.88	699.880030956 700.383029509 700.884364877 701.382712893 701.885706194	6498.43359375 5279.70236388 2275.44866726 981.142853642 489.111162418	Q9CQK2|P62849|Q5M9M7|Q3TIF8|Q9D7P1|Q9CY61|P62849-3|P62849-2|Q9DCA4	0	0	C68N15O17H99S0	1397.73	14	0.431595	0.356528	0.160436	0.0514416	0	0.2247	0.35124	0.276995	0.147065	0	0	0.000633357	-0.00536055	-0.0090896	0.0138168		-0.00306125	Value 1.01373533035 was not used due to low maximum possible change	-0.0779829	0.144491		0.0211491	0.113196	-0.00306125
RiboM_AM1136_LiverAL2_T0hrs_MS_rep2Q1-4.csv	Q9CQK2	40S ribosomal protein S24	TTPDVIFVFGFR	1398.74	2	22.88	699.873035364 700.373665811 700.874978931 701.375282966	4005.44970703 3644.15549865 1330.4152832 1049.52124826	Q9CQK2|P62849|Q5M9M7|Q3TIF8|Q9D7P1|Q9CY61|P62849-3|P62849-2|Q9DCA4	0	0	C68N15O17H99S0	1397.73	14	0.431595	0.356528	0.160436	0.0514416	0	0.2247	0.35124	0.276995	0.147065	0	0	-0.0322297	0.00681448	-0.0277861	0.0532013		0.155778	Value -1.28868776413 was not used due to low maximum possible change	-0.238387	0.556362		0.157918	0.397379	0.155778
RiboM_AM1148_LiverAL01R_T0days_MS_rep1Q1-27.csv	Q9CQK2	40S ribosomal protein S24	TTPDVIFVFGFR	1398.74	2	21.73	699.877115894 700.38079214 700.879803352 701.380214314	10959.3085938 10175.775556 4663.75518525 3301.17342218	Q9CQK2|P62849|Q5M9M7|Q3TIF8|Q9D7P1|Q9CY61|P62849-3|P62849-2|Q9DCA4	0	0	C68N15O17H99S0	1397.73	14	0.431595	0.356528	0.160436	0.0514416	0	0.2247	0.35124	0.276995	0.147065	0	0	-0.0549865	-0.00684484	-0.000169359	0.0620007		0.26577	Value 1.29443028425 was not used due to low maximum possible change	-0.00145299	0.648382		0.304233	0.326621	0.26577
RiboM_AM1119_AL01Liver_T0Days_MS_rep1Q1-20.csv	P62751	60S ribosomal protein L23a	LAPDYDALDVANK	1404.7	2	13.98	702.857209835 703.358708271 703.860085219 704.360946238 704.861136625	50720.4726562 38076.6847621 16391.4068047 6432.1606104 2197.09602424	P62751|Q5M9M5|Q4V9X9|Q91YK6|D3Z1D6|D3YU45|D3YU46|D3YTY6	0	0	C62N15O22H97S0	1403.69	25	0.45507	0.346532	0.150653	0.0477452	0	0.148115	0.307739	0.320623	0.223522	0	0	-0.000669518	-0.00540632	-0.00380412	0.00987995		0.00218116	Value 0.139363848965 was not used due to low maximum possible change	-0.0223811	0.0562072		0.0120024	0.0402042	0.00218116
RiboM_AM1136_LiverAL2_T0hrs_MS_rep2Q1-4.csv	P62751	60S ribosomal protein L23a	LAPDYDALDVANK	1404.7	1	13.98	1404.6984717 1405.70120008 1406.70421316 1407.70555721	8612.86230469 6748.88497748 3112.25752674 1162.37087228	P62751|Q5M9M5|Q4V9X9|Q91YK6|D3Z1D6|D3YU45|D3YU46|D3YTY6	0	0	C62N15O22H97S0	1403.69	25	0.45507	0.346532	0.150653	0.0477452	0	0.148115	0.307739	0.320623	0.223522	0	0	-0.0164519	-0.00283889	0.00784125	0.0114496		0.0535973	Value 0.0731808880843 was not used due to low maximum possible change	0.0461331	0.0651369		0.0549558	0.00957445	0.0535973
RiboM_AM1136_LiverAL2_T0hrs_MS_rep2Q1-4.csv	P62751	60S ribosomal protein L23a	LAPDYDALDVANK	1404.7	2	13.98	702.854449878 703.355750644 703.856677654 704.355876823 704.859263981	583543.8125 442760.990179 185929.389085 64673.778273 16054.2975935	P62751|Q5M9M5|Q4V9X9|Q91YK6|D3Z1D6|D3YU45|D3YU46|D3YTY6	0	0	C62N15O22H97S0	1403.69	25	0.45507	0.346532	0.150653	0.0477452	0	0.148115	0.307739	0.320623	0.223522	0	0	0.00192789	0.000212739	-0.00504418	0.00290354		-0.00628071	Value -0.00548396744102 was not used due to low maximum possible change	-0.0296768	0.0165183		-0.00647975	0.0230982	-0.00628071
RiboM_AM1136_LiverAL2_T0hrs_MS_rep2Q1-4.csv	P62751	60S ribosomal protein L23a	LAPDYDALDVANK	1404.7	3	13.98	468.904875567 469.241928873 469.574494473 469.910713398 470.252924753	34273.9375 29794.793832 13180.3718135 5504.01799155 4547.58999773	P62751|Q5M9M5|Q4V9X9|Q91YK6|D3Z1D6|D3YU45|D3YU46|D3YTY6	0	0	C62N15O22H97S0	1403.69	25	0.45507	0.346532	0.150653	0.0477452	0	0.148115	0.307739	0.320623	0.223522	0	0	-0.0408987	0.0135125	0.00862016	0.0187661		0.13324	Value -0.348323620328 was not used due to low maximum possible change	0.0507157	0.106761		0.0969056	0.0421357	0.13324
RiboM_AM1148_LiverAL01R_T0days_MS_rep1Q1-27.csv	P62751	60S ribosomal protein L23a	LAPDYDALDVANK	1404.7	1	12.37	1404.70287532 1405.7042533 1406.70762625 1407.7126886 1408.72636201	5712.08349609 4631.00252843 2169.35811109 839.828067769 481.31211509	P62751|Q5M9M5|Q4V9X9|D3Z1D6|Q91YK6|D3YU45	0	0	C62N15O22H97S0	1403.69	25	0.45507	0.346532	0.150653	0.0477452	0	0.148115	0.307739	0.320623	0.223522	0	0	-0.027271	0.000300645	0.0118178	0.0151526		0.0888439	Value -0.00775002349044 was not used due to low maximum possible change	0.0695289	0.0862032		0.0815253	0.0104728	0.0888439
RiboM_AM1148_LiverAL01R_T0days_MS_rep1Q1-27.csv	P62751	60S ribosomal protein L23a	LAPDYDALDVANK	1404.7	2	12.37	702.857326218 703.358790314 703.859890086 704.36034552 704.863157792	313957.1875 237491.272104 102302.06096 38782.942148 9752.32334054	P62751|Q5M9M5|Q4V9X9|D3Z1D6|Q91YK6|D3YU45	0	0	C62N15O22H97S0	1403.69	25	0.45507	0.346532	0.150653	0.0477452	0	0.148115	0.307739	0.320623	0.223522	0	0	-0.00172378	-0.00360078	-0.00293178	0.00825635		0.00561576	Value 0.0928208983946 was not used due to low maximum possible change	-0.0172488	0.0469705		0.0117792	0.0325503	0.00561576
RiboM_AM1148_LiverAL01R_T0days_MS_rep1Q1-27.csv	P62751	60S ribosomal protein L23a	LAPDYDALDVANK	1404.7	3	12.37	468.909794716 469.247596102 469.576908778 469.914509412 470.261193291	12632.1582031 13943.3337993 7839.29111823 5789.43171508 4710.93319907	P62751|Q5M9M5|Q4V9X9|D3Z1D6|Q91YK6|D3YU45	0	0	C62N15O22H97S0	1403.69	25	0.45507	0.346532	0.150653	0.0477452	0	0.148115	0.307739	0.320623	0.223522	0	0	-0.14087	0.000280839	0.0443335	0.0962554		0.458927	Value -0.00723946322801 was not used due to low maximum possible change	0.260831	0.547599		0.422452	0.146822	0.458927
RiboM_AM1119_AL01Liver_T0Days_MS_rep1Q1-20.csv	Q5CZY9	Rps16 protein	EIKDILIQYDR	1405.77	2	14.7	703.389253237 703.892502497 704.390636812 704.892208695	7374.58154297 5533.85885086 2894.62597656 865.340770897	Q5CZY9|Q641N3|A4FUS1|P14131	0	0	C63N16O20H104S0	1404.76	20	0.450097	0.349512	0.15234	0.0480505	0	0.180171	0.329622	0.303157	0.187049	0	0	-0.00766877	-0.0175155	0.0213197	0.00386448		0.0284106	Value 0.880615491819 was not used due to low maximum possible change	0.141361	0.0278022		0.065858	0.0653884	0.0284106
RiboM_AM1119_AL01Liver_T0Days_MS_rep1Q1-20.csv	Q5CZY9	Rps16 protein	EIKDILIQYDR	1405.77	3	14.7	469.264952619 469.598403727 469.932331999 470.266534239 470.599264276	28793.2929688 21550.9784756 9396.09431046 3729.63792867 1027.88135139	Q5CZY9|Q641N3|A4FUS1|P14131	0	0	C63N16O20H104S0	1404.76	20	0.450097	0.349512	0.15234	0.0480505	0	0.180171	0.329622	0.303157	0.187049	0	0	0.00355452	-0.00996643	-0.00429976	0.0107117		-0.0131685	Value 0.501077218833 was not used due to low maximum possible change	-0.0285097	0.077063		0.0117949	0.0570419	-0.0131685
RiboM_AM1136_LiverAL2_T0hrs_MS_rep2Q1-4.csv	Q5CZY9	Rps16 protein	EIKDILIQYDR	1405.77	3	14.7	469.261284562 469.595300512 469.929052263 470.263436865 470.597744744	269971.625 200598.460076 89887.2638677 32358.7432453 7600.25379948	Q5CZY9|Q641N3|A4FUS1|P14131	0	0	C63N16O20H104S0	1404.76	20	0.450097	0.349512	0.15234	0.0480505	0	0.180171	0.329622	0.303157	0.187049	0	0	0.0053079	-0.01113	-0.000712107	0.00653424		-0.0196643	Value 0.559579175936 was not used due to low maximum possible change	-0.00472165	0.0470094		0.00754115	0.0349875	-0.0196643
RiboM_AM1148_LiverAL01R_T0days_MS_rep1Q1-27.csv	Q5CZY9	Rps16 protein	EIKDILIQYDR	1405.77	3	13.68	469.263953304 469.596579766 469.930805953 470.263708053 470.601308406	98481.421875 74062.9611238 33709.9556247 13043.9127051 5035.67004945	Q5CZY9|Q641N3|A4FUS1|P14131	0	0	C63N16O20H104S0	1404.76	20	0.450097	0.349512	0.15234	0.0480505	0	0.180171	0.329622	0.303157	0.187049	0	0	-0.00102219	-0.0117852	0.00137772	0.0114297		0.00378691	Value 0.592519556183 was not used due to low maximum possible change	0.00913499	0.0822287		0.0317169	0.0438262	0.00378691
RiboM_AM1119_AL01Liver_T0Days_MS_rep1Q1-20.csv	P61358	60S ribosomal protein L27	VYNYNHLMPTR	1407.68	2	11.22	704.353267771 704.853060251 705.356726992 705.862077874 706.357760963	6495.63916016 2580.81517769 1483.86191768 787.3381008 1340.55138014	P61358|Q5BLJ9|Q9CSM4|A2A4Q0|E9PV49	0	0	C63N18O17H94S1	1406.68	13	0.431388	0.340445	0.167112	0.0610548	0	0.236065	0.34787	0.269969	0.146096	0	0	0.141033	-0.113014	-0.036348	0.00832851		-0.722052	Value -15.2222169954 was not used due to low maximum possible change	-0.353381	0.0979356		-0.325832	0.410687	-0.722052
RiboM_AM1119_AL01Liver_T0Days_MS_rep1Q1-20.csv	P61358	60S ribosomal protein L27	VYNYNHLMPTR	1407.68	3	11.22	469.902644684 470.238994479 470.569689855 470.90207651 471.245928911	43584.4335938 35661.1815049 17772.9370713 7419.32194448 3183.43238272	P61358|Q5BLJ9|Q9CSM4|A2A4Q0|E9PV49	0	0	C63N18O17H94S1	1406.68	13	0.431388	0.340445	0.167112	0.0610548	0	0.236065	0.34787	0.269969	0.146096	0	0	-0.0140641	0.00101301	0.00306541	0.00998571		0.0720046	Value 0.13644613634 was not used due to low maximum possible change	0.0298024	0.117423		0.0730766	0.0438199	0.0720046
RiboM_AM1136_LiverAL2_T0hrs_MS_rep2Q1-4.csv	P61358	60S ribosomal protein L27	VYNYNHLMPTR	1407.68	2	11.22	704.346367032 704.84759006 705.349086832 705.850819047 706.353523269	66114.3125 50346.0179757 27857.4341428 10857.942322 7846.34743068	P61358|Q5BLJ9|Q9CSM4|A2A4Q0|E9PV49	0	0	C63N18O17H94S1	1406.68	13	0.431388	0.340445	0.167112	0.0610548	0	0.236065	0.34787	0.269969	0.146096	0	0	-0.00532718	-0.0160001	0.0124102	0.0089171		0.0272737	Value -2.15510771998 was not used due to low maximum possible change	0.120654	0.104857		0.0842614	0.0499808	0.0272737
RiboM_AM1136_LiverAL2_T0hrs_MS_rep2Q1-4.csv	P61358	60S ribosomal protein L27	VYNYNHLMPTR	1407.68	3	11.22	469.900254624 470.234968487 470.568331243 470.903305784 471.241673531	514466.1875 233233.979807 84229.2597648 40437.93302 28451.672558	P61358|Q5BLJ9|Q9CSM4|A2A4Q0|E9PV49	0	0	C63N18O17H94S1	1406.68	13	0.431388	0.340445	0.167112	0.0610548	0	0.236065	0.34787	0.269969	0.146096	0	0	0.158348	-0.0730878	-0.0705592	-0.0147006		-0.810697	Value -9.84445253032 was not used due to low maximum possible change	-0.685988	-0.172865		-0.556517	0.338053	-0.810697
RiboM_AM1148_LiverAL01R_T0days_MS_rep1Q1-27.csv	P61358	60S ribosomal protein L27	VYNYNHLMPTR	1407.68	2	10.3	704.348546749 704.849517628 705.355474963 705.86411447 706.360612699	58273.734375 35417.6502445 24148.2144874 22793.8263832 53243.0410637	P61358|Q5BLJ9|Q9CSM4|A2A4Q0	0	0	C63N18O17H94S1	1406.68	13	0.431388	0.340445	0.167112	0.0610548	0	0.236065	0.34787	0.269969	0.146096	0	0	-0.017022	-0.0886016	0.00459864	0.101025		0.087148	Value -11.9340570674 was not used due to low maximum possible change	0.0447087	1.18796		0.439938	0.648152	0.087148
RiboM_AM1148_LiverAL01R_T0days_MS_rep1Q1-27.csv	P61358	60S ribosomal protein L27	VYNYNHLMPTR	1407.68	3	10.3	469.902902745 470.240082487 470.571391798 470.905859038 471.253036841	240355.609375 137768.756626 60234.4965432 39083.1731479 13618.8587449	P61358|Q5BLJ9|Q9CSM4|A2A4Q0	0	0	C63N18O17H94S1	1406.68	13	0.431388	0.340445	0.167112	0.0610548	0	0.236065	0.34787	0.269969	0.146096	0	0	0.0720355	-0.0518893	-0.0409509	0.0208047		-0.368802	Value -6.9891572466 was not used due to low maximum possible change	-0.398131	0.244644		-0.174096	0.362936	-0.368802
RiboM_AM1119_AL01Liver_T0Days_MS_rep1Q1-20.csv	Q5CZY9	Rps16 protein	VNGRPLEMIEPR	1410.75	3	11.72	470.924749406 471.26089153 471.591451633 471.924666856 472.26137569	19804.3886719 15934.2861328 7551.28887685 3256.08148731 3200.99425066	Q5CZY9|Q641N3|A4FUS1|P14131	0	0	C60N19O18H103S1	1409.74	25	0.441976	0.336593	0.162729	0.058702	0	0.145653	0.302634	0.320716	0.230997	0	0	-0.0164967	0.00574077	-0.000496013	0.011252		0.0556714	Value -0.169050760656 was not used due to low maximum possible change	-0.00313958	0.0653063		0.0392794	0.0370504	0.0556714
RiboM_AM1136_LiverAL2_T0hrs_MS_rep2Q1-4.csv	Q5CZY9	Rps16 protein	VNGRPLEMIEPR	1410.75	3	11.72	470.922392783 471.256117677 471.589802765 471.923680283 472.266134206	215562.71875 172728.306465 80586.462621 30150.7315475 28445.0372752	Q5CZY9|Q641N3|A4FUS1|P14131	0	0	C60N19O18H103S1	1409.74	25	0.441976	0.336593	0.162729	0.058702	0	0.145653	0.302634	0.320716	0.230997	0	0	-0.0100112	0.00953627	-0.00124189	0.00171687		0.0337849	Value -0.28081837543 was not used due to low maximum possible change	-0.00786073	0.00996468		0.011963	0.0208946	0.0337849
RiboM_AM1148_LiverAL01R_T0days_MS_rep1Q1-27.csv	Q5CZY9	Rps16 protein	VNGRPLEMIEPR	1410.75	2	10.7	705.893908019 706.40316102 706.905655962 707.404911635 707.903694882	3910.83911133 28124.4165643 19075.6244866 10144.1834032 3906.61645885	Q5CZY9|Q641N3|A4FUS1|P14131	0	0	C60N19O18H103S1	1409.74	25	0.441976	0.336593	0.162729	0.058702	0	0.145653	0.302634	0.320716	0.230997	0	0	-0.378131	0.122543	0.148684	0.106904		1.27608	Value -3.6085750941 was not used due to low maximum possible change	0.941118	0.620468		0.945888	0.32783	1.27608
RiboM_AM1148_LiverAL01R_T0days_MS_rep1Q1-27.csv	Q5CZY9	Rps16 protein	VNGRPLEMIEPR	1410.75	3	10.7	470.935580407 471.266423862 471.599652446 471.932988438 472.281443279	7381.52539062 41360.8453463 29095.7792969 14342.1279297 12842.37926	Q5CZY9|Q641N3|A4FUS1|P14131	0	0	C60N19O18H103S1	1409.74	25	0.441976	0.336593	0.162729	0.058702	0	0.145653	0.302634	0.320716	0.230997	0	0	-0.361899	0.112102	0.152911	0.0968858		1.2213	Value -3.30111424896 was not used due to low maximum possible change	0.967873	0.562324		0.917166	0.332401	1.2213
RiboM_AM1119_AL01Liver_T0Days_MS_rep1Q1-20.csv	P99027	60S acidic ribosomal protein P2	ILDSVGIEADDDR	1417.68	2	12.25	709.34871215 709.848695119 710.352195954 710.856287798 711.359747617	3988.14697266 2872.63380374 1468.30001613 587.080648426 387.923316056	P99027	0	0	C58N16O25H96S0	1416.67	28	0.470097	0.339425	0.144863	0.0456151	0	0.135105	0.296715	0.326963	0.241217	0	0	-0.0228028	-0.017242	0.0198153	0.0202295		0.0680696	0.403703	0.108816	0.103422		0.171003	0.156183	0.0680696
RiboM_AM1136_LiverAL2_T0hrs_MS_rep2Q1-4.csv	P99027	60S acidic ribosomal protein P2	ILDSVGIEADDDR	1417.68	1	12.25	1417.67956788 1418.68076786 1419.68562326 1420.68242517	4925.78759766 3859.07177734 1838.02871948 759.950091802	P99027	0	0	C58N16O25H96S0	1416.67	28	0.470097	0.339425	0.144863	0.0456151	0	0.135105	0.296715	0.326963	0.241217	0	0	-0.0373589	-0.000399387	0.0166105	0.0211477		0.111522	0.00935121	0.0912164	0.108116		0.0800514	0.0479624	0.111522
RiboM_AM1136_LiverAL2_T0hrs_MS_rep2Q1-4.csv	P99027	60S acidic ribosomal protein P2	ILDSVGIEADDDR	1417.68	2	12.25	709.345827222 709.846924788 710.348900635 710.851280939 711.360216098	139751.1875 96505.5552983 43562.4667332 17560.7287137 8363.13783188	P99027	0	0	C58N16O25H96S0	1416.67	28	0.470097	0.339425	0.144863	0.0456151	0	0.135105	0.296715	0.326963	0.241217	0	0	-0.000155413	-0.0149054	0.00162443	0.0134364		0.00046393	0.348994	0.00892055	0.0686928		0.106768	0.164315	0.00046393
RiboM_AM1119_AL01Liver_T0Days_MS_rep1Q1-20.csv	P35979	60S ribosomal protein L12	CTGGEVGATSALAPK	1418.69	2	9.05	709.852232387 710.35330149 710.855654076 711.355172445 711.856341712	25136.5859375 19198.8052179 9400.22733546 3950.44324704 1247.7524905	P35979|Q5BLK0|Q3TIQ2|Q8C2K0|Q6DI58|F8VQK7	0	0	C58N17O22H99S1	1417.69	29	0.451066	0.330657	0.160216	0.0580602	0	0.126773	0.286489	0.329554	0.257185	0	0	-0.0153184	0.0021583	0.00273855	0.0104216		0.0472362	-0.0488652	0.0161722	0.0523368		0.01672	0.0465529	0.0472362
RiboM_AM1136_LiverAL2_T0hrs_MS_rep2Q1-4.csv	P35979	60S ribosomal protein L12	CTGGEVGATSALAPK	1418.69	1	9.05	1418.69352071 1419.69687671 1420.69713469 1421.69678148	20797.4003906 14872.7920365 7337.23602963 2931.47780883	P35979|Q5BLK0|Q3TIQ2|Q8C2K0|Q6DI58|F8VQK7	0	0	C58N17O22H99S1	1417.69	29	0.451066	0.330657	0.160216	0.0580602	0	0.126773	0.286489	0.329554	0.257185	0	0	0.00165226	-0.00690548	-0.000499108	0.00575232		-0.00509496	0.156344	-0.00294742	0.028888		0.0442975	0.0762968	-0.00509496
RiboM_AM1136_LiverAL2_T0hrs_MS_rep2Q1-4.csv	P35979	60S ribosomal protein L12	CTGGEVGATSALAPK	1418.69	2	9.05	709.851170376 710.352610441 710.853130646 711.353524694 711.854350045	232204.484375 171174.915585 81626.8184742 32247.3735619 11609.4415588	P35979|Q5BLK0|Q3TIQ2|Q8C2K0|Q6DI58|F8VQK7	0	0	C58N17O22H99S1	1417.69	29	0.451066	0.330657	0.160216	0.0580602	0	0.126773	0.286489	0.329554	0.257185	0	0	-0.00214833	0.000273332	-0.00240824	0.00428324		0.00662465	-0.0061884	-0.0142216	0.0215103		0.00193126	0.0156227	0.00662465
RiboM_AM1136_LiverAL2_T0hrs_MS_rep2Q1-4.csv	P35979	60S ribosomal protein L12	CTGGEVGATSALAPK	1418.69	3	9.05	473.569686171 473.904873352 474.247016323 474.570279707 474.909006531	22626.2851562 18620.265625 18984.2442175 9375.31329296 6630.34117884	P35979|Q5BLK0|Q3TIQ2|Q8C2K0|Q6DI58|F8VQK7	0	0	C58N17O22H99S1	1417.69	29	0.451066	0.330657	0.160216	0.0580602	0	0.126773	0.286489	0.329554	0.257185	0	0	-0.126005	-0.0631479	0.112522	0.0766307		0.388551	1.42971	0.664483	0.384838		0.716895	0.492924	0.388551
RiboM_AM1148_LiverAL01R_T0days_MS_rep1Q1-27.csv	P35979	60S ribosomal protein L12	CTGGEVGATSALAPK	1418.69	2	8.9	709.852651977 710.354651918 710.855438254 711.35631901 711.857509582	219163.0625 196888.701295 105168.32109 41168.7586511 12079.1996543	P35979|Q5BLK0|Q3TIQ2|Q8C2K0|Q6DI58|F8VQK7	0	0	C58N17O22H99S1	1417.69	29	0.451066	0.330657	0.160216	0.0580602	0	0.126773	0.286489	0.329554	0.257185	0	0	-0.0613662	0.0194365	0.0267865	0.0151432		0.18923	-0.440055	0.158184	0.0760486		-0.0041479	0.294501	0.18923
RiboM_AM1119_AL01Liver_T0Days_MS_rep1Q1-20.csv	Q3UCL7	40S ribosomal protein S3	ELAEDGYSGVEVR	1423.67	2	11.35	712.341300851 712.841714554 713.342817457 713.846518769 714.3572587	30916.734375 20050.3047667 9499.65747957 2886.17688202 1864.12368716	Q3UCL7|P62908|Q5YLW3|Q9CZP6|Q9D0A2|Q3UK56|D3YV43|O89068	0	0	C60N16O24H94S0	1422.66	31	0.461425	0.343018	0.148412	0.0471448	0	0.118487	0.281465	0.334558	0.26549	0	0	0.0265834	-0.0265321	0.00153637	-0.00158767		-0.0775166	0.431043	0.00825355	-0.0072714		0.088627	0.231307	-0.0775166
RiboM_AM1136_LiverAL2_T0hrs_MS_rep2Q1-4.csv	Q3UCL7	40S ribosomal protein S3	ELAEDGYSGVEVR	1423.67	1	11.35	1423.67388127 1424.67649558 1425.68537209 1426.68041493	2507.73754883 1542.85728317 618.923256756 386.536611811	Q3UCL7|P62908|Q5YLW3|Q9CZP6|Q9D0A2|Q3UK56|D3YV43|O89068	0	0	C60N16O24H94S0	1422.66	31	0.461425	0.343018	0.148412	0.0471448	0	0.118487	0.281465	0.334558	0.26549	0	0	0.034562	-0.0378678	-0.0259997	0.0293054		-0.100782	0.615203	-0.139673	0.134216		0.127241	0.34708	-0.100782
RiboM_AM1136_LiverAL2_T0hrs_MS_rep2Q1-4.csv	Q3UCL7	40S ribosomal protein S3	ELAEDGYSGVEVR	1423.67	2	11.35	712.339719111 712.840454092 713.341233974 713.843169216 714.354535377	232379.65625 118969.88137 49586.3943004 16108.4744867 12370.4348024	Q3UCL7|P62908|Q5YLW3|Q9CZP6|Q9D0A2|Q3UK56|D3YV43|O89068	0	0	C60N16O24H94S0	1422.66	31	0.461425	0.343018	0.148412	0.0471448	0	0.118487	0.281465	0.334558	0.26549	0	0	0.095781	-0.0577491	-0.0295124	-0.00851951		-0.279295	0.938197	-0.158544	-0.0390186		0.115335	0.557276	-0.279295
RiboM_AM1119_AL01Liver_T0Days_MS_rep1Q1-20.csv	P14869	60S acidic ribosomal protein P0	GTIEILSDVQLIK	1428.83	2	20.25	714.925486855 715.427210839 715.928215445 716.424354082	17777.7480469 14865.363798 6142.04788526 2564.14155905	P14869|Q5M8R8|Q5FWB6|E9Q070|D3YVM5|S4R1N1|O89073	0	0	C64N15O21H113S0	1427.82	19	0.445497	0.350008	0.154847	0.0496475	0	0.18636	0.332834	0.29954	0.181266	0	0	-0.0155564	0.00949876	-0.00630662	0.0123643		0.0600314	Value -0.553085215088 was not used due to low maximum possible change	-0.0435862	0.09394		0.0367951	0.0716471	0.0600314
RiboM_AM1136_LiverAL2_T0hrs_MS_rep2Q1-4.csv	P14869	60S acidic ribosomal protein P0	GTIEILSDVQLIK	1428.83	1	20.25	1428.83674188 1429.83856078 1430.84770681 1431.8366356	19143.0175781 14881.9245078 6710.90388405 2577.21410512	P14869|Q5M8R8|Q5FWB6|E9Q070|D3YVM5|S4R1N1|O89073	0	0	C64N15O21H113S0	1427.82	19	0.445497	0.350008	0.154847	0.0496475	0	0.18636	0.332834	0.29954	0.181266	0	0	-0.0035284	-0.00641847	9.23e-05	0.00985454		0.0136159	Value 0.373729037984 was not used due to low maximum possible change	0.000638125	0.0748719		0.0297087	0.0396471	0.0136159
RiboM_AM1136_LiverAL2_T0hrs_MS_rep2Q1-4.csv	P14869	60S acidic ribosomal protein P0	GTIEILSDVQLIK	1428.83	2	20.25	714.933668191 715.434426466 715.934423878 716.425393884	164369.625 126712.366903 54069.1211067 19464.0882815	P14869|Q5M8R8|Q5FWB6|E9Q070|D3YVM5|S4R1N1|O89073	0	0	C64N15O21H113S0	1427.82	19	0.445497	0.350008	0.154847	0.0496475	0	0.18636	0.332834	0.29954	0.181266	0	0	0.00530588	-0.0024847	-0.00655626	0.00373508		-0.0204752	Value 0.144677114289 was not used due to low maximum possible change	-0.0453115	0.028378		-0.0124695	0.0374914	-0.0204752
RiboM_AM1136_LiverAL2_T0hrs_MS_rep2Q1-4.csv	P14869	60S acidic ribosomal protein P0	GTIEILSDVQLIK	1428.83	3	20.25	476.952354912 477.285650006 477.622910419 477.953524743	15082.3710938 13071.2773407 5715.52979236 1891.78317284	P14869|Q5M8R8|Q5FWB6|E9Q070|D3YVM5|S4R1N1|O89073	0	0	C64N15O21H113S0	1427.82	19	0.445497	0.350008	0.154847	0.0496475	0	0.18636	0.332834	0.29954	0.181266	0	0	-0.0237419	0.0155098	0.00497879	0.00325332		0.091619	Value -0.903091055306 was not used due to low maximum possible change	0.0344093	0.0247178		0.0502487	0.0361539	0.091619
RiboM_AM1119_AL01Liver_T0Days_MS_rep1Q1-20.csv	E9Q5A0	60S ribosomal protein L13a	CEGINISGNFYR	1429.65	2	14.05	715.336072476 715.835708 716.338221817 716.838560789 717.351034518	18557.1875 13777.3476448 6654.10146517 2636.86085048 1344.86716007	E9Q5A0|P19253|Q5M9M0|S4R281|Q3TDS9	0	0	C61N18O20H92S1	1428.65	20	0.437957	0.336328	0.165154	0.0605611	0	0.177336	0.322915	0.303638	0.196111	0	0	0.0078557	-0.00534416	-0.00529772	0.00278618		-0.0301423	Value 0.398431249169 was not used due to low maximum possible change	-0.0382552	0.0205546		-0.0159476	0.031871	-0.0301423
RiboM_AM1136_LiverAL2_T0hrs_MS_rep2Q1-4.csv	E9Q5A0	60S ribosomal protein L13a	CEGINISGNFYR	1429.65	1	14.05	1429.65590136 1430.66142387 1431.66409053 1432.68243893 1433.7003699	2048.36425781 1590.95727196 836.50965413 474.110436029 400.056508976	E9Q5A0|P19253|Q5M9M0|S4R281|Q3TDS9	0	0	C61N18O20H92S1	1428.65	20	0.437957	0.336328	0.165154	0.0605611	0	0.177336	0.322915	0.303638	0.196111	0	0	-0.0241414	-0.0149182	0.00383974	0.0352199		0.0926305	Value 1.11222152764 was not used due to low maximum possible change	0.027727	0.259829		0.126729	0.119749	0.0926305
RiboM_AM1136_LiverAL2_T0hrs_MS_rep2Q1-4.csv	E9Q5A0	60S ribosomal protein L13a	CEGINISGNFYR	1429.65	2	14.05	715.338178993 715.831468597 716.334990747 716.835734369 717.350884369	95518.25 65468.7556028 35553.7400796 13454.492262 9166.03886987	E9Q5A0|P19253|Q5M9M0|S4R281|Q3TDS9	0	0	C61N18O20H92S1	1428.65	20	0.437957	0.336328	0.165154	0.0605611	0	0.177336	0.322915	0.303638	0.196111	0	0	0.0169018	-0.0245645	0.00415326	0.00350939		-0.0648522	Value 1.83139287942 was not used due to low maximum possible change	0.029991	0.02589		-0.00299042	0.0536131	-0.0648522
RiboM_AM1119_AL01Liver_T0Days_MS_rep1Q1-20.csv	O70569	Ribosomal protein S14	IEDVTPIPSDSTR	1429.72	2	10.52	715.364751119 715.865439651 716.374217936 716.865398721	18865.7421875 4278.80630865 5026.27435426 1946.98327637	O70569|P62264|D3Z7I1|D3YVF4|Q3UJS5	0	0	C60N16O24H100S0	1428.71	22	0.461014	0.343144	0.148601	0.0472417	0	0.169377	0.322255	0.309042	0.199326	0	0	0.165385	-0.201075	0.0182865	0.0174038		-0.567092	Value 9.62598801959 was not used due to low maximum possible change	0.113976	0.114436		-0.112893	0.393347	-0.567092
RiboM_AM1136_LiverAL2_T0hrs_MS_rep2Q1-4.csv	O70569	Ribosomal protein S14	IEDVTPIPSDSTR	1429.72	1	10.52	1429.71861591 1430.72226783 1431.71955455 1432.71947322	2692.25463867 2119.04956055 945.026894154 463.650266168	O70569|P62264|D3Z7I1|D3YVF4|Q3UJS5	0	0	C60N16O24H100S0	1428.71	22	0.461014	0.343144	0.148601	0.0472417	0	0.169377	0.322255	0.309042	0.199326	0	0	-0.028174	-0.00245974	0.00333339	0.0273003		0.0966065	Value 0.117754315268 was not used due to low maximum possible change	0.0207764	0.179508		0.0989636	0.0793921	0.0966065
RiboM_AM1136_LiverAL2_T0hrs_MS_rep2Q1-4.csv	O70569	Ribosomal protein S14	IEDVTPIPSDSTR	1429.72	2	10.52	715.361195658 715.866927132 716.365657545 716.866356799 717.367992229	353348.15625 153261.629926 82377.3094368 35606.691429 24173.1901672	O70569|P62264|D3Z7I1|D3YVF4|Q3UJS5	0	0	C60N16O24H100S0	1428.71	22	0.461014	0.343144	0.148601	0.0472417	0	0.169377	0.322255	0.309042	0.199326	0	0	0.104711	-0.0977659	-0.0167112	0.00976602		-0.359047	Value 4.68030985345 was not used due to low maximum possible change	-0.104158	0.0642146		-0.132997	0.213099	-0.359047
RiboM_AM1136_LiverAL2_T0hrs_MS_rep2Q1-4.csv	O70569	Ribosomal protein S14	IEDVTPIPSDSTR	1429.72	3	10.52	477.249709202 477.585678724 477.919904207 478.255851949 478.586447123	69681.2109375 31118.6848388 22401.9336837 34775.3299432 28024.6272896	O70569|P62264|D3Z7I1|D3YVF4|Q3UJS5	0	0	C60N16O24H100S0	1428.71	22	0.461014	0.343144	0.148601	0.0472417	0	0.169377	0.322255	0.309042	0.199326	0	0	-0.0199296	-0.146162	-0.00679576	0.172887		0.068337	Value 6.99714938415 was not used due to low maximum possible change	-0.0423567	1.13679		0.387589	0.65118	0.068337
RiboM_AM1148_LiverAL01R_T0days_MS_rep1Q1-27.csv	O70569	Ribosomal protein S14	IEDVTPIPSDSTR	1429.72	2	10.1	715.365551089 715.866163161 716.369280463 716.868447082	189264.09375 140104.894181 61757.3978522 21084.3535536	O70569|P62264|D3Z7I1|D3YVF4|Q3UJS5	0	0	C60N16O24H100S0	1428.71	22	0.461014	0.343144	0.148601	0.0472417	0	0.169377	0.322255	0.309042	0.199326	0	0	-0.00186963	-0.0032574	0.00121932	0.00390771		0.00641081	Value 0.155940415161 was not used due to low maximum possible change	0.00759977	0.0256944		0.013235	0.0108065	0.00641081
RiboM_AM1148_LiverAL01R_T0days_MS_rep1Q1-27.csv	O70569	Ribosomal protein S14	IEDVTPIPSDSTR	1429.72	3	10.1	477.256046527 477.589093235 477.921211837 478.256462279 478.589056811	43531.7070312 19028.4507185 14948.7652334 28583.8523237 12992.0156382	O70569|P62264|D3Z7I1|D3YVF4|Q3UJS5	0	0	C60N16O24H100S0	1428.71	22	0.461014	0.343144	0.148601	0.0472417	0	0.169377	0.322255	0.309042	0.199326	0	0	-0.0506963	-0.163787	-0.00769788	0.222181		0.173834	Value 7.84092703516 was not used due to low maximum possible change	-0.0479795	1.46091		0.528922	0.814711	0.173834
RiboM_AM1119_AL01Liver_T0Days_MS_rep1Q1-20.csv	P47962	60S ribosomal protein L5	HIMGQNVADYMR	1434.66	2	11.57	717.838891819 718.339781235 718.839639921 719.344868349 719.847337278	10026.4345703 7465.73040428 4008.19995512 1796.89441486 711.018493652	P47962|Q58EU6|Q3TKR5|Q3U850|D3YYV8|Q3THE1	0	0	C60N19O18H95S2	1433.65	23	0.42436	0.326045	0.1776	0.0719959	0	0.153786	0.304379	0.315257	0.226578	0	0	0.0060101	-0.00558926	-0.0055539	0.00513306		-0.0222124	Value 0.257974103324 was not used due to low maximum possible change	-0.0403458	0.033206		-0.00978408	0.0383186	-0.0222124
RiboM_AM1119_AL01Liver_T0Days_MS_rep1Q1-20.csv	P47962	60S ribosomal protein L5	HIMGQNVADYMR	1434.66	3	11.57	478.895272234 479.233591427 479.561406422 479.897575246	14412.7744141 12074.0888672 5937.37953291 2899.41943359	P47962|Q58EU6|Q3TKR5|Q3U850|D3YYV8|Q3THE1	0	0	C60N19O18H95S2	1433.65	23	0.42436	0.326045	0.1776	0.0719959	0	0.153786	0.304379	0.315257	0.226578	0	0	-0.0163392	0.0157685	-0.00951484	0.0100856		0.0603873	Value -0.727799569039 was not used due to low maximum possible change	-0.0691197	0.065244		0.0188372	0.0762116	0.0603873
RiboM_AM1136_LiverAL2_T0hrs_MS_rep2Q1-4.csv	P47962	60S ribosomal protein L5	HIMGQNVADYMR	1434.66	2	11.57	717.834738652 718.338125316 718.836856957 719.342838159 719.840838779	104073.609375 79748.7360438 42576.219104 18281.3319409 6283.80662118	P47962|Q58EU6|Q3TKR5|Q3U850|D3YYV8|Q3THE1	0	0	C60N19O18H95S2	1433.65	23	0.42436	0.326045	0.1776	0.0719959	0	0.153786	0.304379	0.315257	0.226578	0	0	0.000986376	-0.000113679	-0.00359205	0.00271936		-0.0036455	Value 0.00524689371598 was not used due to low maximum possible change	-0.0260942	0.0175917		-0.00404933	0.0218457	-0.0036455
RiboM_AM1136_LiverAL2_T0hrs_MS_rep2Q1-4.csv	P47962	60S ribosomal protein L5	HIMGQNVADYMR	1434.66	3	11.57	478.892511603 479.231386169 479.561606867 479.895914645 480.241206885	154145.28125 125157.282135 63665.9572416 26826.9926565 11910.9288402	P47962|Q58EU6|Q3TKR5|Q3U850|D3YYV8|Q3THE1	0	0	C60N19O18H95S2	1433.65	23	0.42436	0.326045	0.1776	0.0719959	0	0.153786	0.304379	0.315257	0.226578	0	0	-0.00752036	0.0124054	-0.00543459	0.000549537		0.0277941	Value -0.572575568201 was not used due to low maximum possible change	-0.0394791	0.00355499		-0.00270998	0.0340714	0.0277941
RiboM_AM1119_AL01Liver_T0Days_MS_rep1Q1-20.csv	Q3U9L3	60S ribosomal protein L3	TVFAEHISDECK	1435.65	2	8.98	718.331584892 718.834696584 719.339548551 719.836489463 720.353260932	8749.52929688 7165.81180142 3891.37159053 1571.72864819 816.786737783	Q3U9L3|Q3UB67|Q3UB15|P27659|Q3UB90|Q3T9U9|E9PWZ3|Q5U470|Q9CQ09|Q99N25	0	0	C61N16O22H94S1	1434.64	23	0.439149	0.334488	0.165298	0.0610654	0	0.157245	0.31018	0.314462	0.218112	0	0	-0.0298798	0.000701033	0.0167248	0.012454		0.105993	Value -0.0288402434855 was not used due to low maximum possible change	0.112124	0.0793009		0.0991392	0.0174518	0.105993
RiboM_AM1119_AL01Liver_T0Days_MS_rep1Q1-20.csv	Q3U9L3	60S ribosomal protein L3	TVFAEHISDECK	1435.65	3	8.98	479.226759037 479.562502395 479.897850074 480.237912397	31614.4765625 26629.8669599 14071.3053071 5730.45468059	Q3U9L3|Q3UB67|Q3UB15|P27659|Q3UB90|Q3T9U9|E9PWZ3|Q5U470|Q9CQ09|Q99N25	0	0	C61N16O22H94S1	1434.64	23	0.439149	0.334488	0.165298	0.0610654	0	0.157245	0.31018	0.314462	0.218112	0	0	-0.0340742	0.00671921	0.0149964	0.0123586		0.120872	Value -0.276425927182 was not used due to low maximum possible change	0.100537	0.0786937		0.100034	0.0210937	0.120872
RiboM_AM1136_LiverAL2_T0hrs_MS_rep2Q1-4.csv	Q3U9L3	60S ribosomal protein L3	TVFAEHISDECK	1435.65	1	8.98	1435.65259625 1436.65192617 1437.66033563 1438.66734897	2805.47412109 2274.86555206 1064.97478165 490.850491438	Q3U9L3|Q3UB67|Q3UB15|P27659|Q3UB90|Q3T9U9|E9PWZ3|Q5U470|Q9CQ09|Q99N25	0	0	C61N16O22H94S1	1434.64	23	0.439149	0.334488	0.165298	0.0610654	0	0.157245	0.31018	0.314462	0.218112	0	0	-0.0163933	0.00831056	-0.00481792	0.0129006		0.0581521	Value -0.34189345404 was not used due to low maximum possible change	-0.0322995	0.082145		0.0359992	0.0603527	0.0581521
RiboM_AM1136_LiverAL2_T0hrs_MS_rep2Q1-4.csv	Q3U9L3	60S ribosomal protein L3	TVFAEHISDECK	1435.65	2	8.98	718.334879492 718.830289424 719.336736774 719.832794083 720.34449969	78735.140625 59993.866024 30392.1425781 11190.3179932 4912.01513672	Q3U9L3|Q3UB67|Q3UB15|P27659|Q3UB90|Q3T9U9|E9PWZ3|Q5U470|Q9CQ09|Q99N25	0	0	C61N16O22H94S1	1434.64	23	0.439149	0.334488	0.165298	0.0610654	0	0.157245	0.31018	0.314462	0.218112	0	0	-0.00248674	-0.00176414	0.0032552	0.000995672		0.00882124	Value 0.0725760356288 was not used due to low maximum possible change	0.021823	0.00633997		0.0123281	0.00831593	0.00882124
RiboM_AM1136_LiverAL2_T0hrs_MS_rep2Q1-4.csv	Q3U9L3	60S ribosomal protein L3	TVFAEHISDECK	1435.65	3	8.98	479.223779805 479.557009349 479.890820426 480.230394425 480.561559291	302374.3125 225555.398649 110598.447737 48657.5000034 13050.2782203	Q3U9L3|Q3UB67|Q3UB15|P27659|Q3UB90|Q3T9U9|E9PWZ3|Q5U470|Q9CQ09|Q99N25	0	0	C61N16O22H94S1	1434.64	23	0.439149	0.334488	0.165298	0.0610654	0	0.157245	0.31018	0.314462	0.218112	0	0	0.000869773	-0.00625701	-0.00435432	0.00974155		-0.00308536	Value 0.257410809451 was not used due to low maximum possible change	-0.0291915	0.0620295		0.00991756	0.0469801	-0.00308536
RiboM_AM1119_AL01Liver_T0Days_MS_rep1Q1-20.csv	P62301	40S ribosomal protein S13	LTSDDVKEQIYK	1438.74	3	9.4	480.255778441 480.5894033 480.925547452 481.256765396 481.594906904	10813.2167969 7671.99293822 3726.57614036 2460.63606765 662.325066219	P62301|Q5BLJ7|Q921R2	0	0	C63N15O23H103S0	1437.74	18	0.449052	0.347485	0.153801	0.0496618	0	0.195946	0.337319	0.293875	0.17286	0	0	-0.0107805	-0.0365308	-0.0027592	0.0500704		0.0425928	Value 3.59354734107 was not used due to low maximum possible change	-0.0196982	0.406423		0.143106	0.230156	0.0425928
RiboM_AM1136_LiverAL2_T0hrs_MS_rep2Q1-4.csv	P62301	40S ribosomal protein S13	LTSDDVKEQIYK	1438.74	2	9.4	719.870439415 720.370592403 720.872470171 721.375645415	15536.5332031 12004.6273053 4456.76344355 3427.26610762	P62301|Q5BLJ7|Q921R2	0	0	C63N15O23H103S0	1437.74	18	0.449052	0.347485	0.153801	0.0496618	0	0.195946	0.337319	0.293875	0.17286	0	0	-0.0104788	-0.00861232	-0.0279936	0.0470848		0.041401	Value 0.847197602115 was not used due to low maximum possible change	-0.199849	0.382188		0.07458	0.292434	0.041401
RiboM_AM1136_LiverAL2_T0hrs_MS_rep2Q1-4.csv	P62301	40S ribosomal protein S13	LTSDDVKEQIYK	1438.74	3	9.4	480.255356638 480.586939832 480.921408675 481.259331938 481.595794516	261547.890625 167333.085609 76376.9340981 49122.7105135 23323.1195512	P62301|Q5BLJ7|Q921R2	0	0	C63N15O23H103S0	1437.74	18	0.449052	0.347485	0.153801	0.0496618	0	0.195946	0.337319	0.293875	0.17286	0	0	0.0227321	-0.045647	-0.0160315	0.0389465		-0.0898126	Value 4.49032018897 was not used due to low maximum possible change	-0.114451	0.316129		0.0372887	0.241797	-0.0898126
RiboM_AM1136_LiverAL2_T0hrs_MS_rep2Q1-4.csv	P62301	40S ribosomal protein S13	LTSDDVKEQIYK	1438.74	4	9.4	360.44696789 360.699698031 360.949433359 361.203198998	16840.9785156 11719.8051408 3209.82714844 3798.42114258	P62301|Q5BLJ7|Q921R2	0	0	C63N15O23H103S0	1437.74	18	0.449052	0.347485	0.153801	0.0496618	0	0.195946	0.337319	0.293875	0.17286	0	0	0.0244212	-0.0179903	-0.0635592	0.0571283		-0.096486	Value 1.76971533819 was not used due to low maximum possible change	-0.453755	0.463712		-0.0288432	0.462459	-0.096486
RiboM_AM1148_LiverAL01R_T0days_MS_rep1Q1-27.csv	P62301	40S ribosomal protein S13	LTSDDVKEQIYK	1438.74	2	9.35	719.876848056 720.378631851 720.878665151 721.38178457 721.893255707	76409.3046875 58328.1799228 25007.4866961 13797.442335 4908.57737192	P62301|Q5BLJ7|Q921R2	0	0	C63N15O23H103S0	1437.74	18	0.449052	0.347485	0.153801	0.0496618	0	0.195946	0.337319	0.293875	0.17286	0	0	-0.00876007	-0.0113816	-0.00970123	0.0298429		0.0346103	Value 1.11961666242 was not used due to low maximum possible change	-0.069258	0.242236		0.069196	0.158601	0.0346103
RiboM_AM1148_LiverAL01R_T0days_MS_rep1Q1-27.csv	P62301	40S ribosomal protein S13	LTSDDVKEQIYK	1438.74	3	9.35	480.255786891 480.590791706 480.927651822 481.260419717 481.595147939	171168.734375 123303.084478 56895.9471997 29706.1914355 5126.17755275	P62301|Q5BLJ7|Q921R2	0	0	C63N15O23H103S0	1437.74	18	0.449052	0.347485	0.153801	0.0496618	0	0.195946	0.337319	0.293875	0.17286	0	0	0.000122696	-0.0239176	-0.00449716	0.0282921		-0.00048476	Value 2.35278646962 was not used due to low maximum possible change	-0.0321057	0.229647		0.0656857	0.142873	-0.00048476
RiboM_AM1119_AL01Liver_T0Days_MS_rep1Q1-20.csv	P62889	60S ribosomal protein L30	KSEIEYYAMLAK	1445.73	2	14.33	723.378421159 723.881257611 724.379528461 724.879580395 725.380684437	13995.5410156 10236.8238944 5561.84375114 2493.41579425 1070.81066654	P62889|Q58DZ3|Q497D7|Q5PR15	0	0	C66N14O20H104S1	1444.73	22	0.421017	0.341135	0.172709	0.0651387	0	0.157967	0.310963	0.314171	0.216899	0	0	0.0124476	-0.0240844	-0.000449626	0.0120864		-0.0473205	Value 0.798226683849 was not used due to low maximum possible change	-0.00317842	0.0796416		0.00971423	0.0644554	-0.0473205
RiboM_AM1119_AL01Liver_T0Days_MS_rep1Q1-20.csv	P62889	60S ribosomal protein L30	KSEIEYYAMLAK	1445.73	3	14.33	482.584530802 482.920942896 483.260027642 483.586313373 483.919010294	4246.00830078 3586.63766303 2447.23351773 1049.58783889 470.992796837	P62889|Q58DZ3|Q497D7|Q5PR15	0	0	C66N14O20H104S1	1444.73	22	0.421017	0.341135	0.172709	0.0651387	0	0.157967	0.310963	0.314171	0.216899	0	0	-0.0462413	-0.0245594	0.0432971	0.0275036		0.175789	Value 0.813969186098 was not used due to low maximum possible change	0.306069	0.181231		0.221029	0.0736963	0.175789
RiboM_AM1136_LiverAL2_T0hrs_MS_rep2Q1-4.csv	P62889	60S ribosomal protein L30	KSEIEYYAMLAK	1445.73	1	14.33	1445.74611502 1446.74830352 1447.75053804 1448.74935405 1449.75374585	20178.2109375 15927.8571981 6740.36471387 2350.47356908 802.990253195	P62889|Q58DZ3|Q497D7|Q5PR15	0	0	C66N14O20H104S1	1444.73	22	0.421017	0.341135	0.172709	0.0651387	0	0.157967	0.310963	0.314171	0.216899	0	0	0.0254342	0.0112749	-0.0235756	-0.0131335		-0.0966898	Value -0.373682493088 was not used due to low maximum possible change	-0.166657	-0.0865413		-0.116629	0.0436211	-0.0966898
RiboM_AM1136_LiverAL2_T0hrs_MS_rep2Q1-4.csv	P62889	60S ribosomal protein L30	KSEIEYYAMLAK	1445.73	2	14.33	723.37511894 723.876629036 724.376811344 724.877284612 725.376730185	172786.28125 127507.804285 58641.3828769 21019.7203678 6617.45740848	P62889|Q58DZ3|Q497D7|Q5PR15	0	0	C66N14O20H104S1	1444.73	22	0.421017	0.341135	0.172709	0.0651387	0	0.157967	0.310963	0.314171	0.216899	0	0	0.0337374	-0.00554901	-0.0183713	-0.00981713		-0.128255	Value 0.183910015956 was not used due to low maximum possible change	-0.129867	-0.0646885		-0.107604	0.0371743	-0.128255
RiboM_AM1136_LiverAL2_T0hrs_MS_rep2Q1-4.csv	P62889	60S ribosomal protein L30	KSEIEYYAMLAK	1445.73	3	14.33	482.58268528 482.91751848 483.252991643 483.584801051 483.920036204	72713.578125 58329.4378762 34652.2081662 12773.1221288 5525.41750795	P62889|Q58DZ3|Q497D7|Q5PR15	0	0	C66N14O20H104S1	1444.73	22	0.421017	0.341135	0.172709	0.0651387	0	0.157967	0.310963	0.314171	0.216899	0	0	-0.0135857	-0.0143019	0.0214555	0.00643209		0.0516468	Value 0.474006327544 was not used due to low maximum possible change	0.15167	0.0423833		0.0818999	0.0605996	0.0516468
RiboM_AM1119_AL01Liver_T0Days_MS_rep1Q1-20.csv	P62702	40S ribosomal protein S4, X isoform	VNDTIQIDLETGK	1445.75	2	14.63	723.379897043 723.88200539 724.381240038 724.881900903 725.382790938	13995.5410156 10191.412641 5155.88751147 1768.584315 963.273672776	P62702|Q545X8|Q3UXQ6|Q545F8|Q3V1Z5|V9GWY0	0	0	C61N16O24H104S0	1444.74	20	0.455953	0.344686	0.150924	0.0484368	0	0.182434	0.330012	0.301657	0.185897	0	0	-0.00610054	-0.0171084	0.014799	0.00840993		0.0223039	Value 1.16588172792 was not used due to low maximum possible change	0.0981806	0.0611807		0.0605551	0.0379422	0.0223039
RiboM_AM1119_AL01Liver_T0Days_MS_rep1Q1-20.csv	P62702	40S ribosomal protein S4, X isoform	VNDTIQIDLETGK	1445.75	3	14.63	482.586949941 482.92164322 483.261056409 483.589679005 483.931852824	4112.7734375 3390.18038304 2517.26208232 1006.59597708 2286.45040788	P62702|Q545X8|Q3UXQ6|Q545F8|Q3V1Z5|V9GWY0	0	0	C61N16O24H104S0	1444.74	20	0.455953	0.344686	0.150924	0.0484368	0	0.182434	0.330012	0.301657	0.185897	0	0	-0.0829733	-0.0372373	0.0773613	0.0428494		0.303355	Value 2.53760906543 was not used due to low maximum possible change	0.513237	0.311721		0.376104	0.118834	0.303355
RiboM_AM1136_LiverAL2_T0hrs_MS_rep2Q1-4.csv	P62702	40S ribosomal protein S4, X isoform	VNDTIQIDLETGK	1445.75	1	14.63	1445.74661188 1446.7487706 1447.75155625 1448.74987821 1449.75697605	20178.2109375 16099.6867034 6637.58026136 2221.67128384 826.78395113	P62702|Q545X8|Q3UXQ6|Q545F8|Q3V1Z5|V9GWY0	0	0	C61N16O24H104S0	1444.74	20	0.455953	0.344686	0.150924	0.0484368	0	0.182434	0.330012	0.301657	0.185897	0	0	-0.00891046	0.0119976	-0.0038707	0.000783611		0.0325772	Value -0.817595752901 was not used due to low maximum possible change	-0.0256793	0.00570062		0.00419949	0.0291572	0.0325772
RiboM_AM1136_LiverAL2_T0hrs_MS_rep2Q1-4.csv	P62702	40S ribosomal protein S4, X isoform	VNDTIQIDLETGK	1445.75	2	14.63	723.376426435 723.877905567 724.378220747 724.879256468	172786.28125 124094.413406 55309.0433468 18517.5125283	P62702|Q545X8|Q3UXQ6|Q545F8|Q3V1Z5|V9GWY0	0	0	C61N16O24H104S0	1444.74	20	0.455953	0.344686	0.150924	0.0484368	0	0.182434	0.330012	0.301657	0.185897	0	0	0.0101463	-0.00993574	-0.00172559	0.001515		-0.0370956	Value 0.677089759404 was not used due to low maximum possible change	-0.0114481	0.0110213		-0.0125074	0.024076	-0.0370956
RiboM_AM1136_LiverAL2_T0hrs_MS_rep2Q1-4.csv	P62702	40S ribosomal protein S4, X isoform	VNDTIQIDLETGK	1445.75	3	14.63	482.59184517 482.927824726 483.262233208 483.59306179 483.931069084	13156.3740234 9935.02785119 7494.70689847 3115.64991182 1857.99832156	P62702|Q545X8|Q3UXQ6|Q545F8|Q3V1Z5|V9GWY0	0	0	C61N16O24H104S0	1444.74	20	0.455953	0.344686	0.150924	0.0484368	0	0.182434	0.330012	0.301657	0.185897	0	0	-0.0655762	-0.0498936	0.071459	0.0440108		0.23975	Value 3.40009390401 was not used due to low maximum possible change	0.474079	0.320171		0.344667	0.119069	0.23975
RiboM_AM1119_AL01Liver_T0Days_MS_rep1Q1-20.csv	Q52KP0	MCG13615, isoform CRA_a	IEEIKDFLLTAR	1447.82	3	17.57	483.281348412 483.615410124 483.948938431 484.279096622	6330.54833984 5036.15389527 2602.9524906 1219.67651544	Q52KP0|Q9JJI8	0	0	C66N16O20H110S0	1446.81	22	0.435854	0.353269	0.159197	0.0516797	0	0.161343	0.317651	0.313679	0.207326	0	0	-0.0190778	-0.0217106	0.0121698	0.0286185		0.0694974	Value 0.609533256941 was not used due to low maximum possible change	0.078778	0.183868		0.110715	0.0635228	0.0694974
RiboM_AM1136_LiverAL2_T0hrs_MS_rep2Q1-4.csv	Q52KP0	MCG13615, isoform CRA_a	IEEIKDFLLTAR	1447.82	3	17.57	483.27783425 483.610383117 483.943823948 484.276500904 484.615084266	105589.195312 92271.0712293 43377.6081905 15855.1506084 4284.86783358	Q52KP0|Q9JJI8	0	0	C66N16O20H110S0	1446.81	22	0.435854	0.353269	0.159197	0.0516797	0	0.161343	0.317651	0.313679	0.207326	0	0	-0.0251495	0.0056323	0.00952603	0.00999116		0.0916158	Value -0.158129270409 was not used due to low maximum possible change	0.0616643	0.0641913		0.0724905	0.0166112	0.0916158
RiboM_AM1148_LiverAL01R_T0days_MS_rep1Q1-27.csv	Q52KP0	MCG13615, isoform CRA_a	IEEIKDFLLTAR	1447.82	3	16.2	483.27997525 483.613529997 483.947198977 484.280770942 484.618440874	45613.0039062 36836.710329 17449.3840741 6737.31933594 2285.99620466	Q52KP0|Q9JJI8	0	0	C66N16O20H110S0	1446.81	22	0.435854	0.353269	0.159197	0.0516797	0	0.161343	0.317651	0.313679	0.207326	0	0	-0.00811051	-0.00782707	0.00443701	0.0115006		0.0295454	Value 0.219748389323 was not used due to low maximum possible change	0.0287219	0.073889		0.0440521	0.0258428	0.0295454
RiboM_AM1119_AL01Liver_T0Days_MS_rep1Q1-20.csv	Q3UW40	60S ribosomal protein L24	MKVELCSFSGYK	1448.69	2	13.23	724.850471929 725.354606621 725.852937814 726.366195613 726.875763581	1294.99731445 1173.10587013 761.257629828 864.684217799 586.895861426	Q3UW40|Q8BP67|Q9CS31|Q8BT08|F6RSK3	0	0	C64N15O19H101S2	1447.68	16	0.41189	0.329123	0.183055	0.0759321	0	0.200101	0.328452	0.290151	0.181296	0	0	-0.0955775	-0.0425833	0.00288751	0.135273		0.451286	Value 63.4578903034 was not used due to low maximum possible change	0.0269619	1.28387		0.587371	0.639407	0.451286
RiboM_AM1119_AL01Liver_T0Days_MS_rep1Q1-20.csv	Q3UW40	60S ribosomal protein L24	MKVELCSFSGYK	1448.69	3	13.23	483.57162505 483.907486328 484.248146906 484.577056812 484.915699143	4892.85449219 3676.1134223 3030.83171106 1083.49387382 587.308728247	Q3UW40|Q8BP67|Q9CS31|Q8BT08|F6RSK3	0	0	C64N15O19H101S2	1447.68	16	0.41189	0.329123	0.183055	0.0759321	0	0.200101	0.328452	0.290151	0.181296	0	0	-0.0261183	-0.0392839	0.0559074	0.00949479		0.123322	Value 58.5410122616 was not used due to low maximum possible change	0.522031	0.0901141		0.245156	0.240355	0.123322
RiboM_AM1136_LiverAL2_T0hrs_MS_rep2Q1-4.csv	Q3UW40	60S ribosomal protein L24	MKVELCSFSGYK	1448.69	2	13.23	724.850447469 725.354742045 725.854860957 726.357199735 726.86619247	43372.8203125 43186.6905398 25886.5287737 15790.7963517 6185.34395928	Q3UW40|Q8BP67|Q9CS31|Q8BT08|F6RSK3	0	0	C64N15O19H101S2	1447.68	16	0.41189	0.329123	0.183055	0.0759321	0	0.200101	0.328452	0.290151	0.181296	0	0	-0.0736656	0.00765002	0.0188098	0.0472057		0.347825	Value -11.4000990753 was not used due to low maximum possible change	0.175636	0.448025		0.323828	0.137771	0.347825
RiboM_AM1136_LiverAL2_T0hrs_MS_rep2Q1-4.csv	Q3UW40	60S ribosomal protein L24	MKVELCSFSGYK	1448.69	3	13.23	483.568907208 483.903499355 484.238553726 484.571458944 484.907866639	135779.84375 110827.577074 65066.0645795 26384.6782582 9102.35872102	Q3UW40|Q8BP67|Q9CS31|Q8BT08|F6RSK3	0	0	C64N15O19H101S2	1447.68	16	0.41189	0.329123	0.183055	0.0759321	0	0.200101	0.328452	0.290151	0.181296	0	0	-0.0102435	-0.00128705	0.00941488	0.00211569		0.0483666	Value 1.91797182053 was not used due to low maximum possible change	0.0879107	0.0200798		0.052119	0.0340708	0.0483666
RiboM_AM1148_LiverAL01R_T0days_MS_rep1Q1-27.csv	Q3UW40	60S ribosomal protein L24	MKVELCSFSGYK	1448.69	2	12.1	724.857849273 725.363183046 725.86404022 726.365376277 726.872260956	15948.2988281 14497.5934015 9463.1996864 7422.93491543 3960.89824839	Q3UW40|Q8BP67|Q9CS31|Q8BT08	0	0	C64N15O19H101S2	1447.68	16	0.41189	0.329123	0.183055	0.0759321	0	0.200101	0.328452	0.290151	0.181296	0	0	-0.0749447	-0.0228272	0.0168771	0.0808948		0.353865	Value 34.0172758068 was not used due to low maximum possible change	0.157589	0.767765		0.426406	0.311489	0.353865
RiboM_AM1148_LiverAL01R_T0days_MS_rep1Q1-27.csv	Q3UW40	60S ribosomal protein L24	MKVELCSFSGYK	1448.69	3	12.1	483.573849822 483.909576134 484.249853205 484.578426459 484.919121339	34915.7421875 27633.4336293 21446.0702962 9056.85258274 6145.07050793	Q3UW40|Q8BP67|Q9CS31|Q8BT08	0	0	C64N15O19H101S2	1447.68	16	0.41189	0.329123	0.183055	0.0759321	0	0.200101	0.328452	0.290151	0.181296	0	0	-0.036662	-0.0321555	0.0474186	0.0213989		0.173106	Value 47.9183678004 was not used due to low maximum possible change	0.442768	0.203095		0.27299	0.147795	0.173106
RiboM_AM1119_AL01Liver_T0Days_MS_rep1Q1-20.csv	Q5XJF6	Ribosomal protein	AVDIPHMDIEALK	1451.76	2	16.67	726.389236325 726.890414316 727.390190134 727.891371728 728.395135845	9197.40917969 6779.22301685 4259.15005417 1564.79794401 834.877267831	Q5XJF6|Q3U561|P53026|Q99JL6	0	0	C64N16O20H106S1	1450.75	25	0.426693	0.33959	0.170149	0.0635681	0	0.141631	0.299136	0.322585	0.236647	0	0	-0.00480505	-0.0286246	0.0252199	0.00820971		0.0168562	0.707591	0.165445	0.0474333		0.234332	0.321946	0.0168562
RiboM_AM1119_AL01Liver_T0Days_MS_rep1Q1-20.csv	Q5XJF6	Ribosomal protein	AVDIPHMDIEALK	1451.76	3	16.67	484.594301344 484.928303894 485.262061792 485.595226647 485.931506405	52059.2773438 41594.2358155 21142.0730758 7787.55921334 2498.88212175	Q5XJF6|Q3U561|P53026|Q99JL6	0	0	C64N16O20H106S1	1450.75	25	0.426693	0.33959	0.170149	0.0635681	0	0.141631	0.299136	0.322585	0.236647	0	0	-0.00200788	-0.000275351	0.00232254	-3.93e-05		0.00704367	0.00680659	0.0152361	-0.00022713		0.00721482	0.00632245	0.00704367
RiboM_AM1136_LiverAL2_T0hrs_MS_rep2Q1-4.csv	Q5XJF6	Ribosomal protein	AVDIPHMDIEALK	1451.76	2	16.67	726.383603028 726.884175681 727.38241146 727.886407002	73995.265625 54153.0970065 33768.2216933 11435.3318772	Q5XJF6|Q3U561|P53026|Q99JL6	0	0	C64N16O20H106S1	1450.75	25	0.426693	0.33959	0.170149	0.0635681	0	0.141631	0.299136	0.322585	0.236647	0	0	0.000156677	-0.0272016	0.024647	0.00239789		-0.000549624	0.672416	0.161687	0.0138543		0.211852	0.315676	-0.000549624
RiboM_AM1136_LiverAL2_T0hrs_MS_rep2Q1-4.csv	Q5XJF6	Ribosomal protein	AVDIPHMDIEALK	1451.76	3	16.67	484.590749341 484.924996494 485.259024204 485.592948933 485.927333694	349713.375 274739.568052 137982.805589 51483.8397291 15254.2926546	Q5XJF6|Q3U561|P53026|Q99JL6	0	0	C64N16O20H106S1	1450.75	25	0.426693	0.33959	0.170149	0.0635681	0	0.141631	0.299136	0.322585	0.236647	0	0	0.00297243	-0.00203858	-0.000619951	-0.000313895		-0.0104273	0.0503933	-0.00406695	-0.0018136		0.00852135	0.0281519	-0.0104273
RiboM_AM1148_LiverAL01R_T0days_MS_rep1Q1-27.csv	Q5XJF6	Ribosomal protein	AVDIPHMDIEALK	1451.76	2	15.22	726.386075398 726.887869609 727.38769616 727.887012381 728.389793517	53360.40625 41441.4137795 24481.0613841 9636.81189874 6917.30283107	Q5XJF6|Q3U561|P53026|Q99JL6	0	0	C64N16O20H106S1	1450.75	25	0.426693	0.33959	0.170149	0.0635681	0	0.141631	0.299136	0.322585	0.236647	0	0	-0.0127891	-0.0181384	0.0197451	0.0111824		0.0448643	0.448377	0.12953	0.0646087		0.171845	0.187869	0.0448643
RiboM_AM1148_LiverAL01R_T0days_MS_rep1Q1-27.csv	Q5XJF6	Ribosomal protein	AVDIPHMDIEALK	1451.76	3	15.22	484.593496592 484.927880097 485.261397821 485.596517753 485.931410046	253478.984375 202376.555277 114231.637894 40376.5680686 11761.6777296	Q5XJF6|Q3U561|P53026|Q99JL6	0	0	C64N16O20H106S1	1450.75	25	0.426693	0.33959	0.170149	0.0635681	0	0.141631	0.299136	0.322585	0.236647	0	0	-0.0114697	-0.00807701	0.016974	0.00257271		0.0402357	0.199661	0.111351	0.0148644		0.0915282	0.0828533	0.0402357
RiboM_AM1119_AL01Liver_T0Days_MS_rep1Q1-20.csv	P62717	60S ribosomal protein L18a	DLTTAGAVTQCYR	1455.69	2	11.35	728.349957849 728.851017647 729.351729419 729.854231751 730.357234873	36469.7460938 26245.3550375 13116.7189266 4640.51191384 1978.27051297	P62717|Q3THJ0|Q05CK2|F6YJW4	0	0	C60N18O22H98S1	1454.68	24	0.4404	0.334089	0.164763	0.0607478	0	0.151385	0.306126	0.31753	0.224959	0	0	0.0127959	-0.00794789	-0.00176617	-0.00308187		-0.0442742	Value 0.284225943947 was not used due to low maximum possible change	-0.0115611	-0.0187678		-0.0248677	0.0171885	-0.0442742
RiboM_AM1119_AL01Liver_T0Days_MS_rep1Q1-20.csv	P62717	60S ribosomal protein L18a	DLTTAGAVTQCYR	1455.69	3	11.35	485.903751291 486.243244072 486.573480901 486.910150785	5134.74511719 4419.13576309 1900.25403515 918.259046025	P62717|Q3THJ0|Q05CK2|F6YJW4	0	0	C60N18O22H98S1	1454.68	24	0.4404	0.334089	0.164763	0.0607478	0	0.151385	0.306126	0.31753	0.224959	0	0	-0.0253839	0.0230879	-0.0111746	0.0134706		0.0878289	Value -0.825649463942 was not used due to low maximum possible change	-0.0731476	0.0820323		0.0322379	0.0913125	0.0878289
RiboM_AM1136_LiverAL2_T0hrs_MS_rep2Q1-4.csv	P62717	60S ribosomal protein L18a	DLTTAGAVTQCYR	1455.69	1	11.35	1455.68675113 1456.68926878 1457.69291447 1458.69584279 1459.70980954	7192.60351562 5486.29123467 2916.71796892 1219.84298578 476.411936092	P62717|Q3THJ0|Q05CK2|F6YJW4	0	0	C60N18O22H98S1	1454.68	24	0.4404	0.334089	0.164763	0.0607478	0	0.151385	0.306126	0.31753	0.224959	0	0	-0.0126625	-0.00782444	0.0086918	0.0117952		0.0438127	Value 0.279811369824 was not used due to low maximum possible change	0.0568956	0.0718294		0.0575126	0.0140186	0.0438127
RiboM_AM1136_LiverAL2_T0hrs_MS_rep2Q1-4.csv	P62717	60S ribosomal protein L18a	DLTTAGAVTQCYR	1455.69	2	11.35	728.348117211 728.849397244 729.350566698 729.852738314 730.35589109	251554.296875 185916.415363 91034.3802048 35739.0777149 13755.3202377	P62717|Q3THJ0|Q05CK2|F6YJW4	0	0	C60N18O22H98S1	1454.68	24	0.4404	0.334089	0.164763	0.0607478	0	0.151385	0.306126	0.31753	0.224959	0	0	0.00542508	-0.00459285	-0.00342417	0.00259194		-0.0187709	Value 0.164245838054 was not used due to low maximum possible change	-0.0224142	0.0157842		-0.00846698	0.021081	-0.0187709
RiboM_AM1119_AL01Liver_T0Days_MS_rep1Q1-20.csv	Q3UCL7	40S ribosomal protein S3	KPLPDHVSIVEPK	1458.83	3	9.75	486.951967497 487.285742273 487.619660777 487.953427685	38488.1289062 33918.3787435 14832.7886182 5189.98777038	Q3UCL7|P62908|Q5YLW3|Q9CZP6|Q9D0A2|Q3UK56|D3YV43|O89068	0	0	C67N17O19H111S0	1457.82	19	0.430633	0.355268	0.161476	0.0526233	0	0.18087	0.330144	0.302787	0.186199	0	0	-0.0142265	0.0116976	-0.000998757	0.00352764		0.05696	Value -0.465592448597 was not used due to low maximum possible change	-0.00706778	0.0264093		0.0254338	0.032025	0.05696
RiboM_AM1119_AL01Liver_T0Days_MS_rep1Q1-20.csv	Q3UCL7	40S ribosomal protein S3	KPLPDHVSIVEPK	1458.83	4	9.75	365.46611332 365.717060072 365.966867044 366.220836366 366.468191095	9903.06445312 8542.70252938 3726.29441024 2547.12720115 479.526266605	Q3UCL7|P62908|Q5YLW3|Q9CZP6|Q9D0A2|Q3UK56|D3YV43|O89068	0	0	C67N17O19H111S0	1457.82	19	0.430633	0.355268	0.161476	0.0526233	0	0.18087	0.330144	0.302787	0.186199	0	0	-0.0300102	-0.00967818	-0.0107309	0.0504192		0.120155	Value 0.385214436092 was not used due to low maximum possible change	-0.075938	0.377459		0.140558	0.227386	0.120155
RiboM_AM1136_LiverAL2_T0hrs_MS_rep2Q1-4.csv	Q3UCL7	40S ribosomal protein S3	KPLPDHVSIVEPK	1458.83	3	9.75	486.948778953 487.283469428 487.617234378 487.950791015 488.28679681	255443.140625 228518.449063 95252.0753386 31722.1411457 13993.9092832	Q3UCL7|P62908|Q5YLW3|Q9CZP6|Q9D0A2|Q3UK56|D3YV43|O89068	0	0	C67N17O19H111S0	1457.82	19	0.430633	0.355268	0.161476	0.0526233	0	0.18087	0.330144	0.302787	0.186199	0	0	-0.0125149	0.0187785	-0.00556416	-0.000699414		0.0501072	Value -0.747427342343 was not used due to low maximum possible change	-0.0393752	-0.00523609		0.00183197	0.0451579	0.0501072
RiboM_AM1136_LiverAL2_T0hrs_MS_rep2Q1-4.csv	Q3UCL7	40S ribosomal protein S3	KPLPDHVSIVEPK	1458.83	4	9.75	365.463601059 365.71521046 365.964652995 366.216593417 366.465390788	166395.21875 137704.18277 61632.0638961 31140.9377465 5341.3513961	Q3UCL7|P62908|Q5YLW3|Q9CZP6|Q9D0A2|Q3UK56|D3YV43|O89068	0	0	C67N17O19H111S0	1457.82	19	0.430633	0.355268	0.161476	0.0526233	0	0.18087	0.330144	0.302787	0.186199	0	0	-0.0113664	-0.00829467	-0.00618151	0.0258426		0.0455089	Value 0.33014730193 was not used due to low maximum possible change	-0.0437439	0.193468		0.0650777	0.119811	0.0455089
RiboM_AM1148_LiverAL01R_T0days_MS_rep1Q1-27.csv	Q3UCL7	40S ribosomal protein S3	KPLPDHVSIVEPK	1458.83	4	9.73	365.466436988 365.716762748 365.968076655 366.224401138	28266.7285156 26085.15625 10752.6542969 21138.9588982	Q3UCL7|P62908|Q5YLW3|Q9CZP6|Q3UK56|Q9D0A2|D3YV43|O89068	0	0	C67N17O19H111S0	1457.82	19	0.430633	0.355268	0.161476	0.0526233	0	0.18087	0.330144	0.302787	0.186199	0	0	-0.102878	-0.0528087	-0.0367981	0.192485		0.411902	Value 2.10191089832 was not used due to low maximum possible change	-0.260404	1.44102		0.530838	0.856923	0.411902
RiboM_AM1119_AL01Liver_T0Days_MS_rep1Q1-20.csv	P62830	60S ribosomal protein L23	LPAAGVGDMVMATVK	1459.77	2	17.45	730.389298415 730.891619087 731.390534475 731.892496929 732.393236496	29573.515625 20943.6979319 11166.6328639 4512.65455882 2345.68216285	P62830|A2A6F8	0	0	C63N16O19H110S2	1458.76	25	0.414146	0.32846	0.182118	0.0752758	0	0.139284	0.293793	0.32244	0.244484	0	0	0.0326074	-0.0120737	-0.0134285	-0.00710516		-0.118632	Value 0.348271908772 was not used due to low maximum possible change	-0.0956977	-0.0419908		-0.08544	0.0393366	-0.118632
RiboM_AM1119_AL01Liver_T0Days_MS_rep1Q1-20.csv	P62830	60S ribosomal protein L23	LPAAGVGDMVMATVK	1459.77	3	17.45	487.264797828 487.598946142 487.93082718 488.264626242 488.601824305	4914.69726562 3886.8943001 2091.64050263 1294.38269812 365.300498175	P62830|A2A6F8	0	0	C63N16O19H110S2	1458.76	25	0.414146	0.32846	0.182118	0.0752758	0	0.139284	0.293793	0.32244	0.244484	0	0	-0.0108927	-0.00953882	-0.0104975	0.030929		0.0396296	Value 0.275152128866 was not used due to low maximum possible change	-0.0748101	0.182787		0.0492022	0.129065	0.0396296
RiboM_AM1136_LiverAL2_T0hrs_MS_rep2Q1-4.csv	P62830	60S ribosomal protein L23	LPAAGVGDMVMATVK	1459.77	2	17.45	730.386928835 730.888552127 731.388610372 731.888767775 732.388925451	353075.53125 273785.472455 145627.359375 59359.1407954 23347.008441	P62830|A2A6F8	0	0	C63N16O19H110S2	1458.76	25	0.414146	0.32846	0.182118	0.0752758	0	0.139284	0.293793	0.32244	0.244484	0	0	0.0103013	0.000668927	-0.0070527	-0.00391755		-0.0374781	Value -0.0192955523907 was not used due to low maximum possible change	-0.0502608	-0.0231523		-0.0369638	0.0135616	-0.0374781
RiboM_AM1136_LiverAL2_T0hrs_MS_rep2Q1-4.csv	P62830	60S ribosomal protein L23	LPAAGVGDMVMATVK	1459.77	3	17.45	487.26118376 487.595387997 487.928903653 488.262690752 488.595745988	89138.671875 70587.6607253 39019.640625 19900.4364989 6174.30242376	P62830|A2A6F8	0	0	C63N16O19H110S2	1458.76	25	0.414146	0.32846	0.182118	0.0752758	0	0.139284	0.293793	0.32244	0.244484	0	0	-0.00646196	-0.00562114	-0.00365766	0.0157408		0.0235098	Value 0.162144804345 was not used due to low maximum possible change	-0.0260662	0.0930263		0.0301566	0.0598238	0.0235098
RiboM_AM1148_LiverAL01R_T0days_MS_rep1Q1-27.csv	P62830	60S ribosomal protein L23	LPAAGVGDMVMATVK	1459.77	3	15.97	487.272129666 487.597911841 487.934555934 488.278024106 488.605177484	4865.62597656 3833.44317365 2561.29469656 2911.97574699 2699.44929343	P62830	0	0	C63N16O19H110S2	1458.76	25	0.414146	0.32846	0.182118	0.0752758	0	0.139284	0.293793	0.32244	0.244484	0	0	-0.0708276	-0.0579728	-0.00139277	0.130193		0.257684	Value 1.67225529886 was not used due to low maximum possible change	-0.00992553	0.769428		0.339062	0.395998	0.257684
RiboM_AM1119_AL01Liver_T0Days_MS_rep1Q1-20.csv	P62911	MCG49690	SYCAEIAHNVSSK	1465.67	2	8.22	733.342605195 733.843639756 734.344272917 734.846497166 735.354156074	15240.0957031 11314.7458821 6063.3183977 2209.02933206 862.269610008	A2AD25|Q5PR09|P62911|F6WJV0	0	0	C61N18O22H96S1	1464.67	25	0.436016	0.335432	0.166663	0.0618887	0	0.144265	0.300867	0.321158	0.23371	0	0	0.00157585	-0.0105498	0.00743429	0.00153962		-0.00540136	Value 0.305216395475 was not used due to low maximum possible change	0.04812	0.00896059		0.0172264	0.0277016	-0.00540136
RiboM_AM1119_AL01Liver_T0Days_MS_rep1Q1-20.csv	P62911	MCG49690	SYCAEIAHNVSSK	1465.67	3	8.22	489.232946035 489.567910348 489.902220156 490.239553239 490.576385017	45464.5351562 34587.6397768 17293.8999197 7663.84043265 2279.87889858	A2AD25|Q5PR09|P62911|F6WJV0	0	0	C61N18O22H96S1	1464.67	25	0.436016	0.335432	0.166663	0.0618887	0	0.144265	0.300867	0.321158	0.23371	0	0	-0.00306135	-0.00605732	-0.00197472	0.0110934		0.010493	Value 0.175244993392 was not used due to low maximum possible change	-0.0127818	0.0645635		0.0207582	0.0396813	0.010493
RiboM_AM1136_LiverAL2_T0hrs_MS_rep2Q1-4.csv	P62911	MCG49690	SYCAEIAHNVSSK	1465.67	2	8.22	733.341658755 733.842015208 734.34287189 734.843456736 735.353296689	129754.070312 109506.005041 58593.260171 22530.002682 8405.12320774	A2AD25|Q5PR09|P62911|F6WJV0	0	0	C61N18O22H96S1	1464.67	25	0.436016	0.335432	0.166663	0.0618887	0	0.144265	0.300867	0.321158	0.23371	0	0	-0.0310197	0.00636451	0.0162219	0.00843334		0.106323	Value -0.184132163298 was not used due to low maximum possible change	0.105	0.049082		0.0868014	0.0326726	0.106323
RiboM_AM1136_LiverAL2_T0hrs_MS_rep2Q1-4.csv	P62911	MCG49690	SYCAEIAHNVSSK	1465.67	3	8.22	489.231061711 489.565860577 489.899860318 490.238675862 490.569402089	365154.5 273776.097579 138868.910369 59096.2523415 15758.0398102	A2AD25|Q5PR09|P62911|F6WJV0	0	0	C61N18O22H96S1	1464.67	25	0.436016	0.335432	0.166663	0.0618887	0	0.144265	0.300867	0.321158	0.23371	0	0	0.00030413	-0.00829946	-0.00072963	0.00872496		-0.00104243	Value 0.240112491376 was not used due to low maximum possible change	-0.00472269	0.0507792		0.0150047	0.0310363	-0.00104243
RiboM_AM1148_LiverAL01R_T0days_MS_rep1Q1-27.csv	P62911	60S ribosomal protein L32	SYCAEIAHNVSSK	1465.67	2	8.05	733.344711069 733.84903283 734.34759999 734.861427018 735.358605546	33566.7265625 14809.3358224 17035.0080287 4875.65723659 8411.12056219	P62911|A2AD25|Q5PR09|F6WJV0	0	0	C61N18O22H96S1	1464.67	25	0.436016	0.335432	0.166663	0.0618887	0	0.144265	0.300867	0.321158	0.23371	0	0	0.0415525	-0.124733	0.0757015	0.00747943		-0.142424	Value 3.60867542984 was not used due to low maximum possible change	0.489994	0.0435303		0.130367	0.325029	-0.142424
RiboM_AM1148_LiverAL01R_T0days_MS_rep1Q1-27.csv	P62911	60S ribosomal protein L32	SYCAEIAHNVSSK	1465.67	3	8.05	489.232535397 489.565832181 489.899695054 490.239430458 490.575669289	107941.414062 80965.2986567 39877.094156 20888.7667073 4591.96816058	P62911|A2AD25|Q5PR09|F6WJV0	0	0	C61N18O22H96S1	1464.67	25	0.436016	0.335432	0.166663	0.0618887	0	0.144265	0.300867	0.321158	0.23371	0	0	-0.00368416	-0.0111464	-0.00694541	0.021776		0.0126277	Value 0.322477582057 was not used due to low maximum possible change	-0.0449556	0.126736		0.0314694	0.0873829	0.0126277
RiboM_AM1119_AL01Liver_T0Days_MS_rep1Q1-20.csv	P62082	40S ribosomal protein S7	KAIIIFVPVPQLK	1465.95	2	19.63	733.482368477 733.9828526 734.482612194 734.990349872	5506.36132812 4787.07234663 2372.28369141 1096.94631684	P62082|Q4FZE6|J3QJZ3|F6SVV1	0	0	C73N16O15H124S0	1464.94	16	0.408444	0.362695	0.171709	0.0571526	0	0.195994	0.339141	0.294169	0.170696	0	0	-0.00834952	-0.0148648	0.00066239	0.0225519		0.0393011	Value 0.631088679691 was not used due to low maximum possible change	0.00540901	0.198619		0.0811095	0.103167	0.0393011
RiboM_AM1119_AL01Liver_T0Days_MS_rep1Q1-20.csv	P62082	40S ribosomal protein S7	KAIIIFVPVPQLK	1465.95	3	19.63	489.326232857 489.662468578 489.994059266 490.320936768	3179.19824219 2700.53465813 1439.0 606.61195768	P62082|Q4FZE6|J3QJZ3|F6SVV1	0	0	C73N16O15H124S0	1464.94	16	0.408444	0.362695	0.171709	0.0571526	0	0.195994	0.339141	0.294169	0.170696	0	0	-0.00730047	-0.0219485	0.00986081	0.0193882		0.0343632	Value 0.931829974734 was not used due to low maximum possible change	0.0805224	0.170755		0.0952135	0.0693725	0.0343632
RiboM_AM1136_LiverAL2_T0hrs_MS_rep2Q1-4.csv	P62082	40S ribosomal protein S7	KAIIIFVPVPQLK	1465.95	2	19.63	733.476771872 733.980822571 734.480763944 734.981550585 735.480585696	28647.7050781 25319.1817841 11338.9135123 4391.61289795 1576.26692812	P62082|Q4FZE6|J3QJZ3|F6SVV1	0	0	C73N16O15H124S0	1464.94	16	0.408444	0.362695	0.171709	0.0571526	0	0.195994	0.339141	0.294169	0.170696	0	0	0.00258599	0.000577746	-0.00902086	0.00585712		-0.0121722	Value -0.0245283406781 was not used due to low maximum possible change	-0.0736634	0.0515846		-0.011417	0.0626274	-0.0121722
RiboM_AM1148_LiverAL01R_T0days_MS_rep1Q1-27.csv	P62082	40S ribosomal protein S7	KAIIIFVPVPQLK	1465.95	2	18.2	733.478302987 733.982556805 734.482026503 734.985735221	25505.7285156 22835.2204788 10496.3776399 4260.59375	P62082|Q4FZE6|J3QJZ3|F6SVV1	0	0	C73N16O15H124S0	1464.94	16	0.408444	0.362695	0.171709	0.0571526	0	0.195994	0.339141	0.294169	0.170696	0	0	-0.00421913	-0.000793842	-0.00535797	0.0103709		0.0198594	Value 0.0337027877299 was not used due to low maximum possible change	-0.0437526	0.0913386		0.0224818	0.0675838	0.0198594
RiboM_AM1119_AL01Liver_T0Days_MS_rep1Q1-20.csv	Q3UCL7	40S ribosomal protein S3	DEILPTTPISEQK	1470.77	2	14.05	735.890890819 736.392390139 736.893844492 737.392693105 737.896452842	35420.9179688 27017.2915136 12371.2293095 4614.50143937 1376.04764237	Q3UCL7|P62908|Q5YLW3|Q9CZP6|Q9D0A2|Q3UK56|D3YV43|O89068	0	0	C64N15O24H107S0	1469.76	23	0.44326	0.348329	0.15685	0.0515612	0	0.157301	0.31409	0.315627	0.212982	0	0	0.00271301	-0.00816315	-0.00108828	0.00653842		-0.00948739	Value 0.23841562626 was not used due to low maximum possible change	-0.00685412	0.0405053		0.00805461	0.028134	-0.00948739
RiboM_AM1136_LiverAL2_T0hrs_MS_rep2Q1-4.csv	Q3UCL7	40S ribosomal protein S3	DEILPTTPISEQK	1470.77	1	14.05	1470.76519381 1471.77145313 1472.77130556 1473.77329262 1474.77762805	5479.05957031 4483.68446013 2097.08072605 799.83321181 316.969406128	Q3UCL7|P62908|Q5YLW3|Q9CZP6|Q9D0A2|Q3UK56|D3YV43|O89068	0	0	C64N15O24H107S0	1469.76	23	0.44326	0.348329	0.15685	0.0515612	0	0.157301	0.31409	0.315627	0.212982	0	0	-0.0171941	0.000334068	0.00622413	0.0106359		0.0601277	Value -0.00975688822665 was not used due to low maximum possible change	0.0392004	0.065889		0.0550724	0.0140441	0.0601277
RiboM_AM1136_LiverAL2_T0hrs_MS_rep2Q1-4.csv	Q3UCL7	40S ribosomal protein S3	DEILPTTPISEQK	1470.77	2	14.05	735.888799709 736.390052703 736.8910436 737.391153607 737.891981366	431889.5 337126.533477 146620.676333 51430.130048 13033.719975	Q3UCL7|P62908|Q5YLW3|Q9CZP6|Q9D0A2|Q3UK56|D3YV43|O89068	0	0	C64N15O24H107S0	1469.76	23	0.44326	0.348329	0.15685	0.0515612	0	0.157301	0.31409	0.315627	0.212982	0	0	0.00333756	0.000278532	-0.00523645	0.00162036		-0.0116714	Value -0.00813489683787 was not used due to low maximum possible change	-0.0329799	0.0100381		-0.0115377	0.0215093	-0.0116714
RiboM_AM1136_LiverAL2_T0hrs_MS_rep2Q1-4.csv	Q3UCL7	40S ribosomal protein S3	DEILPTTPISEQK	1470.77	3	14.05	490.929532412 491.263406469 491.597400964 491.934360743 492.274692394	14002.9580078 15092.3305407 6196.01751262 2624.80128756 3274.88899966	Q3UCL7|P62908|Q5YLW3|Q9CZP6|Q9D0A2|Q3UK56|D3YV43|O89068	0	0	C64N15O24H107S0	1469.76	23	0.44326	0.348329	0.15685	0.0515612	0	0.157301	0.31409	0.315627	0.212982	0	0	-0.0739456	0.0497166	0.00656361	0.0176653		0.258588	Value -1.45203973585 was not used due to low maximum possible change	0.0413385	0.109436		0.136454	0.111116	0.258588
RiboM_AM1148_LiverAL01R_T0days_MS_rep1Q1-27.csv	Q3UCL7	40S ribosomal protein S3	DEILPTTPISEQK	1470.77	2	12.42	735.891787293 736.392476163 736.894364794 737.394436814	203694.03125 161472.553627 72210.2969613 25800.198032	Q3UCL7|P62908|Q5YLW3|Q9CZP6|Q3UK56|Q9D0A2|D3YV43|O89068	0	0	C64N15O24H107S0	1469.76	23	0.44326	0.348329	0.15685	0.0515612	0	0.157301	0.31409	0.315627	0.212982	0	0	-0.00348409	0.000290741	-0.00094811	0.00414146		0.0121839	Value -0.00849148618671 was not used due to low maximum possible change	-0.00597132	0.0256562		0.0106229	0.0158714	0.0121839
RiboM_AM1119_AL01Liver_T0Days_MS_rep1Q1-20.csv	Q80UT7	Ribosomal protein L7A	AGVNTVTTLVENKK	1473.83	3	10.97	491.950628698 492.284268641 492.618759199 492.953056379 493.284484648	34994.6523438 29761.7817245 12551.6429044 4549.2044135 4412.44449678	Q80UT7|Q6P1A9|P12970|Q58ET1|L7N202|Q5EBG5|D3YXT4|F6YI27|F6VBB8|F6ZVW4|Q8CDE3|F6SSI5	0	0	C63N18O22H112S0	1472.82	17	0.444681	0.34945	0.155556	0.0503134	0	0.202743	0.340784	0.289922	0.166551	0	0	-0.0171733	0.0141318	-0.00221991	0.00526143		0.0709822	Value -1.63085453485 was not used due to low maximum possible change	-0.0165214	0.0452646		0.0332418	0.0449736	0.0709822
RiboM_AM1136_LiverAL2_T0hrs_MS_rep2Q1-4.csv	Q80UT7	Ribosomal protein L7A	AGVNTVTTLVENKK	1473.83	3	10.97	491.947887012 492.281356907 492.615955529 492.949009499	180002.15625 149936.152324 65004.5351562 21679.4082031	Q80UT7|Q6P1A9|P12970|Q58ET1|L7N202|Q5EBG5|D3YXT4|F6YI27|F6VBB8|F6ZVW4|Q8CDE3|F6SSI5	0	0	C63N18O22H112S0	1472.82	17	0.444681	0.34945	0.155556	0.0503134	0	0.202743	0.340784	0.289922	0.166551	0	0	-0.0126302	0.0104355	0.000471913	0.00172273		0.0522042	Value -1.20429661742 was not used due to low maximum possible change	0.00351214	0.0148208		0.0235124	0.0254831	0.0522042
RiboM_AM1148_LiverAL01R_T0days_MS_rep1Q1-27.csv	Q80UT7	Uncharacterized protein	AGVNTVTTLVENKK	1473.83	3	10.3	491.962596672 492.297538848 492.632766831 492.966188908	176204.265625 158554.453125 71917.7734375 27362.5211403	Q80UT7|D3YXT4|Q6P1A9|P12970|Q58ET1|L7N202|Q5EBG5|F6YI27|Q8CDE3|F6ZVW4|F6SSI5|V9GX35|F6VBB8	0	0	C63N18O22H112S0	1472.82	17	0.444681	0.34945	0.155556	0.0503134	0	0.202743	0.340784	0.289922	0.166551	0	0	-0.0387173	0.0158504	0.0101387	0.0127282		0.16003	Value -1.82919184591 was not used due to low maximum possible change	0.0754554	0.109502		0.114996	0.0425539	0.16003
RiboM_AM1119_AL01Liver_T0Days_MS_rep1Q1-20.csv	P35980	60S ribosomal protein L18	ILTFDQLALESPK	1474.82	1	18.53	1474.82785656 1475.82450952 1476.82458084 1477.83304893	2362.66870117 2002.4317252 1012.08911133 374.903083628	P35980|Q58EW0|Q642K1|G3UZK4|Q0QEW9|G3UZJ6|G3UX28|G3UYV6	0	0	C68N15O21H111S0	1473.81	22	0.427472	0.354557	0.163587	0.0543842	0	0.158802	0.31565	0.314984	0.210563	0	0	-0.0167227	-0.00643425	0.0123644	0.0107926		0.0622426	Value 0.165378005831 was not used due to low maximum possible change	0.0816683	0.0691041		0.071005	0.00985137	0.0622426
RiboM_AM1119_AL01Liver_T0Days_MS_rep1Q1-20.csv	P35980	60S ribosomal protein L18	ILTFDQLALESPK	1474.82	2	18.53	737.91917329 738.42027335 738.921737927 739.420240694 739.920427712	108827.992188 88734.4023342 39251.4018778 13359.2783997 3182.33666044	P35980|Q58EW0|Q642K1|G3UZK4|Q0QEW9|G3UZJ6|G3UX28|G3UYV6	0	0	C68N15O21H111S0	1473.81	22	0.427472	0.354557	0.163587	0.0543842	0	0.158802	0.31565	0.314984	0.210563	0	0	0.0075387	0.000135504	-0.00669012	-0.000984082		-0.0280593	Value -0.00348281614336 was not used due to low maximum possible change	-0.0441891	-0.006301		-0.0261832	0.0190136	-0.0280593
RiboM_AM1136_LiverAL2_T0hrs_MS_rep2Q1-4.csv	P35980	60S ribosomal protein L18	ILTFDQLALESPK	1474.82	1	18.53	1474.81621068 1475.81970015 1476.82128275 1477.82068872	35464.5 28520.4560585 12990.1861505 4354.96363227	P35980|Q58EW0|Q642K1|G3UZK4|Q0QEW9|G3UZJ6|G3UX28|G3UYV6	0	0	C68N15O21H111S0	1473.81	22	0.427472	0.354557	0.163587	0.0543842	0	0.158802	0.31565	0.314984	0.210563	0	0	0.00858412	-0.00388129	-0.00386536	-0.000837467		-0.0319505	Value 0.0997599243452 was not used due to low maximum possible change	-0.0255313	-0.00536224		-0.020948	0.013874	-0.0319505
RiboM_AM1136_LiverAL2_T0hrs_MS_rep2Q1-4.csv	P35980	60S ribosomal protein L18	ILTFDQLALESPK	1474.82	2	18.53	737.91388904 738.41519612 738.916319238 739.416742824 739.917507751	1072476.875 886644.1875 397991.421883 132365.060567 30425.3337144	P35980|Q58EW0|Q642K1|G3UZK4|Q0QEW9|G3UZJ6|G3UX28|G3UYV6	0	0	C68N15O21H111S0	1473.81	22	0.427472	0.354557	0.163587	0.0543842	0	0.158802	0.31565	0.314984	0.210563	0	0	0.00333188	0.00160018	-0.00371765	-0.00121441		-0.0124014	Value -0.041129032495 was not used due to low maximum possible change	-0.0245556	-0.00777579		-0.0149109	0.00866681	-0.0124014
RiboM_AM1136_LiverAL2_T0hrs_MS_rep2Q1-4.csv	P35980	60S ribosomal protein L18	ILTFDQLALESPK	1474.82	3	18.53	492.27622281 492.610863289 492.946009213 493.282752013 493.621795302	10851.6015625 8897.22460938 3665.12534502 2091.84570312 734.175809649	P35980|Q58EW0|Q642K1|G3UZK4|Q0QEW9|G3UZJ6|G3UX28|G3UYV6	0	0	C68N15O21H111S0	1473.81	22	0.427472	0.354557	0.163587	0.0543842	0	0.158802	0.31565	0.314984	0.210563	0	0	-0.00201584	-0.00572509	-0.0198894	0.0276303		0.00750303	Value 0.147150562101 was not used due to low maximum possible change	-0.131372	0.176915		0.0176819	0.154395	0.00750303
RiboM_AM1148_LiverAL01R_T0days_MS_rep1Q1-27.csv	P35980	60S ribosomal protein L18	ILTFDQLALESPK	1474.82	1	17.58	1474.82046099 1475.82510143 1476.82769627 1477.83375349	15235.9902344 12393.2631842 6008.22885561 3544.20728363	P35980|Q58EW0|Q0QEW9|G3UZK4|Q642K1|G3UZJ6|G3UX28|G3UYV6	0	0	C68N15O21H111S0	1473.81	22	0.427472	0.354557	0.163587	0.0543842	0	0.158802	0.31565	0.314984	0.210563	0	0	-0.0177008	-0.0212403	-0.00199604	0.0409371		0.0658831	Value 0.545933142836 was not used due to low maximum possible change	-0.0131841	0.262117		0.104939	0.141745	0.0658831
RiboM_AM1148_LiverAL01R_T0days_MS_rep1Q1-27.csv	P35980	60S ribosomal protein L18	ILTFDQLALESPK	1474.82	2	17.58	737.915997462 738.417145993 738.918303161 739.417415577 739.920564579	488393.5 401554.489957 178083.3125 60958.2539062 13517.8956601	P35980|Q58EW0|Q0QEW9|G3UZK4|Q642K1|G3UZJ6|G3UX28|G3UYV6	0	0	C68N15O21H111S0	1473.81	22	0.427472	0.354557	0.163587	0.0543842	0	0.158802	0.31565	0.314984	0.210563	0	0	0.00512135	0.00111945	-0.0058502	-0.000390589		-0.0190619	Value -0.0287728971311 was not used due to low maximum possible change	-0.0386414	-0.00250091		-0.0200681	0.0180912	-0.0190619
RiboM_AM1148_LiverAL01R_T0days_MS_rep1Q1-27.csv	P35980	60S ribosomal protein L18	ILTFDQLALESPK	1474.82	3	17.58	492.278758524 492.608162132 492.9499184 493.28544746	4501.85253906 2919.2629633 1521.09119155 1827.56009961	P35980|Q58EW0|Q0QEW9|G3UZK4|Q642K1|G3UZJ6|G3UX28|G3UYV6	0	0	C68N15O21H111S0	1473.81	22	0.427472	0.354557	0.163587	0.0543842	0	0.158802	0.31565	0.314984	0.210563	0	0	-0.00946376	-0.0834956	-0.02235	0.115309		0.0352245	Value 2.14606812438 was not used due to low maximum possible change	-0.147624	0.738317		0.208639	0.467736	0.0352245
RiboM_AM1119_AL01Liver_T0Days_MS_rep1Q1-20.csv	Q5XJF6	Ribosomal protein	KYDAFLASESLIK	1484.8	2	16.15	742.911215265 743.41227898 743.915937896 744.411717635 744.912344287	21846.8261719 18081.0509774 8291.08567233 3550.8780981 1235.85113547	Q5XJF6|Q3U561|P53026|Q99JL6	0	0	C69N15O21H109S0	1483.79	22	0.423188	0.355535	0.165705	0.0555722	0	0.157471	0.314691	0.315696	0.212142	0	0	-0.00118905	-0.00627646	-0.00555203	0.0130175		0.00447486	0.15367	-0.0370158	0.0831421		0.0510677	0.0846277	0.00447486
RiboM_AM1119_AL01Liver_T0Days_MS_rep1Q1-20.csv	Q5XJF6	Ribosomal protein	KYDAFLASESLIK	1484.8	3	16.15	495.613224486 495.94800468 496.2822332 496.614767977 496.949741018	49997.3164062 41031.0039062 20058.1951659 6417.18210879 1919.43470348	Q5XJF6|Q3U561|P53026|Q99JL6	0	0	C69N15O21H109S0	1483.79	22	0.423188	0.355535	0.165705	0.0555722	0	0.157471	0.314691	0.315696	0.212142	0	0	0.00230754	-0.0063458	0.00499783	-0.000959577		-0.00868422	0.155367	0.0333209	-0.00612876		0.0434688	0.077037	-0.00868422
RiboM_AM1136_LiverAL2_T0hrs_MS_rep2Q1-4.csv	Q5XJF6	Ribosomal protein	KYDAFLASESLIK	1484.8	2	16.15	742.904962313 743.405878562 743.90781645 744.406119494	197765.609375 165538.13136 76335.3068487 30061.262674	Q5XJF6|Q3U561|P53026|Q99JL6	0	0	C69N15O21H109S0	1483.79	22	0.423188	0.355535	0.165705	0.0555722	0	0.157471	0.314691	0.315696	0.212142	0	0	-0.00214178	-0.00310133	-0.00318566	0.00842877		0.00806038	0.0759314	-0.021239	0.053834		0.0291467	0.0439	0.00806038
RiboM_AM1136_LiverAL2_T0hrs_MS_rep2Q1-4.csv	Q5XJF6	Ribosomal protein	KYDAFLASESLIK	1484.8	3	16.15	495.606851499 495.941107683 496.275117317 496.608822277 496.942941051	426464.0 352025.746421 170052.831516 55331.7176799 14328.0459475	Q5XJF6|Q3U561|P53026|Q99JL6	0	0	C69N15O21H109S0	1483.79	22	0.423188	0.355535	0.165705	0.0555722	0	0.157471	0.314691	0.315696	0.212142	0	0	0.00162999	-0.00486769	0.0036917	-0.000454001		-0.0061343	0.119178	0.0246128	-0.00289967		0.0336892	0.0586383	-0.0061343
RiboM_AM1119_AL01Liver_T0Days_MS_rep1Q1-20.csv	Q91V55	40S ribosomal protein S5	VNQAIWLLCTGAR	1501.79	2	17.82	751.405394954 751.906245137 752.407070052 752.908093261 753.407293563	37591.7695312 32095.5203692 16848.5214844 6510.80532993 2420.56188026	Q91V55|D3YYM6|P97461	0	0	C66N20O18H108S1	1500.79	23	0.413802	0.344336	0.175469	0.0663929	0	0.149446	0.305325	0.318735	0.226494	0	0	-0.0097917	0.00060422	0.00560684	0.00358064		0.0370399	Value -0.0154885446546 was not used due to low maximum possible change	0.0391361	0.0223649		0.032847	0.00913804	0.0370399
RiboM_AM1119_AL01Liver_T0Days_MS_rep1Q1-20.csv	Q91V55	40S ribosomal protein S5	VNQAIWLLCTGAR	1501.79	3	17.82	501.273733094 501.608290593 501.94245244 502.279477189 502.613900091	6600.56103516 8330.23804198 5009.08457424 2692.6151773 870.83028802	Q91V55|D3YYM6|P97461	0	0	C66N20O18H108S1	1500.79	23	0.413802	0.344336	0.175469	0.0663929	0	0.149446	0.305325	0.318735	0.226494	0	0	-0.122161	0.0237293	0.0458534	0.0525782		0.462109	Value -0.608276535178 was not used due to low maximum possible change	0.320059	0.328407		0.370192	0.0797119	0.462109
RiboM_AM1136_LiverAL2_T0hrs_MS_rep2Q1-4.csv	Q91V55	40S ribosomal protein S5	VNQAIWLLCTGAR	1501.79	1	17.82	1501.79269879 1502.79626505 1503.7970231 1504.79387599	16313.7294922 13087.8331102 6860.53668305 2918.32904725	Q91V55|D3YYM6|P97461	0	0	C66N20O18H108S1	1500.79	23	0.413802	0.344336	0.175469	0.0663929	0	0.149446	0.305325	0.318735	0.226494	0	0	0.00257269	-0.0102959	-0.000368177	0.00809141		-0.00973194	Value 0.263925363716 was not used due to low maximum possible change	-0.0025699	0.0505395		0.0127459	0.0329255	-0.00973194
RiboM_AM1136_LiverAL2_T0hrs_MS_rep2Q1-4.csv	Q91V55	40S ribosomal protein S5	VNQAIWLLCTGAR	1501.79	2	17.82	751.400908197 751.902957975 752.403200573 752.90368053 753.403652318	386695.75 326203.525527 168233.971179 62215.796865 19757.9481632	Q91V55|D3YYM6|P97461	0	0	C66N20O18H108S1	1500.79	23	0.413802	0.344336	0.175469	0.0663929	0	0.149446	0.305325	0.318735	0.226494	0	0	-0.00388377	0.00145703	0.00286764	-0.000440902		0.0146915	Value -0.0373494977769 was not used due to low maximum possible change	0.0200163	-0.0027539		0.0106513	0.0119106	0.0146915
RiboM_AM1136_LiverAL2_T0hrs_MS_rep2Q1-4.csv	Q91V55	40S ribosomal protein S5	VNQAIWLLCTGAR	1501.79	3	17.82	501.270749127 501.604487481 501.938661087 502.275727674 502.608639452	75911.1328125 83379.4485064 49879.8302131 25545.9801753 8135.84718595	Q91V55|D3YYM6|P97461	0	0	C66N20O18H108S1	1500.79	23	0.413802	0.344336	0.175469	0.0663929	0	0.149446	0.305325	0.318735	0.226494	0	0	-0.0903854	0.0108989	0.0370418	0.0424447		0.341909	Value -0.279381363615 was not used due to low maximum possible change	0.258554	0.265112		0.288525	0.0463478	0.341909
RiboM_AM1148_LiverAL01R_T0days_MS_rep1Q1-27.csv	Q91V55	40S ribosomal protein S5	VNQAIWLLCTGAR	1501.79	1	16.87	1501.80027291 1502.80356179 1503.79656565 1504.80453841	4959.51757812 3976.35930095 2377.80916117 1096.00879411	P97461|Q91V55|D3YYM6	0	0	C66N20O18H108S1	1500.79	23	0.413802	0.344336	0.175469	0.0663929	0	0.149446	0.305325	0.318735	0.226494	0	0	-0.0141531	-0.0239124	0.0161397	0.0219258		0.0535383	Value 0.612969009955 was not used due to low maximum possible change	0.112656	0.13695		0.101048	0.0429003	0.0535383
RiboM_AM1148_LiverAL01R_T0days_MS_rep1Q1-27.csv	Q91V55	40S ribosomal protein S5	VNQAIWLLCTGAR	1501.79	2	16.87	751.405184825 751.905110237 752.406143058 752.907035416 753.409761735	147715.046875 119382.418538 62696.7267752 23324.1456875 7452.8497352	P97461|Q91V55|D3YYM6	0	0	C66N20O18H108S1	1500.79	23	0.413802	0.344336	0.175469	0.0663929	0	0.149446	0.305325	0.318735	0.226494	0	0	0.00451423	-0.00625552	0.00208231	-0.000341021		-0.0170764	Value 0.160353621855 was not used due to low maximum possible change	0.0145347	-0.00213004		-0.00155725	0.0158133	-0.0170764
RiboM_AM1148_LiverAL01R_T0days_MS_rep1Q1-27.csv	Q91V55	40S ribosomal protein S5	VNQAIWLLCTGAR	1501.79	3	16.87	501.274848315 501.607697974 501.941239982 502.278225124 502.613542395	27488.2519531 21752.4242161 11597.9832848 6645.36967822 3159.19568439	P97461|Q91V55|D3YYM6	0	0	C66N20O18H108S1	1500.79	23	0.413802	0.344336	0.175469	0.0663929	0	0.149446	0.305325	0.318735	0.226494	0	0	-0.00647203	-0.0220016	-0.00360665	0.0320803		0.0244823	Value 0.563988004549 was not used due to low maximum possible change	-0.0251747	0.200375		0.066561	0.118517	0.0244823
RiboM_AM1119_AL01Liver_T0Days_MS_rep1Q1-20.csv	P62702	40S ribosomal protein S4, X isoform	ERHPGSFDVVHVK	1506.78	3	8.03	502.933315605 503.271301922 503.602497793 503.935338764 504.271207348	4459.94921875 5071.74007126 1672.62523451 694.20765752 1687.41021119	P62702|Q545X8|Q3UXQ6|Q545F8|Q3V1Z5|V9GWY0	0	0	C67N21O19H103S0	1505.77	23	0.425211	0.356496	0.164172	0.0541204	0	0.151686	0.310852	0.318907	0.218554	0	0	-0.0503793	0.0697539	-0.0235982	0.00422367		0.184185	-1.52823	-0.152508	0.0256861		-0.367718	0.785807	0.184185
RiboM_AM1119_AL01Liver_T0Days_MS_rep1Q1-20.csv	P62702	40S ribosomal protein S4, X isoform	ERHPGSFDVVHVK	1506.78	4	8.03	377.45417668 377.704760704 377.955312557 378.206923687 378.45701308	43948.3710938 37072.2030001 16826.1513296 7284.97084927 1586.33544922	P62702|Q545X8|Q3UXQ6|Q545F8|Q3V1Z5|V9GWY0	0	0	C67N21O19H103S0	1505.77	23	0.425211	0.356496	0.164172	0.0541204	0	0.151686	0.310852	0.318907	0.218554	0	0	-0.00717988	-0.0038694	-0.00412412	0.0151734		0.0262494	0.0847746	-0.0266529	0.0922767		0.044162	0.0556777	0.0262494
RiboM_AM1136_LiverAL2_T0hrs_MS_rep2Q1-4.csv	P62702	40S ribosomal protein S4, X isoform	ERHPGSFDVVHVK	1506.78	2	8.03	753.890108451 754.404404098 754.891886068 755.402771634	9952.03417969 11824.8139439 3675.53786915 3017.35737184	P62702|Q545X8|Q3UXQ6|Q545F8|Q3V1Z5|V9GWY0	0	0	C67N21O19H103S0	1505.77	23	0.425211	0.356496	0.164172	0.0541204	0	0.151686	0.310852	0.318907	0.218554	0	0	-0.0756462	0.058851	-0.0350691	0.0518643		0.27656	-1.28936	-0.22664	0.315412		-0.231008	0.747515	0.27656
RiboM_AM1136_LiverAL2_T0hrs_MS_rep2Q1-4.csv	P62702	40S ribosomal protein S4, X isoform	ERHPGSFDVVHVK	1506.78	3	8.03	502.931272941 503.266110112 503.599680143 503.934215075	102075.242188 101452.990105 39798.1424697 14423.0410156	P62702|Q545X8|Q3UXQ6|Q545F8|Q3V1Z5|V9GWY0	0	0	C67N21O19H103S0	1505.77	23	0.425211	0.356496	0.164172	0.0541204	0	0.151686	0.310852	0.318907	0.218554	0	0	-0.0291864	0.0371152	-0.00976611	0.00183725		0.106704	-0.813156	-0.0631152	0.0111732		-0.189598	0.421476	0.106704
RiboM_AM1136_LiverAL2_T0hrs_MS_rep2Q1-4.csv	P62702	40S ribosomal protein S4, X isoform	ERHPGSFDVVHVK	1506.78	4	8.03	377.450819026 377.703444838 377.952076236 378.200514214 378.452460245	517269.9375 489073.917735 204817.07871 200147.586251 18533.291951	P62702|Q545X8|Q3UXQ6|Q545F8|Q3V1Z5|V9GWY0	0	0	C67N21O19H103S0	1505.77	23	0.425211	0.356496	0.164172	0.0541204	0	0.151686	0.310852	0.318907	0.218554	0	0	-0.0586935	-0.00995638	-0.0190468	0.0876967		0.214582	0.218134	-0.123093	0.533325		0.210737	0.268064	0.214582
RiboM_AM1119_AL01Liver_T0Days_MS_rep1Q1-20.csv	Q5M9L1	60S ribosomal protein L36	KREELSNVLAAMR	1516.83	3	13.28	506.284169647 506.617815172 506.952521854 507.284723065 507.619350166	22654.5351562 17604.6990324 8731.06735323 4353.71827038 1469.77421116	Q5M9L1|Q6ZWZ4|P47964|D3YX71	0	0	C63N21O20H113S1	1515.82	30	0.423347	0.340478	0.171667	0.0645068	0	0.116016	0.276548	0.334276	0.273159	0	0	0.00133997	-0.0104564	-0.00799264	0.0171091		-0.00436003	0.16356	-0.0491525	0.081998		0.0480115	0.0943226	-0.00436003
RiboM_AM1136_LiverAL2_T0hrs_MS_rep2Q1-4.csv	Q5M9L1	60S ribosomal protein L36	KREELSNVLAAMR	1516.83	3	13.28	506.281197213 506.615290175 506.949257167 507.282521364 507.615923012	293233.875 229632.454619 116421.655755 52949.1227041 13109.3683365	Q5M9L1|Q6ZWZ4|P47964|D3YX71	0	0	C63N21O20H113S1	1515.82	30	0.423347	0.340478	0.171667	0.0645068	0	0.116016	0.276548	0.334276	0.273159	0	0	0.000255766	-0.00875326	-0.0034856	0.0119831		-0.000832215	0.136919	-0.0214355	0.0574309		0.0430206	0.0709513	-0.000832215
RiboM_AM1136_LiverAL2_T0hrs_MS_rep2Q1-4.csv	Q5M9L1	60S ribosomal protein L36	KREELSNVLAAMR	1516.83	4	13.28	379.959853975 380.208229571 380.46415552 380.719409759 380.967983817	36517.0664062 70943.1796875 12216.5045387 6139.68629204 1472.06970346	Q5M9L1|Q6ZWZ4|P47964|D3YX71	0	0	C63N21O20H113S1	1515.82	30	0.423347	0.340478	0.171667	0.0645068	0	0.116016	0.276548	0.334276	0.273159	0	0	-0.133107	0.223384	-0.0745695	-0.015708		0.433105	-3.4942	-0.458582	-0.0752832		-0.898739	1.76843	0.433105
RiboM_AM1119_AL01Liver_T0Days_MS_rep1Q1-20.csv	Q6ZWY3	40S ribosomal protein S27-like	LVQSPNSYFMDVK	1527.75	2	15.03	764.38276462 764.884041877 765.384006314 765.887082737 766.389156056	28013.3613281 23158.2477042 11952.6499919 4797.91186549 2122.48733938	Q6ZWY3|Q6ZWU9|D3YYB0|D6RH49	0	0	C69N16O21H106S1	1526.74	17	0.404636	0.344481	0.180544	0.0703399	0	0.187813	0.327988	0.29768	0.186519	0	0	0.00779762	-0.00352794	-0.00456819	0.000298504		-0.0359631	Value 0.213910188287 was not used due to low maximum possible change	-0.0389989	0.00256934		-0.0241309	0.0231728	-0.0359631
RiboM_AM1136_LiverAL2_T0hrs_MS_rep2Q1-4.csv	Q6ZWY3	40S ribosomal protein S27-like	LVQSPNSYFMDVK	1527.75	1	15.03	1527.75398161 1528.76490382 1529.75927881 1530.76103022 1531.79927685	1785.62011719 1563.28300601 845.387724768 637.362586472 707.013549805	Q6ZWY3|Q6ZWU9|D3YYB0|D6RH49	0	0	C69N16O21H106S1	1526.74	17	0.404636	0.344481	0.180544	0.0703399	0	0.187813	0.327988	0.29768	0.186519	0	0	-0.0350685	-0.0209303	-0.00557525	0.0615741		0.161738	Value 1.26907290526 was not used due to low maximum possible change	-0.0475962	0.529992		0.214711	0.292415	0.161738
RiboM_AM1136_LiverAL2_T0hrs_MS_rep2Q1-4.csv	Q6ZWY3	40S ribosomal protein S27-like	LVQSPNSYFMDVK	1527.75	2	15.03	764.381319946 764.882639477 765.382991028 765.883763804 766.389357024	266832.78125 218412.074188 115242.020233 44165.0739972 22333.4991725	Q6ZWY3|Q6ZWU9|D3YYB0|D6RH49	0	0	C69N16O21H106S1	1526.74	17	0.404636	0.344481	0.180544	0.0703399	0	0.187813	0.327988	0.29768	0.186519	0	0	0.00928197	-0.00567444	-0.0017776	-0.00182992		-0.0428089	Value 0.344059846583 was not used due to low maximum possible change	-0.0151755	-0.0157508		-0.0245784	0.0157907	-0.0428089
RiboM_AM1136_LiverAL2_T0hrs_MS_rep2Q1-4.csv	Q6ZWY3	40S ribosomal protein S27-like	LVQSPNSYFMDVK	1527.75	3	15.03	509.926265074 510.262802594 510.595422881 510.929815095 511.273660738	17980.6601562 18629.8772115 10411.6416439 4563.95012397 6002.02746015	Q6ZWY3|Q6ZWU9|D3YYB0|D6RH49	0	0	C69N16O21H106S1	1526.74	17	0.404636	0.344481	0.180544	0.0703399	0	0.187813	0.327988	0.29768	0.186519	0	0	-0.0560795	0.0166606	0.0212864	0.0181326		0.258642	Value -1.01018434286 was not used due to low maximum possible change	0.181723	0.156074		0.198813	0.0533769	0.258642
RiboM_AM1148_LiverAL01R_T0days_MS_rep1Q1-27.csv	Q6ZWY3	40S ribosomal protein S27-like	LVQSPNSYFMDVK	1527.75	2	14.05	764.395836566 764.890229926 765.396746068 765.89800139 766.403504831	5704.12988281 6637.02910856 9377.24350529 6315.45637613 14145.9209349	Q6ZWY3|Q6ZWU9|D3YYB0|D6RH49	0	0	C69N16O21H106S1	1526.74	17	0.404636	0.344481	0.180544	0.0703399	0	0.187813	0.327988	0.29768	0.186519	0	0	-0.201163	-0.10773	0.153953	0.15494		0.927774	Value 6.53202821815 was not used due to low maximum possible change	1.31431	1.33363		1.1919	0.228946	0.927774
RiboM_AM1119_AL01Liver_T0Days_MS_rep1Q1-20.csv	P47911	60S ribosomal protein L6	SSITPGTVLIILTGR	1527.91	2	23.92	764.466253382 764.968786195 765.467366038 765.972064963 766.468462576	18008.2246094 15252.1188725 7195.29424509 2499.41019367 756.112647424	P47911|Q3UCH0|Q3UFI4|E9PUX4	0	0	C68N18O21H122S0	1526.9	18	0.422377	0.355698	0.166114	0.0558111	0	0.18567	0.332312	0.299911	0.182106	0	0	-0.00314292	-0.000625876	0.00139324	0.00237556		0.0132777	Value 0.0267638648603 was not used due to low maximum possible change	0.0104131	0.0188095		0.0141668	0.00426825	0.0132777
RiboM_AM1119_AL01Liver_T0Days_MS_rep1Q1-20.csv	P47911	60S ribosomal protein L6	SSITPGTVLIILTGR	1527.91	3	23.92	509.980644299 510.315322395 510.648880942 510.983250981 511.317475553	10730.3779297 9044.90829842 3977.01043485 1491.28273597 455.475167794	P47911|Q3UCH0|Q3UFI4|E9PUX4	0	0	C68N18O21H122S0	1526.9	18	0.422377	0.355698	0.166114	0.0558111	0	0.18567	0.332312	0.299911	0.182106	0	0	0.00269644	0.00260779	-0.00856887	0.00326464		-0.0113915	Value -0.111515087755 was not used due to low maximum possible change	-0.0640437	0.0258492		-0.0165287	0.0451661	-0.0113915
RiboM_AM1136_LiverAL2_T0hrs_MS_rep2Q1-4.csv	P47911	60S ribosomal protein L6	SSITPGTVLIILTGR	1527.91	1	23.92	1527.9066538 1528.9102648 1529.91327063 1530.91808677	3634.26367188 3107.01861591 1458.01957116 640.16486549	P47911|Q3UCH0|Q3UFI4|E9PUX4	0	0	C68N18O21H122S0	1526.9	18	0.422377	0.355698	0.166114	0.0558111	0	0.18567	0.332312	0.299911	0.182106	0	0	-0.0112365	-0.00420361	-0.00117001	0.0166101		0.04747	Value 0.179755637546 was not used due to low maximum possible change	-0.00874461	0.131518		0.0567478	0.0705901	0.04747
RiboM_AM1136_LiverAL2_T0hrs_MS_rep2Q1-4.csv	P47911	60S ribosomal protein L6	SSITPGTVLIILTGR	1527.91	2	23.92	764.458386011 764.960161628 765.460486374 765.962491291	73793.59375 60575.0754745 28533.4372037 10047.594611	P47911|Q3UCH0|Q3UFI4|E9PUX4	0	0	C68N18O21H122S0	1526.9	18	0.422377	0.355698	0.166114	0.0558111	0	0.18567	0.332312	0.299911	0.182106	0	0	0.00429951	-0.00545073	-0.00113316	0.00228438		-0.0181638	Value 0.233085286015 was not used due to low maximum possible change	-0.00846927	0.0180876		-0.00284849	0.018768	-0.0181638
RiboM_AM1136_LiverAL2_T0hrs_MS_rep2Q1-4.csv	P47911	60S ribosomal protein L6	SSITPGTVLIILTGR	1527.91	3	23.92	509.975265927 510.309441725 510.643318812 510.976498011 511.310188485	44599.9414062 37902.1028389 17712.0457579 6457.08551435 1995.77490838	P47911|Q3UCH0|Q3UFI4|E9PUX4	0	0	C68N18O21H122S0	1526.9	18	0.422377	0.355698	0.166114	0.0558111	0	0.18567	0.332312	0.299911	0.182106	0	0	-0.00427033	-0.000380311	-7.09e-05	0.00472153		0.0180405	Value 0.0162629627246 was not used due to low maximum possible change	-0.000529796	0.0373848		0.0182985	0.0189586	0.0180405
RiboM_AM1148_LiverAL01R_T0days_MS_rep1Q1-27.csv	P47911	60S ribosomal protein L6	SSITPGTVLIILTGR	1527.91	3	22.45	509.977899838 510.312030447 510.646104064 510.979326124	21630.34375 19427.9387655 8923.13800913 3541.87634809	Q3UFI4|P47911|Q3UCH0|E9PUX4	0	0	C68N18O21H122S0	1526.9	18	0.422377	0.355698	0.166114	0.0558111	0	0.18567	0.332312	0.299911	0.182106	0	0	-0.0182476	0.00728347	0.000600734	0.0103634		0.0770892	Value -0.311457570131 was not used due to low maximum possible change	0.00448988	0.0820568		0.0545453	0.0434204	0.0770892
RiboM_AM1119_AL01Liver_T0Days_MS_rep1Q1-20.csv	P47962	60S ribosomal protein L5	YLMEEDEDAYKK	1533.68	2	9.35	767.347006399 767.849217913 768.355092974 768.859982072 769.371609486	4382.56152344 3960.17317455 2392.51074415 1082.33887689 509.126498222	P47962|Q58EU6|Q3TKR5|Q3U850|D3YYV8|Q3THE1	0	0	C67N14O25H100S1	1532.67	25	0.413042	0.339734	0.177767	0.0694574	0	0.138181	0.295531	0.323943	0.242345	0	0	-0.0421914	-0.00462532	0.0246869	0.0221298		0.153501	0.104639	0.168885	0.128001		0.138756	0.0283125	0.153501
RiboM_AM1119_AL01Liver_T0Days_MS_rep1Q1-20.csv	P47962	60S ribosomal protein L5	YLMEEDEDAYKK	1533.68	3	9.35	511.90234097 512.23787759 512.570327589 512.903366363	33227.25 27262.7830479 14219.594161 6160.81010072	P47962|Q58EU6|Q3TKR5|Q3U850|D3YYV8|Q3THE1	0	0	C67N14O25H100S1	1532.67	25	0.413042	0.339734	0.177767	0.0694574	0	0.138181	0.295531	0.323943	0.242345	0	0	-0.00217212	-0.00261704	-0.00193471	0.00672387		0.0079026	0.0592054	-0.0132355	0.0388915		0.023191	0.0321671	0.0079026
RiboM_AM1136_LiverAL2_T0hrs_MS_rep2Q1-4.csv	P47962	60S ribosomal protein L5	YLMEEDEDAYKK	1533.68	2	9.35	767.345322184 767.848354859 768.353071282 768.856257504 769.370681763	45273.7734375 36841.0706044 20487.6942459 8364.91156484 4539.61346224	P47962|Q58EU6|Q3TKR5|Q3U850|D3YYV8|Q3THE1	0	0	C67N14O25H100S1	1532.67	25	0.413042	0.339734	0.177767	0.0694574	0	0.138181	0.295531	0.323943	0.242345	0	0	-0.00505081	-0.00773494	0.00686146	0.0059243		0.0183759	0.174988	0.0469396	0.0342667		0.0686426	0.0718536	0.0183759
RiboM_AM1136_LiverAL2_T0hrs_MS_rep2Q1-4.csv	P47962	60S ribosomal protein L5	YLMEEDEDAYKK	1533.68	3	9.35	511.899196866 512.23415336 512.568324342 512.903076255	233108.40625 195946.039854 100421.055044 45145.2000708	P47962|Q58EU6|Q3TKR5|Q3U850|D3YYV8|Q3THE1	0	0	C67N14O25H100S1	1532.67	25	0.413042	0.339734	0.177767	0.0694574	0	0.138181	0.295531	0.323943	0.242345	0	0	-0.00736876	0.00126683	-0.00300591	0.00910785		0.026809	-0.0286595	-0.0205636	0.0526807		0.00756665	0.0387694	0.026809
RiboM_AM1148_LiverAL01R_T0days_MS_rep1Q1-27.csv	P47962	60S ribosomal protein L5	YLMEEDEDAYKK	1533.68	2	9.3	767.357589903 767.861688087 768.361735543 768.86026033 769.370520831	66587.1015625 53628.8320312 33146.2550101 12603.4042969 13435.0691633	P47962|Q58EU6|Q3U850|Q3TKR5|D3YYV8	0	0	C67N14O25H100S1	1532.67	25	0.413042	0.339734	0.177767	0.0694574	0	0.138181	0.295531	0.323943	0.242345	0	0	-0.011832	-0.0166016	0.0219511	0.00648249		0.0430472	0.375579	0.150169	0.0374954		0.151573	0.158085	0.0430472
RiboM_AM1119_AL01Liver_T0Days_MS_rep1Q1-20.csv	P62702	40S ribosomal protein S4, X isoform	LRECLPLIIFLR	1542.92	2	22.68	771.97104954 772.470903974 772.971067735 773.465073456 773.980816946	5453.48242188 4554.21931926 2556.55555151 1008.76727003 416.213163273	P62702|Q545X8|Q3UXQ6|Q545F8|Q3V1Z5|V9GWY0	0	0	C72N19O16H123S1	1541.91	19	0.391158	0.35055	0.18578	0.0725121	0	0.167556	0.317772	0.309184	0.205488	0	0	0.0106301	-0.015015	0.00257556	0.00180935		-0.0475404	Value 0.458081919861 was not used due to low maximum possible change	0.020871	0.0136066		-0.00435427	0.0375763	-0.0475404
RiboM_AM1119_AL01Liver_T0Days_MS_rep1Q1-20.csv	P62702	40S ribosomal protein S4, X isoform	LRECLPLIIFLR	1542.92	3	22.68	514.983801462 515.317094689 515.65230668 515.986029603 516.319576576	13805.1113281 12442.8798177 6792.66858576 2495.15056795 916.056796136	P62702|Q545X8|Q3UXQ6|Q545F8|Q3V1Z5|V9GWY0	0	0	C72N19O16H123S1	1541.91	19	0.391158	0.35055	0.18578	0.0725121	0	0.167556	0.317772	0.309184	0.205488	0	0	-0.00267368	-0.000399188	0.00536989	-0.00229702		0.0119573	Value 0.0121785182588 was not used due to low maximum possible change	0.0435148	-0.017274		0.0127327	0.0304018	0.0119573
RiboM_AM1136_LiverAL2_T0hrs_MS_rep2Q1-4.csv	P62702	40S ribosomal protein S4, X isoform	LRECLPLIIFLR	1542.92	2	22.68	771.96350836 772.46458161 772.967752664 773.461392117 773.973370175	101983.015625 90879.2919544 47760.67495 18642.2226562 5572.22121997	P62702|Q545X8|Q3UXQ6|Q545F8|Q3V1Z5|V9GWY0	0	0	C72N19O16H123S1	1541.91	19	0.391158	0.35055	0.18578	0.0725121	0	0.167556	0.317772	0.309184	0.205488	0	0	0.00219586	-2.33e-05	-0.00156454	-0.00060806		-0.00982043	Value 0.000709659393494 was not used due to low maximum possible change	-0.0126782	-0.00457271		-0.0090238	0.00411107	-0.00982043
RiboM_AM1136_LiverAL2_T0hrs_MS_rep2Q1-4.csv	P62702	40S ribosomal protein S4, X isoform	LRECLPLIIFLR	1542.92	3	22.68	514.978340175 515.312606524 515.646452065 515.979929367 516.313696053	204239.078125 183737.219397 95483.3672462 37213.9150927 12931.2672073	P62702|Q545X8|Q3UXQ6|Q545F8|Q3V1Z5|V9GWY0	0	0	C72N19O16H123S1	1541.91	19	0.391158	0.35055	0.18578	0.0725121	0	0.167556	0.317772	0.309184	0.205488	0	0	0.00110117	0.00233407	-0.00239575	-0.00103949		-0.0049247	Value -0.0712081780146 was not used due to low maximum possible change	-0.0194139	-0.00781711		-0.0107186	0.007668	-0.0049247
RiboM_AM1119_AL01Liver_T0Days_MS_rep1Q1-20.csv	Q3THJ6	60S ribosomal protein L10	FNADEFEDMVAEK	1544.66	2	16.8	772.838440094 773.339668828 773.8407636 774.345289242 774.847977881	22265.4121094 18355.933743 9721.54161511 3958.50701222 1275.89045919	Q3THJ6|Q6ZWV3|I7HLV2|P86048|B7FAU6|F6RUE0|O89059	0	0	C67N15O25H97S1	1543.65	30	0.411818	0.340043	0.178321	0.0698173	0	0.113781	0.273661	0.334822	0.277736	0	0	-0.0017844	-0.00200498	0.000707911	0.00308146		0.00598715	0.0302039	0.00452338	0.0148205		0.0138837	0.0117926	0.00598715
RiboM_AM1136_LiverAL2_T0hrs_MS_rep2Q1-4.csv	Q3THJ6	60S ribosomal protein L10	FNADEFEDMVAEK	1544.66	1	16.8	1544.65695776 1545.66313298 1546.67508442 1547.66790706	1887.56091309 1721.25397881 957.241027832 510.974781162	Q3THJ6|Q6ZWV3|I7HLV2|P86048|B7FAU6|F6RUE0|O89059	0	0	C67N15O25H97S1	1543.65	30	0.411818	0.340043	0.178321	0.0698173	0	0.113781	0.273661	0.334822	0.277736	0	0	-0.0400339	-0.00101527	0.0102221	0.0308271		0.134325	0.0152945	0.0653165	0.148265		0.0908003	0.0620407	0.134325
RiboM_AM1136_LiverAL2_T0hrs_MS_rep2Q1-4.csv	Q3THJ6	60S ribosomal protein L10	FNADEFEDMVAEK	1544.66	2	16.8	772.833773478 773.336317465 773.836688091 774.342860971 774.843451331	163903.265625 134962.875 68985.7140505 28003.0464119 9120.78305342	Q3THJ6|Q6ZWV3|I7HLV2|P86048|B7FAU6|F6RUE0|O89059	0	0	C67N15O25H97S1	1543.65	30	0.411818	0.340043	0.178321	0.0698173	0	0.113781	0.273661	0.334822	0.277736	0	0	0.00223056	0.000897305	-0.0040512	0.000923338		-0.00748416	-0.0135174	-0.0258862	0.00444087		-0.0106117	0.0126242	-0.00748416
RiboM_AM1148_LiverAL01R_T0days_MS_rep1Q1-27.csv	Q3THJ6	60S ribosomal protein L10	FNADEFEDMVAEK	1544.66	2	16.03	772.835399586 773.339461152 773.838804295 774.350762434 774.845479588	79793.1015625 66069.9670427 34432.0491778 15227.1470106 7514.3628843	Q3THJ6|Q6ZWV3|I7HLV2|P86048|B7FAU6|F6RUE0|O89059	0	0	C67N15O25H97S1	1543.65	30	0.411818	0.340043	0.178321	0.0698173	0	0.113781	0.273661	0.334822	0.277736	0	0	-0.00371591	-0.00212765	-0.00221845	0.00806201		0.0124679	0.0320518	-0.0141753	0.0387748		0.0172798	0.0237545	0.0124679
RiboM_AM1119_AL01Liver_T0Days_MS_rep1Q1-20.csv	P35980	60S ribosomal protein L18	APGTPHSHTKPYVR	1547.81	3	5.5	516.609158315 516.944649716 517.277485968 517.614384399 517.945089739	14291.2636719 12789.3376913 6652.42863413 2453.62825676 976.671325684	P35980|Q58EW0|Q642K1|G3UZK4|Q0QEW9|G3UZJ6|G3UX28|G3UYV6	0	0	C69N22O19H106S0	1546.8	22	0.414872	0.358685	0.169372	0.0570713	0	0.154775	0.313084	0.317253	0.214888	0	0	-0.0199398	-0.00525784	0.0144641	0.0107335		0.076663	0.115301	0.0978094	0.0680124		0.0894465	0.0213014	0.076663
RiboM_AM1119_AL01Liver_T0Days_MS_rep1Q1-20.csv	P35980	60S ribosomal protein L18	APGTPHSHTKPYVR	1547.81	4	5.5	387.710227746 387.960782163 388.211151963 388.461654763 388.711786417	132678.296875 115411.343835 54882.0221861 18675.9805412 5417.53256052	P35980|Q58EW0|Q642K1|G3UZK4|Q0QEW9|G3UZJ6|G3UX28|G3UYV6	0	0	C69N22O19H106S0	1546.8	22	0.414872	0.358685	0.169372	0.0570713	0	0.154775	0.313084	0.317253	0.214888	0	0	-0.00237585	0.000128242	0.00125539	0.000992214		0.00913447	-0.00281227	0.00848922	0.00628711		0.00527463	0.00552736	0.00913447
RiboM_AM1119_AL01Liver_T0Days_MS_rep1Q1-20.csv	P35980	60S ribosomal protein L18	APGTPHSHTKPYVR	1547.81	5	5.5	310.370491303 310.571210659 310.771526253 310.97159851 311.173143783	193776.125 164692.453125 75454.3414394 27763.9121094 8104.50704918	P35980|Q58EW0|Q642K1|G3UZK4|Q0QEW9|G3UZJ6|G3UX28|G3UYV6	0	0	C69N22O19H106S0	1546.8	22	0.414872	0.358685	0.169372	0.0570713	0	0.154775	0.313084	0.317253	0.214888	0	0	0.00484172	-0.00196575	-0.00594052	0.00306455		-0.0186151	0.0431076	-0.0401711	0.0194184		0.000934965	0.0373813	-0.0186151
RiboM_AM1136_LiverAL2_T0hrs_MS_rep2Q1-4.csv	P35980	60S ribosomal protein L18	APGTPHSHTKPYVR	1547.81	3	5.5	516.608038351 516.942503122 517.27687533 517.610123283 517.945241335	288988.59375 248075.828125 120910.118215 39097.9726562 9509.87919967	P35980|Q58EW0|Q642K1|G3UZK4|Q0QEW9|G3UZJ6|G3UX28|G3UYV6	0	0	C69N22O19H106S0	1546.8	22	0.414872	0.358685	0.169372	0.0570713	0	0.154775	0.313084	0.317253	0.214888	0	0	-0.000296979	-0.00280234	0.00408176	-0.000982446		0.0011418	0.0614535	0.0276017	-0.00622522		0.020993	0.0306357	0.0011418
RiboM_AM1136_LiverAL2_T0hrs_MS_rep2Q1-4.csv	P35980	60S ribosomal protein L18	APGTPHSHTKPYVR	1547.81	5	5.5	310.368304649 310.569554359 310.770209812 310.970098747 311.1705097	950251.125 842332.985598 396323.400865 127383.21875 55188.7161401	P35980|Q58EW0|Q642K1|G3UZK4|Q0QEW9|G3UZJ6|G3UX28|G3UYV6	0	0	C69N22O19H106S0	1546.8	22	0.414872	0.358685	0.169372	0.0570713	0	0.154775	0.313084	0.317253	0.214888	0	0	-0.00462472	0.00497126	0.00173023	-0.00207678		0.0177808	-0.109017	0.0117002	-0.0131594		-0.0231738	0.0587729	0.0177808
RiboM_AM1119_AL01Liver_T0Days_MS_rep1Q1-20.csv	Q6ZWV7	60S ribosomal protein L35	QLDDLKVELSQLR	1556.86	2	16.3	778.940035013 779.440013521 779.940505286 780.435659758	5488.31347656 4840.06578066 2241.37353641 1249.84968807	Q6ZWV7|G3UWD7	0	0	C67N19O23H117S0	1555.86	26	0.423967	0.353901	0.165868	0.0562636	0	0.134458	0.29629	0.327338	0.241914	0	0	-0.0268275	-0.00366946	-0.0036798	0.0341768		0.0926654	0.0636935	-0.0227894	0.184092		0.0794153	0.085295	0.0926654
RiboM_AM1119_AL01Liver_T0Days_MS_rep1Q1-20.csv	Q6ZWV7	60S ribosomal protein L35	QLDDLKVELSQLR	1556.86	3	16.3	519.630555614 519.965356928 520.29866861 520.633400331 520.967655662	19191.6367188 15588.0212687 7841.96829337 2950.1771482 955.960762836	Q6ZWV7|G3UWD7	0	0	C67N19O23H117S0	1555.86	26	0.423967	0.353901	0.165868	0.0562636	0	0.134458	0.29629	0.327338	0.241914	0	0	-0.00283765	-0.0118473	0.0062116	0.00847334		0.00980157	0.205642	0.0384691	0.0456413		0.0748886	0.0885337	0.00980157
RiboM_AM1136_LiverAL2_T0hrs_MS_rep2Q1-4.csv	Q6ZWV7	60S ribosomal protein L35	QLDDLKVELSQLR	1556.86	2	16.3	778.935517589 779.43664111 779.938441126 780.435125045	108091.898438 89660.1569687 40462.2465885 15952.6608887	Q6ZWV7|G3UWD7	0	0	C67N19O23H117S0	1555.86	26	0.423967	0.353901	0.165868	0.0562636	0	0.134458	0.29629	0.327338	0.241914	0	0	0.00131182	-0.00114051	-0.00667226	0.00650094		-0.00453119	0.0197966	-0.041322	0.035017		0.00224012	0.0332969	-0.00453119
RiboM_AM1136_LiverAL2_T0hrs_MS_rep2Q1-4.csv	Q6ZWV7	60S ribosomal protein L35	QLDDLKVELSQLR	1556.86	3	16.3	519.626752716 519.960933959 520.294866668 520.628183286 520.963239931	196278.09375 164494.774848 83405.9126941 26975.6538569 7866.63292806	Q6ZWV7|G3UWD7	0	0	C67N19O23H117S0	1555.86	26	0.423967	0.353901	0.165868	0.0562636	0	0.134458	0.29629	0.327338	0.241914	0	0	-0.00737756	-0.00477004	0.0111568	0.000990821		0.0254829	0.0827971	0.0690951	0.00533701		0.045678	0.0363383	0.0254829
RiboM_AM1148_LiverAL01R_T0days_MS_rep1Q1-27.csv	Q6ZWV7	60S ribosomal protein L35	QLDDLKVELSQLR	1556.86	3	15.32	519.629247153 519.963912222 520.297507104 520.630892713 520.968727187	138800.828125 114281.286815 56776.2578125 18912.03125 5291.96128035	Q6ZWV7|G3UWD7	0	0	C67N19O23H117S0	1555.86	26	0.423967	0.353901	0.165868	0.0562636	0	0.134458	0.29629	0.327338	0.241914	0	0	-0.00178564	-0.00629926	0.00682493	0.00125997		0.00616781	0.109341	0.0422675	0.00678674		0.0411408	0.0484969	0.00616781
RiboM_AM1119_AL01Liver_T0Days_MS_rep1Q1-20.csv	Q80UT7	Ribosomal protein L7A	VPPAINQFTQALDR	1569.84	2	17.52	785.423353114 785.920812848 786.421099542 786.918469665 787.42066894	23461.9550781 22442.0065135 10946.274654 4209.04971101 4787.25855238	Q80UT7|Q6P1A9|P12970|Q58ET1|L7N202|Q5EBG5|D3YXT4|F6YI27|F6VBB8|F6ZVW4|Q8CDE3|F6SSI5	0	0	C70N20O21H112S0	1568.83	28	0.411493	0.357974	0.171573	0.0589605	0	0.121389	0.284547	0.333444	0.26062	0	0	-0.0272439	0.00957089	0.00769973	0.00997329		0.0939109	-0.130346	0.0475669	0.0494562		0.0151469	0.0993316	0.0939109
RiboM_AM1119_AL01Liver_T0Days_MS_rep1Q1-20.csv	Q80UT7	Ribosomal protein L7A	VPPAINQFTQALDR	1569.84	3	17.52	523.954350215 524.286860432 524.620868355 524.953195036 525.296061983	5892.44628906 5169.85533892 2519.08088913 998.522655882 611.951008169	Q80UT7|Q6P1A9|P12970|Q58ET1|L7N202|Q5EBG5|D3YXT4|F6YI27|F6VBB8|F6ZVW4|Q8CDE3|F6SSI5	0	0	C70N20O21H112S0	1568.83	28	0.411493	0.357974	0.171573	0.0589605	0	0.121389	0.284547	0.333444	0.26062	0	0	-0.00734421	-0.00338592	0.00120443	0.0095257		0.0253158	0.046113	0.00744064	0.0472367		0.0315265	0.0189585	0.0253158
RiboM_AM1136_LiverAL2_T0hrs_MS_rep2Q1-4.csv	Q80UT7	Ribosomal protein L7A	VPPAINQFTQALDR	1569.84	2	17.52	785.418261012 785.918618708 786.418779344 786.917085983	180299.984375 155295.057905 78414.2255552 27929.0380048	Q80UT7|Q6P1A9|P12970|Q58ET1|L7N202|Q5EBG5|D3YXT4|F6YI27|F6VBB8|F6ZVW4|Q8CDE3|F6SSI5	0	0	C70N20O21H112S0	1568.83	28	0.411493	0.357974	0.171573	0.0589605	0	0.121389	0.284547	0.333444	0.26062	0	0	-0.00351721	-0.0065783	0.00585935	0.00423617		0.012124	0.0895903	0.0361976	0.0210066		0.0397296	0.0346948	0.012124
RiboM_AM1136_LiverAL2_T0hrs_MS_rep2Q1-4.csv	Q80UT7	Ribosomal protein L7A	VPPAINQFTQALDR	1569.84	3	17.52	523.950136673 524.287934019 524.616723816 524.951285776 525.295992526	44391.9375 44325.6325976 19477.9159319 7878.05516791 4686.48402637	Q80UT7|Q6P1A9|P12970|Q58ET1|L7N202|Q5EBG5|D3YXT4|F6YI27|F6VBB8|F6ZVW4|Q8CDE3|F6SSI5	0	0	C70N20O21H112S0	1568.83	28	0.411493	0.357974	0.171573	0.0589605	0	0.121389	0.284547	0.333444	0.26062	0	0	-0.029046	0.0239018	-0.00376648	0.00891071		0.100123	-0.32552	-0.0232684	0.044187		-0.0511195	0.189762	0.100123
RiboM_AM1148_LiverAL01R_T0days_MS_rep1Q1-27.csv	Q80UT7	Uncharacterized protein	VPPAINQFTQALDR	1569.84	3	16.57	523.938761133 524.282796174 524.617175316 524.951377988 525.288560486	10147.3408203 22434.3897873 45126.8397832 40523.3427875 26856.7797508	Q80UT7|D3YXT4|Q6P1A9|P12970|Q58ET1|L7N202|Q5EBG5|F6YI27|Q8CDE3|F6ZVW4|F6SSI5|V9GX35|F6VBB8	0	0	C70N20O21H112S0	1568.83	28	0.411493	0.357974	0.171573	0.0589605	0	0.121389	0.284547	0.333444	0.26062	0	0	-0.325667	-0.168225	0.210108	0.283784		1.12259	2.29106	1.29799	1.40725		1.52972	0.520926	1.12259
RiboM_AM1119_AL01Liver_T0Days_MS_rep1Q1-20.csv	Q3UCL7	40S ribosomal protein S3	FGFPEGSVELYAEK	1572.76	2	17.55	786.889744349 787.39171836 787.892792387 788.394688484 788.904692456	22372.390625 19554.7640149 9284.50959606 4326.49551349 1484.14865442	Q3UCL7|P62908|Q5YLW3|Q9CZP6|Q9D0A2|Q3UK56|D3YV43|O89068	0	0	C74N15O23H105S0	1571.75	27	0.4006	0.358678	0.177572	0.0631501	0	0.123597	0.286358	0.332318	0.257726	0	0	0.00222921	-0.00658218	-0.0103982	0.0147512		-0.00804761	0.0910144	-0.0671952	0.075812		0.0228959	0.0741938	-0.00804761
RiboM_AM1136_LiverAL2_T0hrs_MS_rep2Q1-4.csv	Q3UCL7	40S ribosomal protein S3	FGFPEGSVELYAEK	1572.76	1	17.55	1572.75564621 1573.76099194 1574.76002034 1575.76327262 1576.77156181	6549.89306641 6088.28604514 3261.50033273 1509.12573242 1007.71922994	Q3UCL7|P62908|Q5YLW3|Q9CZP6|Q9D0A2|Q3UK56|D3YV43|O89068	0	0	C74N15O23H105S0	1571.75	27	0.4006	0.358678	0.177572	0.0631501	0	0.123597	0.286358	0.332318	0.257726	0	0	-0.0243597	-0.00895366	0.009776	0.0235374		0.0879404	0.123806	0.0631742	0.120968		0.098972	0.0288889	0.0879404
RiboM_AM1136_LiverAL2_T0hrs_MS_rep2Q1-4.csv	Q3UCL7	40S ribosomal protein S3	FGFPEGSVELYAEK	1572.76	2	17.55	786.883086993 787.384266658 787.885646709 788.386757726 788.890124011	381130.0 339562.55341 162845.422051 65329.7112483 17558.277453	Q3UCL7|P62908|Q5YLW3|Q9CZP6|Q9D0A2|Q3UK56|D3YV43|O89068	0	0	C74N15O23H105S0	1571.75	27	0.4006	0.358678	0.177572	0.0631501	0	0.123597	0.286358	0.332318	0.257726	0	0	0.00106827	-0.000817374	-0.00595095	0.00570006		-0.00385653	0.0113022	-0.0384561	0.0292948		-0.000428925	0.0287456	-0.00385653
RiboM_AM1136_LiverAL2_T0hrs_MS_rep2Q1-4.csv	Q3UCL7	40S ribosomal protein S3	FGFPEGSVELYAEK	1572.76	3	17.55	524.924876726 525.267433094 525.595196654 525.930434349 526.273488063	21662.0546875 23865.2014686 9556.66636724 4104.736367 53952.0641878	Q3UCL7|P62908|Q5YLW3|Q9CZP6|Q9D0A2|Q3UK56|D3YV43|O89068	0	0	C74N15O23H105S0	1571.75	27	0.4006	0.358678	0.177572	0.0631501	0	0.123597	0.286358	0.332318	0.257726	0	0	-0.0346168	0.0445275	-0.0161106	0.00619993		0.124969	-0.615699	-0.10411	0.0318638		-0.140744	0.330314	0.124969
RiboM_AM1148_LiverAL01R_T0days_MS_rep1Q1-27.csv	Q3UCL7	40S ribosomal protein S3	FGFPEGSVELYAEK	1572.76	2	16.32	786.886795317 787.388367368 787.887556422 788.393216407 788.89711089	123646.195312 109635.260056 54193.2788105 36435.525744 19440.0421799	Q3UCL7|P62908|Q5YLW3|Q9CZP6|Q3UK56|Q9D0A2|D3YV43|O89068	0	0	C74N15O23H105S0	1571.75	27	0.4006	0.358678	0.177572	0.0631501	0	0.123597	0.286358	0.332318	0.257726	0	0	-0.0188702	-0.020204	-0.0102622	0.0493364		0.0681227	0.279369	-0.0663161	0.253558		0.133683	0.163189	0.0681227
RiboM_AM1119_AL01Liver_T0Days_MS_rep1Q1-20.csv	Q3UCL7	40S ribosomal protein S3	GGKPEPPAMPQPVPTA	1573.8	2	12.6	787.408265891 787.908739949 788.410439687 788.909712604 789.41150793	16868.125 13850.9792454 7654.91829463 3135.34846379 1898.20097799	Q3UCL7|P62908|Q5YLW3|Q9CZP6|Q9D0A2|Q3UK56|D3YV43|O89068	0	0	C70N18O21H112S1	1572.8	31	0.397477	0.346051	0.183919	0.0725532	0	0.106493	0.266523	0.33783	0.289154	0	0	0.00889219	-0.0123675	0.000494995	0.00298034		-0.0305591	0.155511	0.00321612	0.0137596		0.035482	0.0822222	-0.0305591
RiboM_AM1119_AL01Liver_T0Days_MS_rep1Q1-20.csv	Q3UCL7	40S ribosomal protein S3	GGKPEPPAMPQPVPTA	1573.8	3	12.6	525.278205174 525.611592419 525.944407309 526.277918027 526.609850675	1711.2265625 819.059317756 608.812363764 1060.78650761 385.908964043	Q3UCL7|P62908|Q5YLW3|Q9CZP6|Q9D0A2|Q3UK56|D3YV43|O89068	0	0	C70N18O21H112S1	1572.8	31	0.397477	0.346051	0.183919	0.0725532	0	0.106493	0.266523	0.33783	0.289154	0	0	0.00996918	-0.151031	-0.0389599	0.180022		-0.0342603	1.89909	-0.253133	0.831122		0.610706	0.978217	-0.0342603
RiboM_AM1136_LiverAL2_T0hrs_MS_rep2Q1-4.csv	Q3UCL7	40S ribosomal protein S3	GGKPEPPAMPQPVPTA	1573.8	2	12.6	787.405881583 787.906725647 788.407808904 788.907835212 789.407655612	138709.03125 120763.710938 63550.3343067 25419.5459382 13889.0339162	Q3UCL7|P62908|Q5YLW3|Q9CZP6|Q9D0A2|Q3UK56|D3YV43|O89068	0	0	C70N18O21H112S1	1572.8	31	0.397477	0.346051	0.183919	0.0725532	0	0.106493	0.266523	0.33783	0.289154	0	0	0.00060595	0.000530628	-0.0015353	0.000398719		-0.00208242	-0.00667221	-0.00997525	0.0018408		-0.00422227	0.00517812	-0.00208242
RiboM_AM1136_LiverAL2_T0hrs_MS_rep2Q1-4.csv	Q3UCL7	40S ribosomal protein S3	GGKPEPPAMPQPVPTA	1573.8	3	12.6	525.273589587 525.607319965 525.942525522 526.278001867 526.61085142	66164.71875 49675.6080953 30474.9736543 25110.2677329 15157.94478	Q3UCL7|P62908|Q5YLW3|Q9CZP6|Q9D0A2|Q3UK56|D3YV43|O89068	0	0	C70N18O21H112S1	1572.8	31	0.397477	0.346051	0.183919	0.0725532	0	0.106493	0.266523	0.33783	0.289154	0	0	-0.0115093	-0.0562713	-0.00614543	0.073926		0.039553	0.707565	-0.0399286	0.3413		0.262122	0.339343	0.039553
RiboM_AM1119_AL01Liver_T0Days_MS_rep1Q1-20.csv	Q52KP0	MCG13615, isoform CRA_a	KIEEIKDFLLTAR	1575.91	3	15.97	525.978638054 526.312258794 526.64775006 526.981770866 527.310850974	19379.203125 17983.3185681 8592.57113724 3005.08208448 1369.72812518	Q52KP0|Q9JJI8	0	0	C72N18O21H122S0	1574.9	22	0.405279	0.359163	0.17473	0.0608286	0	0.151895	0.310547	0.318634	0.218924	0	0	-0.00946296	0.00814186	0.000771612	0.00054949		0.0373464	-0.167471	0.00536196	0.0034757		-0.0303218	0.0927445	0.0373464
RiboM_AM1119_AL01Liver_T0Days_MS_rep1Q1-20.csv	Q52KP0	MCG13615, isoform CRA_a	KIEEIKDFLLTAR	1575.91	4	15.97	394.735269709 394.985847711 395.237748979 395.489946977 395.741237947	5079.52929688 4223.32034008 2278.1356702 825.22753815 465.995658424	Q52KP0|Q9JJI8	0	0	C72N18O21H122S0	1574.9	22	0.405279	0.359163	0.17473	0.0608286	0	0.151895	0.310547	0.318634	0.218924	0	0	0.00415571	-0.0187434	0.00889899	0.00568868		-0.0164009	0.385536	0.0618395	0.0359827		0.116739	0.18213	-0.0164009
RiboM_AM1136_LiverAL2_T0hrs_MS_rep2Q1-4.csv	Q52KP0	MCG13615, isoform CRA_a	KIEEIKDFLLTAR	1575.91	2	15.97	788.459710259 788.961345 789.462257383 789.964083765	89947.7734375 78034.3327019 38315.5795102 13108.8047104	Q52KP0|Q9JJI8	0	0	C72N18O21H122S0	1574.9	22	0.405279	0.359163	0.17473	0.0608286	0	0.151895	0.310547	0.318634	0.218924	0	0	0.00468089	-0.00350217	-9.68e-05	-0.00108194		-0.0184736	0.0720368	-0.000672516	-0.00684362		0.0115118	0.0410194	-0.0184736
RiboM_AM1136_LiverAL2_T0hrs_MS_rep2Q1-4.csv	Q52KP0	MCG13615, isoform CRA_a	KIEEIKDFLLTAR	1575.91	3	15.97	525.976614199 526.310718943 526.644715255 526.979433435 527.309070914	313948.46875 280419.224651 131628.625 46561.1722846 13741.5803953	Q52KP0|Q9JJI8	0	0	C72N18O21H122S0	1574.9	22	0.405279	0.359163	0.17473	0.0608286	0	0.151895	0.310547	0.318634	0.218924	0	0	0.00109694	0.00381205	-0.00434926	-0.000559724		-0.00432917	-0.0784107	-0.0302232	-0.00354043		-0.0291259	0.0351174	-0.00432917
RiboM_AM1136_LiverAL2_T0hrs_MS_rep2Q1-4.csv	Q52KP0	MCG13615, isoform CRA_a	KIEEIKDFLLTAR	1575.91	4	15.97	394.734729393 394.985189385 395.235921365 395.486774852 395.73780315	92150.71875 81079.3767499 40235.0914317 13775.2609212 4794.59492617	Q52KP0|Q9JJI8	0	0	C72N18O21H122S0	1574.9	22	0.405279	0.359163	0.17473	0.0608286	0	0.151895	0.310547	0.318634	0.218924	0	0	0.000242155	-0.00236324	0.00232993	-0.000208843		-0.000955686	0.0486099	0.0161908	-0.001321		0.015631	0.023455	-0.000955686
RiboM_AM1119_AL01Liver_T0Days_MS_rep1Q1-20.csv	Q5XJF6	Ribosomal protein	AVDIPHMDIEALKK	1579.85	3	14.97	527.291765065 527.625866506 527.959529282 528.290675065 528.623850151	21025.2519531 17825.2227971 9623.74761081 5283.1429438 1562.33337402	Q5XJF6|Q3U561|P53026|Q99JL6	0	0	C70N18O21H118S1	1578.84	26	0.397132	0.346122	0.184083	0.0726624	0	0.128548	0.288	0.328724	0.254728	0	0	-0.00601811	-0.0145356	-0.00506151	0.0256152		0.0224068	0.250088	-0.0349938	0.140692		0.0945483	0.126896	0.0224068
RiboM_AM1119_AL01Liver_T0Days_MS_rep1Q1-20.csv	Q5XJF6	Ribosomal protein	AVDIPHMDIEALKK	1579.85	4	14.97	395.722115894 395.972457064 396.222904008 396.473466323 396.722830032	61633.7695312 53216.3563927 28474.4925796 10835.4237595 3837.49742106	Q5XJF6|Q3U561|P53026|Q99JL6	0	0	C70N18O21H118S1	1578.84	26	0.397132	0.346122	0.184083	0.0726624	0	0.128548	0.288	0.328724	0.254728	0	0	0.0026718	-0.000920193	0.000623899	-0.00237551		-0.00994773	0.0158321	0.00431346	-0.0130475		-0.000712417	0.013372	-0.00994773
RiboM_AM1136_LiverAL2_T0hrs_MS_rep2Q1-4.csv	Q5XJF6	Ribosomal protein	AVDIPHMDIEALKK	1579.85	4	14.97	395.717886413 395.96826653 396.219058716 396.469445512 396.721286267	504019.28125 441573.763161 239009.922508 91801.925389 31828.3725052	Q5XJF6|Q3U561|P53026|Q99JL6	0	0	C70N18O21H118S1	1578.84	26	0.397132	0.346122	0.184083	0.0726624	0	0.128548	0.288	0.328724	0.254728	0	0	-0.00225785	-0.000171035	0.00316899	-0.000740099		0.00840649	0.00294269	0.0219094	-0.00406501		0.0072984	0.0109971	0.00840649
RiboM_AM1148_LiverAL01R_T0days_MS_rep1Q1-27.csv	Q5XJF6	Ribosomal protein	AVDIPHMDIEALKK	1579.85	2	13.32	790.429197548 790.926987348 791.429335943 791.940741657 792.435697456	47499.5664062 10473.7967583 18167.8964844 3621.21669946 4910.89602997	Q5XJF6|Q3U561|P53026|Q99JL6	0	0	C70N18O21H118S1	1578.84	26	0.397132	0.346122	0.184083	0.0726624	0	0.128548	0.288	0.328724	0.254728	0	0	0.198381	-0.21481	0.0436915	-0.0272624		-0.738617	3.69586	0.302071	-0.149739		0.777393	1.99175	-0.738617
RiboM_AM1148_LiverAL01R_T0days_MS_rep1Q1-27.csv	Q5XJF6	Ribosomal protein	AVDIPHMDIEALKK	1579.85	3	13.32	527.288413066 527.622223325 527.956488808 528.302484046 528.639731946	86518.1328125 72782.0023784 40308.4818206 41164.0539546 23500.5834848	Q5XJF6|Q3U561|P53026|Q99JL6	0	0	C70N18O21H118S1	1578.84	26	0.397132	0.346122	0.184083	0.0726624	0	0.128548	0.288	0.328724	0.254728	0	0	-0.0377966	-0.0438371	-0.0166704	0.0983041		0.140725	0.754227	-0.115254	0.539937		0.329909	0.390776	0.140725
RiboM_AM1148_LiverAL01R_T0days_MS_rep1Q1-27.csv	Q5XJF6	Ribosomal protein	AVDIPHMDIEALKK	1579.85	4	13.32	395.721027051 395.971626472 396.22218277 396.474111403 396.726452739	229946.375 181350.055999 107646.776651 41827.1494926 15665.1524554	Q5XJF6|Q3U561|P53026|Q99JL6	0	0	C70N18O21H118S1	1578.84	26	0.397132	0.346122	0.184083	0.0726624	0	0.128548	0.288	0.328724	0.254728	0	0	0.0129225	-0.0227277	0.00787887	0.00192637		-0.0481132	0.391035	0.0544722	0.0105806		0.101994	0.197224	-0.0481132
RiboM_AM1119_AL01Liver_T0Days_MS_rep1Q1-20.csv	O70569	Ribosomal protein S14	IEDVTPIPSDSTRR	1585.82	3	9.32	529.280459711 529.611272301 529.946829379 530.286201706	9031.99804688 8005.13232422 4033.00610352 2180.46557617	O70569|P62264|D3Z7I1|D3YVF4|Q3UJS5	0	0	C66N20O25H112S0	1584.81	26	0.425562	0.352086	0.16564	0.0567118	0	0.134972	0.296426	0.326954	0.241647	0	0	-0.0370994	-0.00778795	0.00781819	0.0370692		0.127669	0.139922	0.0484655	0.200444		0.129125	0.0624796	0.127669
RiboM_AM1136_LiverAL2_T0hrs_MS_rep2Q1-4.csv	O70569	Ribosomal protein S14	IEDVTPIPSDSTRR	1585.82	2	9.32	793.411139182 793.913683221 794.412980792 794.913289172	15919.8896484 12693.3191117 7016.09499379 2669.33403249	O70569|P62264|D3Z7I1|D3YVF4|Q3UJS5	0	0	C66N20O25H112S0	1584.81	26	0.425562	0.352086	0.16564	0.0567118	0	0.134972	0.296426	0.326954	0.241647	0	0	-0.0098847	-0.0206558	0.0175544	0.012986		0.034016	0.37111	0.108821	0.0702195		0.146042	0.153123	0.034016
RiboM_AM1119_AL01Liver_T0Days_MS_rep1Q1-20.csv	P47911	60S ribosomal protein L6	HQEGEIFDTEKEK	1589.74	3	7.37	530.588799602 530.923679071 531.262104649 531.594460822 531.92744592	32858.96875 27967.4013915 14288.8127648 5295.08695304 1897.49191548	P47911|Q3UCH0|Q3UFI4|E9PUX4	0	0	C68N18O26H104S0	1588.74	29	0.41942	0.352808	0.168903	0.0588689	0	0.11884	0.281411	0.334196	0.265553	0	0	-0.010779	-0.00499869	0.00879574	0.00698197		0.0358607	0.0700129	0.0532129	0.0337809		0.0482169	0.0169421	0.0358607
RiboM_AM1136_LiverAL2_T0hrs_MS_rep2Q1-4.csv	P47911	60S ribosomal protein L6	HQEGEIFDTEKEK	1589.74	2	7.37	795.379307014 795.876037865 796.381879983 796.876801737 797.38956759	25313.7988281 18888.9222018 10233.2585343 3870.5892467 1986.49336584	P47911|Q3UCH0|Q3UFI4|E9PUX4	0	0	C68N18O26H104S0	1588.74	29	0.41942	0.352808	0.168903	0.0588689	0	0.11884	0.281411	0.334196	0.265553	0	0	0.0147296	-0.0288488	0.00660471	0.00751451		-0.0490037	0.404063	0.0399575	0.0363575		0.107844	0.201714	-0.0490037
RiboM_AM1136_LiverAL2_T0hrs_MS_rep2Q1-4.csv	P47911	60S ribosomal protein L6	HQEGEIFDTEKEK	1589.74	3	7.37	530.584477496 530.92064671 531.256683764 531.588258503 531.925058568	258940.421875 215317.139511 108180.753346 36080.0189862 12380.4353307	P47911|Q3UCH0|Q3UFI4|E9PUX4	0	0	C68N18O26H104S0	1588.74	29	0.41942	0.352808	0.168903	0.0588689	0	0.11884	0.281411	0.334196	0.265553	0	0	-0.000774154	-0.00468988	0.00599996	-0.000535927		0.00257553	0.0656876	0.0362988	-0.00259298		0.0254922	0.0318664	0.00257553
RiboM_AM1119_AL01Liver_T0Days_MS_rep1Q1-20.csv	P62855	40S ribosomal protein S26	FRPAGAAPRPPPKPM	1589.87	4	7.95	398.226940449 398.477769643 398.726279444 398.974591117 399.228350097	35192.1875 30623.3775125 18287.8595783 8139.21568328 12882.9955202	P62855|Q497N1	0	0	C73N22O16H116S1	1588.87	32	0.383675	0.351869	0.189471	0.0749843	0	0.0997327	0.25949	0.340437	0.30034	0	0	-0.00215751	-0.0198819	0.00878673	0.0132527		0.0075984	0.21522	0.0582034	0.0588078		0.0849574	0.0900969	0.0075984
RiboM_AM1136_LiverAL2_T0hrs_MS_rep2Q1-4.csv	P62855	40S ribosomal protein S26	FRPAGAAPRPPPKPM	1589.87	4	7.95	398.224179073 398.475989502 398.723717161 398.972521056	54353.0625 41043.334288 23637.4244882 10406.6621094	P62855|Q497N1	0	0	C73N22O16H116S1	1588.87	32	0.383675	0.351869	0.189471	0.0749843	0	0.0997327	0.25949	0.340437	0.30034	0	0	0.0362327	-0.0347865	-0.00685917	0.00541295		-0.127606	0.37656	-0.0454352	0.0240196		0.0568847	0.221945	-0.127606
RiboM_AM1119_AL01Liver_T0Days_MS_rep1Q1-20.csv	Q564E8	Ribosomal protein L4	GPCIIYNEDNGIIK	1605.79	2	14.38	803.402212895 803.903069135 804.403451227 804.906628986 805.406567142	9141.86230469 6842.51147655 4455.31164737 2475.8345691 1594.59942629	Q564E8|Q9D8E6|Q9CSM5|Q5ZEY2	0	0	C70N18O23H112S1	1604.79	20	0.396	0.345059	0.185111	0.0738302	0	0.162882	0.313439	0.311343	0.212336	0	0	0.00293761	-0.0464614	0.00931212	0.0342116		-0.0126014	Value 1.46939590693 was not used due to low maximum possible change	0.0737703	0.247005		0.102725	0.132203	-0.0126014
RiboM_AM1136_LiverAL2_T0hrs_MS_rep2Q1-4.csv	Q564E8	Ribosomal protein L4	GPCIIYNEDNGIIK	1605.79	2	14.38	803.397812987 803.900507326 804.401128324 804.896527948	66175.28125 54078.6824057 31983.8264911 68590.5728885	Q564E8|Q9D8E6|Q9CSM5|Q5ZEY2	0	0	C70N18O23H112S1	1604.79	20	0.396	0.345059	0.185111	0.0738302	0	0.162882	0.313439	0.311343	0.212336	0	0	-0.0963316	-0.100169	-0.0402755	0.236776		0.413232	Value 3.16794825855 was not used due to low maximum possible change	-0.319061	1.7095		0.601224	1.02726	0.413232
RiboM_AM1119_AL01Liver_T0Days_MS_rep1Q1-20.csv	Q564E8	Ribosomal protein L4	IEEVPELPLVVEDK	1608.87	2	18.55	804.94786559 805.449104531 805.94910826 806.44885056 806.952276089	70934.40625 62001.2883132 29623.8398438 11038.8427982 3135.20683423	Q564E8|Q9D8E6|Q9CSM5|Q5ZEY2	0	0	C73N15O25H121S0	1607.87	27	0.402261	0.357035	0.177187	0.0635163	0	0.124102	0.286562	0.331957	0.25738	0	0	0.00635082	0.000118298	-0.00654121	7.21e-05		-0.0228316	-0.00167861	-0.0422642	0.000371885		-0.0166006	0.020068	-0.0228316
[truncated: 6,848 more rows]
