# Supplementary material for: Mechanisms of In Vivo Ribosome Maintenance Change in Response to Nutrient Signals
Source: Mol Cell Proteomics. 2016 Dec 8;16(2):243–54. doi: 10.1074/mcp.M116.063255 (PMC5294211; doi:10.1074/mcp.M116.063255)
Supplement: Supplemental Data [file 10.1074_M116.063255_mcp.M116.063255-7.xlsx]

## Sheet: AL_Total_peptides
file	Protein ID	Protein name	sequence	experimental mass	charge	observed retention time	observed m/z	abundances	homologous proteins	time	labeling	Elemental Composition	theoretical mass	number of possible labeling sites	M0 no labeling theory	M1 no labeling theory	M2 no labeling theory	M3 no labeling theory	M4 no labeling theory	M0 maximum theory	M1 maximum theory	M2 maximum theory	M3 maximum theory	M4 maximum theory	Experimental_Amount_of_Label (eaol) (0 = 0.05)	M0 difference from no labeling theory	M1 difference from no labeling theory	M2 difference from no labeling theory	M3 difference from no labeling theory	M4 difference from no labeling theory	M0 fraction new	M1 fraction new	M2 fraction new	M3 fraction new	M4 fraction new	average abundance fraction new	abundance std_dev	M0 fraction new for calculation
AL12M_BN1090_HPLC1_T8days_MS_rep1Q1-27.csv	B2CY77	40S ribosomal protein SA	LLVVTDPR	912.551	2	10.4	456.779798183 457.281787221 457.783955552 458.283254783	373033.15625 249609.265625 94763.5576228 30643.8125	B2CY77|P14206	8	0.0460745	C41N11O12H73S0	911.544	11	0.591029	0.30022	0.0892376	0.0195134	0	0.358977	0.373131	0.197172	0.0707204	0	0.0460745	-0.0923544	0.0334596	0.0374432	0.0214516		0.39799	0.458911	0.346908	0.418918		0.405682	0.0466263	0.39799
AL12M_BN1090_HPLC1_T8days_MS_rep1Q1-27.csv	B2CY77	40S ribosomal protein SA	FLAAGTHLGGTNLDFQMEQYIYK	2617.28	3	17.5	873.107828024 873.441283644 873.772963033 874.103976405 874.446484922	3958.08325195 5573.6934837 3368.78360473 2916.76487364 3341.67145529	B2CY77|P14206	8	0.0460745	C120N29O35H177S1	2616.27	37	0.212847	0.314429	0.255498	0.148641	0.068585	0.0481537	0.157218	0.25982	0.28971	0.245097	0.0460745	-0.00625524	-0.023511	-0.0796655	0.00359885	0.105833	0.0379813	0.149551	Value -18.4338471417 was not used due to low maximum possible change	0.0255112	0.599578	0.203155	0.270101	0.0379813
AL12M_BN1090_HPLC1_T8days_MS_rep1Q1-27.csv	B2CY77	40S ribosomal protein SA	EHPWEVMPDLYFYRDPEEIEKEEQAAAEK	3578.64	4	17.78	895.428806277 895.670443231 895.922957161 896.167098234 896.431098479	3717.09521484 4287.29026821 6869.00170959 4933.02655723 6550.07402074	B2CY77|P14206	8	0.0460745	C161N38O53H232S1	3577.63	70	0.132035	0.261074	0.277059	0.207544	0.122288	0.0121895	0.0653283	0.175806	0.316768	0.429908	0.0460745	0.00899644	-0.0984086	-0.0164403	-0.0203781	0.12623	-0.075067	0.502737	0.162369	-0.186571	0.410346	0.162763	0.298109	-0.075067
AL12M_BN1090_HPLC1_T8days_MS_rep1Q1-27.csv	B2CY77	40S ribosomal protein SA	EHPWEVMPDLYFYRDPEEIEKEEQAAAEK	3578.64	5	17.78	716.538024899 716.734539352 716.938294888 717.140430723 717.347079645	3426.20239258 8299.89516231 8585.07198511 10206.4359626 9154.08227663	B2CY77|P14206	8	0.0460745	C161N38O53H232S1	3577.63	70	0.132035	0.261074	0.277059	0.207544	0.122288	0.0121895	0.0653283	0.175806	0.316768	0.429908	0.0460745	-0.0456712	-0.0518595	-0.0606563	0.0497289	0.108458	0.381083	0.264933	0.599058	0.455291	0.352572	0.410587	0.12547	0.381083
AL12M_BN1090_HPLC2_T8days_MS_rep4Q1-27.csv	B2CY77	40S ribosomal protein SA	FAAATGATPIAGR	1203.65	1	9.18	1203.6489284 1204.65362718 1205.64986277 1206.65911405 1207.66705069	4884.28613281 4663.98963507 3207.56326654 1768.07147141 1054.14705956	B2CY77|P14206	8	0.0460745	C53N16O16H86S0	1202.64	30	0.50546	0.334631	0.125624	0.0342852	0	0.145083	0.306341	0.32257	0.226006	0	0.0460745	-0.169167	-0.0135059	0.0952228	0.08745		0.469417	Value 0.477414567258 was not used due to low maximum possible change	0.483499	0.456131		0.469682	0.0136857	0.469417
AL12M_BN1090_HPLC2_T8days_MS_rep4Q1-27.csv	B2CY77	40S ribosomal protein SA	FAAATGATPIAGR	1203.65	2	9.18	602.325731246 602.827710967 603.330253992 603.83254163 604.333712868	260150.5 207140.280441 148644.593124 69547.6514779 38355.2632803	B2CY77|P14206	8	0.0460745	C53N16O16H86S0	1202.64	30	0.50546	0.334631	0.125624	0.0342852	0	0.145083	0.306341	0.32257	0.226006	0	0.0460745	-0.125946	-0.0324493	0.0912222	0.0671727		0.349483	Value 1.14703808734 was not used due to low maximum possible change	0.463185	0.350366		0.387678	0.0653927	0.349483
AL12M_BN1090_HPLC2_T8days_MS_rep4Q1-27.csv	B2CY77	40S ribosomal protein SA	FAAATGATPIAGR	1203.65	3	9.18	401.886048836 402.223072703 402.555992208 402.890056358 403.225783547	21050.9589844 25566.8251145 14076.9596094 7966.64203218 11143.9248086	B2CY77|P14206	8	0.0460745	C53N16O16H86S0	1202.64	30	0.50546	0.334631	0.125624	0.0342852	0	0.145083	0.306341	0.32257	0.226006	0	0.0460745	-0.198869	0.0377302	0.0793957	0.0817428		0.551835	Value -1.33370951197 was not used due to low maximum possible change	0.403136	0.426363		0.460445	0.0799942	0.551835
AL12M_BN1090_HPLC2_T8days_MS_rep4Q1-27.csv	B2CY77	40S ribosomal protein SA	FTPGTFTNQIQAAFR	1698.86	2	19.5	849.941770714 850.442997206 850.946656457 851.446452541 851.949197218	63744.1289062 83703.1042025 60408.7025136 39352.032025 18043.8308676	B2CY77|P14206	8	0.0460745	C78N21O22H115S0	1697.85	26	0.376889	0.362795	0.18973	0.0705859	0	0.132755	0.294556	0.328051	0.244638	0	0.0460745	-0.119033	-0.0242009	0.0546339	0.0886001		0.487572	0.354651	0.39498	0.509043		0.436561	0.0736972	0.487572
AL12M_BN1090_HPLC2_T8days_MS_rep4Q1-27.csv	B2CY77	40S ribosomal protein SA	FTPGTFTNQIQAAFR	1698.86	3	19.5	566.963945069 567.299648247 567.634315075 567.969752946 568.303953295	39612.6054688 56331.291036 46078.3182347 29909.9124351 17783.7300831	B2CY77|P14206	8	0.0460745	C78N21O22H115S0	1697.85	26	0.376889	0.362795	0.18973	0.0705859	0	0.132755	0.294556	0.328051	0.244638	0	0.0460745	-0.146493	-0.0351579	0.078273	0.103378		0.600049	0.515222	0.56588	0.593945		0.568774	0.0386777	0.600049
AL12M_BN1090_HPLC3_T8days_MS_rep1Q1-27.csv	B2CY77	40S ribosomal protein SA	AIVAIENPADVSVISSR	1740.95	2	15.87	870.971011149 871.470219968 871.970486718 872.470269477 872.971640618	82142.4765625 100922.060658 79326.5795875 50687.2042112 26866.4901663	B2CY77|P14206	8	0.0460745	C75N21O26H129S0	1739.94	35	0.384938	0.359228	0.186276	0.069558	0	0.0989352	0.25963	0.341394	0.30004	0	0.0460745	-0.122568	-0.0368742	0.0671006	0.0923415		0.428554	0.37023	0.432575	0.400645		0.408001	0.0289083	0.428554
AL12M_BN1090_HPLC3_T8days_MS_rep1Q1-27.csv	B2CY77	40S ribosomal protein SA	AIVAIENPADVSVISSR	1740.95	3	15.87	580.981346469 581.318126968 581.647692974 581.977378063	15018.8779297 19355.1745721 11582.8432144 8798.04608143	B2CY77|P14206	8	0.0460745	C75N21O26H129S0	1739.94	35	0.384938	0.359228	0.186276	0.069558	0	0.0989352	0.25963	0.341394	0.30004	0	0.0460745	-0.110646	-0.00574097	0.0252641	0.0911224		0.386869	0.0576415	0.162869	0.395356		0.250684	0.167783	0.386869
AL15M_BN1090_HPLC1_T16days_MS_rep1Q1-27.csv	B2CY77	40S ribosomal protein SA	LLVVTDPR	912.551	2	10.4	456.780448863 457.282598442 457.784001715 458.285442853	283908.15625 227769.66414 97901.5625 35125.7983676	B2CY77|P14206	16	0.047312	C41N11O12H73S0	911.544	11	0.591029	0.30022	0.0892376	0.0195134	0	0.354203	0.373477	0.199845	0.0724744	0	0.047312	-0.15066	0.0530724	0.0626172	0.0349701		0.636163	0.724471	0.56612	0.660299		0.646763	0.0654153	0.636163
AL15M_BN1090_HPLC1_T16days_MS_rep1Q1-27.csv	B2CY77	40S ribosomal protein SA	FLAAGTHLGGTNLDFQMEQYIYK	2617.28	3	17.5	873.098745602 873.437795056 873.767699834 874.103153695 874.439380454	3603.74243164 6655.20337935 7404.87163163 6240.01457423 7063.02532164	B2CY77|P14206	16	0.047312	C120N29O35H177S1	2616.27	37	0.212847	0.314429	0.255498	0.148641	0.068585	0.0464137	0.153876	0.258013	0.291682	0.250015	0.047312	-0.0964724	-0.0995151	-0.016376	0.0528651	0.159498	0.579648	0.619829	Value -6.5123100031 was not used due to low maximum possible change	0.369582	0.879117	0.612044	0.209146	0.579648
AL15M_BN1090_HPLC2_T16days_MS_rep2Q1-27.csv	B2CY77	40S ribosomal protein SA	FAAATGATPIAGR	1203.65	1	9.18	1203.6452554 1204.64808221 1205.65674548 1206.66357196 1207.66023793	5876.07910156 7501.66110245 6345.51416016 3757.94067383 2460.19662565	B2CY77|P14206	16	0.047312	C53N16O16H86S0	1202.64	30	0.50546	0.334631	0.125624	0.0342852	0	0.140706	0.30285	0.324815	0.231628	0	0.047312	-0.255214	-0.0151556	0.144614	0.125755		0.699688	Value 0.47688097933 was not used due to low maximum possible change	0.726007	0.637241		0.687645	0.0455915	0.699688
AL15M_BN1090_HPLC2_T16days_MS_rep2Q1-27.csv	B2CY77	40S ribosomal protein SA	FAAATGATPIAGR	1203.65	2	9.18	602.325402764 602.828081684 603.330099247 603.832092124 604.334793563	274234.4375 279694.136106 245672.963764 137656.204557 83797.2778577	B2CY77|P14206	16	0.047312	C53N16O16H86S0	1202.64	30	0.50546	0.334631	0.125624	0.0342852	0	0.140706	0.30285	0.324815	0.231628	0	0.047312	-0.212867	-0.0362133	0.136495	0.112586		0.583593	Value 1.13947863015 was not used due to low maximum possible change	0.685246	0.570509		0.613116	0.0628079	0.583593
AL15M_BN1090_HPLC2_T16days_MS_rep2Q1-27.csv	B2CY77	40S ribosomal protein SA	FAAATGATPIAGR	1203.65	3	9.18	401.885605201 402.22431042 402.55476232 402.890800414 403.224398485	23453.1484375 38290.7930406 24416.4846423 15793.4384766 17234.3237533	B2CY77|P14206	16	0.047312	C53N16O16H86S0	1202.64	30	0.50546	0.334631	0.125624	0.0342852	0	0.140706	0.30285	0.324815	0.231628	0	0.047312	-0.275423	0.040939	0.113861	0.120623		0.755093	Value -1.28817554841 was not used due to low maximum possible change	0.571619	0.611232		0.645982	0.0965469	0.755093
AL15M_BN1090_HPLC2_T16days_MS_rep2Q1-27.csv	B2CY77	40S ribosomal protein SA	FTPGTFTNQIQAAFR	1698.86	2	19.5	849.941068686 850.443810815 850.946534369 851.447767335 851.950235534	80446.5859375 127269.320827 115067.855039 81385.3777459 41894.0398701	B2CY77|P14206	16	0.047312	C78N21O22H115S0	1697.85	26	0.376889	0.362795	0.18973	0.0705859	0	0.129355	0.291595	0.329671	0.249379	0	0.047312	-0.177848	-0.0479035	0.0949723	0.130779		0.718477	0.672802	0.678659	0.731453		0.700348	0.0290138	0.718477
AL15M_BN1090_HPLC2_T16days_MS_rep2Q1-27.csv	B2CY77	40S ribosomal protein SA	FTPGTFTNQIQAAFR	1698.86	3	19.5	566.965720721 567.299739551 567.633253827 567.967715403 568.303821379	41716.3515625 69869.6518292 63243.5127133 47987.4849579 30118.9539816	B2CY77|P14206	16	0.047312	C78N21O22H115S0	1697.85	26	0.376889	0.362795	0.18973	0.0705859	0	0.129355	0.291595	0.329671	0.249379	0	0.047312	-0.189667	-0.0492206	0.0941061	0.144781		0.766225	0.6913	0.67247	0.809771		0.734941	0.064253	0.766225
AL15M_BN1090_HPLC2_T16days_MS_rep2Q1-27.csv	B2CY77	40S ribosomal protein SA	AIVAIENPADVSVISSR	1740.95	2	16.98	870.969419244 871.479630515 871.984158887 872.485474209 872.996858955	27734.2128906 37330.268574 33622.483953 28385.9213998 16041.5457626	B2CY77|P14206	16	0.047312	C75N21O26H129S0	1739.94	35	0.384938	0.359228	0.186276	0.069558	0	0.0957801	0.255917	0.342375	0.305928	0	0.047312	-0.166684	-0.0654577	0.0783165	0.153825		0.576445	0.633597	0.501709	0.650781		0.590633	0.0672619	0.576445
AL15M_BN1090_HPLC3_T16days_MS_rep1Q1-27.csv	B2CY77	40S ribosomal protein SA	AIVAIENPADVSVISSR	1740.95	2	15.87	870.972339047 871.473080081 871.976511852 872.477257962 872.981910326	68742.875 108410.799416 106615.801659 80076.4721716 50152.6048964	B2CY77|P14206	16	0.047312	C75N21O26H129S0	1739.94	35	0.384938	0.359228	0.186276	0.069558	0	0.0957801	0.255917	0.342375	0.305928	0	0.047312	-0.196004	-0.0612703	0.106749	0.150525		0.677844	0.593065	0.683852	0.636822		0.647896	0.0421063	0.677844
AL17M_BN1090_HPLC1_T32days_MS_rep1Q1-27.csv	B2CY77	40S ribosomal protein SA	LLVVTDPR	912.551	2	10.4	456.78062419 457.283220368 457.784180153 458.284318552	198652.921875 183817.625 92587.130238 37702.1778162	B2CY77|P14206	32	0.0445627	C41N11O12H73S0	911.544	11	0.591029	0.30022	0.0892376	0.0195134	0	0.364897	0.372625	0.193879	0.0686003	0	0.0445627	-0.20361	0.0582664	0.0913286	0.0540146		0.900401	0.804737	0.872781	1.10039		0.919577	0.127067	0.900401
AL17M_BN1090_HPLC2_T32days_MS_rep2Q1-27.csv	B2CY77	40S ribosomal protein SA	FAAATGATPIAGR	1203.65	1	9.18	1203.64478355 1204.64889818 1205.65457797 1206.66074843 1207.66975156	4129.40380859 6748.65667468 6231.26308583 4071.12911806 2120.60449219	B2CY77|P14206	32	0.0445627	C53N16O16H86S0	1202.64	30	0.50546	0.334631	0.125624	0.0342852	0	0.150647	0.310591	0.31965	0.219112	0	0.0445627	-0.310497	-0.0160042	0.168574	0.157926		0.8751	Value 0.665729197684 was not used due to low maximum possible change	0.868823	0.854457		0.866127	0.0105825	0.8751
AL17M_BN1090_HPLC2_T32days_MS_rep2Q1-27.csv	B2CY77	40S ribosomal protein SA	FAAATGATPIAGR	1203.65	2	9.18	602.324317502 602.827389255 603.329137982 603.831875854 604.332912448	187577.625 216303.334627 219814.295006 119369.179874 76894.6006712	B2CY77|P14206	32	0.0445627	C53N16O16H86S0	1202.64	30	0.50546	0.334631	0.125624	0.0342852	0	0.150647	0.310591	0.31965	0.219112	0	0.0445627	-0.253022	-0.0435345	0.170197	0.126359		0.713113	Value 1.81091349454 was not used due to low maximum possible change	0.877186	0.683664		0.757988	0.104274	0.713113
AL17M_BN1090_HPLC2_T32days_MS_rep2Q1-27.csv	B2CY77	40S ribosomal protein SA	FAAATGATPIAGR	1203.65	3	9.18	401.884485905 402.226258109 402.558939331 402.89396438 403.229796552	16319.8212891 56762.488961 34074.0277216 27454.8034043 31651.155097	B2CY77|P14206	32	0.0445627	C53N16O16H86S0	1202.64	30	0.50546	0.334631	0.125624	0.0342852	0	0.150647	0.310591	0.31965	0.219112	0	0.0445627	-0.384223	0.0870467	0.127505	0.169671		1.08289	Value -3.62089879492 was not used due to low maximum possible change	0.657154	0.918002		0.886015	0.214663	1.08289
AL17M_BN1090_HPLC2_T32days_MS_rep2Q1-27.csv	B2CY77	40S ribosomal protein SA	FTPGTFTNQIQAAFR	1698.86	2	19.5	849.93861369 850.441162557 850.943007757 851.444493569 851.947459554	45207.71875 84469.0932901 80514.5585235 61299.2333839 31611.5320744	B2CY77|P14206	32	0.0445627	C78N21O22H115S0	1697.85	26	0.376889	0.362795	0.18973	0.0705859	0	0.13705	0.298173	0.325954	0.238823	0	0.0445627	-0.210373	-0.0516639	0.106835	0.155202		0.877138	0.799485	0.784257	0.922519		0.84585	0.0653211	0.877138
AL17M_BN1090_HPLC2_T32days_MS_rep2Q1-27.csv	B2CY77	40S ribosomal protein SA	FTPGTFTNQIQAAFR	1698.86	3	19.5	566.964010383 567.298713721 567.632491094 567.966830853 568.302372534	24741.3085938 48291.8294025 46911.4547145 32483.1431679 20956.3756004	B2CY77|P14206	32	0.0445627	C78N21O22H115S0	1697.85	26	0.376889	0.362795	0.18973	0.0705859	0	0.13705	0.298173	0.325954	0.238823	0	0.0445627	-0.214574	-0.0459769	0.118032	0.142519		0.894657	0.711479	0.866453	0.847134		0.829931	0.0813431	0.894657
AL17M_BN1090_HPLC3_T32days_MS_rep1Q1-27.csv	B2CY77	40S ribosomal protein SA	AIVAIENPADVSVISSR	1740.95	2	15.87	870.957331212 871.467934885 871.97472189 872.477834369 872.981713673	67289.03125 105867.898478 114590.760572 92295.6353927 51577.859375	B2CY77|P14206	32	0.0445627	C75N21O26H129S0	1739.94	35	0.384938	0.359228	0.186276	0.069558	0	0.102959	0.264211	0.340048	0.292781	0	0.0445627	-0.207882	-0.0806603	0.115245	0.173298		0.737226	0.848905	0.74945	0.776342		0.777981	0.0500266	0.737226
AL1M_BN1090_HPLC1_T0days_MS_rep1Q1-27.csv	B2CY77	40S ribosomal protein SA	FLAAGTHLGGTNLDFQMEQYIYK	2617.28	2	17.5	1309.1489505 1309.64977686 1310.14887737 1310.64831386 1311.15030245	1957.63635254 3092.45876655 2537.33830545 1633.40513929 754.682119358	B2CY77|P14206	0	0	C120N29O35H177S1	2616.27	37	0.212847	0.314429	0.255498	0.148641	0.068585	0.0428723	0.146848	0.253968	0.295676	0.260636	0	-0.0166026	-0.00442409	-0.00114202	0.0151002	0.00706845	0.097677	0.0263998	Value 0.746078954828 was not used due to low maximum possible change	0.102698	0.0368052	0.065895	0.0398776	0.097677
AL1M_BN1090_HPLC1_T0days_MS_rep1Q1-27.csv	B2CY77	40S ribosomal protein SA	FLAAGTHLGGTNLDFQMEQYIYK	2617.28	3	17.5	873.101890103 873.436397421 873.77053389 874.105914618 874.439538472	8266.58789062 12901.0441728 10243.8204766 5759.73924295 3715.46341631	B2CY77|P14206	0	0	C120N29O35H177S1	2616.27	37	0.212847	0.314429	0.255498	0.148641	0.068585	0.0428723	0.146848	0.253968	0.295676	0.260636	0	-0.0106636	0.00110307	-0.00495659	-0.00777022	0.0222873	0.0627364	-0.00658231	Value 3.23813608314 was not used due to low maximum possible change	-0.0528461	0.116049	0.0298393	0.0745604	0.0627364
HPLC1M_BN1090_AL2_T0days_MS_rep2Q1-27.csv	B2CY77	40S ribosomal protein SA	FLAAGTHLGGTNLDFQMEQYIYK	2617.28	3	20.42	873.116208193 873.447266892 873.778967728 874.110395215 874.451661454	3005.18847656 4679.05576526 2929.70294835 2138.75929687 2413.85361308	B2CY77|P14206	0	0	C120N29O35H177S1	2616.27	37	0.212847	0.314429	0.255498	0.148641	0.068585	0.0428723	0.146848	0.253968	0.295676	0.260636	0	-0.0147009	-0.0059175	-0.0623299	-0.00762302	0.0905713	0.0864891	0.0353113	Value 40.7200751 was not used due to low maximum possible change	-0.0518449	0.471601	0.135389	0.231302	0.0864891
AL1M_BN1090_HPLC1_T0days_MS_rep1Q1-27.csv	B2CY77	40S ribosomal protein SA	EHPWEVMPDLYFYRDPEEIEKEEQAAAEK	3578.64	3	17.78	1193.56106705 1193.89927778 1194.23050048 1194.56324529 1194.89419266	2610.63793945 4803.44638149 5005.58917733 3864.83386486 2580.87424849	B2CY77|P14206	0	0	C161N38O53H232S1	3577.63	70	0.132035	0.261074	0.277059	0.207544	0.122288	0.0103236	0.0584595	0.165993	0.315145	0.450079	0	0.00634739	-0.00645705	-0.0117273	-0.00267981	0.0145168	-0.0521512	0.0318687	0.105589	-0.024905	0.0442868	0.0209376	0.061794	-0.0521512
AL1M_BN1090_HPLC1_T0days_MS_rep1Q1-27.csv	B2CY77	40S ribosomal protein SA	EHPWEVMPDLYFYRDPEEIEKEEQAAAEK	3578.64	4	17.78	895.425424077 895.671612259 895.922308901 896.172347241 896.426427643	9330.31640625 15218.3730469 16543.2167969 11523.2119141 7517.15234375	B2CY77|P14206	0	0	C161N38O53H232S1	3577.63	70	0.132035	0.261074	0.277059	0.207544	0.122288	0.0103236	0.0584595	0.165993	0.315145	0.450079	0	0.0231281	-0.0079924	-0.00194552	-0.0159125	0.0027223	-0.190024	0.0394463	0.0175168	-0.147884	0.00830501	-0.0545281	0.106118	-0.190024
AL1M_BN1090_HPLC1_T0days_MS_rep1Q1-27.csv	B2CY77	40S ribosomal protein SA	EHPWEVMPDLYFYRDPEEIEKEEQAAAEK	3578.64	5	17.78	716.544817616 716.741604026 716.942620041 717.142682716 717.348094855	7352.04003906 13662.2179005 14390.3154297 10845.3779071 6963.88095421	B2CY77|P14206	0	0	C161N38O53H232S1	3577.63	70	0.132035	0.261074	0.277059	0.207544	0.122288	0.0103236	0.0584595	0.165993	0.315145	0.450079	0	0.00612525	-0.00433217	-0.00663497	-0.00373612	0.00857801	-0.050326	0.0213814	0.059739	-0.0347219	0.0261692	0.00444833	0.0456895	-0.050326
HPLC1M_BN1090_AL2_T0days_MS_rep2Q1-27.csv	B2CY77	40S ribosomal protein SA	EHPWEVMPDLYFYRDPEEIEKEEQAAAEK	3578.64	5	20.27	716.543176407 716.741524633 716.941008278 717.138424114 717.350282909	12110.4697266 25476.0006184 24768.9576569 20366.8096606 14682.9392906	B2CY77|P14206	0	0	C161N38O53H232S1	3577.63	70	0.132035	0.261074	0.277059	0.207544	0.122288	0.0103236	0.0584595	0.165993	0.315145	0.450079	0	-0.00770421	0.000472652	-0.0227714	0.00155009	0.0284529	0.0632989	-0.00233276	0.205026	0.0144059	0.086802	0.07344	0.0818883	0.0632989
AL1M_BN1090_HPLC2_T0days_MS_rep2Q1-27.csv	B2CY77	40S ribosomal protein SA	FAAATGATPIAGR	1203.65	2	9.18	602.326088739 602.82755718 603.328005842 603.828737075	452937.53125 274469.977763 115554.646245 26672.8850429	B2CY77|P14206	0	0	C53N16O16H86S0	1202.64	30	0.50546	0.334631	0.125624	0.0342852	0	0.131722	0.295252	0.329264	0.243762	0	0	0.0153766	-0.0190157	0.00725289	-0.00361383		-0.0411428	Value 0.482894865794 was not used due to low maximum possible change	0.0356162	-0.0172517		-0.00759277	0.0392805	-0.0411428
AL1M_BN1090_HPLC2_T0days_MS_rep2Q1-27.csv	B2CY77	40S ribosomal protein SA	FAAATGATPIAGR	1203.65	3	9.18	401.884924655 402.225438045 402.559811952 402.891812227 403.22563964	34036.4140625 171503.211809 79370.1078605 35141.5833442 42338.6290784	B2CY77|P14206	0	0	C53N16O16H86S0	1202.64	30	0.50546	0.334631	0.125624	0.0342852	0	0.131722	0.295252	0.329264	0.243762	0	0	-0.399113	0.201231	0.122368	0.0755147		1.0679	Value -5.11016319178 was not used due to low maximum possible change	0.600902	0.360492		0.67643	0.359699	1.0679
HPLC2M_BN1090_AL2_T0days_MS_rep2Q1-27.csv	B2CY77	40S ribosomal protein SA	FAAATGATPIAGR	1203.65	2	9.75	602.3267088 602.827876068 603.329480658 603.829190621	503084.6875 318084.6875 126678.484559 31531.966202	B2CY77|P14206	0	0	C53N16O16H86S0	1202.64	30	0.50546	0.334631	0.125624	0.0342852	0	0.131722	0.295252	0.329264	0.243762	0	0	0.0082171	-0.00984908	0.00372133	-0.00208934		-0.0219862	Value 0.250112962105 was not used due to low maximum possible change	0.0182741	-0.00997409		-0.00456209	0.0206686	-0.0219862
HPLC2M_BN1090_AL2_T0days_MS_rep2Q1-27.csv	B2CY77	40S ribosomal protein SA	FAAATGATPIAGR	1203.65	3	9.75	401.885793102 402.22299646 402.55275708 402.888314489	49604.1328125 40643.9291797 13582.1391901 5799.33583179	B2CY77|P14206	0	0	C53N16O16H86S0	1202.64	30	0.50546	0.334631	0.125624	0.0342852	0	0.131722	0.295252	0.329264	0.243762	0	0	-0.0529892	0.036108	-0.00173305	0.0186142		0.141782	Value -0.916946824364 was not used due to low maximum possible change	-0.00851035	0.0888605		0.0740439	0.0762336	0.141782
AL1M_BN1090_HPLC2_T0days_MS_rep2Q1-27.csv	B2CY77	40S ribosomal protein SA	FTPGTFTNQIQAAFR	1698.86	2	19.5	849.940190148 850.439893083 850.940489481 851.440169306 851.942094696	142622.109375 143095.796875 74849.4594533 30174.7877119 8533.55189029	B2CY77|P14206	0	0	C78N21O22H115S0	1697.85	26	0.376889	0.362795	0.18973	0.0705859	0	0.122314	0.285171	0.332905	0.25961	0	0	-0.0118863	0.00342068	0.00182719	0.00663843		0.0466907	-0.0440673	0.012762	0.0351194		0.0126262	0.040334	0.0466907
AL1M_BN1090_HPLC2_T0days_MS_rep2Q1-27.csv	B2CY77	40S ribosomal protein SA	FTPGTFTNQIQAAFR	1698.86	3	19.5	566.962212796 567.296340183 567.630081112 567.964226168 568.300188382	89083.375 86046.3426979 46630.1319449 19222.7490189 8942.77361199	B2CY77|P14206	0	0	C78N21O22H115S0	1697.85	26	0.376889	0.362795	0.18973	0.0705859	0	0.122314	0.285171	0.332905	0.25961	0	0	-0.00722218	-0.00573018	0.00377003	0.00918234		0.0283695	0.0738198	0.0263317	0.0485775		0.0442746	0.0221085	0.0283695
HPLC2M_BN1090_AL2_T0days_MS_rep2Q1-27.csv	B2CY77	40S ribosomal protein SA	FTPGTFTNQIQAAFR	1698.86	2	19.82	849.94054161 850.440681289 850.941721176 851.4406593 851.945689533	103547.359375 100142.60651 53108.2166888 22037.132182 6668.94964285	B2CY77|P14206	0	0	C78N21O22H115S0	1697.85	26	0.376889	0.362795	0.18973	0.0705859	0	0.122314	0.285171	0.332905	0.25961	0	0	-0.00553274	-0.00364867	0.000734485	0.00844692		0.0217332	0.0470044	0.00512999	0.0446869		0.0296386	0.0199264	0.0217332
HPLC2M_BN1090_AL2_T0days_MS_rep2Q1-27.csv	B2CY77	40S ribosomal protein SA	FTPGTFTNQIQAAFR	1698.86	3	19.82	566.963472886 567.296201696 567.632023447 567.964824614 568.303007352	53523.3632812 53750.8794738 27654.4873364 10913.3392322 5207.48797108	B2CY77|P14206	0	0	C78N21O22H115S0	1697.85	26	0.376889	0.362795	0.18973	0.0705859	0	0.122314	0.285171	0.332905	0.25961	0	0	-0.00989407	0.00576065	-0.00011056	0.00424398		0.038865	-0.0742123	-0.000772205	0.022452		-0.00341687	0.0499197	0.038865
AL1M_BN1090_HPLC2_T0days_MS_rep2Q1-27.csv	B2CY77	40S ribosomal protein SA	AIVAIENPADVSVISSR	1740.95	2	16.98	870.99500222 871.494383852 871.995662326 872.485016337	125063.570312 112299.372649 58820.1332345 24848.7626707	B2CY77|P14206	0	0	C75N21O26H129S0	1739.94	35	0.384938	0.359228	0.186276	0.069558	0	0.0893315	0.247976	0.34415	0.318543	0	0	0.00462928	-0.00942065	-0.00305346	0.00784482		-0.0156603	0.0846781	-0.0193411	0.0315072		0.020296	0.0487672	-0.0156603
AL1M_BN1090_HPLC2_T0days_MS_rep2Q1-27.csv	B2CY77	40S ribosomal protein SA	AIVAIENPADVSVISSR	1740.95	3	16.98	580.989519616 581.320861958 581.656171514 581.99186799	62985.3320312 64558.4434895 32835.1875 15243.6414043	B2CY77|P14206	0	0	C75N21O26H129S0	1739.94	35	0.384938	0.359228	0.186276	0.069558	0	0.0893315	0.247976	0.34415	0.318543	0	0	-0.026298	0.00836934	0.000688898	0.0172397		0.0889627	-0.0752283	0.00436359	0.06924		0.0218345	0.0741168	0.0889627
AL1M_BN1090_HPLC3_T0days_MS_rep1Q1-27.csv	B2CY77	40S ribosomal protein SA	AIVAIENPADVSVISSR	1740.95	2	15.87	870.971047464 871.472191126 871.972983983 872.46996173 872.971678385	148804.359375 139005.920901 70986.4921875 29752.9393278 11067.3964844	B2CY77|P14206	0	0	C75N21O26H129S0	1739.94	35	0.384938	0.359228	0.186276	0.069558	0	0.0893315	0.247976	0.34415	0.318543	0	0	-0.00196442	-0.00147242	-0.00357954	0.00701637		0.00664537	0.0132349	-0.0226734	0.0281799		0.0063467	0.0213416	0.00664537
HPLC2M_BN1090_AL2_T0days_MS_rep2Q1-27.csv	B2CY77	40S ribosomal protein SA	AIVAIENPADVSVISSR	1740.95	2	17.32	870.980871809 871.482063222 871.983804952 872.483559525 872.993618431	97254.3046875 86678.4203534 44580.845043 20441.1225172 7635.74483253	B2CY77|P14206	0	0	C75N21O26H129S0	1739.94	35	0.384938	0.359228	0.186276	0.069558	0	0.0893315	0.247976	0.34415	0.318543	0	0	0.00571241	-0.0110588	-0.00720345	0.0125498		-0.0193243	0.0994026	-0.0456279	0.0504039		0.0212136	0.0660219	-0.0193243
HPLC2M_BN1090_AL2_T0days_MS_rep2Q1-27.csv	B2CY77	40S ribosomal protein SA	AIVAIENPADVSVISSR	1740.95	3	17.32	580.98675403 581.321182603 581.651331921 581.99094025 582.327198131	36523.4101562 35897.6455014 17105.9645925 7452.203059 4013.23230455	B2CY77|P14206	0	0	C75N21O26H129S0	1739.94	35	0.384938	0.359228	0.186276	0.069558	0	0.0893315	0.247976	0.34415	0.318543	0	0	-0.00832755	0.0109299	-0.00988764	0.00728532		0.028171	-0.0982438	-0.06263	0.0292601		-0.0258607	0.0646762	0.028171
AL3M_BN1090_HPLC1_T9hrs_MS_rep1Q1-27.csv	B2CY77	40S ribosomal protein SA	FLAAGTHLGGTNLDFQMEQYIYK	2617.28	3	17.5	873.102894428 873.439594997 873.769201418 874.103832801 874.441144018	4686.65429688 6768.04777936 5178.19495184 3232.15397739 2417.29365294	B2CY77|P14206	0.4	0.0487724	C120N29O35H177S1	2616.27	37	0.212847	0.314429	0.255498	0.148641	0.068585	0.0444505	0.150019	0.255834	0.2939	0.255796	0.0487724	-0.00251622	-0.0106885	-0.0231085	-0.00358662	0.0398998	0.0149422	0.0650111	Value -68.8066975813 was not used due to low maximum possible change	-0.0246913	0.213127	0.0670972	0.104042	0.0149422
AL3M_BN1090_HPLC1_T9hrs_MS_rep1Q1-27.csv	B2CY77	40S ribosomal protein SA	EHPWEVMPDLYFYRDPEEIEKEEQAAAEK	3578.64	3	17.78	1193.56801044 1193.89637569 1194.23365443 1194.57116702 1194.8935075	3013.43066406 5740.43290407 5760.03920031 4623.55766539 2932.69311523	B2CY77|P14206	0.4	0.0487724	C161N38O53H232S1	3577.63	70	0.132035	0.261074	0.277059	0.207544	0.122288	0.0108686	0.0605118	0.169005	0.315732	0.443883	0.0487724	0.00450366	-0.000974664	-0.0160716	0.00195006	0.0105925	-0.0371692	0.00485966	0.148736	0.0180247	0.0329375	0.0334777	0.0695225	-0.0371692
AL3M_BN1090_HPLC1_T9hrs_MS_rep1Q1-27.csv	B2CY77	40S ribosomal protein SA	EHPWEVMPDLYFYRDPEEIEKEEQAAAEK	3578.64	4	17.78	895.423645589 895.671118992 895.923741028 896.169179447 896.426791279	8297.04394531 13658.4232437 14399.0322661 10794.1994113 7683.19035548	B2CY77|P14206	0.4	0.0487724	C161N38O53H232S1	3577.63	70	0.132035	0.261074	0.277059	0.207544	0.122288	0.0108686	0.0605118	0.169005	0.315732	0.443883	0.0487724	0.0192828	-0.0119777	-0.0144561	-0.0106837	0.0178347	-0.159143	0.0597205	0.133785	-0.0987509	0.055457	-0.00178629	0.122068	-0.159143
AL3M_BN1090_HPLC1_T9hrs_MS_rep1Q1-27.csv	B2CY77	40S ribosomal protein SA	EHPWEVMPDLYFYRDPEEIEKEEQAAAEK	3578.64	5	17.78	716.541358211 716.740942841 716.940877722 717.142168678 717.344055445	8280.39941406 16191.9202076 16865.6360698 12366.571778 8210.27102858	B2CY77|P14206	0.4	0.0487724	C161N38O53H232S1	3577.63	70	0.132035	0.261074	0.277059	0.207544	0.122288	0.0108686	0.0605118	0.169005	0.315732	0.443883	0.0487724	0.00170355	0.00044536	-0.00465858	-0.0078083	0.010318	-0.0140596	-0.00222056	0.0431132	-0.072173	0.0320838	-0.00265122	0.0454547	-0.0140596
AL3M_BN1090_HPLC3_T9hrs_MS_rep2Q1-27.csv	B2CY77	40S ribosomal protein SA	AIVAIENPADVSVISSR	1740.95	2	15.87	870.971734487 871.472923891 871.972852537 872.467518308 872.969291983	151786.640625 143752.46119 78003.2606887 34863.0521076 12537.6778763	B2CY77|P14206	0.4	0.0487724	C75N21O26H129S0	1739.94	35	0.384938	0.359228	0.186276	0.069558	0	0.09221	0.251581	0.343398	0.312812	0	0.0487724	-0.0132814	-0.00724353	0.0047191	0.0158059		0.0453712	0.0672893	0.0300346	0.0649769		0.051918	0.0175931	0.0453712
AL6M_BN1090_HPLC1_T1days_MS_rep1Q1-27.csv	B2CY77	40S ribosomal protein SA	FLAAGTHLGGTNLDFQMEQYIYK	2617.28	3	17.5	873.100668446 873.437073207 873.76647819 874.099362173 874.43707176	4619.81884766 6828.1447366 5828.07146483 3690.47764922 3232.20478341	B2CY77|P14206	1	0.0462412	C120N29O35H177S1	2616.27	37	0.212847	0.314429	0.255498	0.148641	0.068585	0.0479151	0.156764	0.259579	0.289981	0.245761	0.0462412	-0.0219349	-0.0322591	-0.0146563	0.00386605	0.0649843	0.132994	0.204606	Value -3.59184822927 was not used due to low maximum possible change	0.0273529	0.366778	0.182933	0.142557	0.132994
AL6M_BN1090_HPLC1_T1days_MS_rep1Q1-27.csv	B2CY77	40S ribosomal protein SA	EHPWEVMPDLYFYRDPEEIEKEEQAAAEK	3578.64	3	17.78	1193.56615619 1193.89564818 1194.22811283 1194.55772143 1194.88978263	1622.55004883 2425.15844727 2849.77824695 2632.96533203 1802.28309624	B2CY77|P14206	1	0.0462412	C161N38O53H232S1	3577.63	70	0.132035	0.261074	0.277059	0.207544	0.122288	0.0121026	0.0650178	0.175379	0.316715	0.430786	0.0462412	0.0111387	-0.0470782	-0.025595	0.0247891	0.0367454	-0.0928745	0.240126	0.25172	0.227066	0.119111	0.14903	0.145212	-0.0928745
AL6M_BN1090_HPLC1_T1days_MS_rep1Q1-27.csv	B2CY77	40S ribosomal protein SA	EHPWEVMPDLYFYRDPEEIEKEEQAAAEK	3578.64	4	17.78	895.422459755 895.671933546 895.920762486 896.171081925 896.424779694	7261.97265625 10971.1948886 12942.515625 9940.58113395 6467.82690246	B2CY77|P14206	1	0.0462412	C161N38O53H232S1	3577.63	70	0.132035	0.261074	0.277059	0.207544	0.122288	0.0121026	0.0650178	0.175379	0.316715	0.430786	0.0462412	0.0205784	-0.0305097	-0.00506681	0.00136194	0.0136362	-0.171583	0.155617	0.0498307	0.0124753	0.0442018	0.0181083	0.118965	-0.171583
AL6M_BN1090_HPLC1_T1days_MS_rep1Q1-27.csv	B2CY77	40S ribosomal protein SA	EHPWEVMPDLYFYRDPEEIEKEEQAAAEK	3578.64	5	17.78	716.537473855 716.737535309 716.939401647 717.138333494 717.349445415	6726.94970703 13512.2592321 12842.0872782 10316.1206081 7645.34805796	B2CY77|P14206	1	0.0462412	C161N38O53H232S1	3577.63	70	0.132035	0.261074	0.277059	0.207544	0.122288	0.0121026	0.0650178	0.175379	0.316715	0.430786	0.0462412	-0.000244603	0.00365025	-0.0254646	-0.00543621	0.0274952	0.00203951	-0.0186184	0.250438	-0.0497953	0.0891261	0.054638	0.121003	0.00203951
AL6M_BN1090_HPLC2_T1days_MS_rep2Q1-27.csv	B2CY77	40S ribosomal protein SA	FAAATGATPIAGR	1203.65	2	9.18	602.32616475 602.827325685 603.328584275 603.829291863 604.332085723	429531.9375 263549.514477 127122.050267 34173.2284505 17062.4792056	B2CY77|P14206	1	0.0462412	C53N16O16H86S0	1202.64	30	0.50546	0.334631	0.125624	0.0342852	0	0.144484	0.305871	0.32288	0.226765	0	0.0462412	-0.00271668	-0.0261609	0.0231649	0.00571266		0.00752593	Value 0.909643808542 was not used due to low maximum possible change	0.117436	0.0296792		0.0515472	0.0581268	0.00752593
AL6M_BN1090_HPLC2_T1days_MS_rep2Q1-27.csv	B2CY77	40S ribosomal protein SA	FAAATGATPIAGR	1203.65	3	9.18	401.88569073 402.229138163 402.562509864 402.896971221 403.230970401	32969.2382812 207280.570525 104703.158988 49597.9439442 36552.4961252	B2CY77|P14206	1	0.0462412	C53N16O16H86S0	1202.64	30	0.50546	0.334631	0.125624	0.0342852	0	0.144484	0.305871	0.32288	0.226765	0	0.0462412	-0.421898	0.190727	0.139749	0.0914221		1.16877	Value -6.63180163888 was not used due to low maximum possible change	0.708466	0.47497		0.784069	0.353026	1.16877
AL6M_BN1090_HPLC2_T1days_MS_rep2Q1-27.csv	B2CY77	40S ribosomal protein SA	FTPGTFTNQIQAAFR	1698.86	2	19.5	849.941416326 850.44141352 850.942446128 851.44132317 851.946731681	95561.2578125 99185.4891628 53198.5070561 26552.2219203 10108.6542174	B2CY77|P14206	1	0.0462412	C78N21O22H115S0	1697.85	26	0.376889	0.362795	0.18973	0.0705859	0	0.132291	0.294157	0.328274	0.245278	0	0.0462412	-0.0287578	-0.00145994	0.00407329	0.0261444		0.117571	0.0212703	0.0294007	0.14966		0.0794756	0.0639596	0.117571
AL6M_BN1090_HPLC2_T1days_MS_rep2Q1-27.csv	B2CY77	40S ribosomal protein SA	FTPGTFTNQIQAAFR	1698.86	3	19.5	566.962660417 567.298186488 567.631562314 567.967035365 568.301444763	68458.7109375 75456.9192161 44339.3690516 21857.9588187 12638.6752121	B2CY77|P14206	1	0.0462412	C78N21O22H115S0	1697.85	26	0.376889	0.362795	0.18973	0.0705859	0	0.132291	0.294157	0.328274	0.245278	0	0.0462412	-0.0510708	-0.00366924	0.0212964	0.0334437		0.208794	0.0534583	0.153716	0.191444		0.151853	0.0695095	0.208794
AL6M_BN1090_HPLC3_T1days_MS_rep1Q1-27.csv	B2CY77	40S ribosomal protein SA	AIVAIENPADVSVISSR	1740.95	2	15.87	870.974003292 871.476083199 871.975948612 872.474546689 872.976480335	216818.4375 203363.613679 112053.328125 49595.4789986 18561.1660156	B2CY77|P14206	1	0.0462412	C75N21O26H129S0	1739.94	35	0.384938	0.359228	0.186276	0.069558	0	0.0985029	0.259128	0.341533	0.300836	0	0.0462412	-0.0122896	-0.00970464	0.00631189	0.0156824		0.0429055	0.0969492	0.0406544	0.0678075		0.0620791	0.026302	0.0429055
AL7M_BN1090_HPLC1_T2days_MS_rep1Q1-27.csv	B2CY77	40S ribosomal protein SA	FLAAGTHLGGTNLDFQMEQYIYK	2617.28	2	17.5	1309.14493989 1309.64510825 1310.14582997 1310.64813465 1311.15677645	2526.54467773 4179.77921217 3349.91398223 2438.55713648 1463.43182403	B2CY77|P14206	2	0.0502649	C120N29O35H177S1	2616.27	37	0.212847	0.314429	0.255498	0.148641	0.068585	0.04254	0.146172	0.253561	0.296049	0.261677	0.0502649	-0.031839	-0.0149797	-0.0155028	0.0260628	0.0362587	0.186951	0.0890289	Value 8.00180010953 was not used due to low maximum possible change	0.176807	0.187779	0.160142	0.0476702	0.186951
AL7M_BN1090_HPLC1_T2days_MS_rep1Q1-27.csv	B2CY77	40S ribosomal protein SA	FLAAGTHLGGTNLDFQMEQYIYK	2617.28	3	17.5	873.10039996 873.435702882 873.768360976 874.102886243 874.438427467	10914.9697266 17703.0140694 14923.5300261 10088.9946549 6865.13451444	B2CY77|P14206	2	0.0502649	C120N29O35H177S1	2616.27	37	0.212847	0.314429	0.255498	0.148641	0.068585	0.04254	0.146172	0.253561	0.296049	0.261677	0.0502649	-0.0324209	-0.021796	-0.00881081	0.0181311	0.0448965	0.190368	0.12954	Value 4.5477097178 was not used due to low maximum possible change	0.123	0.232513	0.168855	0.0521648	0.190368
AL7M_BN1090_HPLC1_T2days_MS_rep1Q1-27.csv	B2CY77	40S ribosomal protein SA	EHPWEVMPDLYFYRDPEEIEKEEQAAAEK	3578.64	3	17.78	1193.5627788 1193.88897973 1194.22749104 1194.5592024 1194.88718015	1748.57470703 2864.85194225 3539.09606635 3193.65265772 1817.18271811	B2CY77|P14206	2	0.0502649	C161N38O53H232S1	3577.63	70	0.132035	0.261074	0.277059	0.207544	0.122288	0.0102102	0.0580275	0.16535	0.315009	0.451403	0.0502649	0.000801454	-0.0434356	-0.00819964	0.0350732	0.0157606	-0.00657874	0.21392	0.0734018	0.326367	0.0478878	0.131	0.136196	-0.00657874
AL7M_BN1090_HPLC1_T2days_MS_rep1Q1-27.csv	B2CY77	40S ribosomal protein SA	EHPWEVMPDLYFYRDPEEIEKEEQAAAEK	3578.64	4	17.78	895.420798786 895.670155625 895.918498657 896.171281852 896.423684543	9443.37011719 11771.0497156 16112.7450634 10747.1085067 9410.21541331	B2CY77|P14206	2	0.0502649	C161N38O53H232S1	3577.63	70	0.132035	0.261074	0.277059	0.207544	0.122288	0.0102102	0.0580275	0.16535	0.315009	0.451403	0.0502649	0.0322418	-0.0563049	0.00323796	-0.0205869	0.0414121	-0.264657	0.2773	-0.0289857	-0.191568	0.125829	-0.0164162	0.223026	-0.264657
AL7M_BN1090_HPLC1_T2days_MS_rep1Q1-27.csv	B2CY77	40S ribosomal protein SA	EHPWEVMPDLYFYRDPEEIEKEEQAAAEK	3578.64	5	17.78	716.537452797 716.736449581 716.937569276 717.138255182 717.347016748	7289.63085938 14805.6323388 16083.5498738 12540.4707903 10148.8394769	B2CY77|P14206	2	0.0502649	C161N38O53H232S1	3577.63	70	0.132035	0.261074	0.277059	0.207544	0.122288	0.0102102	0.0580275	0.16535	0.315009	0.451403	0.0502649	-0.012274	-0.0178329	-0.0128233	-0.00151672	0.0444469	0.100751	0.0878266	0.114792	-0.0141135	0.13505	0.0848613	0.0580346	0.100751
AL7M_BN1090_HPLC2_T2days_MS_rep2Q1-27.csv	B2CY77	40S ribosomal protein SA	FAAATGATPIAGR	1203.65	1	9.18	1203.64640839 1204.64928885 1205.65108354 1206.65145834	9758.33886719 6885.10006354 3850.41417693 1982.89876043	B2CY77|P14206	2	0.0502649	C53N16O16H86S0	1202.64	30	0.50546	0.334631	0.125624	0.0342852	0	0.130873	0.294503	0.329672	0.244951	0	0.0502649	-0.0713072	-0.0283099	0.0456822	0.0539348		0.190362	0.7055	0.22388	0.25602		0.343941	0.242526	0.190362
AL7M_BN1090_HPLC2_T2days_MS_rep2Q1-27.csv	B2CY77	40S ribosomal protein SA	FAAATGATPIAGR	1203.65	2	9.18	602.325039982 602.826942573 603.32862327 603.830276506 604.332257919	492644.84375 323244.184516 171354.870165 56545.4008654 28407.6853318	B2CY77|P14206	2	0.0502649	C53N16O16H86S0	1202.64	30	0.50546	0.334631	0.125624	0.0342852	0	0.130873	0.294503	0.329672	0.244951	0	0.0502649	-0.0334824	-0.0249475	0.0385419	0.019888		0.089385	0.621707	0.188887	0.0944053		0.248596	0.252916	0.089385
AL7M_BN1090_HPLC2_T2days_MS_rep2Q1-27.csv	B2CY77	40S ribosomal protein SA	FAAATGATPIAGR	1203.65	3	9.18	401.884894544 402.222946149 402.552101099 402.889894763	37540.5351562 33400.2105377 14169.4101562 7505.58789062	B2CY77|P14206	2	0.0502649	C53N16O16H86S0	1202.64	30	0.50546	0.334631	0.125624	0.0342852	0	0.130873	0.294503	0.329672	0.244951	0	0.0502649	-0.100123	0.0260013	0.0273671	0.0467549		0.26729	-0.647969	0.134121	0.221938		-0.00615482	0.431432	0.26729
AL7M_BN1090_HPLC2_T2days_MS_rep2Q1-27.csv	B2CY77	40S ribosomal protein SA	FTPGTFTNQIQAAFR	1698.86	2	19.5	849.939704775 850.442114898 850.943459848 851.444297103 851.947073297	256107.5625 277779.82639 162433.962807 80327.6804738 26505.365208	B2CY77|P14206	2	0.0502649	C78N21O22H115S0	1697.85	26	0.376889	0.362795	0.18973	0.0705859	0	0.121645	0.284539	0.333203	0.260614	0	0.0502649	-0.0471297	-0.00513018	0.0194172	0.0328427		0.184645	0.0655565	0.135337	0.172831		0.139592	0.0536469	0.184645
AL7M_BN1090_HPLC2_T2days_MS_rep2Q1-27.csv	B2CY77	40S ribosomal protein SA	FTPGTFTNQIQAAFR	1698.86	3	19.5	566.961992712 567.297085222 567.631309446 567.965996159 568.302276021	119704.851562 129850.96473 79097.6796875 39666.9184543 16416.1330748	B2CY77|P14206	2	0.0502649	C78N21O22H115S0	1697.85	26	0.376889	0.362795	0.18973	0.0705859	0	0.121645	0.284539	0.333203	0.260614	0	0.0502649	-0.0518875	-0.0102458	0.0250224	0.0371109		0.203285	0.130927	0.174405	0.195292		0.175977	0.0324076	0.203285
AL7M_BN1090_HPLC2_T2days_MS_rep2Q1-27.csv	B2CY77	40S ribosomal protein SA	AIVAIENPADVSVISSR	1740.95	2	16.98	870.985213923 871.487406585 871.991434592 872.488478557 872.996339929	143724.421875 139569.662599 85375.7662373 47282.8639163 21339.4423795	B2CY77|P14206	2	0.0502649	C75N21O26H129S0	1739.94	35	0.384938	0.359228	0.186276	0.069558	0	0.0887244	0.247203	0.344299	0.319773	0	0.0502649	-0.0394075	-0.0236861	0.018978	0.0441157		0.133037	0.211435	0.120096	0.176311		0.16022	0.0417562	0.133037
AL7M_BN1090_HPLC2_T2days_MS_rep2Q1-27.csv	B2CY77	40S ribosomal protein SA	AIVAIENPADVSVISSR	1740.95	3	16.98	580.994400188 581.325683331 581.658701195 581.998143591 582.325686461	56371.0703125 62137.813324 34686.1694099 19210.2326824 13738.9184989	B2CY77|P14206	2	0.0502649	C75N21O26H129S0	1739.94	35	0.384938	0.359228	0.186276	0.069558	0	0.0887244	0.247203	0.344299	0.319773	0	0.0502649	-0.0579699	0.00118886	0.0149141	0.0418669		0.195703	-0.0106124	0.0943791	0.167323		0.111698	0.092034	0.195703
AL9M_BN1090_HPLC1_T4days_MS_rep1Q1-27.csv	B2CY77	40S ribosomal protein SA	FLAAGTHLGGTNLDFQMEQYIYK	2617.28	3	17.5	873.100861945 873.43426111 873.767030714 874.101976436 874.437754111	5050.59423828 8221.13368345 7240.57742838 5454.65387339 4328.71902484	B2CY77|P14206	4	0.0464662	C120N29O35H177S1	2616.27	37	0.212847	0.314429	0.255498	0.148641	0.068585	0.0475952	0.156153	0.259252	0.290344	0.246656	0.0464662	-0.0461365	-0.0430656	-0.0165015	0.0314062	0.0742974	0.27919	0.272092	Value -4.39590740018 was not used due to low maximum possible change	0.221635	0.417235	0.297538	0.083811	0.27919
AL9M_BN1090_HPLC1_T4days_MS_rep1Q1-27.csv	B2CY77	40S ribosomal protein SA	EHPWEVMPDLYFYRDPEEIEKEEQAAAEK	3578.64	3	17.78	1193.56607265 1193.89772106 1194.23506122 1194.56635946 1194.9035363	1843.18115234 3662.94264597 4044.94786808 3736.07940631 2668.51851274	B2CY77|P14206	4	0.0464662	C161N38O53H232S1	3577.63	70	0.132035	0.261074	0.277059	0.207544	0.122288	0.0119865	0.0646017	0.174803	0.316641	0.431968	0.0464662	-0.0165162	-0.0315041	-0.0235477	0.0266101	0.0449578	0.137579	0.160349	0.230282	0.243912	0.145175	0.183459	0.049879	0.137579
AL9M_BN1090_HPLC1_T4days_MS_rep1Q1-27.csv	B2CY77	40S ribosomal protein SA	EHPWEVMPDLYFYRDPEEIEKEEQAAAEK	3578.64	4	17.78	895.428760946 895.674042864 895.924294524 896.175015001 896.429619401	6823.28320312 9741.67160168 12706.8175461 9922.27941098 9281.68906802	B2CY77|P14206	4	0.0464662	C161N38O53H232S1	3577.63	70	0.132035	0.261074	0.277059	0.207544	0.122288	0.0119865	0.0646017	0.174803	0.316641	0.431968	0.0464662	0.00872159	-0.0601143	-0.014932	-0.00285815	0.0691828	-0.0726505	0.305968	0.146025	-0.0261982	0.223401	0.115309	0.161502	-0.0726505
AL9M_BN1090_HPLC1_T4days_MS_rep1Q1-27.csv	B2CY77	40S ribosomal protein SA	EHPWEVMPDLYFYRDPEEIEKEEQAAAEK	3578.64	5	17.78	716.543097167 716.740572256 716.943234458 717.143923283 717.353455206	5396.09912109 12125.2197266 12388.2578125 11138.4458986 9279.64160156	B2CY77|P14206	4	0.0464662	C161N38O53H232S1	3577.63	70	0.132035	0.261074	0.277059	0.207544	0.122288	0.0119865	0.0646017	0.174803	0.316641	0.431968	0.0464662	-0.0248157	-0.0201485	-0.0309073	0.0137749	0.0620965	0.206714	0.102551	0.302254	0.126263	0.200519	0.18766	0.0785387	0.206714
AL9M_BN1090_HPLC2_T4days_MS_rep2Q1-27.csv	B2CY77	40S ribosomal protein SA	FAAATGATPIAGR	1203.65	1	9.18	1203.64528508 1204.64735742 1205.65110449 1206.65780174	6441.42919922 5426.01193652 3373.47334062 2010.32013657	B2CY77|P14206	4	0.0464662	C53N16O16H86S0	1202.64	30	0.50546	0.334631	0.125624	0.0342852	0	0.143681	0.305237	0.323294	0.227788	0	0.0464662	-0.13207	-0.0201019	0.0699254	0.0822468		0.365058	Value 0.683885244455 was not used due to low maximum possible change	0.353748	0.425041		0.381282	0.0383159	0.365058
AL9M_BN1090_HPLC2_T4days_MS_rep2Q1-27.csv	B2CY77	40S ribosomal protein SA	FAAATGATPIAGR	1203.65	2	9.18	602.325221291 602.8272309 603.328769998 603.830921169 604.333099431	356083.90625 244024.14185 151559.741377 64376.6407551 34533.7760018	B2CY77|P14206	4	0.0464662	C53N16O16H86S0	1202.64	30	0.50546	0.334631	0.125624	0.0342852	0	0.143681	0.305237	0.323294	0.227788	0	0.0464662	-0.0691061	-0.0355979	0.0601006	0.0446035		0.191017	Value 1.21107271356 was not used due to low maximum possible change	0.304045	0.230505		0.241856	0.0573624	0.191017
AL9M_BN1090_HPLC2_T4days_MS_rep2Q1-27.csv	B2CY77	40S ribosomal protein SA	FAAATGATPIAGR	1203.65	3	9.18	401.885827999 402.225256819 402.553557393 402.891183461 403.226300803	28174.2890625 54093.243855 18574.4381823 15850.4287432 53590.691806	B2CY77|P14206	4	0.0464662	C53N16O16H86S0	1202.64	30	0.50546	0.334631	0.125624	0.0342852	0	0.143681	0.305237	0.323294	0.227788	0	0.0464662	-0.264019	0.128923	0.0335501	0.101546		0.72978	Value -4.38608523513 was not used due to low maximum possible change	0.169728	0.524776		0.474761	0.283356	0.72978
AL9M_BN1090_HPLC2_T4days_MS_rep2Q1-27.csv	B2CY77	40S ribosomal protein SA	FTPGTFTNQIQAAFR	1698.86	2	19.5	849.942124298 850.443586812 850.945099983 851.447063251 851.949213237	113921.242188 134359.302911 86374.0611273 51019.254066 19962.5598627	B2CY77|P14206	4	0.0464662	C78N21O22H115S0	1697.85	26	0.376889	0.362795	0.18973	0.0705859	0	0.131668	0.293619	0.328573	0.246141	0	0.0464662	-0.0815071	-0.0144193	0.0342263	0.0617001		0.332381	0.208444	0.246511	0.351458		0.284698	0.0683216	0.332381
AL9M_BN1090_HPLC2_T4days_MS_rep2Q1-27.csv	B2CY77	40S ribosomal protein SA	FTPGTFTNQIQAAFR	1698.86	3	19.5	566.964410389 567.300316291 567.634150944 567.968110326 568.303462441	66971.484375 79184.204493 54751.6580097 31952.1608096 16388.1364912	B2CY77|P14206	4	0.0464662	C78N21O22H115S0	1697.85	26	0.376889	0.362795	0.18973	0.0705859	0	0.131668	0.293619	0.328573	0.246141	0	0.0464662	-0.0892847	-0.0227433	0.0453975	0.0666306		0.364098	0.328775	0.32697	0.379543		0.349847	0.0261553	0.364098
AL9M_BN1090_HPLC3_T4days_MS_rep1Q1-27.csv	B2CY77	40S ribosomal protein SA	AIVAIENPADVSVISSR	1740.95	2	15.87	870.973476921 871.476200962 871.976022319 872.476505826 872.978039409	223415.640625 235373.711245 156624.871852 87148.8959334 43906.2333055	B2CY77|P14206	4	0.0464662	C75N21O26H129S0	1739.94	35	0.384938	0.359228	0.186276	0.069558	0	0.0979233	0.258451	0.341716	0.301909	0	0.0464662	-0.0669374	-0.0242068	0.036658	0.0544862		0.233219	0.240202	0.235832	0.2345		0.235938	0.00303586	0.233219
HPLC1M_BN1090_AL10_T4days_MS_rep1Q1-27.csv	B2CY77	40S ribosomal protein SA	FAAATGATPIAGR	1203.65	2	9.4	602.324282712 602.826395149 603.325487579 603.826476771	58628.5820312 46574.5724179 28758.92931 14714.3535621	B2CY77|P14206	4	0.0469529	C53N16O16H86S0	1202.64	30	0.50546	0.334631	0.125624	0.0342852	0	0.14196	0.303864	0.324177	0.229999	0	0.0469529	-0.111123	-0.0213695	0.0678087	0.0646838		0.305703	Value 0.694565198706 was not used due to low maximum possible change	0.341516	0.330502		0.325907	0.018343	0.305703
HPLC2M_BN1090_AL10_T4days_MS_rep1Q1-27.csv	B2CY77	40S ribosomal protein SA	FAAATGATPIAGR	1203.65	1	9.75	1203.64611384 1204.64824923 1205.65269111 1206.65593128 1207.66375395	9248.13769531 7958.4832136 4417.99319174 2292.27753318 1253.52217433	B2CY77|P14206	4	0.0469529	C53N16O16H86S0	1202.64	30	0.50546	0.334631	0.125624	0.0342852	0	0.14196	0.303864	0.324177	0.229999	0	0.0469529	-0.118782	-0.00187508	0.0590984	0.0615583		0.326772	Value 0.0609448593979 was not used due to low maximum possible change	0.297647	0.314532		0.312984	0.0146245	0.326772
HPLC2M_BN1090_AL10_T4days_MS_rep1Q1-27.csv	B2CY77	40S ribosomal protein SA	FAAATGATPIAGR	1203.65	2	9.75	602.325933805 602.827289859 603.329108582 603.830736321 604.33320569	571833.5625 455663.911118 249156.565363 109729.341825 44484.1057977	B2CY77|P14206	4	0.0469529	C53N16O16H86S0	1202.64	30	0.50546	0.334631	0.125624	0.0342852	0	0.14196	0.303864	0.324177	0.229999	0	0.0469529	-0.0929955	-0.0059599	0.0540926	0.0448627		0.255834	Value 0.19371215573 was not used due to low maximum possible change	0.272435	0.229226		0.252498	0.0217969	0.255834
HPLC2M_BN1090_AL10_T4days_MS_rep1Q1-27.csv	B2CY77	40S ribosomal protein SA	FAAATGATPIAGR	1203.65	3	9.75	401.887338013 402.223071929 402.555954659 402.889313879 403.223567571	57058.4414062 52081.729026 27186.3690882 13662.13712 25325.5493139	B2CY77|P14206	4	0.0469529	C53N16O16H86S0	1202.64	30	0.50546	0.334631	0.125624	0.0342852	0	0.14196	0.303864	0.324177	0.229999	0	0.0469529	-0.125041	0.0126069	0.0556319	0.0568026		0.343993	Value -0.409757210306 was not used due to low maximum possible change	0.280187	0.290233		0.304804	0.0343081	0.343993
HPLC1M_BN1090_AL10_T4days_MS_rep1Q1-27.csv	B2CY77	40S ribosomal protein SA	EHPWEVMPDLYFYRDPEEIEKEEQAAAEK	3578.64	4	20.27	895.426026263 895.67559582 895.922516225 896.173296031 896.430505316	13815.3251953 14949.7296019 20963.8323041 13247.5858545 14280.8162338	B2CY77|P14206	4	0.0469529	C161N38O53H232S1	3577.63	70	0.132035	0.261074	0.277059	0.207544	0.122288	0.0117398	0.0637121	0.173564	0.316471	0.434512	0.0469529	0.0467872	-0.0675683	-0.00570844	-0.03607	0.0625595	-0.388936	0.342357	0.0551568	-0.331137	0.200367	-0.0244385	0.323394	-0.388936
HPLC1M_BN1090_AL10_T4days_MS_rep1Q1-27.csv	B2CY77	40S ribosomal protein SA	EHPWEVMPDLYFYRDPEEIEKEEQAAAEK	3578.64	5	20.27	716.537033004 716.738847667 716.941064049 717.136822876 717.35175582	16605.78125 32907.0299422 33023.2832585 29768.1299529 22935.5259906	B2CY77|P14206	4	0.0469529	C161N38O53H232S1	3577.63	70	0.132035	0.261074	0.277059	0.207544	0.122288	0.0117398	0.0637121	0.173564	0.316471	0.434512	0.0469529	-0.00924734	-0.0177504	-0.032876	0.0125701	0.0473036	0.076872	0.0899382	0.317659	0.115399	0.151505	0.150275	0.0978056	0.076872
HPLC1M_BN1090_AL11_T4days_MS_rep2Q1-27.csv	B2CY77	40S ribosomal protein SA	FAAATGATPIAGR	1203.65	3	9.4	401.881480889 402.218553429 402.549573003 402.887257583 403.2257158	3260.75341797 17048.4129306 11560.4358209 9192.4243504 9941.94992427	B2CY77|P14206	4	0.0486605	C53N16O16H86S0	1202.64	30	0.50546	0.334631	0.125624	0.0342852	0	0.136112	0.299039	0.327119	0.23773	0	0.0486605	-0.426049	0.080556	0.155912	0.189582		1.15352	Value -2.26335521487 was not used due to low maximum possible change	0.773776	0.93186		0.953051	0.190756	1.15352
HPLC2M_BN1090_AL11_T4days_MS_rep1Q1-27.csv	B2CY77	40S ribosomal protein SA	FAAATGATPIAGR	1203.65	1	9.75	1203.64541006 1204.64775682 1205.64848317 1206.65267309	11074.1845703 9168.73269259 5477.96983396 2867.52580146	B2CY77|P14206	4	0.0486605	C53N16O16H86S0	1202.64	30	0.50546	0.334631	0.125624	0.0342852	0	0.136112	0.299039	0.327119	0.23773	0	0.0486605	-0.118094	-0.0139158	0.0659908	0.0660186		0.319735	Value 0.390988486219 was not used due to low maximum possible change	0.327506	0.324504		0.323915	0.00391876	0.319735
HPLC2M_BN1090_AL11_T4days_MS_rep1Q1-27.csv	B2CY77	40S ribosomal protein SA	FAAATGATPIAGR	1203.65	2	9.75	602.325454475 602.827427487 603.328590198 603.831650329 604.33237242	609481.125 489277.516088 282276.007326 131781.745093 56406.1622644	B2CY77|P14206	4	0.0486605	C53N16O16H86S0	1202.64	30	0.50546	0.334631	0.125624	0.0342852	0	0.136112	0.299039	0.327119	0.23773	0	0.0486605	-0.102581	-0.0112092	0.0609654	0.052825		0.277736	Value 0.314941578908 was not used due to low maximum possible change	0.302566	0.259653		0.279985	0.0215446	0.277736
HPLC2M_BN1090_AL11_T4days_MS_rep1Q1-27.csv	B2CY77	40S ribosomal protein SA	FAAATGATPIAGR	1203.65	3	9.75	401.886622679 402.222745529 402.554914472 402.889857857	59819.8164062 57992.3237418 30328.4570312 14861.0548686	B2CY77|P14206	4	0.0486605	C53N16O16H86S0	1202.64	30	0.50546	0.334631	0.125624	0.0342852	0	0.136112	0.299039	0.327119	0.23773	0	0.0486605	-0.138471	0.0211467	0.060438	0.056886		0.374906	Value -0.594151571993 was not used due to low maximum possible change	0.299948	0.279615		0.318156	0.0501874	0.374906
HPLC1M_BN1090_AL13_T8days_MS_rep1Q1-27.csv	B2CY77	40S ribosomal protein SA	FAAATGATPIAGR	1203.65	2	9.4	602.322922063 602.825679932 603.325370262 603.827441653	28662.2578125 25369.8758459 20620.8051217 10965.5410943	B2CY77|P14206	8	0.045954	C53N16O16H86S0	1202.64	30	0.50546	0.334631	0.125624	0.0342852	0	0.145517	0.30668	0.322344	0.225458	0	0.045954	-0.170693	-0.0383177	0.115221	0.0937893		0.474222	Value 1.37091826285 was not used due to low maximum possible change	0.585711	0.490599		0.516844	0.0602001	0.474222
HPLC2M_BN1090_AL13_T8days_MS_rep2Q1-27.csv	B2CY77	40S ribosomal protein SA	FAAATGATPIAGR	1203.65	1	9.75	1203.64292146 1204.64869671 1205.65023746 1206.65509978 1207.6616314	8643.6640625 8382.56725037 5539.36853747 3365.37106689 1778.66092678	B2CY77|P14206	8	0.045954	C53N16O16H86S0	1202.64	30	0.50546	0.334631	0.125624	0.0342852	0	0.145517	0.30668	0.322344	0.225458	0	0.045954	-0.172126	-0.0113661	0.0879955	0.0954967		0.478204	Value 0.406653560379 was not used due to low maximum possible change	0.447314	0.49953		0.475016	0.026254	0.478204
HPLC2M_BN1090_AL13_T8days_MS_rep2Q1-27.csv	B2CY77	40S ribosomal protein SA	FAAATGATPIAGR	1203.65	2	9.75	602.325014014 602.82704765 603.329365011 603.830985487 604.333131213	378840.375 362824.051344 248590.809435 136902.499772 64815.9257812	B2CY77|P14206	8	0.045954	C53N16O16H86S0	1202.64	30	0.50546	0.334631	0.125624	0.0342852	0	0.145517	0.30668	0.322344	0.225458	0	0.045954	-0.169357	-0.0127379	0.0949223	0.087173		0.470512	Value 0.455733593383 was not used due to low maximum possible change	0.482525	0.45599		0.469676	0.0132874	0.470512
HPLC2M_BN1090_AL13_T8days_MS_rep2Q1-27.csv	B2CY77	40S ribosomal protein SA	FAAATGATPIAGR	1203.65	3	9.75	401.885728244 402.221826059 402.554816014 402.888440713 403.223428438	46169.6679688 52620.0837157 30171.0587015 18582.7399305 20327.0671511	B2CY77|P14206	8	0.045954	C53N16O16H86S0	1202.64	30	0.50546	0.334631	0.125624	0.0342852	0	0.145517	0.30668	0.322344	0.225458	0	0.045954	-0.192537	0.0220102	0.0788649	0.0916623		0.534911	Value -0.787473005831 was not used due to low maximum possible change	0.400899	0.479473		0.471761	0.0673381	0.534911
HPLC1M_BN1090_AL13_T8days_MS_rep1Q1-27.csv	B2CY77	40S ribosomal protein SA	FLAAGTHLGGTNLDFQMEQYIYK	2617.28	3	20.42	873.114564378 873.452711987 873.783514201 874.115268049 874.445849449	9172.09960938 10457.3493687 6340.28710938 5290.66397985 5357.16367182	B2CY77|P14206	8	0.045954	C120N29O35H177S1	2616.27	37	0.212847	0.314429	0.255498	0.148641	0.068585	0.048327	0.157547	0.259994	0.289514	0.244618	0.045954	0.037637	-0.028846	-0.0823497	-0.00415678	0.0777154	-0.228769	0.183871	Value -18.3181796596 was not used due to low maximum possible change	-0.0295073	0.441482	0.0917691	0.287654	-0.228769
HPLC1M_BN1090_AL13_T8days_MS_rep1Q1-27.csv	B2CY77	40S ribosomal protein SA	EHPWEVMPDLYFYRDPEEIEKEEQAAAEK	3578.64	4	20.27	895.425549972 895.671815293 895.9183288 896.163418856 896.430607925	5720.26464844 3429.10593479 6394.57569628 4128.53706218 5882.521243	B2CY77|P14206	8	0.045954	C161N38O53H232S1	3577.63	70	0.132035	0.261074	0.277059	0.207544	0.122288	0.0122528	0.0655536	0.176116	0.316806	0.429272	0.045954	0.0918062	-0.126889	-0.0268314	-0.0459887	0.107903	-0.766442	0.648979	0.265806	-0.420903	0.351492	0.0157865	0.587095	-0.766442
HPLC1M_BN1090_AL14_T8days_MS_rep1Q1-27.csv	B2CY77	40S ribosomal protein SA	FAAATGATPIAGR	1203.65	2	9.4	602.324095858 602.825963531 603.326279326 603.82912019 604.328843095	46705.9609375 41804.8515625 31856.1639055 17027.2581093 11742.1277237	B2CY77|P14206	8	0.0457308	C53N16O16H86S0	1202.64	30	0.50546	0.334631	0.125624	0.0342852	0	0.146326	0.307309	0.321923	0.224442	0	0.0457308	-0.165518	-0.0303615	0.106235	0.0896447		0.460883	Value 1.11125236088 was not used due to low maximum possible change	0.541191	0.471427		0.491167	0.0436419	0.460883
HPLC2M_BN1090_AL14_T8days_MS_rep2Q1-27.csv	B2CY77	40S ribosomal protein SA	FAAATGATPIAGR	1203.65	1	9.75	1203.64048748 1204.64584199 1205.65032291 1206.6559061 1207.65784237	7990.98876953 7901.47749876 5543.43147808 3350.5459103 1828.03659879	B2CY77|P14206	8	0.0457308	C53N16O16H86S0	1202.64	30	0.50546	0.334631	0.125624	0.0342852	0	0.146326	0.307309	0.321923	0.224442	0	0.0457308	-0.183066	-0.0158486	0.0980234	0.100891		0.509744	Value 0.580070319852 was not used due to low maximum possible change	0.499358	0.530571		0.513224	0.0158946	0.509744
HPLC2M_BN1090_AL14_T8days_MS_rep2Q1-27.csv	B2CY77	40S ribosomal protein SA	FAAATGATPIAGR	1203.65	2	9.75	602.325958321 602.828317475 603.330329464 603.832576566 604.334109141	359100.1875 340744.112334 235438.697512 130286.934726 61522.1517988	B2CY77|P14206	8	0.0457308	C53N16O16H86S0	1202.64	30	0.50546	0.334631	0.125624	0.0342852	0	0.146326	0.307309	0.321923	0.224442	0	0.0457308	-0.168457	-0.0148544	0.0953267	0.0879845		0.469065	Value 0.543682728174 was not used due to low maximum possible change	0.48562	0.462696		0.47246	0.0118333	0.469065
HPLC2M_BN1090_AL14_T8days_MS_rep2Q1-27.csv	B2CY77	40S ribosomal protein SA	FAAATGATPIAGR	1203.65	3	9.75	401.886697387 402.225514906 402.555370709 402.890206087 403.223587194	38705.4609375 45603.8116181 27155.1844475 17794.1103182 30250.2779876	B2CY77|P14206	8	0.0457308	C53N16O16H86S0	1202.64	30	0.50546	0.334631	0.125624	0.0342852	0	0.146326	0.307309	0.321923	0.224442	0	0.0457308	-0.206018	0.0181799	0.0844599	0.103378		0.573652	Value -0.665397923854 was not used due to low maximum possible change	0.430262	0.543646		0.515853	0.0756274	0.573652
HPLC1M_BN1090_AL14_T8days_MS_rep1Q1-27.csv	B2CY77	40S ribosomal protein SA	FLAAGTHLGGTNLDFQMEQYIYK	2617.28	3	20.42	873.110438301 873.445379196 873.77628713 874.104409332 874.443548133	6806.64648438 8444.17375337 4760.79519363 3814.04253244 5278.94646075	B2CY77|P14206	8	0.0457308	C120N29O35H177S1	2616.27	37	0.212847	0.314429	0.255498	0.148641	0.068585	0.0486499	0.158158	0.260315	0.289148	0.243729	0.0457308	0.0210218	-0.024297	-0.0919232	-0.0175951	0.112793	-0.128028	0.15548	Value -19.0842578254 was not used due to low maximum possible change	-0.125226	0.644005	0.136558	0.3635	-0.128028
HPLC1M_BN1090_AL14_T8days_MS_rep1Q1-27.csv	B2CY77	40S ribosomal protein SA	EHPWEVMPDLYFYRDPEEIEKEEQAAAEK	3578.64	4	20.27	895.424458894 895.674692275 895.917884952 896.167155334 896.434083163	10737.3496094 5025.38482528 12537.2554814 4854.95990806 10044.2680191	B2CY77|P14206	8	0.0457308	C161N38O53H232S1	3577.63	70	0.132035	0.261074	0.277059	0.207544	0.122288	0.012371	0.0659737	0.176691	0.316873	0.428092	0.0457308	0.116519	-0.144744	0.0131602	-0.0951582	0.110222	-0.973719	0.741893	-0.131119	-0.870382	0.360435	-0.174578	0.750136	-0.973719
HPLC1M_BN1090_AL16_T16days_MS_rep1Q1-27.csv	B2CY77	40S ribosomal protein SA	FAAATGATPIAGR	1203.65	2	9.4	602.321932881 602.827307022 603.326452803 603.829289833 604.329020641	30889.9941406 32152.722823 30734.0625 17825.7752898 12143.0351562	B2CY77|P14206	16	0.0453713	C53N16O16H86S0	1202.64	30	0.50546	0.334631	0.125624	0.0342852	0	0.14764	0.30832	0.321236	0.222803	0	0.0453713	-0.228674	-0.0465306	0.149764	0.12544		0.639076	Value 1.76850783874 was not used due to low maximum possible change	0.765619	0.665402		0.690032	0.0667698	0.639076
HPLC1M_BN1090_AL16_T16days_MS_rep1Q1-27.csv	B2CY77	40S ribosomal protein SA	FAAATGATPIAGR	1203.65	3	9.4	401.889747304 402.226874255 402.555225932 402.888805954 403.226116568	6949.01367188 11262.9572227 5437.83088907 4549.86908841 8905.18753228	B2CY77|P14206	16	0.0453713	C53N16O16H86S0	1202.64	30	0.50546	0.334631	0.125624	0.0342852	0	0.14764	0.30832	0.321236	0.222803	0	0.0453713	-0.259038	0.0647695	0.0672088	0.12706		0.723935	Value -2.46172120829 was not used due to low maximum possible change	0.343582	0.673992		0.580503	0.206693	0.723935
HPLC2M_BN1090_AL16_T16days_MS_rep1Q1-27.csv	B2CY77	40S ribosomal protein SA	FAAATGATPIAGR	1203.65	1	9.75	1203.64712173 1204.65202368 1205.65717825 1206.65536785 1207.66364578	6989.41796875 8753.18480564 6975.34883783 4685.37832032 2582.10072931	B2CY77|P14206	16	0.0453713	C53N16O16H86S0	1202.64	30	0.50546	0.334631	0.125624	0.0342852	0	0.14764	0.30832	0.321236	0.222803	0	0.0453713	-0.250402	-0.0152103	0.12892	0.136693		0.699801	Value 0.578106142102 was not used due to low maximum possible change	0.659057	0.725094		0.694651	0.0333182	0.699801
HPLC2M_BN1090_AL16_T16days_MS_rep1Q1-27.csv	B2CY77	40S ribosomal protein SA	FAAATGATPIAGR	1203.65	2	9.75	602.325973199 602.827944615 603.330435352 603.832986143 604.335237934	394503.75 492019.426407 393995.756754 232163.762032 128989.28092	B2CY77|P14206	16	0.0453713	C53N16O16H86S0	1202.64	30	0.50546	0.334631	0.125624	0.0342852	0	0.14764	0.30832	0.321236	0.222803	0	0.0453713	-0.244662	-0.00936802	0.134837	0.119193		0.683759	Value 0.356054167132 was not used due to low maximum possible change	0.68931	0.632263		0.668444	0.0314563	0.683759
HPLC2M_BN1090_AL16_T16days_MS_rep1Q1-27.csv	B2CY77	40S ribosomal protein SA	FAAATGATPIAGR	1203.65	3	9.75	401.886914183 402.224059804 402.556161044 402.890894847 403.22503674	45355.296875 63810.8352259 46367.351316 30969.4190062 25196.2622521	B2CY77|P14206	16	0.0453713	C53N16O16H86S0	1202.64	30	0.50546	0.334631	0.125624	0.0342852	0	0.14764	0.30832	0.321236	0.222803	0	0.0453713	-0.262272	0.0075131	0.12299	0.131768		0.732972	Value -0.28555353231 was not used due to low maximum possible change	0.628746	0.698968		0.686895	0.0531512	0.732972
HPLC1M_BN1090_AL16_T16days_MS_rep1Q1-27.csv	B2CY77	40S ribosomal protein SA	FLAAGTHLGGTNLDFQMEQYIYK	2617.28	3	20.42	873.112836204 873.452078253 873.790309413 874.118551412 874.451502944	5053.80126953 5647.8805415 2847.91774515 2151.28157064 3387.7015683	B2CY77|P14206	16	0.0453713	C120N29O35H177S1	2616.27	37	0.212847	0.314429	0.255498	0.148641	0.068585	0.0491749	0.159147	0.26083	0.288552	0.242296	0.0453713	0.0519086	-0.0185514	-0.106304	-0.0359412	0.108888	-0.317151	0.119469	Value -19.940340954 was not used due to low maximum possible change	-0.256885	0.626832	0.0430664	0.434491	-0.317151
HPLC1M_BN1090_AL16_T16days_MS_rep1Q1-27.csv	B2CY77	40S ribosomal protein SA	EHPWEVMPDLYFYRDPEEIEKEEQAAAEK	3578.64	4	20.27	895.432011892 895.664868418 895.923424428 896.16971748 896.436837935	4904.07714844 1715.13795878 5040.05390124 1880.1096712 4355.39422415	B2CY77|P14206	16	0.0453713	C161N38O53H232S1	3577.63	70	0.132035	0.261074	0.277059	0.207544	0.122288	0.0125641	0.0666567	0.17762	0.316976	0.426184	0.0453713	0.142016	-0.165228	0.0045902	-0.102479	0.121101	-1.18871	0.849864	-0.0461607	-0.936461	0.398496	-0.184594	0.86643	-1.18871
HPLC1M_BN1090_AL18_T32days_MS_rep1Q1-27.csv	B2CY77	40S ribosomal protein SA	FAAATGATPIAGR	1203.65	2	9.4	602.320974947 602.826996422 603.326945539 603.829990285 604.329625875	22695.5605469 28800.1534238 30600.5319966 18882.7122956 12407.9983357	B2CY77|P14206	32	0.04314	C53N16O16H86S0	1202.64	30	0.50546	0.334631	0.125624	0.0342852	0	0.156112	0.314567	0.316721	0.2126	0	0.04314	-0.280704	-0.0494214	0.177414	0.152711		0.80351	Value 2.46324237431 was not used due to low maximum possible change	0.928402	0.856414		0.862775	0.0626884	0.80351
HPLC2M_BN1090_AL18_T32days_MS_rep1Q1-27.csv	B2CY77	40S ribosomal protein SA	FAAATGATPIAGR	1203.65	1	9.75	1203.64562124 1204.64993889 1205.65478799 1206.65876108 1207.66414964	3577.67285156 6092.84814453 5716.89453125 3880.11910861 1847.3086522	B2CY77|P14206	32	0.04314	C53N16O16H86S0	1202.64	30	0.50546	0.334631	0.125624	0.0342852	0	0.156112	0.314567	0.316721	0.2126	0	0.04314	-0.319776	-0.0184073	0.171087	0.167096		0.91535	Value 0.917449047133 was not used due to low maximum possible change	0.89529	0.937085		0.915908	0.0209027	0.91535
HPLC2M_BN1090_AL18_T32days_MS_rep1Q1-27.csv	B2CY77	40S ribosomal protein SA	FAAATGATPIAGR	1203.65	2	9.75	602.32548201 602.828905906 603.330995405 603.832398349 604.334853703	218882.15625 348234.633697 319496.421981 191887.184225 107831.164062	B2CY77|P14206	32	0.04314	C53N16O16H86S0	1202.64	30	0.50546	0.334631	0.125624	0.0342852	0	0.156112	0.314567	0.316721	0.2126	0	0.04314	-0.302509	-0.011743	0.170617	0.143635		0.865926	Value 0.585291123849 was not used due to low maximum possible change	0.892831	0.805515		0.854757	0.0447168	0.865926
HPLC2M_BN1090_AL18_T32days_MS_rep1Q1-27.csv	B2CY77	40S ribosomal protein SA	FAAATGATPIAGR	1203.65	3	9.75	401.88607374 402.223759229 402.555921722 402.889807139 403.224533626	23509.7167969 42625.2678953 35253.5534269 24533.88517 19926.7365815	B2CY77|P14206	32	0.04314	C53N16O16H86S0	1202.64	30	0.50546	0.334631	0.125624	0.0342852	0	0.156112	0.314567	0.316721	0.2126	0	0.04314	-0.31876	0.00387336	0.154338	0.160548		0.912442	Value -0.193054743222 was not used due to low maximum possible change	0.807645	0.900364		0.873484	0.057337	0.912442
HPLC1M_BN1090_AL18_T32days_MS_rep1Q1-27.csv	B2CY77	40S ribosomal protein SA	FLAAGTHLGGTNLDFQMEQYIYK	2617.28	3	20.42	873.109494478 873.451608832 873.773882324 874.107728333 874.456580382	4243.54150391 5636.54390865 3125.22291792 2661.57986641 3537.29052895	B2CY77|P14206	32	0.04314	C120N29O35H177S1	2616.27	37	0.212847	0.314429	0.255498	0.148641	0.068585	0.0525801	0.165413	0.263941	0.284692	0.233374	0.04314	0.00812309	-0.0209227	-0.0927619	-0.0100473	0.115609	-0.0506849	0.140406	Value -10.987338434 was not used due to low maximum possible change	-0.0738499	0.701556	0.179357	0.361129	-0.0506849
HPLC1M_BN1090_AL4_T9hrs_MS_rep2Q1-27.csv	B2CY77	40S ribosomal protein SA	FLAAGTHLGGTNLDFQMEQYIYK	2617.28	3	20.42	873.095417283 873.441750536 873.7695212 874.097701741 874.43245013	3809.50488281 6677.0774187 4101.94897916 3541.57013914 2889.2938981	B2CY77|P14206	0.4	0.0478063	C120N29O35H177S1	2616.27	37	0.212847	0.314429	0.255498	0.148641	0.068585	0.0457385	0.15256	0.257281	0.292445	0.251975	0.0478063	-0.031609	0.00323384	-0.0603478	0.0198495	0.0688735	0.189153	-0.0199782	Value -33.8554041992 was not used due to low maximum possible change	0.138031	0.375558	0.170691	0.163026	0.189153
HPLC1M_BN1090_AL4_T9hrs_MS_rep2Q1-27.csv	B2CY77	40S ribosomal protein SA	EHPWEVMPDLYFYRDPEEIEKEEQAAAEK	3578.64	3	20.27	1193.561626 1193.89507101 1194.21312036 1194.56101997 1194.899163	1929.49829102 2332.63959874 2468.98627428 2389.408268 1555.3498403	B2CY77|P14206	0.4	0.0478063	C161N38O53H232S1	3577.63	70	0.132035	0.261074	0.277059	0.207544	0.122288	0.0113213	0.0621868	0.171412	0.316145	0.438935	0.0478063	0.0486992	-0.0425778	-0.0457916	0.01627	0.0234002	-0.403428	0.21408	0.433437	0.149814	0.0738999	0.0935608	0.30846	-0.403428
HPLC1M_BN1090_AL4_T9hrs_MS_rep2Q1-27.csv	B2CY77	40S ribosomal protein SA	EHPWEVMPDLYFYRDPEEIEKEEQAAAEK	3578.64	4	20.27	895.422915273 895.671844736 895.919633518 896.168106544 896.421732668	11394.4443359 15883.8854815 19280.3082007 12790.9898102 11329.3393254	B2CY77|P14206	0.4	0.0478063	C161N38O53H232S1	3577.63	70	0.132035	0.261074	0.277059	0.207544	0.122288	0.0113213	0.0621868	0.171412	0.316145	0.438935	0.0478063	0.029179	-0.0363412	-0.00427224	-0.0265705	0.038005	-0.241721	0.182723	0.0404385	-0.244661	0.120023	-0.0286396	0.202247	-0.241721
HPLC1M_BN1090_AL4_T9hrs_MS_rep2Q1-27.csv	B2CY77	40S ribosomal protein SA	EHPWEVMPDLYFYRDPEEIEKEEQAAAEK	3578.64	5	20.27	716.536098278 716.736053118 716.935339871 717.135625843 717.33924851	21872.7460938 45603.1085979 48182.4023438 36256.25 25688.3023628	B2CY77|P14206	0.4	0.0478063	C161N38O53H232S1	3577.63	70	0.132035	0.261074	0.277059	0.207544	0.122288	0.0113213	0.0621868	0.171412	0.316145	0.438935	0.0478063	-0.00887966	-0.00430383	-0.00576629	-0.00340129	0.0223511	0.0735597	0.0216395	0.0545803	-0.0313191	0.0705867	0.0378094	0.0438004	0.0735597
HPLC1M_BN1090_AL5_T1days_MS_rep1Q1-27.csv	B2CY77	40S ribosomal protein SA	FLAAGTHLGGTNLDFQMEQYIYK	2617.28	2	20.42	1309.15963714 1309.66434125 1310.16320506 1310.66369176 1311.17050461	3998.796875 6232.02246094 4541.79090702 4036.60644531 1772.14128343	B2CY77|P14206	1	0.0499981	C120N29O35H177S1	2616.27	37	0.212847	0.314429	0.255498	0.148641	0.068585	0.0428746	0.146853	0.253971	0.295674	0.260628	0.0499981	-0.0185544	-0.0116295	-0.0348235	0.0474881	0.0175192	0.109162	0.0693981	Value 22.7925474192 was not used due to low maximum possible change	0.322977	0.0912255	0.148191	0.117653	0.109162
HPLC1M_BN1090_AL5_T1days_MS_rep1Q1-27.csv	B2CY77	40S ribosomal protein SA	FLAAGTHLGGTNLDFQMEQYIYK	2617.28	3	20.42	873.108715451 873.445458977 873.77767537 874.111774095 874.45041668	21728.8027344 34381.7222547 26927.4542445 17583.188097 12381.4453442	B2CY77|P14206	1	0.0499981	C120N29O35H177S1	2616.27	37	0.212847	0.314429	0.255498	0.148641	0.068585	0.0428746	0.146853	0.253971	0.295674	0.260628	0.0499981	-0.0205608	-0.0101728	-0.0172079	0.00695873	0.0409828	0.120966	0.0607059	Value 11.2628803627 was not used due to low maximum possible change	0.0473279	0.213404	0.110601	0.0756503	0.120966
HPLC1M_BN1090_AL5_T1days_MS_rep1Q1-27.csv	B2CY77	40S ribosomal protein SA	EHPWEVMPDLYFYRDPEEIEKEEQAAAEK	3578.64	3	20.27	1193.57047339 1193.90665325 1194.23934581 1194.57382652 1194.90782239	3156.26074219 4413.79640253 4933.77783203 4102.39599609 2277.30501214	B2CY77|P14206	1	0.0499981	C161N38O53H232S1	3577.63	70	0.132035	0.261074	0.277059	0.207544	0.122288	0.0103244	0.0584626	0.165998	0.315146	0.450069	0.0499981	0.0351085	-0.0273362	-0.0157853	0.00970362	-0.0016906	-0.288458	0.134919	0.142131	0.0901805	-0.00515771	0.0147229	0.179366	-0.288458
HPLC1M_BN1090_AL5_T1days_MS_rep1Q1-27.csv	B2CY77	40S ribosomal protein SA	EHPWEVMPDLYFYRDPEEIEKEEQAAAEK	3578.64	4	20.27	895.431025651 895.679866081 895.930278633 896.178384782 896.432538814	18853.5292969 22295.4766777 29788.8339844 20125.7851562 17945.5839844	B2CY77|P14206	1	0.0499981	C161N38O53H232S1	3577.63	70	0.132035	0.261074	0.277059	0.207544	0.122288	0.0103244	0.0584626	0.165998	0.315146	0.450069	0.0499981	0.0409185	-0.0565457	-0.00379034	-0.022919	0.0423365	-0.336195	0.279084	0.0341283	-0.212997	0.129161	-0.0213637	0.250922	-0.336195
HPLC1M_BN1090_AL5_T1days_MS_rep1Q1-27.csv	B2CY77	40S ribosomal protein SA	EHPWEVMPDLYFYRDPEEIEKEEQAAAEK	3578.64	5	20.27	716.54566435 716.746592531 716.94486272 717.146661971 717.351540804	28974.7128906 56484.4881491 59856.9258929 46774.1755214 35026.8821726	B2CY77|P14206	1	0.0499981	C161N38O53H232S1	3577.63	70	0.132035	0.261074	0.277059	0.207544	0.122288	0.0103244	0.0584626	0.165998	0.315146	0.450069	0.0499981	-0.00445902	-0.0123721	-0.0135085	-0.0015963	0.0319358	0.0366362	0.061063	0.121631	-0.0148352	0.0974304	0.060385	0.0532586	0.0366362
HPLC2M_BN1090_AL10_T4days_MS_rep1Q1-27.csv	B2CY77	40S ribosomal protein SA	YVDIAIPCNNK	1306.65	2	12.67	653.827164935 654.328193212 654.830349726 655.330222186 655.832043398	120316.125 103364.319732 57093.5701827 28533.5703211 11246.9860806	B2CY77|P14206	4	0.0469529	C57N15O18H91S1	1305.64	15	0.463078	0.329702	0.153677	0.0535429	0	0.240322	0.348757	0.267496	0.143425	0	0.0469529	-0.0740931	0.00447821	0.030908	0.0387069		0.33262	Value 0.235012348084 was not used due to low maximum possible change	0.271555	0.430639		0.344938	0.0802542	0.33262
HPLC2M_BN1090_AL10_T4days_MS_rep1Q1-27.csv	B2CY77	40S ribosomal protein SA	FTPGTFTNQIQAAFR	1698.86	2	19.82	849.940253023 850.442281195 850.943440441 851.444627412 851.945732471	93306.0859375 104684.084388 71832.7738784 39026.4498192 18480.2112476	B2CY77|P14206	4	0.0469529	C78N21O22H115S0	1697.85	26	0.376889	0.362795	0.18973	0.0705859	0	0.130331	0.292454	0.32921	0.248005	0	0.0469529	-0.0747807	-0.0238461	0.0428519	0.0557749		0.303298	0.339008	0.307227	0.314368		0.315975	0.0160244	0.303298
HPLC2M_BN1090_AL10_T4days_MS_rep1Q1-27.csv	B2CY77	40S ribosomal protein SA	FTPGTFTNQIQAAFR	1698.86	3	19.82	566.964518783 567.299390572 567.632834335 567.967478315 568.30592277	33898.6054688 38403.501592 27226.8932499 14269.2835322 7270.33080646	B2CY77|P14206	4	0.0469529	C78N21O22H115S0	1697.85	26	0.376889	0.362795	0.18973	0.0705859	0	0.130331	0.292454	0.32921	0.248005	0	0.0469529	-0.0790062	-0.0253248	0.0495258	0.0548052		0.320436	0.36003	0.355075	0.308902		0.336111	0.0252838	0.320436
HPLC2M_BN1090_AL10_T4days_MS_rep1Q1-27.csv	B2CY77	40S ribosomal protein SA	AIVAIENPADVSVISSR	1740.95	2	17.32	870.980045585 871.483229472 871.986261978 872.484311669 872.992545952	94711.3203125 98099.6093211 66029.4520041 37370.0200139 19815.9740279	B2CY77|P14206	4	0.0469529	C75N21O26H129S0	1739.94	35	0.384938	0.359228	0.186276	0.069558	0	0.0966831	0.256991	0.342102	0.304224	0	0.0469529	-0.0651948	-0.028046	0.0366384	0.0566024		0.226171	0.274323	0.235124	0.241204		0.244205	0.0210064	0.226171
HPLC2M_BN1090_AL10_T4days_MS_rep1Q1-27.csv	B2CY77	40S ribosomal protein SA	AIVAIENPADVSVISSR	1740.95	3	17.32	580.988814952 581.323995732 581.656434015 581.993902588 582.326468832	25499.8632812 30886.9605134 19776.4127889 12000.6675409 8503.84958149	B2CY77|P14206	4	0.0469529	C75N21O26H129S0	1739.94	35	0.384938	0.359228	0.186276	0.069558	0	0.0966831	0.256991	0.342102	0.304224	0	0.0469529	-0.0957057	-0.00889257	0.0380386	0.0665597		0.332018	0.0869797	0.24411	0.283635		0.236686	0.106081	0.332018
HPLC2M_BN1090_AL11_T4days_MS_rep1Q1-27.csv	B2CY77	40S ribosomal protein SA	YVDIAIPCNNK	1306.65	2	12.67	653.832005856 654.332857568 654.833216675 655.331627122 655.837745788	60686.4882812 59149.3864674 37862.9129681 34739.0712947 26936.2161528	B2CY77|P14206	4	0.0486605	C57N15O18H91S1	1305.64	15	0.463078	0.329702	0.153677	0.0535429	0	0.234779	0.347347	0.270713	0.147161	0	0.0486605	-0.147722	-0.0223327	0.0430769	0.126978		0.647053	Value -1.26565435963 was not used due to low maximum possible change	0.368064	1.35634		0.790484	0.509509	0.647053
HPLC2M_BN1090_AL11_T4days_MS_rep1Q1-27.csv	B2CY77	40S ribosomal protein SA	YVDIAIPCNNK	1306.65	3	12.67	436.216174249 436.55608403 436.893763836 437.235233858 437.5651271	29877.7910156 8426.33391718 9612.68111541 19149.4628095 6261.67852813	B2CY77|P14206	4	0.0486605	C57N15O18H91S1	1305.64	15	0.463078	0.329702	0.153677	0.0535429	0	0.234779	0.347347	0.270713	0.147161	0	0.0486605	-0.017582	-0.20406	-0.010346	0.231988		0.0770125	Value -11.5645860971 was not used due to low maximum possible change	-0.0884003	2.47801		0.822207	1.43635	0.0770125
HPLC2M_BN1090_AL11_T4days_MS_rep1Q1-27.csv	B2CY77	40S ribosomal protein SA	FTPGTFTNQIQAAFR	1698.86	2	19.82	849.938166963 850.439044698 850.940680527 851.442504732 851.947011417	63785.8789062 73756.604472 48524.2029809 29193.271519 13371.3095101	B2CY77|P14206	4	0.0486605	C78N21O22H115S0	1697.85	26	0.376889	0.362795	0.18973	0.0705859	0	0.125766	0.28837	0.331341	0.254524	0	0.0486605	-0.0805692	-0.020155	0.0356914	0.0650328		0.320834	0.27081	0.252038	0.353559		0.29931	0.0463795	0.320834
HPLC2M_BN1090_AL11_T4days_MS_rep1Q1-27.csv	B2CY77	40S ribosomal protein SA	FTPGTFTNQIQAAFR	1698.86	3	19.82	566.961898148 567.299465789 567.631852942 567.966470879 568.302986614	23246.0019531 27521.705726 20432.3507788 11176.1426208 7753.83758597	B2CY77|P14206	4	0.0486605	C78N21O22H115S0	1697.85	26	0.376889	0.362795	0.18973	0.0705859	0	0.125766	0.28837	0.331341	0.254524	0	0.0486605	-0.0946963	-0.028697	0.0583071	0.0650861		0.37709	0.385581	0.41174	0.353849		0.382065	0.0239018	0.37709
HPLC2M_BN1090_AL11_T4days_MS_rep1Q1-27.csv	B2CY77	40S ribosomal protein SA	AIVAIENPADVSVISSR	1740.95	2	17.32	870.973383325 871.477823594 871.980566836 872.481905412 872.986350141	74999.59375 77673.3607027 51318.0552442 31548.4426239 17237.872922	B2CY77|P14206	4	0.0486605	C75N21O26H129S0	1739.94	35	0.384938	0.359228	0.186276	0.069558	0	0.0924778	0.251911	0.343325	0.312287	0	0.0486605	-0.0665219	-0.0294603	0.031599	0.0643833		0.227456	0.274516	0.201205	0.265248		0.242106	0.0340269	0.227456
HPLC2M_BN1090_AL11_T4days_MS_rep1Q1-27.csv	B2CY77	40S ribosomal protein SA	AIVAIENPADVSVISSR	1740.95	3	17.32	580.986188516 581.32119893 581.65546112 581.989960042 582.326554514	16383.171875 22109.1950406 13097.427166 8229.27000685 7720.11206566	B2CY77|P14206	4	0.0486605	C75N21O26H129S0	1739.94	35	0.384938	0.359228	0.186276	0.069558	0	0.0924778	0.251911	0.343325	0.312287	0	0.0486605	-0.111059	0.0103729	0.0326751	0.0680114		0.379742	-0.0966566	0.208057	0.280195		0.192834	0.205429	0.379742
HPLC2M_BN1090_AL13_T8days_MS_rep2Q1-27.csv	B2CY77	40S ribosomal protein SA	YVDIAIPCNNK	1306.65	2	12.67	653.826032095 654.328814145 654.828891224 655.332331228 655.834345733	74986.0078125 74893.4734218 45255.8847566 25909.5346753 10712.1618441	B2CY77|P14206	8	0.045954	C57N15O18H91S1	1305.64	15	0.463078	0.329702	0.153677	0.0535429	0	0.24363	0.349541	0.265579	0.14125	0	0.045954	-0.123844	0.00911415	0.051059	0.063671		0.564343	Value 0.459388619548 was not used due to low maximum possible change	0.456284	0.725954		0.582194	0.135718	0.564343
HPLC2M_BN1090_AL13_T8days_MS_rep2Q1-27.csv	B2CY77	40S ribosomal protein SA	FTPGTFTNQIQAAFR	1698.86	2	19.82	849.93638374 850.43733597 850.93971032 851.440357295 851.944432817	59165.4765625 76499.8811088 58217.8837299 37896.7806353 17884.0830035	B2CY77|P14206	8	0.045954	C78N21O22H115S0	1697.85	26	0.376889	0.362795	0.18973	0.0705859	0	0.133091	0.294845	0.327888	0.244176	0	0.045954	-0.121624	-0.0327409	0.0614473	0.0929174		0.49887	0.481837	0.44476	0.535269		0.490184	0.0375994	0.49887
HPLC2M_BN1090_AL13_T8days_MS_rep2Q1-27.csv	B2CY77	40S ribosomal protein SA	FTPGTFTNQIQAAFR	1698.86	3	19.82	566.962147245 567.297854684 567.631789283 567.966779743 568.302754992	26651.1054688 36342.6459054 28379.6665353 17723.4592839 9643.79966968	B2CY77|P14206	8	0.045954	C78N21O22H115S0	1697.85	26	0.376889	0.362795	0.18973	0.0705859	0	0.133091	0.294845	0.327888	0.244176	0	0.045954	-0.132601	-0.029672	0.0704027	0.0918703		0.543896	0.436673	0.50958	0.529237		0.504847	0.0475737	0.543896
HPLC2M_BN1090_AL13_T8days_MS_rep2Q1-27.csv	B2CY77	40S ribosomal protein SA	AIVAIENPADVSVISSR	1740.95	2	17.32	870.975025931 871.478543493 871.983288526 872.485022769 872.991093749	46772.3554688 54278.2793307 42842.5541175 28943.2780767 18011.9278977	B2CY77|P14206	8	0.045954	C75N21O26H129S0	1739.94	35	0.384938	0.359228	0.186276	0.069558	0	0.0992488	0.259993	0.341293	0.299464	0	0.045954	-0.114322	-0.0451841	0.0616036	0.0979025		0.400162	0.455325	0.397397	0.425836		0.41968	0.0269937	0.400162
HPLC2M_BN1090_AL13_T8days_MS_rep2Q1-27.csv	B2CY77	40S ribosomal protein SA	AIVAIENPADVSVISSR	1740.95	3	17.32	580.985644354 581.321509794 581.657056119 581.992036075 582.327166532	13910.8828125 21695.5832761 13340.3970679 9235.91602891 8568.93772826	B2CY77|P14206	8	0.045954	C75N21O26H129S0	1739.94	35	0.384938	0.359228	0.186276	0.069558	0	0.0992488	0.259993	0.341293	0.299464	0	0.045954	-0.145849	0.0136584	0.0430087	0.0891817		0.510516	-0.137638	0.277444	0.387904		0.259557	0.281387	0.510516
HPLC2M_BN1090_AL14_T8days_MS_rep2Q1-27.csv	B2CY77	40S ribosomal protein SA	YVDIAIPCNNK	1306.65	1	12.67	1306.6535706 1307.64101963 1308.65558178 1309.65809062 1310.66671916	3464.8112793 3402.52288522 2321.54891046 1463.75683015 607.083672341	B2CY77|P14206	8	0.0457308	C57N15O18H91S1	1305.64	15	0.463078	0.329702	0.153677	0.0535429	0	0.244376	0.349712	0.265147	0.140764	0	0.0457308	-0.137825	-0.010295	0.0642547	0.083865		0.630193	Value -0.514467825412 was not used due to low maximum possible change	0.576429	0.961519		0.722714	0.208551	0.630193
HPLC2M_BN1090_AL14_T8days_MS_rep2Q1-27.csv	B2CY77	40S ribosomal protein SA	YVDIAIPCNNK	1306.65	2	12.67	653.828001841 654.328636206 654.831869471 655.331040384 655.832712381	76759.5703125 75481.3298301 47206.7279043 25547.639768 14194.3547375	B2CY77|P14206	8	0.0457308	C57N15O18H91S1	1305.64	15	0.463078	0.329702	0.153677	0.0535429	0	0.244376	0.349712	0.265147	0.140764	0	0.0457308	-0.121918	0.00577813	0.056135	0.0600046		0.557459	Value 0.288749162214 was not used due to low maximum possible change	0.503587	0.687957		0.583001	0.0948017	0.557459
HPLC2M_BN1090_AL14_T8days_MS_rep2Q1-27.csv	B2CY77	40S ribosomal protein SA	YVDIAIPCNNK	1306.65	3	12.67	436.219161129 436.554517439 436.889159417 437.222692724 437.564707768	44110.8164062 16564.0416542 14781.8014819 25499.8699189 3009.32988292	B2CY77|P14206	8	0.0457308	C57N15O18H91S1	1305.64	15	0.463078	0.329702	0.153677	0.0535429	0	0.244376	0.349712	0.265147	0.140764	0	0.0457308	-0.0261497	-0.16563	-0.00725963	0.19904		0.119567	Value -8.27701533192 was not used due to low maximum possible change	-0.0651262	2.28201		0.778816	1.30507	0.119567
HPLC2M_BN1090_AL14_T8days_MS_rep2Q1-27.csv	B2CY77	40S ribosomal protein SA	FTPGTFTNQIQAAFR	1698.86	2	19.82	849.94491919 850.447987708 850.949580515 851.450716033 851.951653731	54201.8476562 68194.8943332 53084.5793543 33606.2184595 16262.4374171	B2CY77|P14206	8	0.0457308	C78N21O22H115S0	1697.85	26	0.376889	0.362795	0.18973	0.0705859	0	0.133717	0.295379	0.327586	0.243318	0	0.0457308	-0.117659	-0.03664	0.0641569	0.0901421		0.483851	0.543491	0.465392	0.521859		0.503648	0.0354711	0.483851
HPLC2M_BN1090_AL14_T8days_MS_rep2Q1-27.csv	B2CY77	40S ribosomal protein SA	FTPGTFTNQIQAAFR	1698.86	3	19.82	566.965178442 567.301881695 567.635941686 567.967774891 568.304697184	19353.2558594 25861.1178651 20061.3105469 11485.0438764 6825.65942237	B2CY77|P14206	8	0.0457308	C78N21O22H115S0	1697.85	26	0.376889	0.362795	0.18973	0.0705859	0	0.133717	0.295379	0.327586	0.243318	0	0.0457308	-0.124765	-0.0258891	0.0716187	0.0790355		0.513073	0.384021	0.519519	0.45756		0.468543	0.0628386	0.513073
HPLC2M_BN1090_AL14_T8days_MS_rep2Q1-27.csv	B2CY77	40S ribosomal protein SA	AIVAIENPADVSVISSR	1740.95	2	17.32	870.982180343 871.485891197 871.987316469 872.489902529 872.991384169	44361.3867188 53280.8821577 43693.5122732 30642.4077667 16932.742294	B2CY77|P14206	8	0.0457308	C75N21O26H129S0	1739.94	35	0.384938	0.359228	0.186276	0.069558	0	0.0998333	0.260668	0.341103	0.298396	0	0.0457308	-0.12699	-0.0494164	0.0677887	0.108618		0.445417	0.50138	0.437834	0.47465		0.46482	0.0290861	0.445417
HPLC2M_BN1090_AL14_T8days_MS_rep2Q1-27.csv	B2CY77	40S ribosomal protein SA	AIVAIENPADVSVISSR	1740.95	3	17.32	580.990056553 581.327310635 581.659041903 581.997347567 582.328774826	10916.1113281 16766.0306247 11590.6873744 8276.87327238 6646.19994611	B2CY77|P14206	8	0.0457308	C75N21O26H129S0	1739.94	35	0.384938	0.359228	0.186276	0.069558	0	0.0998333	0.260668	0.341103	0.298396	0	0.0457308	-0.155366	-0.00662812	0.0574838	0.10451		0.544942	0.0672491	0.371277	0.456697		0.360041	0.207673	0.544942
HPLC2M_BN1090_AL16_T16days_MS_rep1Q1-27.csv	B2CY77	40S ribosomal protein SA	YVDIAIPCNNK	1306.65	2	12.67	653.825906171 654.327095025 654.829053613 655.330846918 655.832781262	63407.9492188 75512.6899684 52717.7439088 30768.1770597 13594.4778449	B2CY77|P14206	16	0.0453713	C57N15O18H91S1	1305.64	15	0.463078	0.329702	0.153677	0.0535429	0	0.245582	0.349985	0.264449	0.139984	0	0.0453713	-0.177979	0.00982396	0.0833561	0.0847992		0.81831	Value 0.484339886647 was not used due to low maximum possible change	0.7525	0.98101		0.850607	0.117629	0.81831
HPLC2M_BN1090_AL16_T16days_MS_rep1Q1-27.csv	B2CY77	40S ribosomal protein SA	FTPGTFTNQIQAAFR	1698.86	2	19.82	849.938044832 850.440311509 850.942817882 851.443607865 851.946851145	85844.3125 133011.583452 119815.562704 81838.5799158 44493.8780689	B2CY77|P14206	16	0.0453713	C78N21O22H115S0	1697.85	26	0.376889	0.362795	0.18973	0.0705859	0	0.134733	0.296239	0.327092	0.241937	0	0.0453713	-0.172746	-0.0464846	0.0951992	0.124032		0.713364	0.69843	0.693054	0.723846		0.707174	0.0140488	0.713364
HPLC2M_BN1090_AL16_T16days_MS_rep1Q1-27.csv	B2CY77	40S ribosomal protein SA	FTPGTFTNQIQAAFR	1698.86	3	19.82	566.963011048 567.298486671 567.631832379 567.966861828 568.302568446	39061.0898438 62427.9719418 57270.8277699 38530.439025 21642.4874724	B2CY77|P14206	16	0.0453713	C78N21O22H115S0	1697.85	26	0.376889	0.362795	0.18973	0.0705859	0	0.134733	0.296239	0.327092	0.241937	0	0.0453713	-0.178902	-0.0463678	0.100557	0.124712		0.738784	0.696676	0.732059	0.727819		0.723834	0.0186602	0.738784
HPLC2M_BN1090_AL16_T16days_MS_rep1Q1-27.csv	B2CY77	40S ribosomal protein SA	AIVAIENPADVSVISSR	1740.95	2	17.32	870.969368144 871.476880481 871.982474719 872.484489564 872.987157228	59613.2890625 80648.0262604 73315.1511279 55436.7114204 36250.5262276	B2CY77|P14206	16	0.0453713	C75N21O26H129S0	1739.94	35	0.384938	0.359228	0.186276	0.069558	0	0.100783	0.261755	0.340789	0.296673	0	0.0453713	-0.163338	-0.0594361	0.0862581	0.136516		0.574821	0.609769	0.558257	0.601089		0.585984	0.0237158	0.574821
HPLC2M_BN1090_AL16_T16days_MS_rep1Q1-27.csv	B2CY77	40S ribosomal protein SA	AIVAIENPADVSVISSR	1740.95	3	17.32	580.983819621 581.319953319 581.654071505 581.992625718 582.326401778	17738.796875 29915.0688933 22843.811667 17541.6403782 16183.1943397	B2CY77|P14206	16	0.0453713	C75N21O26H129S0	1739.94	35	0.384938	0.359228	0.186276	0.069558	0	0.100783	0.261755	0.340789	0.296673	0	0.0453713	-0.183451	-0.0194361	0.0731973	0.12969		0.645602	0.199399	0.473728	0.571032		0.47244	0.195156	0.645602
HPLC2M_BN1090_AL18_T32days_MS_rep1Q1-27.csv	B2CY77	40S ribosomal protein SA	YVDIAIPCNNK	1306.65	1	12.67	1306.64265621 1307.64905504 1308.65024282 1309.658408	2352.43676758 3070.77491928 2360.35873502 1552.35169566	B2CY77|P14206	32	0.04314	C57N15O18H91S1	1305.64	15	0.463078	0.329702	0.153677	0.0535429	0	0.253216	0.351582	0.260043	0.135159	0	0.04314	-0.211102	-0.000781138	0.0991483	0.112734		1.0059	Value -0.0357008389328 was not used due to low maximum possible change	0.932141	1.38127		1.10644	0.240852	1.0059
HPLC2M_BN1090_AL18_T32days_MS_rep1Q1-27.csv	B2CY77	40S ribosomal protein SA	YVDIAIPCNNK	1306.65	2	12.67	653.825967221 654.327605483 654.82943848 655.331311826 655.834261714	64606.0078125 83270.3391813 64837.4801181 36441.8407046 17462.7589027	B2CY77|P14206	32	0.04314	C57N15O18H91S1	1305.64	15	0.463078	0.329702	0.153677	0.0535429	0	0.253216	0.351582	0.260043	0.135159	0	0.04314	-0.203779	0.00450859	0.106552	0.0927185		0.971009	Value 0.206058905952 was not used due to low maximum possible change	1.00174	1.13603		1.03626	0.0877564	0.971009
HPLC2M_BN1090_AL18_T32days_MS_rep1Q1-27.csv	B2CY77	40S ribosomal protein SA	YVDIAIPCNNK	1306.65	3	12.67	436.221339644 436.562187436 436.891321175 437.231478742 437.561857948	26208.1816406 13191.1978564 16134.1549577 31659.9013277 12536.7205645	B2CY77|P14206	32	0.04314	C57N15O18H91S1	1305.64	15	0.463078	0.329702	0.153677	0.0535429	0	0.253216	0.351582	0.260043	0.135159	0	0.04314	-0.162503	-0.178415	0.0313615	0.309557		0.774331	Value -8.15420795739 was not used due to low maximum possible change	0.294845	3.79282		1.62067	1.89636	0.774331
HPLC2M_BN1090_AL18_T32days_MS_rep1Q1-27.csv	B2CY77	40S ribosomal protein SA	FTPGTFTNQIQAAFR	1698.86	2	19.82	849.941104444 850.444493387 850.943512948 851.447687218 851.950533498	70693.0859375 132438.203123 126949.422613 95606.4231334 49621.4921602	B2CY77|P14206	32	0.04314	C78N21O22H115S0	1697.85	26	0.376889	0.362795	0.18973	0.0705859	0	0.141239	0.301572	0.323861	0.233328	0	0.04314	-0.210821	-0.0516784	0.108492	0.154007		0.894637	0.844108	0.808856	0.946329		0.873482	0.059982	0.894637
HPLC2M_BN1090_AL18_T32days_MS_rep1Q1-27.csv	B2CY77	40S ribosomal protein SA	FTPGTFTNQIQAAFR	1698.86	3	19.82	566.963112957 567.298710717 567.632484056 567.967155864 568.303241139	27828.4589844 52099.3344825 51670.579768 36579.5638875 21177.290693	B2CY77|P14206	32	0.04314	C78N21O22H115S0	1697.85	26	0.376889	0.362795	0.18973	0.0705859	0	0.141239	0.301572	0.323861	0.233328	0	0.04314	-0.211419	-0.0530078	0.117508	0.146919		0.897174	0.865821	0.876068	0.902775		0.885459	0.0174252	0.897174
HPLC2M_BN1090_AL18_T32days_MS_rep1Q1-27.csv	B2CY77	40S ribosomal protein SA	AIVAIENPADVSVISSR	1740.95	2	17.32	870.967200354 871.478549687 871.983480596 872.486123093 872.987782763	42037.5390625 66694.312202 70718.6326639 58621.2628043 34929.1596114	B2CY77|P14206	32	0.04314	C75N21O26H129S0	1739.94	35	0.384938	0.359228	0.186276	0.069558	0	0.106926	0.268564	0.338625	0.285885	0	0.04314	-0.208363	-0.0790845	0.110772	0.176676		0.749474	0.872281	0.727092	0.816707		0.791389	0.066019	0.749474
HPLC2M_BN1090_AL18_T32days_MS_rep1Q1-27.csv	B2CY77	40S ribosomal protein SA	AIVAIENPADVSVISSR	1740.95	3	17.32	580.981069702 581.321477485 581.655857399 581.991882953 582.327552665	13478.1054688 27056.6992463 21863.9372646 16760.7801972 17778.6226741	B2CY77|P14206	32	0.04314	C75N21O26H129S0	1739.94	35	0.384938	0.359228	0.186276	0.069558	0	0.106926	0.268564	0.338625	0.285885	0	0.04314	-0.214673	-0.0174286	0.0899254	0.142176		0.772171	0.192232	0.590258	0.657229		0.552973	0.251953	0.772171
HPLC2M_BN1090_AL2_T0days_MS_rep2Q1-27.csv	B2CY77	40S ribosomal protein SA	YVDIAIPCNNK	1306.65	2	12.67	653.826414841 654.326846202 654.827914375 655.330462073 655.834609456	137366.328125 100954.814141 48991.0899853 24773.817868 8136.30705823	B2CY77|P14206	0	0	C57N15O18H91S1	1305.64	15	0.463078	0.329702	0.153677	0.0535429	0	0.230527	0.346183	0.273185	0.150105	0	0	-0.0229232	-0.0062176	0.00330231	0.0258385		0.0985724	Value -0.377253758559 was not used due to low maximum possible change	0.0276325	0.267583		0.131263	0.12327	0.0985724
HPLC2M_BN1090_AL2_T0days_MS_rep2Q1-27.csv	B2CY77	40S ribosomal protein SA	YVDIAIPCNNK	1306.65	3	12.67	436.223784735 436.557647963 436.893258513 437.233767021 437.562546074	17336.2519531 13803.546344 9648.62259562 161919.741759 107003.01152	B2CY77|P14206	0	0	C57N15O18H91S1	1305.64	15	0.463078	0.329702	0.153677	0.0535429	0	0.230527	0.346183	0.273185	0.150105	0	0	-0.377555	-0.261606	-0.106079	0.74524		1.62353	Value -15.8729737093 was not used due to low maximum possible change	-0.887625	7.71769		2.81787	4.42524	1.62353
HPLC2M_BN1090_AL4_T9hrs_MS_rep1Q1-27.csv	B2CY77	40S ribosomal protein SA	FAAATGATPIAGR	1203.65	2	9.75	602.327593535 602.82882504 603.329437711 603.829268263	490459.90625 303670.030908 136413.40625 34909.09375	B2CY77|P14206	0.4	0.0478063	C53N16O16H86S0	1202.64	30	0.50546	0.334631	0.125624	0.0342852	0	0.139001	0.301454	0.325677	0.233868	0	0.0478063	0.00255073	-0.0200943	0.0156705	0.00187309		-0.00696049	Value 0.605670934654 was not used due to low maximum possible change	0.078332	0.009385		0.0269188	0.045269	-0.00696049
HPLC2M_BN1090_AL4_T9hrs_MS_rep1Q1-27.csv	B2CY77	40S ribosomal protein SA	YVDIAIPCNNK	1306.65	2	12.67	653.827341747 654.328757411 654.828973362 655.328854719 655.83338739	160353.15625 134641.186555 71137.7490047 61498.1370475 36116.4246026	B2CY77|P14206	0.4	0.0478063	C57N15O18H91S1	1305.64	15	0.463078	0.329702	0.153677	0.0535429	0	0.237534	0.348063	0.269113	0.14529	0	0.0478063	-0.0880976	-0.0148473	0.0126763	0.0902686		0.3906	Value -0.808624594476 was not used due to low maximum possible change	0.109812	0.983883		0.494765	0.446249	0.3906
HPLC2M_BN1090_AL4_T9hrs_MS_rep1Q1-27.csv	B2CY77	40S ribosomal protein SA	FTPGTFTNQIQAAFR	1698.86	2	19.82	849.932862006 850.434545185 850.934652549 851.433741002 851.935410445	68146.375 68882.5078125 38619.8603317 19205.3917054 9583.51607134	B2CY77|P14206	0.4	0.0478063	C78N21O22H115S0	1697.85	26	0.376889	0.362795	0.18973	0.0705859	0	0.128026	0.290412	0.330295	0.251267	0	0.0478063	-0.0271592	-0.00928667	0.00846885	0.027977		0.109133	0.1283	0.0602487	0.154842		0.113131	0.0399266	0.109133
HPLC2M_BN1090_AL4_T9hrs_MS_rep1Q1-27.csv	B2CY77	40S ribosomal protein SA	FTPGTFTNQIQAAFR	1698.86	3	19.82	566.959353671 567.294345669 567.626206668 567.96034598 568.30972402	35772.9726562 36836.180029 20664.5766475 9284.464113 5999.43350385	B2CY77|P14206	0.4	0.0478063	C78N21O22H115S0	1697.85	26	0.376889	0.362795	0.18973	0.0705859	0	0.128026	0.290412	0.330295	0.251267	0	0.0478063	-0.0280829	-0.00362128	0.0117613	0.0199429		0.112844	0.0500297	0.0836714	0.110376		0.0892303	0.0292822	0.112844
HPLC2M_BN1090_AL4_T9hrs_MS_rep1Q1-27.csv	B2CY77	40S ribosomal protein SA	AIVAIENPADVSVISSR	1740.95	2	17.32	870.985274508 871.486230543 871.988992279 872.481341541 873.000050804	143378.546875 135959.223309 74207.9159347 34136.8219942 13746.9799219	B2CY77|P14206	0.4	0.0478063	C75N21O26H129S0	1739.94	35	0.384938	0.359228	0.186276	0.069558	0	0.0945535	0.254444	0.342737	0.308266	0	0.0478063	-0.0151032	-0.0085309	0.00513857	0.0184956		0.0520112	0.0814136	0.0328424	0.0774821		0.0609373	0.0228182	0.0520112
HPLC2M_BN1090_AL4_T9hrs_MS_rep1Q1-27.csv	B2CY77	40S ribosomal protein SA	AIVAIENPADVSVISSR	1740.95	3	17.32	580.992273724 581.324735734 581.66045886 581.992218174 582.326515655	75819.75 76205.3686289 39114.5482492 17672.9199219 12710.9513748	B2CY77|P14206	0.4	0.0478063	C75N21O26H129S0	1739.94	35	0.384938	0.359228	0.186276	0.069558	0	0.0945535	0.254444	0.342737	0.308266	0	0.0478063	-0.0218387	0.005718	0.00104335	0.0150773		0.0752061	-0.0545691	0.00666838	0.0631624		0.0226169	0.0595023	0.0752061
HPLC2M_BN1090_AL5_T1days_MS_rep1Q1-27.csv	B2CY77	40S ribosomal protein SA	FAAATGATPIAGR	1203.65	2	9.75	602.32579681 602.827238674 603.327884283 603.829636302 604.331939218	562770.25 340787.355039 171321.497179 48930.3785472 22068.9131539	B2CY77|P14206	1	0.0499981	C53N16O16H86S0	1202.64	30	0.50546	0.334631	0.125624	0.0342852	0	0.131728	0.295258	0.329261	0.243754	0	0.0499981	-0.00468954	-0.0313878	0.0268228	0.00925456		0.0125479	Value 0.797185815538 was not used due to low maximum possible change	0.131719	0.0441812		0.0628159	0.0617322	0.0125479
HPLC2M_BN1090_AL5_T1days_MS_rep1Q1-27.csv	B2CY77	40S ribosomal protein SA	FAAATGATPIAGR	1203.65	3	9.75	401.884749105 402.22013354 402.551978772 402.887908458	50417.6914062 41945.8263698 15190.6103516 6267.796875	B2CY77|P14206	1	0.0499981	C53N16O16H86S0	1202.64	30	0.50546	0.334631	0.125624	0.0342852	0	0.131728	0.295258	0.329261	0.243754	0	0.0499981	-0.0625073	0.0338907	0.00783515	0.0207815		0.167252	Value -0.860752781629 was not used due to low maximum possible change	0.0384761	0.0992107		0.101646	0.0644224	0.167252
HPLC2M_BN1090_AL5_T1days_MS_rep1Q1-27.csv	B2CY77	40S ribosomal protein SA	YVDIAIPCNNK	1306.65	1	12.67	1306.65077297 1307.64858495 1308.6509538 1309.65748724	6208.24755859 5103.27636719 2754.92163086 1813.25565459	B2CY77|P14206	1	0.0499981	C57N15O18H91S1	1305.64	15	0.463078	0.329702	0.153677	0.0535429	0	0.230532	0.346184	0.273182	0.150101	0	0.0499981	-0.0721236	-0.00833045	0.0198099	0.0606441		0.310147	Value -0.505400572432 was not used due to low maximum possible change	0.165766	0.628057		0.36799	0.236511	0.310147
HPLC2M_BN1090_AL5_T1days_MS_rep1Q1-27.csv	B2CY77	40S ribosomal protein SA	YVDIAIPCNNK	1306.65	2	12.67	653.827370142 654.328535149 654.828746889 655.331138248 655.834320525	185155.6875 140786.315503 73515.1557911 36590.8203125 19584.1453368	B2CY77|P14206	1	0.0499981	C57N15O18H91S1	1305.64	15	0.463078	0.329702	0.153677	0.0535429	0	0.230532	0.346184	0.273182	0.150101	0	0.0499981	-0.0384562	-0.00683264	0.0149171	0.0303718		0.16537	Value -0.414530031582 was not used due to low maximum possible change	0.124824	0.314543		0.201579	0.0999082	0.16537
HPLC2M_BN1090_AL5_T1days_MS_rep1Q1-27.csv	B2CY77	40S ribosomal protein SA	YVDIAIPCNNK	1306.65	3	12.67	436.225648363 436.554203638 436.889691609 437.226903444 437.558615684	34615.1835938 24169.8105469 13960.807974 47440.8339602 36698.9463125	B2CY77|P14206	1	0.0499981	C57N15O18H91S1	1305.64	15	0.463078	0.329702	0.153677	0.0535429	0	0.230532	0.346184	0.273182	0.150101	0	0.0499981	-0.175067	-0.128599	-0.0375177	0.341183		0.752825	Value -7.8019951111 was not used due to low maximum possible change	-0.313943	3.53344		1.32411	1.98629	0.752825
HPLC2M_BN1090_AL5_T1days_MS_rep1Q1-27.csv	B2CY77	40S ribosomal protein SA	FTPGTFTNQIQAAFR	1698.86	2	19.82	849.944707284 850.446157971 850.94810534 851.446910649 851.944809644	96869.7890625 101991.520389 58768.1458988 26078.7853656 8613.37073611	B2CY77|P14206	1	0.0499981	C78N21O22H115S0	1697.85	26	0.376889	0.362795	0.18973	0.0705859	0	0.122319	0.285175	0.332903	0.259603	0	0.0499981	-0.0354479	-0.00330035	0.0174129	0.0213353		0.139246	0.0425195	0.121622	0.112875		0.104065	0.0424711	0.139246
HPLC2M_BN1090_AL5_T1days_MS_rep1Q1-27.csv	B2CY77	40S ribosomal protein SA	FTPGTFTNQIQAAFR	1698.86	3	19.82	566.966060485 567.30151802 567.632896681 567.96980769 568.305246165	29509.0273438 32538.7759972 19053.1221163 8290.82855298 6803.465267	B2CY77|P14206	1	0.0499981	C78N21O22H115S0	1697.85	26	0.376889	0.362795	0.18973	0.0705859	0	0.122319	0.285175	0.332903	0.259603	0	0.0499981	-0.0467804	0.00120725	0.0234119	0.0221613		0.183762	-0.0155535	0.163522	0.117244		0.112244	0.0896316	0.183762
HPLC2M_BN1090_AL5_T1days_MS_rep1Q1-27.csv	B2CY77	40S ribosomal protein SA	AIVAIENPADVSVISSR	1740.95	2	17.32	870.990168269 871.497256795 872.001750272 872.485176011 872.991326751	33866.1757812 28618.7012665 15714.6631716 12803.7267377 10632.9733506	B2CY77|P14206	1	0.0499981	C75N21O26H129S0	1739.94	35	0.384938	0.359228	0.186276	0.069558	0	0.0893358	0.247981	0.344149	0.318535	0	0.0499981	-0.0127958	-0.0447483	-0.0135932	0.0711373		0.0432872	0.402243	-0.0861019	0.285719		0.161287	0.222612	0.0432872
HPLC2M_BN1090_AL5_T1days_MS_rep1Q1-27.csv	B2CY77	40S ribosomal protein SA	AIVAIENPADVSVISSR	1740.95	3	17.32	580.997709169 581.325190409 581.65878374 581.988883865	16213.6484375 19868.0539768 10418.3303594 6749.62547484	B2CY77|P14206	1	0.0499981	C75N21O26H129S0	1739.94	35	0.384938	0.359228	0.186276	0.069558	0	0.0893358	0.247981	0.344149	0.318535	0	0.0499981	-0.0804546	0.0138832	0.00937508	0.0571964		0.272172	-0.124796	0.0593837	0.229726		0.109121	0.181036	0.272172
HPLC2M_BN1090_AL8_T2days_MS_rep1Q1-27.csv	B2CY77	40S ribosomal protein SA	FAAATGATPIAGR	1203.65	1	9.75	1203.64344531 1204.64673058 1205.64681033 1206.64886685	6826.38769531 5218.43485842 2952.64431866 1582.92333984	B2CY77|P14206	2	0.0504452	C53N16O16H86S0	1202.64	30	0.50546	0.334631	0.125624	0.0342852	0	0.130299	0.293994	0.329946	0.24576	0	0.0504452	-0.0937452	-0.0198955	0.0524562	0.0611844		0.24988	0.489592	0.256733	0.289322		0.321382	0.113453	0.24988
HPLC2M_BN1090_AL8_T2days_MS_rep1Q1-27.csv	B2CY77	40S ribosomal protein SA	FAAATGATPIAGR	1203.65	2	9.75	602.326701787 602.828005546 603.329737532 603.831727715 604.333463948	402883.5625 275239.654238 143932.0 55815.2628489 26535.9823473	B2CY77|P14206	2	0.0504452	C53N16O16H86S0	1202.64	30	0.50546	0.334631	0.125624	0.0342852	0	0.130299	0.293994	0.329946	0.24576	0	0.0504452	-0.0465269	-0.0210998	0.0383316	0.0292951		0.124019	0.519228	0.187604	0.138527		0.242344	0.186583	0.124019
HPLC2M_BN1090_AL8_T2days_MS_rep1Q1-27.csv	B2CY77	40S ribosomal protein SA	FAAATGATPIAGR	1203.65	3	9.75	401.886455552 402.223827467 402.555550378 402.88780642	32343.1113281 33950.4997375 14135.571372 6992.94502478	B2CY77|P14206	2	0.0504452	C53N16O16H86S0	1202.64	30	0.50546	0.334631	0.125624	0.0342852	0	0.130299	0.293994	0.329946	0.24576	0	0.0504452	-0.135495	0.0537205	0.036069	0.0457054		0.361165	-1.32196	0.17653	0.216126		-0.142036	0.790613	0.361165
HPLC2M_BN1090_AL8_T2days_MS_rep1Q1-27.csv	B2CY77	40S ribosomal protein SA	YVDIAIPCNNK	1306.65	2	12.67	653.82572328 654.327407666 654.828171411 655.329632481 655.837871369	63683.9648438 52942.8600801 28730.0418492 16217.885368 5868.1873897	B2CY77|P14206	2	0.0504452	C57N15O18H91S1	1305.64	15	0.463078	0.329702	0.153677	0.0535429	0	0.229132	0.345785	0.273997	0.151086	0	0.0504452	-0.068933	-0.0020336	0.0241356	0.046831		0.294652	Value -0.126440393708 was not used due to low maximum possible change	0.200595	0.480104		0.325117	0.142223	0.294652
HPLC2M_BN1090_AL8_T2days_MS_rep1Q1-27.csv	B2CY77	40S ribosomal protein SA	FTPGTFTNQIQAAFR	1698.86	2	19.82	849.938482171 850.434756385 850.94166498 851.435119112 851.944991031	9201.09765625 10375.394628 6407.40194978 5435.06261591 2752.79210423	B2CY77|P14206	2	0.0504452	C78N21O22H115S0	1697.85	26	0.376889	0.362795	0.18973	0.0705859	0	0.121192	0.284109	0.333404	0.261296	0	0.0504452	-0.0840376	-0.0325675	0.0142043	0.102401		0.32866	0.413894	0.0988651	0.536945		0.344591	0.184786	0.32866
HPLC2M_BN1090_AL8_T2days_MS_rep1Q1-27.csv	B2CY77	40S ribosomal protein SA	FTPGTFTNQIQAAFR	1698.86	3	19.82	566.966015884 567.302366669 567.631402068 567.966916305 568.301348771	11701.0644531 14850.4642124 8324.25901289 5194.17483587 6636.57343093	B2CY77|P14206	2	0.0504452	C78N21O22H115S0	1697.85	26	0.376889	0.362795	0.18973	0.0705859	0	0.121192	0.284109	0.333404	0.261296	0	0.0504452	-0.0848736	0.00781865	0.0180131	0.0590418		0.331929	-0.0993656	0.125376	0.309589		0.166882	0.20018	0.331929
HPLC2M_BN1090_AL8_T2days_MS_rep1Q1-27.csv	B2CY77	40S ribosomal protein SA	AIVAIENPADVSVISSR	1740.95	3	17.32	580.983217683 581.318983516 581.654232618 581.988200397	61094.375 60225.8106045 36581.5168243 18103.4164279	B2CY77|P14206	2	0.0504452	C75N21O26H129S0	1739.94	35	0.384938	0.359228	0.186276	0.069558	0	0.0883142	0.246678	0.344399	0.320609	0	0.0504452	-0.0378212	-0.0170461	0.0215679	0.0332994		0.127505	0.151453	0.136399	0.13264		0.136999	0.0103022	0.127505
AL10M_BN1090_HPLC7_T4days_MS_rep1Q1-27.csv	O70569	Ribosomal protein S14	TKTPGPGAQSALR	1283.71	3	6.22	428.571893457 428.906303693 429.241514725 429.574845655 429.909485166	86284.140625 77920.5614597 49015.0759144 21650.9963339 8644.13141449	Q3UJS5|O70569|P62264|D3Z7I1|D3YVF4	4	0.0469529	C54N18O18H94S0	1282.7	25	0.493985	0.337081	0.131509	0.037425	0	0.168758	0.323074	0.30973	0.198438	0	0.0469529	-0.126617	-0.00532124	0.0771805	0.0547576		0.389318	Value 0.379898919354 was not used due to low maximum possible change	0.43306	0.340082		0.387487	0.0465157	0.389318
AL11M_BN1090_HPLC7_T4days_MS_rep1Q1-27.csv	O70569	Ribosomal protein S14	TKTPGPGAQSALR	1283.71	3	6.22	428.571728294 428.906341457 429.242228402 429.575879309 429.911131264	78307.734375 71228.3678912 49604.8609318 20753.515625 8192.21972656	Q3UJS5|O70569|P62264|D3Z7I1|D3YVF4	4	0.0486605	C54N18O18H94S0	1282.7	25	0.493985	0.337081	0.131509	0.037425	0	0.162716	0.319169	0.313106	0.205009	0	0.0486605	-0.13787	-0.0131599	0.0940757	0.0569544		0.416187	Value 0.734725174001 was not used due to low maximum possible change	0.518046	0.339856		0.424697	0.0893991	0.416187
AL12M_BN1090_HPLC3_T8days_MS_rep1Q1-27.csv	O70569	Ribosomal protein S14	ELGITALHIK	1094.66	3	13.93	365.556684191 365.8911752 366.225627132 366.55981813 366.894717996	202899.90625 193206.228903 104097.73872 46929.9673909 16573.4153587	Q3UJS5|O70569|P62264|D3Z7I1|D3YVF4	8	0.0460745	C50N13O14H87S0	1093.65	16	0.529529	0.326929	0.114427	0.0291139	0	0.261658	0.363819	0.25469	0.119833	0	0.0460745	-0.158688	0.0261948	0.0758326	0.0566603		0.592402	Value 0.710078350511 was not used due to low maximum possible change	0.540648	0.624569		0.585873	0.0423399	0.592402
AL12M_BN1090_HPLC3_T8days_MS_rep1Q1-27.csv	O70569	Ribosomal protein S14	IEDVTPIPSDSTR	1429.72	1	10.37	1429.70742502 1430.71419866 1431.72174989 1432.71590843 1433.73787809	2414.68701172 2479.98754883 1809.26612367 1154.92004395 842.74074953	Q3UJS5|O70569|P62264|D3Z7I1|D3YVF4	8	0.0460745	C60N16O24H100S0	1428.71	22	0.461014	0.343144	0.148601	0.0472417	0	0.182492	0.32981	0.301582	0.186116	0	0.0460745	-0.153757	-0.0275782	0.0816193	0.099716		0.552046	Value 2.06829388074 was not used due to low maximum possible change	0.533525	0.718028		0.6012	0.101599	0.552046
AL12M_BN1090_HPLC3_T8days_MS_rep1Q1-27.csv	O70569	Ribosomal protein S14	IEDVTPIPSDSTR	1429.72	2	10.37	715.361060166 715.862118389 716.364156902 716.865879836 717.367996519	115195.0 124397.947114 84764.2487767 44039.4857021 19073.2174926	Q3UJS5|O70569|P62264|D3Z7I1|D3YVF4	8	0.0460745	C60N16O24H100S0	1428.71	22	0.461014	0.343144	0.148601	0.0472417	0	0.182492	0.32981	0.301582	0.186116	0	0.0460745	-0.148321	-0.00547006	0.081489	0.0723019		0.532528	Value 0.410240889476 was not used due to low maximum possible change	0.532673	0.520627		0.52861	0.00691337	0.532528
AL12M_BN1090_HPLC3_T8days_MS_rep1Q1-27.csv	O70569	Ribosomal protein S14	IEDVTPIPSDSTR	1429.72	3	10.37	477.245568226 477.577768327 477.913980897 478.250631009 478.581125638	29653.7695312 15973.068715 14100.2659447 17503.1389774 5492.69157641	Q3UJS5|O70569|P62264|D3Z7I1|D3YVF4	8	0.0460745	C60N16O24H100S0	1428.71	22	0.461014	0.343144	0.148601	0.0472417	0	0.182492	0.32981	0.301582	0.186116	0	0.0460745	-0.0770479	-0.13632	0.0339738	0.179394		0.276631	Value 10.2236499981 was not used due to low maximum possible change	0.222078	1.29177		0.596826	0.602456	0.276631
AL12M_BN1090_HPLC4_T8days_MS_rep1Q1-27.csv	O70569	Ribosomal protein S14	TPGPGAQSALR	1054.56	1	4.62	1054.56244489 1055.56662256 1056.5710683 1057.57384503 1058.58304041	15319.4814453 14404.3219307 8904.42385649 4555.71251354 2812.30055169	Q3UJS5|O70569|P62264|D3Z7I1|D3YVF4	8	0.0460745	C44N15O15H75S0	1053.56	25	0.560365	0.31218	0.102592	0.0248626	0	0.190992	0.337097	0.297205	0.174707	0	0.0460745	-0.205616	0.0213772	0.103606	0.0806329		0.556661	Value 0.857945784623 was not used due to low maximum possible change	0.532368	0.538112		0.54238	0.0126963	0.556661
AL12M_BN1090_HPLC4_T8days_MS_rep1Q1-27.csv	O70569	Ribosomal protein S14	TPGPGAQSALR	1054.56	2	4.62	527.784689506 528.286556829 528.788600194 529.290696543 529.793416037	501159.21875 466124.992618 271410.34375 129236.144386 88953.8450963	Q3UJS5|O70569|P62264|D3Z7I1|D3YVF4	8	0.0460745	C44N15O15H75S0	1053.56	25	0.560365	0.31218	0.102592	0.0248626	0	0.190992	0.337097	0.297205	0.174707	0	0.0460745	-0.194002	0.0285718	0.0958175	0.0696131		0.52522	Value 1.14668792455 was not used due to low maximum possible change	0.492349	0.46457		0.494046	0.0303605	0.52522
AL12M_BN1090_HPLC4_T8days_MS_rep1Q1-27.csv	O70569	Ribosomal protein S14	TPGPGAQSALR	1054.56	3	4.62	352.194524134 352.527874214 352.862360591 353.198343894 353.533576982	178309.9375 119463.633128 78593.1116694 63640.7970879 13951.9661311	Q3UJS5|O70569|P62264|D3Z7I1|D3YVF4	8	0.0460745	C44N15O15H75S0	1053.56	25	0.560365	0.31218	0.102592	0.0248626	0	0.190992	0.337097	0.297205	0.174707	0	0.0460745	-0.155122	-0.0406765	0.0760258	0.119773		0.41996	Value -1.63249465358 was not used due to low maximum possible change	0.390651	0.799318		0.536643	0.227955	0.41996
AL12M_BN1090_HPLC4_T8days_MS_rep1Q1-27.csv	O70569	Ribosomal protein S14	CKELGITALHIK	1382.78	4	10.3	346.448743016 346.701077007 346.950964357 347.202800322 347.452959096	53329.2421875 63679.098898 39532.2288976 23888.1851072 8564.65980256	Q3UJS5|O70569|P62264|D3Z7I1|D3YVF4	8	0.0460745	C61N17O17H107S1	1381.78	18	0.441055	0.337632	0.162796	0.0585173	0	0.206357	0.337433	0.287223	0.168987	0	0.0460745	-0.145485	0.0153	0.0563059	0.0738795		0.619884	Value -76.6835715459 was not used due to low maximum possible change	0.452519	0.668777		0.580394	0.113409	0.619884
AL12M_BN1090_HPLC5_T8days_MS_rep2Q1-27.csv	O70569	Ribosomal protein S14	IEDVTPIPSDSTRR	1585.82	2	9.4	793.403902975 793.907377654 794.410365551 794.911366013 795.412014146	7690.46533203 8508.99820321 7842.31057894 4099.70489394 11380.1089332	Q3UJS5|O70569|P62264	8	0.0460745	C66N20O25H112S0	1584.81	26	0.425562	0.352086	0.16564	0.0567118	0	0.146772	0.305806	0.320992	0.22643	0	0.0460745	-0.152284	-0.0497208	0.113034	0.0889701		0.546231	1.07435	0.727604	0.524222		0.718101	0.254382	0.546231
AL12M_BN1090_HPLC5_T8days_MS_rep2Q1-27.csv	O70569	Ribosomal protein S14	IEDVTPIPSDSTRR	1585.82	3	9.4	529.275730365 529.610247163 529.944544592 530.278578204 530.612340814	102593.625 118531.417555 87702.7003359 56505.7033163 22775.988446	Q3UJS5|O70569|P62264	8	0.0460745	C66N20O25H112S0	1584.81	26	0.425562	0.352086	0.16564	0.0567118	0	0.146772	0.305806	0.320992	0.22643	0	0.0460745	-0.144741	-0.0276386	0.0744221	0.097957		0.519174	0.597205	0.479056	0.577174		0.543152	0.0540447	0.519174
AL12M_BN1090_HPLC7_T8days_MS_repQ2.csv	O70569	Ribosomal protein S14	TKTPGPGAQSALR	1283.71	2	6.12	642.354383975 642.855506765 643.357080378 643.858867201 644.361354937	12472.2773438 11764.1634207 8352.58237551 4407.16787999 2241.64653453	Q3UJS5|O70569|P62264|D3Z7I1|D3YVF4	8	0.0460745	C54N18O18H94S0	1282.7	25	0.493985	0.337081	0.131509	0.037425	0	0.171967	0.325061	0.307918	0.195054	0	0.0460745	-0.156862	-0.0190974	0.0942596	0.0816999		0.487121	Value 1.58883906755 was not used due to low maximum possible change	0.534325	0.518304		0.51325	0.0240041	0.487121
AL12M_BN1090_HPLC7_T8days_MS_repQ2.csv	O70569	Ribosomal protein S14	TKTPGPGAQSALR	1283.71	3	6.12	428.571210962 428.906387824 429.241433825 429.575816074 429.910095874	110336.742188 120937.140904 84614.3458495 38488.512529 17119.3087425	Q3UJS5|O70569|P62264|D3Z7I1|D3YVF4	8	0.0460745	C54N18O18H94S0	1282.7	25	0.493985	0.337081	0.131509	0.037425	0	0.171967	0.325061	0.307918	0.195054	0	0.0460745	-0.182631	0.00418662	0.10726	0.071184		0.567144	Value -0.348312368396 was not used due to low maximum possible change	0.608022	0.451591		0.542252	0.0811317	0.567144
AL12M_BN1090_HPLC8_T8days_MS_repQ1-.csv	O70569	Ribosomal protein S14	ADRDESSPYAAMLAAQDVAQR	2265.06	2	15.43	1133.0316023 1133.53488519 1134.03742749 1134.53958662 1135.04175422	3208.15112305 5024.6848016 5441.74695398 4535.83245422 4184.49757161	O70569|P62264|D3Z7I1|D3YVF4	8	0.0460745	C93N29O35H149S1	2264.05	58	0.296074	0.347988	0.237333	0.118605	0	0.0423876	0.168602	0.337131	0.451879	0	0.0460745	-0.119902	-0.0720646	0.0614928	0.130474		0.472641	0.40173	0.616173	0.391492		0.470509	0.103597	0.472641
AL12M_BN1090_HPLC8_T8days_MS_repQ1-.csv	O70569	Ribosomal protein S14	ADRDESSPYAAMLAAQDVAQR	2265.06	3	15.43	755.688135679 756.02421495 756.362943931 756.690178805 757.026405293	32827.921875 47709.9017434 56929.0683677 50583.6828642 41608.2248179	O70569|P62264|D3Z7I1|D3YVF4	8	0.0460745	C93N29O35H149S1	2264.05	58	0.296074	0.347988	0.237333	0.118605	0	0.0423876	0.168602	0.337131	0.451879	0	0.0460745	-0.121504	-0.0942805	0.0653995	0.150385		0.478954	0.525573	0.655319	0.451235		0.52777	0.0903954	0.478954
AL12M_BN1090_HPLC8_T8days_MS_repQ1-.csv	O70569	Ribosomal protein S14	ADRDESSPYAAMLAAQDVAQR	2265.06	4	15.43	567.016117585 567.2781916 567.523728444 567.778041656	4857.00927734 9016.77465509 7547.21233603 7419.25970219	O70569|P62264|D3Z7I1|D3YVF4	8	0.0460745	C93N29O35H149S1	2264.05	58	0.296074	0.347988	0.237333	0.118605	0	0.0423876	0.168602	0.337131	0.451879	0	0.0460745	-0.127663	-0.0353428	0.0243569	0.138649		0.503232	0.197021	0.244062	0.416021		0.340084	0.143841	0.503232
AL13M_BN1090_HPLC7_T8days_MS_rep1Q1-27.csv	O70569	Ribosomal protein S14	TKTPGPGAQSALR	1283.71	3	6.22	428.571051297 428.906660423 429.241681842 429.575646929 429.909074457	26329.4375 28703.089251 22517.6456487 11540.8099474 5515.46998337	Q3UJS5|O70569|P62264|D3Z7I1|D3YVF4	8	0.045954	C54N18O18H94S0	1282.7	25	0.493985	0.337081	0.131509	0.037425	0	0.172412	0.325332	0.307665	0.19459	0	0.045954	-0.198451	-0.0149033	0.12124	0.0921146		0.617126	Value 1.26852388765 was not used due to low maximum possible change	0.688251	0.5861		0.630492	0.0523712	0.617126
AL14M_BN1090_HPLC7_T8days_MS_rep1Q1-27.csv	O70569	Ribosomal protein S14	TKTPGPGAQSALR	1283.71	3	6.22	428.571312685 428.907179546 429.24281865 429.575726448 429.90942154	38151.1210938 41673.5357544 31520.4339975 16494.6885147 7664.81078192	Q3UJS5|O70569|P62264|D3Z7I1|D3YVF4	8	0.0457308	C54N18O18H94S0	1282.7	25	0.493985	0.337081	0.131509	0.037425	0	0.173241	0.325834	0.307195	0.19373	0	0.0457308	-0.195556	-0.011098	0.115053	0.0916012		0.609695	Value 0.986786946689 was not used due to low maximum possible change	0.65488	0.586041		0.616872	0.0349765	0.609695
AL15M_BN1090_HPLC3_T16days_MS_rep1Q1-27.csv	O70569	Ribosomal protein S14	ELGITALHIK	1094.66	3	13.93	365.55602397 365.890709478 366.225396228 366.560278521 366.89470786	198346.109375 231205.615039 151394.810037 66941.0419698 25741.6246324	Q3UJS5|O70569|P62264|D3Z7I1|D3YVF4	16	0.047312	C50N13O14H87S0	1093.65	16	0.529529	0.326929	0.114427	0.0291139	0	0.256862	0.36275	0.257592	0.122796	0	0.047312	-0.223386	0.0299313	0.119247	0.0742081		0.819264	Value 0.835592943935 was not used due to low maximum possible change	0.832936	0.792126		0.814776	0.020772	0.819264
AL15M_BN1090_HPLC3_T16days_MS_rep1Q1-27.csv	O70569	Ribosomal protein S14	IEDVTPIPSDSTR	1429.72	1	10.37	1429.71265362 1430.71680195 1431.72325083 1432.72089505 1433.73706621	2289.12255859 2818.27304766 2413.8788762 1603.84462287 916.283928794	Q3UJS5|O70569|P62264|D3Z7I1|D3YVF4	16	0.047312	C60N16O24H100S0	1428.71	22	0.461014	0.343144	0.148601	0.0472417	0	0.178237	0.327462	0.304021	0.19028	0	0.047312	-0.210154	-0.0342962	0.115931	0.12852		0.74318	Value 2.18697812798 was not used due to low maximum possible change	0.745916	0.898499		0.795865	0.0888939	0.74318
AL15M_BN1090_HPLC3_T16days_MS_rep1Q1-27.csv	O70569	Ribosomal protein S14	IEDVTPIPSDSTR	1429.72	2	10.37	715.360027331 715.862611545 716.365331888 716.866679189 717.369716542	109988.75 155330.802697 132774.269661 76651.3884037 39280.9869182	Q3UJS5|O70569|P62264|D3Z7I1|D3YVF4	16	0.047312	C60N16O24H100S0	1428.71	22	0.461014	0.343144	0.148601	0.0472417	0	0.178237	0.327462	0.304021	0.19028	0	0.047312	-0.229334	-0.0159563	0.131074	0.114216		0.811007	Value 1.01748923247 was not used due to low maximum possible change	0.843352	0.798501		0.81762	0.0231454	0.811007
AL15M_BN1090_HPLC3_T16days_MS_rep1Q1-27.csv	O70569	Ribosomal protein S14	IEDVTPIPSDSTR	1429.72	3	10.37	477.244196548 477.577204047 477.912534521 478.247674185 478.581106239	37004.7617188 17972.2532383 14091.2344226 20241.7801462 10110.0346032	Q3UJS5|O70569|P62264|D3Z7I1|D3YVF4	16	0.047312	C60N16O24H100S0	1428.71	22	0.461014	0.343144	0.148601	0.0472417	0	0.178237	0.327462	0.304021	0.19028	0	0.047312	-0.0466731	-0.14191	0.00917821	0.179404		0.165053	Value 9.04920648384 was not used due to low maximum possible change	0.0590541	1.25424		0.492782	0.661568	0.165053
AL15M_BN1090_HPLC4_T16days_MS_rep1Q1-27.csv	O70569	Ribosomal protein S14	TPGPGAQSALR	1054.56	1	4.62	1054.56143528 1055.56969904 1056.57507672 1057.57782004 1058.58038811	1887.51342773 2558.67215715 1813.16326292 1180.2064416 714.247086873	Q3UJS5|O70569|P62264|D3Z7I1|D3YVF4	16	0.047312	C44N15O15H75S0	1053.56	25	0.560365	0.31218	0.102592	0.0248626	0	0.185874	0.334394	0.30021	0.179522	0	0.047312	-0.306652	0.031748	0.141127	0.133777		0.818849	Value 1.42919119853 was not used due to low maximum possible change	0.714143	0.864975		0.799322	0.0772887	0.818849
AL15M_BN1090_HPLC4_T16days_MS_rep1Q1-27.csv	O70569	Ribosomal protein S14	TPGPGAQSALR	1054.56	2	4.62	527.784306153 528.286778963 528.78961078 529.290973173 529.793460378	53908.296875 70094.0093646 53727.5943852 29809.7956321 18676.6941477	Q3UJS5|O70569|P62264|D3Z7I1|D3YVF4	16	0.047312	C44N15O15H75S0	1053.56	25	0.560365	0.31218	0.102592	0.0248626	0	0.185874	0.334394	0.30021	0.179522	0	0.047312	-0.300616	0.0255577	0.156287	0.118772		0.802731	Value 1.1505254918 was not used due to low maximum possible change	0.790853	0.767954		0.78718	0.0176772	0.802731
AL15M_BN1090_HPLC4_T16days_MS_rep1Q1-27.csv	O70569	Ribosomal protein S14	TPGPGAQSALR	1054.56	3	4.62	352.194126221 352.528146784 352.862960031 353.198292335 353.53504153	91112.2578125 49215.4557155 20872.7877417 39443.7842881 7324.77273009	Q3UJS5|O70569|P62264|D3Z7I1|D3YVF4	16	0.047312	C44N15O15H75S0	1053.56	25	0.560365	0.31218	0.102592	0.0248626	0	0.185874	0.334394	0.30021	0.179522	0	0.047312	-0.106267	-0.066893	0.00143691	0.171723		0.283763	Value -3.01130939919 was not used due to low maximum possible change	0.00727118	1.11033		0.467121	0.573933	0.283763
AL15M_BN1090_HPLC4_T16days_MS_rep1Q1-27.csv	O70569	Ribosomal protein S14	CKELGITALHIK	1382.78	4	10.3	346.450273853 346.702112534 346.951818445 347.204086159 347.45412391	57407.2226562 81986.5513398 63695.2132618 37917.560665 15957.7397139	Q3UJS5|O70569|P62264|D3Z7I1|D3YVF4	16	0.047312	C61N17O17H107S1	1381.78	18	0.441055	0.337632	0.162796	0.0585173	0	0.202333	0.335813	0.289551	0.172303	0	0.047312	-0.202857	0.00255184	0.101493	0.0988127		0.849763	Value -1.4026624257 was not used due to low maximum possible change	0.800698	0.868407		0.839622	0.034975	0.849763
AL15M_BN1090_HPLC5_T16days_MS_rep3Q1-27.csv	O70569	Ribosomal protein S14	IEDVTPIPSDSTRR	1585.82	2	9.4	793.404547349 793.909548923 794.407611581 794.912182402 795.414147939	3708.32397461 4049.73548982 4606.94973439 2863.37952187 2570.6734237	Q3UJS5|O70569|P62264	16	0.047312	C66N20O25H112S0	1584.81	26	0.425562	0.352086	0.16564	0.0567118	0	0.142928	0.302858	0.322972	0.231243	0	0.047312	-0.182049	-0.0861525	0.136884	0.131317		0.644113	1.75007	0.870034	0.752401		1.00415	0.505764	0.644113
AL15M_BN1090_HPLC5_T16days_MS_rep3Q1-27.csv	O70569	Ribosomal protein S14	IEDVTPIPSDSTRR	1585.82	3	9.4	529.274234133 529.609661006 529.943719947 530.278115903 530.61195046	29771.5683594 38329.5374804 35602.9978419 25631.6359151 11896.8563087	Q3UJS5|O70569|P62264	16	0.047312	C66N20O25H112S0	1584.81	26	0.425562	0.352086	0.16564	0.0567118	0	0.142928	0.302858	0.322972	0.231243	0	0.047312	-0.195374	-0.0557289	0.109636	0.141467		0.691261	1.13206	0.696845	0.810557		0.83268	0.207016	0.691261
AL15M_BN1090_HPLC7_T16days_MS_repQ1-.csv	O70569	Ribosomal protein S14	TKTPGPGAQSALR	1283.71	2	6.12	642.353975216 642.856703352 643.361253498 643.86062678	5914.29345703 6048.64746094 6860.85495958 3042.01635742	Q3UJS5|O70569|P62264|D3Z7I1|D3YVF4	16	0.047312	C54N18O18H94S0	1282.7	25	0.493985	0.337081	0.131509	0.037425	0	0.167466	0.322257	0.310456	0.19982	0	0.047312	-0.223504	-0.0604547	0.182262	0.101697		0.684506	Value 4.07824282424 was not used due to low maximum possible change	1.01852	0.626231		0.77642	0.211682	0.684506
AL15M_BN1090_HPLC7_T16days_MS_repQ1-.csv	O70569	Ribosomal protein S14	TKTPGPGAQSALR	1283.71	3	6.12	428.572798462 428.907702079 429.242979739 429.578158241 429.913465137	38903.1367188 51991.5845928 47500.780365 25972.6859502 11820.9313301	Q3UJS5|O70569|P62264|D3Z7I1|D3YVF4	16	0.047312	C54N18O18H94S0	1282.7	25	0.493985	0.337081	0.131509	0.037425	0	0.167466	0.322257	0.310456	0.19982	0	0.047312	-0.257302	-0.0207688	0.157481	0.12059		0.788017	Value 1.4010518331 was not used due to low maximum possible change	0.880041	0.742572		0.803544	0.0700372	0.788017
AL15M_BN1090_HPLC8_T16days_MS_rep2Q1-.csv	O70569	Ribosomal protein S14	ADRDESSPYAAMLAAQDVAQR	2265.06	2	15.43	1133.01953749 1133.54512462 1134.0386002 1134.54398634 1135.03789711	1017.1807251 3291.94703242 2119.95284675 2935.25294304 2427.65254953	O70569|P62264|D3Z7I1|D3YVF4	16	0.047312	C93N29O35H149S1	2264.05	58	0.296074	0.347988	0.237333	0.118605	0	0.0406346	0.16484	0.335927	0.458599	0	0.047312	-0.187451	0.0035527	-0.0109474	0.194845		0.733837	-0.0193979	-0.111035	0.573085		0.294122	0.421749	0.733837
AL15M_BN1090_HPLC8_T16days_MS_rep2Q1-.csv	O70569	Ribosomal protein S14	ADRDESSPYAAMLAAQDVAQR	2265.06	3	15.43	755.688216156 756.021953965 756.363115392 756.691243104 757.027592345	10929.6445312 20030.6771244 34171.6890089 36084.4629008 33824.5291014	O70569|P62264|D3Z7I1|D3YVF4	16	0.047312	C93N29O35H149S1	2264.05	58	0.296074	0.347988	0.237333	0.118605	0	0.0406346	0.16484	0.335927	0.458599	0	0.047312	-0.188091	-0.150089	0.100277	0.237903		0.736343	0.819492	1.01707	0.699727		0.818158	0.14176	0.736343
AL16M_BN1090_HPLC7_T16days_MS_rep1Q1-27.csv	O70569	Ribosomal protein S14	TKTPGPGAQSALR	1283.71	3	6.22	428.571600995 428.906775256 429.241808045 429.575927613 429.910227708	38413.3710938 54281.0911945 47559.390625 26024.5342925 13345.3955078	Q3UJS5|O70569|P62264|D3Z7I1|D3YVF4	16	0.0453713	C54N18O18H94S0	1282.7	25	0.493985	0.337081	0.131509	0.037425	0	0.174586	0.32664	0.306429	0.192345	0	0.0453713	-0.262967	-0.0106335	0.154514	0.119087		0.823316	Value 1.01845870119 was not used due to low maximum possible change	0.883338	0.768698		0.825117	0.0573412	0.823316
AL17M_BN1090_HPLC3_T32days_MS_rep1Q1-27.csv	O70569	Ribosomal protein S14	ELGITALHIK	1094.66	3	13.93	365.555781063 365.890448404 366.225165223 366.559555005 366.895118519	202629.296875 255972.433516 175179.443977 79915.1013106 34674.2738079	Q3UJS5|O70569|P62264|D3Z7I1|D3YVF4	32	0.0445627	C50N13O14H87S0	1093.65	16	0.529529	0.326929	0.114427	0.0291139	0	0.267648	0.365043	0.251074	0.116236	0	0.0445627	-0.245614	0.031728	0.131026	0.0828596		0.937882	Value 0.832460994351 was not used due to low maximum possible change	0.958873	0.951077		0.949277	0.0106106	0.937882
AL17M_BN1090_HPLC3_T32days_MS_rep1Q1-27.csv	O70569	Ribosomal protein S14	IEDVTPIPSDSTR	1429.72	1	10.37	1429.7124065 1430.71390746 1431.7213352 1432.71888763	1879.14501953 2758.42138672 2108.60913086 1385.63551279	Q3UJS5|O70569|P62264|D3Z7I1|D3YVF4	32	0.0445627	C60N16O24H100S0	1428.71	22	0.461014	0.343144	0.148601	0.0472417	0	0.187846	0.33263	0.29849	0.181033	0	0.0445627	-0.229928	-0.00393031	0.110703	0.123155		0.841711	Value 0.373833932734 was not used due to low maximum possible change	0.738565	0.920502		0.833593	0.0912395	0.841711
AL17M_BN1090_HPLC3_T32days_MS_rep1Q1-27.csv	O70569	Ribosomal protein S14	IEDVTPIPSDSTR	1429.72	2	10.37	715.360666603 715.862956056 716.365268496 716.866719853 717.36897067	92750.0234375 146649.64335 126501.4156 77697.5186572 41077.5234375	Q3UJS5|O70569|P62264|D3Z7I1|D3YVF4	32	0.0445627	C60N16O24H100S0	1428.71	22	0.461014	0.343144	0.148601	0.0472417	0	0.187846	0.33263	0.29849	0.181033	0	0.0445627	-0.251928	-0.0125531	0.13657	0.127911		0.922249	Value 1.19399646085 was not used due to low maximum possible change	0.91114	0.956048		0.929812	0.0233901	0.922249
AL17M_BN1090_HPLC3_T32days_MS_rep1Q1-27.csv	O70569	Ribosomal protein S14	IEDVTPIPSDSTR	1429.72	3	10.37	477.245064279 477.577760713 477.913854687 478.250147588 478.581168712	35712.28125 38834.2750558 33678.3734023 37324.4377695 13765.7077186	Q3UJS5|O70569|P62264|D3Z7I1|D3YVF4	32	0.0445627	C60N16O24H100S0	1428.71	22	0.461014	0.343144	0.148601	0.0472417	0	0.187846	0.33263	0.29849	0.181033	0	0.0445627	-0.215652	-0.0763323	0.0827873	0.209197		0.789449	Value 7.26038774716 was not used due to low maximum possible change	0.552323	1.5636		0.968458	0.528872	0.789449
AL17M_BN1090_HPLC4_T32days_MS_rep1Q1-27.csv	O70569	Ribosomal protein S14	TPGPGAQSALR	1054.56	1	4.62	1054.55739783 1055.5715653 1056.57297191 1057.57465568 1058.58202811	1522.89831543 2303.12016706 1956.12662385 1007.66529035 552.085083008	Q3UJS5|O70569|P62264|D3Z7I1|D3YVF4	32	0.0445627	C44N15O15H75S0	1053.56	25	0.560365	0.31218	0.102592	0.0248626	0	0.197463	0.340328	0.293378	0.168832	0	0.0445627	-0.336074	0.0270223	0.185505	0.123546		0.926071	Value 0.960023720653 was not used due to low maximum possible change	0.972322	0.858143		0.918845	0.0574317	0.926071
AL17M_BN1090_HPLC4_T32days_MS_rep1Q1-27.csv	O70569	Ribosomal protein S14	TPGPGAQSALR	1054.56	2	4.62	527.783714562 528.286728174 528.789208422 529.291079918 529.793707156	43872.9179688 66197.8711767 53494.6245443 29734.4727774 17623.4641994	Q3UJS5|O70569|P62264|D3Z7I1|D3YVF4	32	0.0445627	C44N15O15H75S0	1053.56	25	0.560365	0.31218	0.102592	0.0248626	0	0.197463	0.340328	0.293378	0.168832	0	0.0445627	-0.333397	0.0302819	0.174152	0.128963		0.918696	Value 1.07582792599 was not used due to low maximum possible change	0.912815	0.89577		0.909094	0.0119076	0.918696
AL17M_BN1090_HPLC4_T32days_MS_rep1Q1-27.csv	O70569	Ribosomal protein S14	TPGPGAQSALR	1054.56	3	4.62	352.193994572 352.527441081 352.862577835 353.198244365 353.53457265	26396.5078125 23164.6882508 15991.7780485 13089.7634177 2497.78831035	Q3UJS5|O70569|P62264|D3Z7I1|D3YVF4	32	0.0445627	C44N15O15H75S0	1053.56	25	0.560365	0.31218	0.102592	0.0248626	0	0.197463	0.340328	0.293378	0.168832	0	0.0445627	-0.224714	-0.0176242	0.100755	0.141583		0.619214	Value -0.626135721624 was not used due to low maximum possible change	0.528106	0.98343		0.71025	0.240927	0.619214
AL17M_BN1090_HPLC4_T32days_MS_rep1Q1-27.csv	O70569	Ribosomal protein S14	CKELGITALHIK	1382.78	4	10.3	346.44956015 346.700896923 346.951534373 347.202732614 347.453557727	48751.6601562 71858.8059678 56422.2274769 34372.6118309 15078.4344038	Q3UJS5|O70569|P62264|D3Z7I1|D3YVF4	32	0.0445627	C61N17O17H107S1	1381.78	18	0.441055	0.337632	0.162796	0.0585173	0	0.211394	0.339355	0.284305	0.164945	0	0.0445627	-0.210447	0.00227806	0.104096	0.104074		0.91634	Value 1.32207407354 was not used due to low maximum possible change	0.856687	0.977878		0.916968	0.0605977	0.91634
AL17M_BN1090_HPLC5_T32days_MS_rep1Q1-27.csv	O70569	Ribosomal protein S14	IEDVTPIPSDSTRR	1585.82	2	9.4	793.403593858 793.907690367 794.410453859 794.914142842 795.411213311	4526.97070312 6179.47861011 6978.41461153 5159.71348419 12767.6622413	Q3UJS5|O70569|P62264	32	0.0445627	C66N20O25H112S0	1584.81	26	0.425562	0.352086	0.16564	0.0567118	0	0.151632	0.30939	0.318443	0.220534	0	0.0445627	-0.227398	-0.0815849	0.139834	0.16915		0.830133	1.91085	0.91512	1.03252		1.17215	0.499402	0.830133
AL17M_BN1090_HPLC5_T32days_MS_rep1Q1-27.csv	O70569	Ribosomal protein S14	IEDVTPIPSDSTRR	1585.82	3	9.4	529.274055311 529.610366368 529.944456421 530.278309816 530.612146723	45534.4882812 69613.6343455 68049.7123977 48054.3022666 21867.7079807	Q3UJS5|O70569|P62264	32	0.0445627	C66N20O25H112S0	1584.81	26	0.425562	0.352086	0.16564	0.0567118	0	0.151632	0.30939	0.318443	0.220534	0	0.0445627	-0.228658	-0.0510567	0.128626	0.151089		0.834732	1.19583	0.841776	0.922271		0.948651	0.169501	0.834732
AL17M_BN1090_HPLC7_T32days_MS_repQ1-.csv	O70569	Ribosomal protein S14	TKTPGPGAQSALR	1283.71	2	6.12	642.353896935 642.856918304 643.359716536 643.86131924 644.362344983	15394.0517578 21710.3914473 20125.1895986 12324.0217612 5897.27379443	Q3UJS5|O70569|P62264|D3Z7I1|D3YVF4	32	0.0445627	C54N18O18H94S0	1282.7	25	0.493985	0.337081	0.131509	0.037425	0	0.177654	0.328442	0.304675	0.189229	0	0.0445627	-0.272659	-0.0249418	0.157839	0.139762		0.861942	Value 2.88717604264 was not used due to low maximum possible change	0.911487	0.920676		0.898035	0.0315935	0.861942
AL17M_BN1090_HPLC7_T32days_MS_repQ1-.csv	O70569	Ribosomal protein S14	TKTPGPGAQSALR	1283.71	3	6.12	428.572638819 428.908043387 429.243189925 429.577665579 429.913716934	114402.164062 181311.018386 166047.561234 93205.3235414 45919.3161971	Q3UJS5|O70569|P62264|D3Z7I1|D3YVF4	32	0.0445627	C54N18O18H94S0	1282.7	25	0.493985	0.337081	0.131509	0.037425	0	0.177654	0.328442	0.304675	0.189229	0	0.0445627	-0.287843	-0.010374	0.167694	0.130523		0.909941	Value 1.20086351685 was not used due to low maximum possible change	0.9684	0.859812		0.912717	0.0543472	0.909941
AL17M_BN1090_HPLC8_T32days_MS_repQ1-.csv	O70569	Ribosomal protein S14	ADRDESSPYAAMLAAQDVAQR	2265.06	3	15.43	755.684295476 756.025253076 756.366028384 756.69186526 757.028444535	6281.77685547 16556.3849977 30582.9785156 36442.8868899 34520.6458979	O70569|P62264|D3Z7I1|D3YVF4	32	0.0445627	C93N29O35H149S1	2264.05	58	0.296074	0.347988	0.237333	0.118605	0	0.044658	0.173335	0.338506	0.443501	0	0.0445627	-0.226171	-0.16375	0.102992	0.286929		0.899588	0.937575	1.01798	0.88314		0.934572	0.0600991	0.899588
AL18M_BN1090_HPLC7_T32days_MS_rep1Q1-27.csv	O70569	Ribosomal protein S14	TKTPGPGAQSALR	1283.71	2	6.22	642.352037531 642.852631215 643.360607832 643.858309596 644.361209898	4910.14990234 6709.34320396 5755.38840011 3668.6030428 2406.9099822	Q3UJS5|O70569|P62264|D3Z7I1|D3YVF4	32	0.04314	C54N18O18H94S0	1282.7	25	0.493985	0.337081	0.131509	0.037425	0	0.183204	0.331572	0.301478	0.183746	0	0.04314	-0.260652	-0.0182482	0.141991	0.136909		0.838698	Value 3.31265023727 was not used due to low maximum possible change	0.835391	0.935678		0.869922	0.05697	0.838698
AL18M_BN1090_HPLC7_T32days_MS_rep1Q1-27.csv	O70569	Ribosomal protein S14	TKTPGPGAQSALR	1283.71	3	6.22	428.57254927 428.907968254 429.242255022 429.57793175 429.908674754	41272.5429688 62330.7734375 68074.4305058 35257.7002202 18228.8632852	Q3UJS5|O70569|P62264|D3Z7I1|D3YVF4	32	0.04314	C54N18O18H94S0	1282.7	25	0.493985	0.337081	0.131509	0.037425	0	0.183204	0.331572	0.301478	0.183746	0	0.04314	-0.294539	-0.0358717	0.197455	0.132955		0.947736	Value 6.51190636437 was not used due to low maximum possible change	1.16171	0.908654		1.00603	0.136231	0.947736
AL1M_BN1090_HPLC3_T0days_MS_rep1Q1-27.csv	O70569	Ribosomal protein S14	IEDVTPIPSDSTR	1429.72	2	10.37	715.360063969 715.860936983 716.362600579 716.863554267 717.37073636	131776.59375 97509.4114709 43782.6531757 13509.2743585 4547.95157593	Q3UJS5|O70569|P62264|D3Z7I1|D3YVF4	0	0	C60N16O24H100S0	1428.71	22	0.461014	0.343144	0.148601	0.0472417	0	0.169377	0.322255	0.309042	0.199326	0	0	-0.00118552	-0.00288954	0.00417683	-0.000101772		0.00406504	Value 0.138329922889 was not used due to low maximum possible change	0.0260334	-0.00066918		0.00980975	0.0142481	0.00406504
AL1M_BN1090_HPLC3_T0days_MS_rep1Q1-27.csv	O70569	Ribosomal protein S14	IEDVTPIPSDSTR	1429.72	3	10.37	477.244083044 477.576094513 477.911486092 478.252620793 478.583717105	32638.25 16115.1246774 8846.00097656 10545.1774054 2049.90590232	Q3UJS5|O70569|P62264|D3Z7I1|D3YVF4	0	0	C60N16O24H100S0	1428.71	22	0.461014	0.343144	0.148601	0.0472417	0	0.169377	0.322255	0.309042	0.199326	0	0	0.0179425	-0.10666	-0.0187883	0.107505		-0.0615234	Value 5.10607347685 was not used due to low maximum possible change	-0.117104	0.706881		0.176085	0.460523	-0.0615234
HPLC3M_BN1090_AL2_T0days_MS_rep2Q1-27.csv	O70569	Ribosomal protein S14	IEDVTPIPSDSTR	1429.72	2	10.47	715.362831431 715.863908546 716.366169024 716.866338029 717.371498555	185300.046875 137542.616347 63507.1685745 17873.886124 7934.98295003	Q3UJS5|O70569|P62264|D3Z7I1|D3YVF4	0	0	C60N16O24H100S0	1428.71	22	0.461014	0.343144	0.148601	0.0472417	0	0.169377	0.322255	0.309042	0.199326	0	0	-0.00260401	-0.00288038	0.00850831	-0.00302393		0.00892895	Value 0.137891115196 was not used due to low maximum possible change	0.0530307	-0.0198833		0.0140255	0.0367232	0.00892895
HPLC3M_BN1090_AL2_T0days_MS_rep2Q1-27.csv	O70569	Ribosomal protein S14	IEDVTPIPSDSTR	1429.72	3	10.47	477.246443252 477.582219944 477.918011888 478.253994863 478.588343146	36495.34375 24230.8222688 13017.7949606 18565.5954029 3326.2219859	Q3UJS5|O70569|P62264|D3Z7I1|D3YVF4	0	0	C60N16O24H100S0	1428.71	22	0.461014	0.343144	0.148601	0.0472417	0	0.169377	0.322255	0.309042	0.199326	0	0	-0.0656554	-0.0806487	-0.00757738	0.153881		0.225127	Value 3.86086522309 was not used due to low maximum possible change	-0.0472284	1.01182		0.396572	0.549945	0.225127
AL1M_BN1090_HPLC4_T0days_MS_rep1Q1-27.csv	O70569	Ribosomal protein S14	TPGPGAQSALR	1054.56	3	4.62	352.192519982 352.527173463 352.859664119 353.197848345 353.53163365	42818.4257812 20643.7555565 10085.4383105 9833.84451043 2673.14607661	Q3UJS5|O70569|P62264|D3Z7I1|D3YVF4	0	0	C44N15O15H75S0	1053.56	25	0.560365	0.31218	0.102592	0.0248626	0	0.175288	0.32837	0.306351	0.189991	0	0	-0.0468409	-0.0645981	0.0183635	0.0930754		0.12164	Value -3.99006018531 was not used due to low maximum possible change	0.0901237	0.563655		0.258473	0.264765	0.12164
AL1M_BN1090_HPLC4_T0days_MS_rep1Q1-27.csv	O70569	Ribosomal protein S14	CKELGITALHIK	1382.78	4	10.3	346.449906347 346.700763166 346.950611279 347.20228434 347.454752988	99960.09375 78061.7789024 37806.3266314 16566.9509787 3704.69357907	Q3UJS5|O70569|P62264|D3Z7I1|D3YVF4	0	0	C61N17O17H107S1	1381.78	18	0.441055	0.337632	0.162796	0.0585173	0	0.193887	0.332164	0.294419	0.17953	0	0	-0.0109251	-0.00173101	-0.000114517	0.0127706		0.044201	Value 0.316570923884 was not used due to low maximum possible change	-0.000870035	0.105531		0.0496205	0.053407	0.044201
AL1M_BN1090_HPLC5_T0days_MS_rep1Q1-27.csv	O70569	Ribosomal protein S14	IEDVTPIPSDSTRR	1585.82	2	9.4	793.398219276 793.908139116 794.409209795 794.912282143	5103.22314453 14174.818252 14555.3342813 6187.78086085	Q3UJS5|O70569|P62264	0	0	C66N20O25H112S0	1584.81	26	0.425562	0.352086	0.16564	0.0567118	0	0.134972	0.296426	0.326954	0.241647	0	0	-0.298049	0.00209732	0.198051	0.0979009		1.02567	-0.0376813	1.22773	0.52938		0.686275	0.564828	1.02567
AL1M_BN1090_HPLC5_T0days_MS_rep1Q1-27.csv	O70569	Ribosomal protein S14	IEDVTPIPSDSTRR	1585.82	3	9.4	529.275566837 529.609490804 529.942366659 530.275843125 530.610264467	71936.859375 59168.9197802 29956.2290657 14185.210504 3852.34378936	Q3UJS5|O70569|P62264	0	0	C66N20O25H112S0	1584.81	26	0.425562	0.352086	0.16564	0.0567118	0	0.134972	0.296426	0.326954	0.241647	0	0	-0.0150745	-0.0144547	0.00529702	0.0242322		0.0518755	0.259698	0.0328366	0.131031		0.11886	0.10307	0.0518755
AL1M_BN1090_HPLC7_T0days_MS_repQ2.csv	O70569	Ribosomal protein S14	TKTPGPGAQSALR	1283.71	3	6.12	428.571770974 428.905983379 429.240971396 429.575440815 429.915001939	85513.2734375 62202.8046875 27558.666114 7125.65705685 2872.78159699	Q3UJS5|O70569|P62264|D3Z7I1|D3YVF4	0	0	C54N18O18H94S0	1282.7	25	0.493985	0.337081	0.131509	0.037425	0	0.158149	0.316074	0.315621	0.210155	0	0	-0.0251636	0.00394287	0.0195797	0.00164098		0.0749282	Value -0.18769905224 was not used due to low maximum possible change	0.106347	0.00950021		0.0635918	0.0494086	0.0749282
AL2M_BN1090_HPLC7_T0days_MS_rep1Q1-27.csv	O70569	Ribosomal protein S14	TKTPGPGAQSALR	1283.71	3	6.22	428.572396492 428.906003173 429.241003643 429.573174532 429.911248893	141254.921875 94111.4119297 47617.0751663 11814.6775627 2631.68437712	Q3UJS5|O70569|P62264|D3Z7I1|D3YVF4	0	0	C54N18O18H94S0	1282.7	25	0.493985	0.337081	0.131509	0.037425	0	0.158149	0.316074	0.315621	0.210155	0	0	-0.0148271	-0.0178403	0.0300153	0.00265214		0.0441499	Value 0.84928092938 was not used due to low maximum possible change	0.163027	0.0153542		0.0741772	0.0782819	0.0441499
AL1M_BN1090_HPLC8_T0days_MS_rep1Q1-27.csv	O70569	Ribosomal protein S14	ADRDESSPYAAMLAAQDVAQR	2265.06	2	15.43	1133.03200618 1133.53497648 1134.03447392 1134.53706239 1135.03969077	3828.70458984 5071.45121631 3069.65260252 2254.62885495 1048.95655773	O70569|P62264|D3Z7I1|D3YVF4	0	0	C93N29O35H149S1	2264.05	58	0.296074	0.347988	0.237333	0.118605	0	0.0371256	0.157002	0.333092	0.47278	0	0	-0.0269098	0.00854261	-0.0215319	0.0398991		0.10392	-0.044729	-0.224855	0.112654		-0.0132526	0.15848	0.10392
AL1M_BN1090_HPLC8_T0days_MS_rep1Q1-27.csv	O70569	Ribosomal protein S14	ADRDESSPYAAMLAAQDVAQR	2265.06	3	15.43	755.689435148 756.023350869 756.35868129 756.691409999 757.02415202	44354.6796875 53023.3229608 38397.9023368 19516.2164816 10620.5477085	O70569|P62264|D3Z7I1|D3YVF4	0	0	C93N29O35H149S1	2264.05	58	0.296074	0.347988	0.237333	0.118605	0	0.0371256	0.157002	0.333092	0.47278	0	0	-0.0104527	-0.00654583	0.00992915	0.00706939		0.0403661	0.0342739	0.103689	0.0199602		0.0495722	0.0370777	0.0403661
AL1M_BN1090_HPLC8_T0days_MS_rep1Q1-27.csv	O70569	Ribosomal protein S14	ADRDESSPYAAMLAAQDVAQR	2265.06	4	15.43	567.017590231 567.275420432 567.523189198 567.776689568	6915.31298828 10300.3925085 5465.95916819 5086.47949219	O70569|P62264|D3Z7I1|D3YVF4	0	0	C93N29O35H149S1	2264.05	58	0.296074	0.347988	0.237333	0.118605	0	0.0371256	0.157002	0.333092	0.47278	0	0	-0.047036	0.0229545	-0.0404905	0.064572		0.181643	-0.120189	-0.422836	0.182317		-0.0447666	0.289513	0.181643
AL3M_BN1090_HPLC3_T9hrs_MS_rep2Q1-27.csv	O70569	Ribosomal protein S14	ELGITALHIK	1094.66	3	13.93	365.555480833 365.889705547 366.223754562 366.559698411	112338.921875 67974.1015625 25625.2070312 7836.92356023	Q3UJS5|O70569|P62264|D3Z7I1|D3YVF4	0.4	0.0487724	C50N13O14H87S0	1093.65	16	0.529529	0.326929	0.114427	0.0291139	0	0.251325	0.361413	0.260949	0.126313	0	0.0487724	-0.00402881	-0.00895935	0.00544244	0.00754572		0.0144815	Value -0.25981813698 was not used due to low maximum possible change	0.0371442	0.0776315		0.0430857	0.0319915	0.0144815
AL3M_BN1090_HPLC3_T9hrs_MS_rep2Q1-27.csv	O70569	Ribosomal protein S14	IEDVTPIPSDSTR	1429.72	2	10.37	715.360254893 715.861396325 716.363330947 716.862850124 717.369587685	165671.59375 124555.004892 57662.700104 18616.1202087 6671.94478667	Q3UJS5|O70569|P62264|D3Z7I1|D3YVF4	0.4	0.0487724	C60N16O24H100S0	1428.71	22	0.461014	0.343144	0.148601	0.0472417	0	0.17336	0.32465	0.306796	0.195195	0	0.0487724	-0.00898323	-0.00329905	0.00873045	0.00355184		0.0312293	Value 0.178383571545 was not used due to low maximum possible change	0.0551879	0.0240065		0.0368079	0.0163221	0.0312293
AL3M_BN1090_HPLC3_T9hrs_MS_rep2Q1-27.csv	O70569	Ribosomal protein S14	IEDVTPIPSDSTR	1429.72	3	10.37	477.24387174 477.57611375 477.91114603 478.252544439 478.583400529	38548.6132812 22375.5661838 12227.9151417 13889.3306145 3021.67853674	Q3UJS5|O70569|P62264|D3Z7I1|D3YVF4	0.4	0.0487724	C60N16O24H100S0	1428.71	22	0.461014	0.343144	0.148601	0.0472417	0	0.17336	0.32465	0.306796	0.195195	0	0.0487724	-0.018137	-0.086076	-0.00811679	0.11233		0.0630515	Value 4.65422740662 was not used due to low maximum possible change	-0.0513088	0.759225		0.256989	0.438691	0.0630515
AL3M_BN1090_HPLC4_T9hrs_MS_rep1Q1-27.csv	O70569	Ribosomal protein S14	TPGPGAQSALR	1054.56	2	4.62	527.785105242 528.285907557 528.787289258 529.288523781 529.793789488	202397.921875 117920.328127 41574.7426616 14054.0983306 23513.8628811	Q3UJS5|O70569|P62264|D3Z7I1|D3YVF4	0.4	0.0487724	C44N15O15H75S0	1053.56	25	0.560365	0.31218	0.102592	0.0248626	0	0.180035	0.331145	0.303611	0.185209	0	0.0487724	-0.0219973	0.00148189	0.00799478	0.0125206		0.0578372	Value 0.0781387831003 was not used due to low maximum possible change	0.0397713	0.0780845		0.0585643	0.019167	0.0578372
AL3M_BN1090_HPLC4_T9hrs_MS_rep1Q1-27.csv	O70569	Ribosomal protein S14	TPGPGAQSALR	1054.56	3	4.62	352.193337605 352.528464596 352.863851959 353.197583427 353.532020497	71212.59375 40695.5123827 19089.8505884 15643.5654204 3263.60424034	Q3UJS5|O70569|P62264|D3Z7I1|D3YVF4	0.4	0.0487724	C44N15O15H75S0	1053.56	25	0.560365	0.31218	0.102592	0.0248626	0	0.180035	0.331145	0.303611	0.185209	0	0.0487724	-0.0747417	-0.0346632	0.0275885	0.0818164		0.196518	Value -1.82775980205 was not used due to low maximum possible change	0.137243	0.510246		0.281336	0.200446	0.196518
AL3M_BN1090_HPLC4_T9hrs_MS_rep1Q1-27.csv	O70569	Ribosomal protein S14	CKELGITALHIK	1382.78	4	10.3	346.450175234 346.700717093 346.950777216 347.201604289 347.452874178	123540.132812 99262.4481571 49164.8014105 21736.5276332 5601.97178289	Q3UJS5|O70569|P62264|D3Z7I1|D3YVF4	0.4	0.0487724	C61N17O17H107S1	1381.78	18	0.441055	0.337632	0.162796	0.0585173	0	0.197695	0.333852	0.292227	0.176226	0	0.0487724	-0.0204268	0.000335673	0.00460007	0.015491		0.0839364	Value -0.0887910537085 was not used due to low maximum possible change	0.0355405	0.131604		0.0836938	0.0480324	0.0839364
AL3M_BN1090_HPLC5_T9hours_MS_rep1Q1-27.csv	O70569	Ribosomal protein S14	IEDVTPIPSDSTRR	1585.82	2	9.4	793.409033908 793.911862532 794.40964653 794.911539715 795.413355142	13755.8349609 11487.1849632 7025.04362471 3125.44812995 1705.97474587	Q3UJS5|O70569|P62264	0.4	0.0487724	C66N20O25H112S0	1584.81	26	0.425562	0.352086	0.16564	0.0567118	0	0.13854	0.299367	0.325189	0.236904	0	0.0487724	-0.0369083	-0.0275296	0.032844	0.0315938		0.12859	0.522198	0.205856	0.175334		0.257994	0.178979	0.12859
AL3M_BN1090_HPLC5_T9hours_MS_rep1Q1-27.csv	O70569	Ribosomal protein S14	IEDVTPIPSDSTRR	1585.82	3	9.4	529.275733043 529.609553528 529.943735831 530.275673373 530.610852919	184248.859375 157758.246741 81324.3248325 32691.6379136 8794.15717373	Q3UJS5|O70569|P62264	0.4	0.0487724	C66N20O25H112S0	1584.81	26	0.425562	0.352086	0.16564	0.0567118	0	0.13854	0.299367	0.325189	0.236904	0	0.0487724	-0.0215283	-0.00614224	0.0126938	0.0149767		0.0750057	0.11651	0.079561	0.0831151		0.0885479	0.0189344	0.0750057
AL3M_BN1090_HPLC7_T9hours_MS_repQ1-.csv	O70569	Ribosomal protein S14	TKTPGPGAQSALR	1283.71	2	6.12	642.356115991 642.855600152 643.357601052 643.85658562	29128.4433594 19120.5863414 8385.01855469 3133.49427109	Q3UJS5|O70569|P62264|D3Z7I1|D3YVF4	0.4	0.0487724	C54N18O18H94S0	1282.7	25	0.493985	0.337081	0.131509	0.037425	0	0.162328	0.318912	0.313321	0.205439	0	0.0487724	-0.0066231	-0.0171646	0.00878475	0.015003		0.0199697	Value 0.944731316063 was not used due to low maximum possible change	0.0483178	0.0892961		0.0525279	0.0348544	0.0199697
AL3M_BN1090_HPLC7_T9hours_MS_repQ1-.csv	O70569	Ribosomal protein S14	TKTPGPGAQSALR	1283.71	3	6.12	428.573351663 428.907133536 429.242176806 429.574562498 429.911651008	255561.796875 177837.03235 80214.5365791 20571.2889543 6370.20844507	Q3UJS5|O70569|P62264|D3Z7I1|D3YVF4	0.4	0.0487724	C54N18O18H94S0	1282.7	25	0.493985	0.337081	0.131509	0.037425	0	0.162328	0.318912	0.313321	0.205439	0	0.0487724	-0.0155706	-0.0041675	0.0186535	0.00108466		0.046948	Value 0.229376463449 was not used due to low maximum possible change	0.102598	0.00645575		0.0520005	0.0482697	0.046948
AL3M_BN1090_HPLC8_T9hours_MS_repQ1-.csv	O70569	Ribosomal protein S14	ADRDESSPYAAMLAAQDVAQR	2265.06	2	15.43	1133.02844115 1133.5343235 1134.04010111 1134.52950988 1135.04450988	3419.77807617 4773.88688618 2724.62135308 1613.01672363 1021.09612232	O70569|P62264|D3Z7I1|D3YVF4	0.4	0.0487724	C93N29O35H149S1	2264.05	58	0.296074	0.347988	0.237333	0.118605	0	0.0386796	0.160525	0.334422	0.466373	0	0.0487724	-0.0231748	0.0329687	-0.019908	0.0101142		0.0900363	-0.175868	-0.20505	0.029083		-0.0654497	0.146961	0.0900363
AL3M_BN1090_HPLC8_T9hours_MS_repQ1-.csv	O70569	Ribosomal protein S14	ADRDESSPYAAMLAAQDVAQR	2265.06	3	15.43	755.68818465 756.022900152 756.361124626 756.689190958 757.024732164	42963.4023438 50577.2414703 38931.5915851 22183.4074811 11631.76317	O70569|P62264|D3Z7I1|D3YVF4	0.4	0.0487724	C93N29O35H149S1	2264.05	58	0.296074	0.347988	0.237333	0.118605	0	0.0386796	0.160525	0.334422	0.466373	0	0.0487724	-0.0182732	-0.0209569	0.0143976	0.0248326		0.0709932	0.111793	0.148293	0.0714055		0.100621	0.0370981	0.0709932
AL3M_BN1090_HPLC8_T9hours_MS_repQ1-.csv	O70569	Ribosomal protein S14	ADRDESSPYAAMLAAQDVAQR	2265.06	4	15.43	567.012478626 567.277159945 567.524374134 567.778049593	6203.48730469 9555.60981457 5682.2146696 5007.05980399	O70569|P62264|D3Z7I1|D3YVF4	0.4	0.0487724	C93N29O35H149S1	2264.05	58	0.296074	0.347988	0.237333	0.118605	0	0.0386796	0.160525	0.334422	0.466373	0	0.0487724	-0.0615228	0.0133047	-0.0224915	0.0707097		0.239022	-0.0709722	-0.23166	0.203324		0.0349284	0.225311	0.239022
AL5M_BN1090_HPLC7_T1days_MS_rep1Q1-27.csv	O70569	Ribosomal protein S14	TKTPGPGAQSALR	1283.71	2	6.22	642.355935849 642.856029431 643.356246224 643.854895485	32394.8828125 23773.9127674 12372.5049847 4903.46493013	Q3UJS5|O70569|P62264|D3Z7I1|D3YVF4	1	0.0499981	C54N18O18H94S0	1282.7	25	0.493985	0.337081	0.131509	0.037425	0	0.158156	0.316078	0.315618	0.210148	0	0.0499981	-0.0529072	-0.0133827	0.0369509	0.0293389		0.157542	Value 0.637208528733 was not used due to low maximum possible change	0.200702	0.169861		0.176035	0.0222326	0.157542
AL5M_BN1090_HPLC7_T1days_MS_rep1Q1-27.csv	O70569	Ribosomal protein S14	TKTPGPGAQSALR	1283.71	3	6.22	428.572190415 428.906484351 429.241537337 429.574408557 429.908813463	302857.4375 227793.79511 113162.264528 34634.7949463 12449.5528874	Q3UJS5|O70569|P62264|D3Z7I1|D3YVF4	1	0.0499981	C54N18O18H94S0	1282.7	25	0.493985	0.337081	0.131509	0.037425	0	0.158156	0.316078	0.315618	0.210148	0	0.0499981	-0.0475881	-0.00132348	0.0352866	0.013625		0.141703	Value 0.0630167655244 was not used due to low maximum possible change	0.191662	0.0788832		0.137416	0.0565115	0.141703
AL6M_BN1090_HPLC3_T1days_MS_rep1Q1-27.csv	O70569	Ribosomal protein S14	ELGITALHIK	1094.66	3	13.93	365.555642446 365.890308554 366.224387945 366.558737153	304251.53125 197622.145733 79678.8518896 23072.8395034	Q3UJS5|O70569|P62264|D3Z7I1|D3YVF4	1	0.0462412	C50N13O14H87S0	1093.65	16	0.529529	0.326929	0.114427	0.0291139	0	0.261006	0.363679	0.255084	0.120231	0	0.0462412	-0.0263225	-7.89e-05	0.0173547	0.00904662		0.0980268	Value -0.00214567145755 was not used due to low maximum possible change	0.123384	0.0992854		0.106899	0.0142903	0.0980268
AL6M_BN1090_HPLC3_T1days_MS_rep1Q1-27.csv	O70569	Ribosomal protein S14	IEDVTPIPSDSTR	1429.72	2	10.37	715.360397831 715.861813854 716.363495276 716.863614402 717.365842165	245831.359375 193394.47763 96299.1536652 35921.5234375 13255.2431641	Q3UJS5|O70569|P62264|D3Z7I1|D3YVF4	1	0.0462412	C60N16O24H100S0	1428.71	22	0.461014	0.343144	0.148601	0.0472417	0	0.181912	0.329496	0.301915	0.186677	0	0.0462412	-0.0308223	-0.00471426	0.0199176	0.015619		0.110434	Value 0.345413095041 was not used due to low maximum possible change	0.129913	0.112016		0.117454	0.0108188	0.110434
AL6M_BN1090_HPLC3_T1days_MS_rep1Q1-27.csv	O70569	Ribosomal protein S14	IEDVTPIPSDSTR	1429.72	3	10.37	477.243070175 477.576840189 477.912555493 478.247656212 478.581895228	88339.78125 60928.7539062 37683.5585938 29037.2946103 12209.8612264	Q3UJS5|O70569|P62264|D3Z7I1|D3YVF4	1	0.0462412	C60N16O24H100S0	1428.71	22	0.461014	0.343144	0.148601	0.0472417	0	0.181912	0.329496	0.301915	0.186677	0	0.0462412	-0.0520131	-0.0610525	0.0258688	0.0871968		0.186359	Value 4.47330810938 was not used due to low maximum possible change	0.168731	0.625355		0.326815	0.258694	0.186359
AL6M_BN1090_HPLC4_T1days_MS_rep1Q1-27.csv	O70569	Ribosomal protein S14	TPGPGAQSALR	1054.56	1	4.62	1054.56413376 1055.56665183 1056.56846877 1057.57330242 1058.57982424	19414.1230469 11095.1733685 4871.61303987 1942.49138485 1316.78896	Q3UJS5|O70569|P62264|D3Z7I1|D3YVF4	1	0.0462412	C44N15O15H75S0	1053.56	25	0.560365	0.31218	0.102592	0.0248626	0	0.190293	0.336736	0.297616	0.175355	0	0.0462412	-0.0402058	-0.0149089	0.0279325	0.0271823		0.108643	Value -0.607151338027 was not used due to low maximum possible change	0.143225	0.180622		0.144163	0.0359986	0.108643
AL6M_BN1090_HPLC4_T1days_MS_rep1Q1-27.csv	O70569	Ribosomal protein S14	TPGPGAQSALR	1054.56	2	4.62	527.784550977 528.286215741 528.787807808 529.289001926 529.793375443	632046.5625 379748.389402 146538.086283 52630.3108502 59617.5643365	Q3UJS5|O70569|P62264|D3Z7I1|D3YVF4	1	0.0462412	C44N15O15H75S0	1053.56	25	0.560365	0.31218	0.102592	0.0248626	0	0.190293	0.336736	0.297616	0.175355	0	0.0462412	-0.0384284	0.00141183	0.0184176	0.0185989		0.10384	Value 0.0574956122484 was not used due to low maximum possible change	0.0944375	0.123587		0.107288	0.0148775	0.10384
AL6M_BN1090_HPLC4_T1days_MS_rep1Q1-27.csv	O70569	Ribosomal protein S14	TPGPGAQSALR	1054.56	3	4.62	352.19296742 352.527142037 352.862253499 353.197390366 353.531999967	124353.4375 69929.4926003 36533.9178964 32967.1858712 6561.85888316	Q3UJS5|O70569|P62264|D3Z7I1|D3YVF4	1	0.0462412	C44N15O15H75S0	1053.56	25	0.560365	0.31218	0.102592	0.0248626	0	0.190293	0.336736	0.297616	0.175355	0	0.0462412	-0.088944	-0.0470788	0.0359075	0.100115		0.240342	Value -1.91724127355 was not used due to low maximum possible change	0.184118	0.66525		0.363237	0.263058	0.240342
AL6M_BN1090_HPLC4_T1days_MS_rep1Q1-27.csv	O70569	Ribosomal protein S14	CKELGITALHIK	1382.78	4	10.3	346.448275532 346.700067708 346.950363416 347.201048592	90052.8203125 75890.7598421 39036.2605797 19343.2739057	Q3UJS5|O70569|P62264|D3Z7I1|D3YVF4	1	0.0462412	C61N17O17H107S1	1381.78	18	0.441055	0.337632	0.162796	0.0585173	0	0.20581	0.337217	0.28754	0.169433	0	0.0462412	-0.0396125	0.000677959	0.0112223	0.0277122		0.168388	Value -1.63199256007 was not used due to low maximum possible change	0.0899621	0.249849		0.1694	0.0799482	0.168388
AL6M_BN1090_HPLC5_T1days_MS_rep1Q1-27.csv	O70569	Ribosomal protein S14	IEDVTPIPSDSTRR	1585.82	2	9.4	793.407268182 793.909379129 794.407775326 794.909864505 795.412567407	10752.5800781 28137.665479 26666.6725561 11728.7802481 21902.704631	Q3UJS5|O70569|P62264	1	0.0462412	C66N20O25H112S0	1584.81	26	0.425562	0.352086	0.16564	0.0567118	0	0.146247	0.305409	0.321264	0.227079	0	0.0462412	-0.286435	0.0119876	0.1794	0.0950469		1.02549	-0.256822	1.15278	0.557893		0.619835	0.637953	1.02549
AL6M_BN1090_HPLC5_T1days_MS_rep1Q1-27.csv	O70569	Ribosomal protein S14	IEDVTPIPSDSTRR	1585.82	3	9.4	529.276046722 529.609724327 529.943276795 530.27631737 530.610781173	140275.34375 121274.341859 68854.3994846 31763.2758876 8720.20009602	Q3UJS5|O70569|P62264	1	0.0462412	C66N20O25H112S0	1584.81	26	0.425562	0.352086	0.16564	0.0567118	0	0.146247	0.305409	0.321264	0.227079	0	0.0462412	-0.0382405	-0.0172286	0.0244777	0.0309915		0.136908	0.369107	0.157287	0.181909		0.211303	0.106799	0.136908
AL6M_BN1090_HPLC7_T1days_MS_repQ1-.csv	O70569	Ribosomal protein S14	TKTPGPGAQSALR	1283.71	3	6.12	428.573037647 428.907089366 429.243149683 429.575001125 429.91052988	294880.9375 218724.605384 111226.482018 29558.9202674 10259.0016767	Q3UJS5|O70569|P62264|D3Z7I1|D3YVF4	1	0.0462412	C54N18O18H94S0	1282.7	25	0.493985	0.337081	0.131509	0.037425	0	0.171352	0.324685	0.308266	0.195697	0	0.0462412	-0.0433664	-0.00283904	0.0384604	0.00774508		0.134414	Value 0.229033178071 was not used due to low maximum possible change	0.217589	0.0489354		0.133646	0.0843295	0.134414
AL6M_BN1090_HPLC8_T1days_MS_rep1Q1-27.csv	O70569	Ribosomal protein S14	ADRDESSPYAAMLAAQDVAQR	2265.06	2	15.43	1133.03148254 1133.53411195 1134.03017246 1134.53665196 1135.0390757	3195.00170898 4390.68467273 3051.69884246 2123.08121451 1317.5489022	O70569|P62264|D3Z7I1|D3YVF4	1	0.0462412	C93N29O35H149S1	2264.05	58	0.296074	0.347988	0.237333	0.118605	0	0.0421461	0.16809	0.336973	0.452791	0	0.0462412	-0.0456908	-0.00390331	0.00181936	0.0477748		0.179936	0.0216973	0.0182594	0.142958		0.0907129	0.0830724	0.179936
AL6M_BN1090_HPLC8_T1days_MS_rep1Q1-27.csv	O70569	Ribosomal protein S14	ADRDESSPYAAMLAAQDVAQR	2265.06	3	15.43	755.689308313 756.023673543 756.360700668 756.689133628 757.025685783	48184.2773438 58696.2392736 45786.9064846 25971.1344201 14959.9574793	O70569|P62264|D3Z7I1|D3YVF4	1	0.0462412	C93N29O35H149S1	2264.05	58	0.296074	0.347988	0.237333	0.118605	0	0.0421461	0.16809	0.336973	0.452791	0	0.0462412	-0.0263431	-0.0194129	0.0189771	0.0267789		0.103743	0.10791	0.190457	0.0801315		0.12056	0.0481764	0.103743
AL6M_BN1090_HPLC8_T1days_MS_rep1Q1-27.csv	O70569	Ribosomal protein S14	ADRDESSPYAAMLAAQDVAQR	2265.06	4	15.43	567.017620863 567.275834214 567.522032891 567.780144246	7583.44775391 10919.3321807 7079.73735311 5557.03357838	O70569|P62264|D3Z7I1|D3YVF4	1	0.0462412	C93N29O35H149S1	2264.05	58	0.296074	0.347988	0.237333	0.118605	0	0.0421461	0.16809	0.336973	0.452791	0	0.0462412	-0.0525426	0.00266971	-0.0099781	0.059851		0.20692	-0.0148401	-0.100142	0.179095		0.0677581	0.149192	0.20692
AL7M_BN1090_HPLC3_T2days_MS_rep2Q1-27.csv	O70569	Ribosomal protein S14	ELGITALHIK	1094.66	3	13.93	365.555955448 365.89054229 366.224733872 366.559256751 366.894098506	188653.8125 131502.953125 58633.3649633 20524.4894201 5781.92203988	Q3UJS5|O70569|P62264|D3Z7I1|D3YVF4	2	0.0502649	C50N13O14H87S0	1093.65	16	0.529529	0.326929	0.114427	0.0291139	0	0.2458	0.359966	0.264305	0.129929	0	0.0502649	-0.0570851	0.00239224	0.0324075	0.0222854		0.201196	Value 0.0724109086678 was not used due to low maximum possible change	0.216227	0.221052		0.212825	0.010356	0.201196
AL7M_BN1090_HPLC3_T2days_MS_rep2Q1-27.csv	O70569	Ribosomal protein S14	IEDVTPIPSDSTR	1429.72	2	10.37	715.360641299 715.861741199 716.364114073 716.864673738 717.367749293	139050.5625 118079.372194 62954.3497059 27285.9722766 9574.39632423	Q3UJS5|O70569|P62264|D3Z7I1|D3YVF4	2	0.0502649	C60N16O24H100S0	1428.71	22	0.461014	0.343144	0.148601	0.0472417	0	0.168531	0.321735	0.309516	0.200217	0	0.0502649	-0.0607187	-0.0032203	0.0326306	0.0313084		0.207598	Value 0.150418591307 was not used due to low maximum possible change	0.202781	0.204663		0.205014	0.00242766	0.207598
AL7M_BN1090_HPLC3_T2days_MS_rep2Q1-27.csv	O70569	Ribosomal protein S14	IEDVTPIPSDSTR	1429.72	3	10.37	477.244921869 477.575661625 477.911286825 478.253124576 478.579983699	32608.4804688 17576.4101822 11876.9104256 14708.8944629 4814.14865984	Q3UJS5|O70569|P62264|D3Z7I1|D3YVF4	2	0.0502649	C60N16O24H100S0	1428.71	22	0.461014	0.343144	0.148601	0.0472417	0	0.168531	0.321735	0.309516	0.200217	0	0.0502649	-0.036262	-0.114197	0.00610565	0.144353		0.12398	Value 5.33408444728 was not used due to low maximum possible change	0.0379432	0.943638		0.36852	0.499921	0.12398
AL7M_BN1090_HPLC4_T2days_MS_rep1Q1-27.csv	O70569	Ribosomal protein S14	TPGPGAQSALR	1054.56	2	4.62	527.784110159 528.285804662 528.788592383 529.289189845 529.798377093	37116.71875 24580.2615157 10936.6857404 4625.37787153 4363.20356754	Q3UJS5|O70569|P62264|D3Z7I1|D3YVF4	2	0.0502649	C44N15O15H75S0	1053.56	25	0.560365	0.31218	0.102592	0.0248626	0	0.174283	0.327766	0.306928	0.191023	0	0.0502649	-0.0799463	0.0059737	0.0389667	0.0350059		0.207071	Value 0.383271657528 was not used due to low maximum possible change	0.190699	0.210675		0.202815	0.0106461	0.207071
AL7M_BN1090_HPLC4_T2days_MS_rep1Q1-27.csv	O70569	Ribosomal protein S14	TPGPGAQSALR	1054.56	3	4.62	352.193852367 352.526405217 352.859894974 353.198337476	19738.7832031 10592.9114416 5066.78591392 5839.93643349	Q3UJS5|O70569|P62264|D3Z7I1|D3YVF4	2	0.0502649	C44N15O15H75S0	1053.56	25	0.560365	0.31218	0.102592	0.0248626	0	0.174283	0.327766	0.306928	0.191023	0	0.0502649	-0.081715	-0.0553102	0.0202738	0.116751		0.211652	Value -3.5486921228 was not used due to low maximum possible change	0.0992178	0.702643		0.337838	0.320893	0.211652
AL7M_BN1090_HPLC4_T2days_MS_rep1Q1-27.csv	O70569	Ribosomal protein S14	CKELGITALHIK	1382.78	4	10.3	346.449615405 346.702381238 346.951040444 347.204967626	18283.4628906 16340.9472656 8964.61140646 6679.67766461	Q3UJS5|O70569|P62264|D3Z7I1|D3YVF4	2	0.0502649	C61N17O17H107S1	1381.78	18	0.441055	0.337632	0.162796	0.0585173	0	0.193076	0.331795	0.294884	0.180244	0	0.0502649	-0.0773402	-0.0125601	0.0155381	0.0743622		0.311883	Value 2.15194097399 was not used due to low maximum possible change	0.117634	0.610895		0.346804	0.248478	0.311883
AL7M_BN1090_HPLC5_T2days_MS_rep3Q1-27.csv	O70569	Ribosomal protein S14	IEDVTPIPSDSTRR	1585.82	2	9.4	793.397310232 793.903645288 794.4019377 794.908061346	1739.2010498 4674.68028508 5155.91735021 2527.93219897	Q3UJS5|O70569|P62264	2	0.0502649	C66N20O25H112S0	1584.81	26	0.425562	0.352086	0.16564	0.0567118	0	0.134216	0.295791	0.327324	0.242668	0	0.0502649	-0.302195	-0.0204948	0.200087	0.122603		1.03724	0.364064	1.23752	0.65931		0.824532	0.389499	1.03724
AL7M_BN1090_HPLC5_T2days_MS_rep3Q1-27.csv	O70569	Ribosomal protein S14	IEDVTPIPSDSTRR	1585.82	3	9.4	529.272603773 529.611300542 529.945623874 530.277117672	11948.3857422 8275.23968118 5716.5213505 7154.61401787	Q3UJS5|O70569|P62264	2	0.0502649	C66N20O25H112S0	1584.81	26	0.425562	0.352086	0.16564	0.0567118	0	0.134216	0.295791	0.327324	0.242668	0	0.0502649	-0.0645268	-0.102039	0.00709196	0.159474		0.221478	1.81259	0.0438631	0.857587		0.73388	0.7995	0.221478
AL7M_BN1090_HPLC7_T2days_MS_repQ1-.csv	O70569	Ribosomal protein S14	TKTPGPGAQSALR	1283.71	3	6.12	428.573005153 428.906817132 429.242911513 429.575797034 429.91190099	25783.6523438 21134.084276 13158.8190528 4703.94982454 2759.60518286	Q3UJS5|O70569|P62264|D3Z7I1|D3YVF4	2	0.0502649	C54N18O18H94S0	1282.7	25	0.493985	0.337081	0.131509	0.037425	0	0.157264	0.315459	0.316105	0.211172	0	0.0502649	-0.0959697	-0.0108391	0.0716202	0.0351886		0.285012	Value 0.501312944036 was not used due to low maximum possible change	0.387984	0.202527		0.291841	0.0929168	0.285012
AL7M_BN1090_HPLC8_T2days_MS_repQ1-.csv	O70569	Ribosomal protein S14	ADRDESSPYAAMLAAQDVAQR	2265.06	2	15.43	1133.03120702 1133.53548586 1134.03716476 1134.53660634 1135.0409589	2363.57714844 3145.88017155 2208.3709087 1890.67806557 1054.79020964	O70569|P62264|D3Z7I1|D3YVF4	2	0.0502649	C93N29O35H149S1	2264.05	58	0.296074	0.347988	0.237333	0.118605	0	0.0368004	0.156254	0.332798	0.474147	0	0.0502649	-0.0500857	-0.0205825	-0.00749826	0.0781664		0.193177	0.107349	-0.0785445	0.219851		0.110458	0.134834	0.193177
AL7M_BN1090_HPLC8_T2days_MS_repQ1-.csv	O70569	Ribosomal protein S14	ADRDESSPYAAMLAAQDVAQR	2265.06	3	15.43	755.687739183 756.022439114 756.359332233 756.689024352 757.025189816	34813.8164062 40629.8396093 35691.780731 22867.821638 15689.9739527	O70569|P62264|D3Z7I1|D3YVF4	2	0.0502649	C93N29O35H149S1	2264.05	58	0.296074	0.347988	0.237333	0.118605	0	0.0368004	0.156254	0.332798	0.474147	0	0.0502649	-0.0362754	-0.0447879	0.0290168	0.0520464		0.139912	0.233594	0.303952	0.146386		0.205961	0.0780545	0.139912
AL7M_BN1090_HPLC8_T2days_MS_repQ1-.csv	O70569	Ribosomal protein S14	ADRDESSPYAAMLAAQDVAQR	2265.06	4	15.43	567.020491951 567.279018656 567.518942951 567.776975057	5686.75634766 10468.4086221 5371.49796115 5967.82627068	O70569|P62264|D3Z7I1|D3YVF4	2	0.0502649	C93N29O35H149S1	2264.05	58	0.296074	0.347988	0.237333	0.118605	0	0.0368004	0.156254	0.332798	0.474147	0	0.0502649	-0.0892411	0.0327574	-0.0419669	0.0984505		0.344197	-0.170848	-0.439604	0.276903		0.00266175	0.373077	0.344197
AL8M_BN1090_HPLC7_T2days_MS_rep2Q1-27.csv	O70569	Ribosomal protein S14	TKTPGPGAQSALR	1283.71	2	6.22	642.355556255 642.856947298 643.356970328 643.862711156	34396.015625 25924.0011438 15047.1667153 6137.10351598	Q3UJS5|O70569|P62264|D3Z7I1|D3YVF4	2	0.0504452	C54N18O18H94S0	1282.7	25	0.493985	0.337081	0.131509	0.037425	0	0.156664	0.31504	0.316431	0.211864	0	0.0504452	-0.0719705	-0.0190114	0.053109	0.0378729		0.213359	Value 0.86256427732 was not used due to low maximum possible change	0.287196	0.217112		0.239223	0.0415889	0.213359
AL8M_BN1090_HPLC7_T2days_MS_rep2Q1-27.csv	O70569	Ribosomal protein S14	TKTPGPGAQSALR	1283.71	3	6.22	428.572106047 428.906334073 429.241777761 429.575433183 429.91217311	342182.0 269938.087273 146772.039286 55427.6274997 20160.8600636	Q3UJS5|O70569|P62264|D3Z7I1|D3YVF4	2	0.0504452	C54N18O18H94S0	1282.7	25	0.493985	0.337081	0.131509	0.037425	0	0.156664	0.31504	0.316431	0.211864	0	0.0504452	-0.0737794	-0.00559147	0.0487297	0.0306411		0.218722	Value 0.253690639737 was not used due to low maximum possible change	0.263515	0.175655		0.219297	0.0439327	0.218722
AL9M_BN1090_HPLC3_T4days_MS_rep1Q1-27.csv	O70569	Ribosomal protein S14	ELGITALHIK	1094.66	3	13.93	365.556271385 365.890848823 366.225300813 366.560204262 366.894597748	264496.78125 211823.286016 104751.719299 39213.6772293 12221.6394039	Q3UJS5|O70569|P62264|D3Z7I1|D3YVF4	4	0.0464662	C50N13O14H87S0	1093.65	16	0.529529	0.326929	0.114427	0.0291139	0	0.260129	0.363487	0.255614	0.120769	0	0.0464662	-0.103118	0.0145638	0.0544492	0.0341048		0.382768	Value 0.398375682683 was not used due to low maximum possible change	0.385653	0.372099		0.380174	0.00713975	0.382768
AL9M_BN1090_HPLC3_T4days_MS_rep1Q1-27.csv	O70569	Ribosomal protein S14	IEDVTPIPSDSTR	1429.72	2	10.37	715.360163435 715.861964479 716.363983449 716.865484349 717.367717531	118173.90625 110985.11942 66579.161987 33199.5449463 13265.312214	Q3UJS5|O70569|P62264|D3Z7I1|D3YVF4	4	0.0464662	C60N16O24H100S0	1428.71	22	0.461014	0.343144	0.148601	0.0472417	0	0.181133	0.329071	0.302363	0.187434	0	0.0464662	-0.101754	-0.00573932	0.0538059	0.0536878		0.363563	Value 0.407814235356 was not used due to low maximum possible change	0.34993	0.382958		0.365484	0.0165978	0.363563
AL9M_BN1090_HPLC3_T4days_MS_rep1Q1-27.csv	O70569	Ribosomal protein S14	IEDVTPIPSDSTR	1429.72	3	10.37	477.244443597 477.576703053 477.913116979 478.251676926 478.582166812	46689.7460938 35047.9042509 23078.7136209 27977.4226757 12711.1187064	Q3UJS5|O70569|P62264|D3Z7I1|D3YVF4	4	0.0464662	C60N16O24H100S0	1428.71	22	0.461014	0.343144	0.148601	0.0472417	0	0.181133	0.329071	0.302363	0.187434	0	0.0464662	-0.109418	-0.0792167	0.025193	0.163441		0.390944	Value 5.62883056891 was not used due to low maximum possible change	0.163844	1.16584		0.573542	0.525361	0.390944
AL9M_BN1090_HPLC4_T4days_MS_rep1Q1-27.csv	O70569	Ribosomal protein S14	TPGPGAQSALR	1054.56	1	4.62	1054.5651407 1055.5676958 1056.56854614 1057.57321144 1058.58031185	6232.26220703 4865.75102832 2589.87688174 1299.96670184 729.18846999	Q3UJS5|O70569|P62264|D3Z7I1|D3YVF4	4	0.0464662	C44N15O15H75S0	1053.56	25	0.560365	0.31218	0.102592	0.0248626	0	0.189354	0.336247	0.298168	0.176231	0	0.0464662	-0.144545	0.0124661	0.0702064	0.0618721		0.389597	Value 0.517982049801 was not used due to low maximum possible change	0.358972	0.408753		0.385774	0.0251097	0.389597
AL9M_BN1090_HPLC4_T4days_MS_rep1Q1-27.csv	O70569	Ribosomal protein S14	TPGPGAQSALR	1054.56	2	4.62	527.784779945 528.286383237 528.788698015 529.290662993 529.793702871	196005.890625 148860.702699 77250.6414303 35922.214548 28326.5723272	Q3UJS5|O70569|P62264|D3Z7I1|D3YVF4	4	0.0464662	C44N15O15H75S0	1053.56	25	0.560365	0.31218	0.102592	0.0248626	0	0.189354	0.336247	0.298168	0.176231	0	0.0464662	-0.132442	0.0128152	0.0660631	0.0535634		0.356975	Value 0.532490008682 was not used due to low maximum possible change	0.337787	0.353863		0.349542	0.0102983	0.356975
AL9M_BN1090_HPLC4_T4days_MS_rep1Q1-27.csv	O70569	Ribosomal protein S14	TPGPGAQSALR	1054.56	3	4.62	352.194270581 352.526220084 352.861103005 353.197614919 353.534159602	59700.3085938 35163.4784716 21282.3505615 23796.047701 6847.95151739	Q3UJS5|O70569|P62264|D3Z7I1|D3YVF4	4	0.0464662	C44N15O15H75S0	1053.56	25	0.560365	0.31218	0.102592	0.0248626	0	0.189354	0.336247	0.298168	0.176231	0	0.0464662	-0.133758	-0.0609087	0.0494877	0.145179		0.360524	Value -2.53083647887 was not used due to low maximum possible change	0.253035	0.959116		0.524225	0.380442	0.360524
AL9M_BN1090_HPLC4_T4days_MS_rep1Q1-27.csv	O70569	Ribosomal protein S14	CKELGITALHIK	1382.78	4	10.3	346.450313765 346.703855113 346.951995169 347.205913966 347.454459167	45411.203125 46860.1307024 26435.4142708 16055.0153297 4689.29422317	Q3UJS5|O70569|P62264|D3Z7I1|D3YVF4	4	0.0464662	C61N17O17H107S1	1381.78	18	0.441055	0.337632	0.162796	0.0585173	0	0.205074	0.336924	0.287966	0.170036	0	0.0464662	-0.104081	0.0100936	0.0333683	0.060619		0.441057	Value -14.2590019148 was not used due to low maximum possible change	0.266583	0.543578		0.417073	0.140046	0.441057
AL9M_BN1090_HPLC5_T4days_MS_rep2Q1-27.csv	O70569	Ribosomal protein S14	IEDVTPIPSDSTRR	1585.82	2	9.4	793.398062763 793.909102885 794.407324288 794.908999901	2696.91845703 4294.9072442 4420.52297217 2729.27571281	Q3UJS5|O70569|P62264	4	0.0464662	C66N20O25H112S0	1584.81	26	0.425562	0.352086	0.16564	0.0567118	0	0.145543	0.304874	0.321629	0.227955	0	0.0464662	-0.234855	-0.048379	0.14695	0.136284		0.838707	1.02472	0.942053	0.795852		0.900333	0.103162	0.838707
AL9M_BN1090_HPLC5_T4days_MS_rep2Q1-27.csv	O70569	Ribosomal protein S14	IEDVTPIPSDSTRR	1585.82	3	9.4	529.276684878 529.607770783 529.941887724 530.276833728 530.611977568	34827.1054688 30158.2508591 22138.330668 18423.5203204 6441.58112413	Q3UJS5|O70569|P62264	4	0.0464662	C66N20O25H112S0	1584.81	26	0.425562	0.352086	0.16564	0.0567118	0	0.145543	0.304874	0.321629	0.227955	0	0.0464662	-0.0955953	-0.0663535	0.0441082	0.117841		0.341388	1.40544	0.282765	0.688148		0.679435	0.516004	0.341388
AL9M_BN1090_HPLC7_T4days_MS_repQ1-.csv	O70569	Ribosomal protein S14	TKTPGPGAQSALR	1283.71	3	6.12	428.573008369 428.907154593 429.242558787 429.576850992 429.911745229	83465.3203125 73993.7707259 48676.8629315 19957.3900013 8109.29500654	Q3UJS5|O70569|P62264|D3Z7I1|D3YVF4	4	0.0464662	C54N18O18H94S0	1282.7	25	0.493985	0.337081	0.131509	0.037425	0	0.170528	0.324177	0.308733	0.196563	0	0.0464662	-0.124822	-0.00980963	0.0837863	0.0508455		0.3859	Value 0.760203336544 was not used due to low maximum possible change	0.472772	0.319505		0.392726	0.076861	0.3859
AL9M_BN1090_HPLC8_T4days_MS_repQ1-.csv	O70569	Ribosomal protein S14	ADRDESSPYAAMLAAQDVAQR	2265.06	2	15.43	1133.02806357 1133.53412252 1134.02402254 1134.53516171 1135.04087857	1673.93798828 1941.23010254 1482.05925482 1319.0799106 924.416270017	O70569|P62264|D3Z7I1|D3YVF4	4	0.0464662	C93N29O35H149S1	2264.05	58	0.296074	0.347988	0.237333	0.118605	0	0.0418228	0.167401	0.336757	0.454019	0	0.0464662	-0.0351856	-0.045442	-0.00635004	0.0869776		0.138389	0.251634	-0.0638681	0.259314		0.146367	0.150666	0.138389
AL9M_BN1090_HPLC8_T4days_MS_repQ1-.csv	O70569	Ribosomal protein S14	ADRDESSPYAAMLAAQDVAQR	2265.06	3	15.43	755.688747341 756.022838137 756.362040082 756.688054011 757.026735227	26668.75 34316.024972 33664.4906473 24613.0700858 20098.5875668	O70569|P62264|D3Z7I1|D3YVF4	4	0.0464662	C93N29O35H149S1	2264.05	58	0.296074	0.347988	0.237333	0.118605	0	0.0418228	0.167401	0.336757	0.454019	0	0.0464662	-0.0724595	-0.0602526	0.0449394	0.0877727		0.284992	0.333648	0.451996	0.261685		0.33308	0.0847568	0.284992
AL9M_BN1090_HPLC8_T4days_MS_repQ1-.csv	O70569	Ribosomal protein S14	ADRDESSPYAAMLAAQDVAQR	2265.06	4	15.43	567.015427752 567.279166244 567.522089242 567.778287026	4331.47216797 6940.31482238 3870.19140625 5105.37904505	O70569|P62264|D3Z7I1|D3YVF4	4	0.0464662	C93N29O35H149S1	2264.05	58	0.296074	0.347988	0.237333	0.118605	0	0.0418228	0.167401	0.336757	0.454019	0	0.0464662	-0.0821459	-0.00521195	-0.0461877	0.133546		0.32309	0.0288611	-0.464552	0.398151		0.0713874	0.391224	0.32309
HPLC2M_BN1090_AL10_T4days_MS_rep1Q1-27.csv	O70569	Ribosomal protein S14	ELGITALHIK	1094.66	3	14.63	365.557290452 365.891981332 366.225541896 366.560431822 366.895548417	158915.59375 128242.840375 66606.25799 25725.6792196 7352.47124955	Q3UJS5|O70569|P62264|D3Z7I1|D3YVF4	4	0.0469529	C50N13O14H87S0	1093.65	16	0.529529	0.326929	0.114427	0.0291139	0	0.258244	0.363066	0.256755	0.121935	0	0.0469529	-0.110769	0.011005	0.0610876	0.0386761		0.40831	Value 0.304534719638 was not used due to low maximum possible change	0.429203	0.416676		0.418063	0.0105151	0.40831
HPLC2M_BN1090_AL11_T4days_MS_rep1Q1-27.csv	O70569	Ribosomal protein S14	ELGITALHIK	1094.66	3	14.63	365.557174664 365.891423767 366.225469676 366.560522551 366.895588549	123372.875 102271.00896 54428.9350961 21002.3222656 7036.06689194	Q3UJS5|O70569|P62264|D3Z7I1|D3YVF4	4	0.0486605	C50N13O14H87S0	1093.65	16	0.529529	0.326929	0.114427	0.0291139	0	0.251745	0.361518	0.260695	0.126043	0	0.0486605	-0.119755	0.0127566	0.0663544	0.0406438		0.431107	Value 0.368810877421 was not used due to low maximum possible change	0.453652	0.419315		0.434691	0.0174469	0.431107
HPLC2M_BN1090_AL13_T8days_MS_rep2Q1-27.csv	O70569	Ribosomal protein S14	ELGITALHIK	1094.66	3	14.63	365.556549372 365.891050217 366.225645145 366.561085706 366.895749398	62251.09375 60941.7772815 36881.2885092 16174.7536815 6347.11561819	Q3UJS5|O70569|P62264|D3Z7I1|D3YVF4	8	0.045954	C50N13O14H87S0	1093.65	16	0.529529	0.326929	0.114427	0.0291139	0	0.262129	0.36392	0.254405	0.119545	0	0.045954	-0.176329	0.0188417	0.0948294	0.0626583		0.659422	Value 0.509358791617 was not used due to low maximum possible change	0.677462	0.692881		0.676589	0.0167467	0.659422
HPLC2M_BN1090_AL14_T8days_MS_rep2Q1-27.csv	O70569	Ribosomal protein S14	ELGITALHIK	1094.66	3	14.63	365.558193157 365.892452743 366.227604078 366.562755767 366.896904002	75358.4375 73038.6328125 43686.6394811 17919.4573387 5890.63730587	Q3UJS5|O70569|P62264|D3Z7I1|D3YVF4	8	0.0457308	C50N13O14H87S0	1093.65	16	0.529529	0.326929	0.114427	0.0291139	0	0.263006	0.364106	0.253875	0.119013	0	0.0457308	-0.170685	0.0208683	0.093601	0.0562155		0.640414	Value 0.56133342366 was not used due to low maximum possible change	0.671229	0.625319		0.645654	0.0233991	0.640414
HPLC2M_BN1090_AL16_T16days_MS_rep1Q1-27.csv	O70569	Ribosomal protein S14	ELGITALHIK	1094.66	3	14.63	365.556725764 365.891178931 366.225645487 366.560330505 366.89541053	177464.234375 211155.085556 138204.953125 63002.5875325 21812.1202852	Q3UJS5|O70569|P62264|D3Z7I1|D3YVF4	16	0.0453713	C50N13O14H87S0	1093.65	16	0.529529	0.326929	0.114427	0.0291139	0	0.264425	0.3644	0.253018	0.118157	0	0.0453713	-0.228654	0.0310656	0.119887	0.0777015		0.862508	Value 0.82906328924 was not used due to low maximum possible change	0.865046	0.872631		0.866728	0.00526713	0.862508
HPLC2M_BN1090_AL18_T32days_MS_rep1Q1-27.csv	O70569	Ribosomal protein S14	ELGITALHIK	1094.66	3	14.63	365.557153279 365.892094149 366.226297319 366.561286153 366.894920767	118434.0625 155780.998519 107001.144727 50189.6849124 20111.5388778	Q3UJS5|O70569|P62264|D3Z7I1|D3YVF4	32	0.04314	C50N13O14H87S0	1093.65	16	0.529529	0.326929	0.114427	0.0291139	0	0.273421	0.366106	0.247599	0.112875	0	0.04314	-0.254999	0.0341713	0.133601	0.0872259		0.995666	Value 0.872237507087 was not used due to low maximum possible change	1.00323	1.04137		1.01342	0.0244976	0.995666
HPLC2M_BN1090_AL2_T0days_MS_rep2Q1-27.csv	O70569	Ribosomal protein S14	ELGITALHIK	1094.66	3	14.63	365.556332846 365.890846428 366.225126265 366.55907879 366.896792438	124994.257812 81725.28125 31427.6192789 7314.68195789 1817.38478566	Q3UJS5|O70569|P62264|D3Z7I1|D3YVF4	0	0	C50N13O14H87S0	1093.65	16	0.529529	0.326929	0.114427	0.0291139	0	0.246771	0.360229	0.263715	0.129286	0	0	-0.0203084	0.00601553	0.0136072	0.000685734		0.0718226	Value 0.180650156457 was not used due to low maximum possible change	0.0911476	0.00684558		0.0566052	0.0441631	0.0718226
HPLC3M_BN1090_AL10_T4days_MS_rep2Q1-27.csv	O70569	Ribosomal protein S14	IEDVTPIPSDSTR	1429.72	1	10.47	1429.71474682 1430.71762228 1431.72290292 1432.72102677	3137.75927734 2731.7852024 1939.90637207 974.083683951	Q3UJS5|O70569|P62264|D3Z7I1|D3YVF4	4	0.0469529	C60N16O24H100S0	1428.71	22	0.461014	0.343144	0.148601	0.0472417	0	0.17946	0.328147	0.303322	0.189072	0	0.0469529	-0.103782	-0.0321319	0.0722565	0.0636571		0.368603	Value 2.14253458489 was not used due to low maximum possible change	0.467012	0.448827		0.428147	0.052362	0.368603
HPLC3M_BN1090_AL10_T4days_MS_rep2Q1-27.csv	O70569	Ribosomal protein S14	IEDVTPIPSDSTR	1429.72	2	10.47	715.362611759 715.864215775 716.365414069 716.866199652 717.369663173	209919.109375 196950.271027 118998.293817 55435.0054978 27024.8384577	Q3UJS5|O70569|P62264|D3Z7I1|D3YVF4	4	0.0469529	C60N16O24H100S0	1428.71	22	0.461014	0.343144	0.148601	0.0472417	0	0.17946	0.328147	0.303322	0.189072	0	0.0469529	-0.0998952	-0.0043355	0.056109	0.0481217		0.3548	Value 0.289088491134 was not used due to low maximum possible change	0.362647	0.339291		0.352246	0.0118853	0.3548
HPLC3M_BN1090_AL10_T4days_MS_rep2Q1-27.csv	O70569	Ribosomal protein S14	IEDVTPIPSDSTR	1429.72	3	10.47	477.247938133 477.580852308 477.915753226 478.253225057 478.582197754	48453.1015625 28233.148416 19565.8541448 21469.4221776 6843.60674276	Q3UJS5|O70569|P62264|D3Z7I1|D3YVF4	4	0.0469529	C60N16O24H100S0	1428.71	22	0.461014	0.343144	0.148601	0.0472417	0	0.17946	0.328147	0.303322	0.189072	0	0.0469529	-0.0494228	-0.103314	0.0176039	0.135133		0.175536	Value 6.8889108921 was not used due to low maximum possible change	0.113778	0.952781		0.414032	0.467591	0.175536
HPLC3M_BN1090_AL11_T4days_MS_rep1Q1-27.csv	O70569	Ribosomal protein S14	IEDVTPIPSDSTR	1429.72	1	10.47	1429.71978216 1430.72527251 1431.71798355 1432.72928269	2534.875 2543.04894772 1475.90014648 1026.51525929	Q3UJS5|O70569|P62264|D3Z7I1|D3YVF4	4	0.0486605	C60N16O24H100S0	1428.71	22	0.461014	0.343144	0.148601	0.0472417	0	0.173728	0.324867	0.306587	0.194818	0	0.0486605	-0.126612	-0.00766441	0.0461004	0.0881764		0.440719	Value 0.419342217162 was not used due to low maximum possible change	0.2918	0.597496		0.443338	0.152865	0.440719
HPLC3M_BN1090_AL11_T4days_MS_rep1Q1-27.csv	O70569	Ribosomal protein S14	IEDVTPIPSDSTR	1429.72	2	10.47	715.362528156 715.863137778 716.365282178 716.866201224 717.369579609	172085.703125 162426.735926 101159.024879 49757.7713266 23020.8351337	Q3UJS5|O70569|P62264|D3Z7I1|D3YVF4	4	0.0486605	C60N16O24H100S0	1428.71	22	0.461014	0.343144	0.148601	0.0472417	0	0.173728	0.324867	0.306587	0.194818	0	0.0486605	-0.106512	-0.00853962	0.0597902	0.0552609		0.370751	Value 0.467227543756 was not used due to low maximum possible change	0.378452	0.374456		0.374553	0.00385136	0.370751
HPLC3M_BN1090_AL11_T4days_MS_rep1Q1-27.csv	O70569	Ribosomal protein S14	IEDVTPIPSDSTR	1429.72	3	10.47	477.247793819 477.577310522 477.914132806 478.253951429 478.583483984	42853.7265625 26643.3741058 17563.9933305 22375.458624 6786.11011433	Q3UJS5|O70569|P62264|D3Z7I1|D3YVF4	4	0.0486605	C60N16O24H100S0	1428.71	22	0.461014	0.343144	0.148601	0.0472417	0	0.173728	0.324867	0.306587	0.194818	0	0.0486605	-0.0694285	-0.0996844	0.0118941	0.157219		0.241671	Value 5.45402723374 was not used due to low maximum possible change	0.0752857	1.06534		0.460764	0.530143	0.241671
HPLC3M_BN1090_AL13_T8days_MS_rep1Q1-27.csv	O70569	Ribosomal protein S14	IEDVTPIPSDSTR	1429.72	2	10.47	715.362753293 715.862914781 716.367008214 716.866094594 717.371807076	86177.28125 92655.3404991 68344.1699716 38116.7236119 16395.0690066	Q3UJS5|O70569|P62264|D3Z7I1|D3YVF4	8	0.045954	C60N16O24H100S0	1428.71	22	0.461014	0.343144	0.148601	0.0472417	0	0.182912	0.330037	0.30134	0.185711	0	0.045954	-0.158948	-0.018372	0.0909567	0.0863636		0.571547	Value 1.40168409659 was not used due to low maximum possible change	0.595503	0.623701		0.596917	0.0261055	0.571547
HPLC3M_BN1090_AL13_T8days_MS_rep1Q1-27.csv	O70569	Ribosomal protein S14	IEDVTPIPSDSTR	1429.72	3	10.47	477.248465609 477.577748981 477.910883979 478.252079986 478.58398347	25666.5078125 17895.4123433 13614.3127344 17309.5587461 4456.56233254	Q3UJS5|O70569|P62264|D3Z7I1|D3YVF4	8	0.045954	C60N16O24H100S0	1428.71	22	0.461014	0.343144	0.148601	0.0472417	0	0.182912	0.330037	0.30134	0.185711	0	0.045954	-0.116431	-0.102891	0.0341767	0.185146		0.418663	Value 7.85005136941 was not used due to low maximum possible change	0.223758	1.33709		0.659836	0.594557	0.418663
HPLC3M_BN1090_AL14_T8days_MS_rep2Q1-27.csv	O70569	Ribosomal protein S14	IEDVTPIPSDSTR	1429.72	2	10.47	715.363223737 715.86497137 716.367574545 716.868618022 717.371721065	160368.328125 178673.653636 128790.64775 67669.4393626 30626.0471475	Q3UJS5|O70569|P62264|D3Z7I1|D3YVF4	8	0.0457308	C60N16O24H100S0	1428.71	22	0.461014	0.343144	0.148601	0.0472417	0	0.183694	0.330456	0.30089	0.18496	0	0.0457308	-0.161541	-0.00948764	0.0919038	0.0791246		0.582507	Value 0.747778334593 was not used due to low maximum possible change	0.603483	0.574538		0.586842	0.0149515	0.582507
HPLC3M_BN1090_AL14_T8days_MS_rep2Q1-27.csv	O70569	Ribosomal protein S14	IEDVTPIPSDSTR	1429.72	3	10.47	477.249611729 477.579971831 477.914443087 478.251806575 478.583341323	32593.5585938 23885.4222845 17168.4589482 18889.9412953 6737.88933341	Q3UJS5|O70569|P62264|D3Z7I1|D3YVF4	8	0.0457308	C60N16O24H100S0	1428.71	22	0.461014	0.343144	0.148601	0.0472417	0	0.183694	0.330456	0.30089	0.18496	0	0.0457308	-0.108793	-0.0850275	0.0369293	0.156891		0.392302	Value 6.70152872121 was not used due to low maximum possible change	0.242495	1.13922		0.591338	0.480353	0.392302
HPLC3M_BN1090_AL16_T16days_MS_rep1Q1-27.csv	O70569	Ribosomal protein S14	IEDVTPIPSDSTR	1429.72	1	10.47	1429.71704556 1430.72305283 1431.73131616 1432.72810562 1433.73433371	2283.89355469 3618.91190058 2758.93976075 1786.17288996 1036.1015861	Q3UJS5|O70569|P62264|D3Z7I1|D3YVF4	16	0.0453713	C60N16O24H100S0	1428.71	22	0.461014	0.343144	0.148601	0.0472417	0	0.18496	0.331129	0.300159	0.183752	0	0.0453713	-0.242416	0.00323239	0.115465	0.123718		0.878148	Value -0.26902714984 was not used due to low maximum possible change	0.761853	0.906293		0.848765	0.0765721	0.878148
HPLC3M_BN1090_AL16_T16days_MS_rep1Q1-27.csv	O70569	Ribosomal protein S14	IEDVTPIPSDSTR	1429.72	2	10.47	715.363010949 715.864669428 716.367398537 716.868248967 717.372664751	124674.328125 173314.536625 142791.969401 84834.3899515 42760.5640907	Q3UJS5|O70569|P62264|D3Z7I1|D3YVF4	16	0.0453713	C60N16O24H100S0	1428.71	22	0.461014	0.343144	0.148601	0.0472417	0	0.18496	0.331129	0.300159	0.183752	0	0.0453713	-0.223817	-0.0134074	0.123066	0.114158		0.810774	Value 1.11588139295 was not used due to low maximum possible change	0.812001	0.836265		0.81968	0.0143764	0.810774
HPLC3M_BN1090_AL16_T16days_MS_rep1Q1-27.csv	O70569	Ribosomal protein S14	IEDVTPIPSDSTR	1429.72	3	10.47	477.248446729 477.578572486 477.913463515 478.252230926 478.581326604	30674.8671875 27490.4196066 24106.900411 26868.3795485 8762.43615156	Q3UJS5|O70569|P62264|D3Z7I1|D3YVF4	16	0.0453713	C60N16O24H100S0	1428.71	22	0.461014	0.343144	0.148601	0.0472417	0	0.18496	0.331129	0.300159	0.183752	0	0.0453713	-0.179955	-0.0912631	0.0722787	0.19894		0.651886	Value 7.59568901962 was not used due to low maximum possible change	0.476903	1.45733		0.862039	0.522907	0.651886
HPLC3M_BN1090_AL18_T32days_MS_rep1Q2-27.csv	O70569	Ribosomal protein S14	IEDVTPIPSDSTR	1429.72	1	10.47	1429.7144331 1430.71768312 1431.72211206 1432.72216302	1234.61816406 1709.43814808 1532.3221972 991.067932129	Q3UJS5|O70569|P62264|D3Z7I1|D3YVF4	32	0.04314	C60N16O24H100S0	1428.71	22	0.461014	0.343144	0.148601	0.0472417	0	0.193048	0.335231	0.295466	0.176254	0	0.04314	-0.235201	-0.0304865	0.131662	0.134025		0.87773	Value 3.85252743852 was not used due to low maximum possible change	0.89648	1.03885		0.937688	0.0881123	0.87773
HPLC3M_BN1090_AL18_T32days_MS_rep1Q2-27.csv	O70569	Ribosomal protein S14	IEDVTPIPSDSTR	1429.72	2	10.47	715.361484572 715.864009838 716.366230493 716.868072666 717.370544775	69386.5625 110016.371392 95981.3440301 56244.8953106 28857.7207031	Q3UJS5|O70569|P62264|D3Z7I1|D3YVF4	32	0.04314	C60N16O24H100S0	1428.71	22	0.461014	0.343144	0.148601	0.0472417	0	0.193048	0.335231	0.295466	0.176254	0	0.04314	-0.251784	-0.0113988	0.140823	0.12236		0.939616	Value 1.44045068918 was not used due to low maximum possible change	0.958855	0.948434		0.948968	0.0096309	0.939616
HPLC3M_BN1090_AL18_T32days_MS_rep1Q2-27.csv	O70569	Ribosomal protein S14	IEDVTPIPSDSTR	1429.72	3	10.47	477.24701542 477.577805558 477.911993328 478.253048119 478.581959629	22740.0136719 16451.53063 15354.2843507 21553.9589844 6183.08262066	Q3UJS5|O70569|P62264|D3Z7I1|D3YVF4	32	0.04314	C60N16O24H100S0	1428.71	22	0.461014	0.343144	0.148601	0.0472417	0	0.193048	0.335231	0.295466	0.176254	0	0.04314	-0.162195	-0.12696	0.0531645	0.235991		0.605285	Value 16.0437757579 was not used due to low maximum possible change	0.361994	1.82921		0.932162	0.786331	0.605285
HPLC3M_BN1090_AL4_T9hrs_MS_rep2Q1-27.csv	O70569	Ribosomal protein S14	IEDVTPIPSDSTR	1429.72	2	10.47	715.362759236 715.863029467 716.364609634 716.864618935 717.371949914	44320.4375 31696.5498695 15667.4856654 5146.76953125 2686.57162621	Q3UJS5|O70569|P62264|D3Z7I1|D3YVF4	0.4	0.0478063	C60N16O24H100S0	1428.71	22	0.461014	0.343144	0.148601	0.0472417	0	0.176569	0.326515	0.304973	0.191944	0	0.0478063	-0.00330561	-0.0158059	0.0132013	0.00591021		0.0116213	Value 0.950497217042 was not used due to low maximum possible change	0.0844225	0.0408441		0.0456293	0.0366358	0.0116213
HPLC3M_BN1090_AL4_T9hrs_MS_rep2Q1-27.csv	O70569	Ribosomal protein S14	IEDVTPIPSDSTR	1429.72	3	10.47	477.248007295 477.577934577 477.911036618 478.250982082 478.588029246	14299.4365234 6640.38967833 3771.08629186 5338.34216322 1650.28135191	Q3UJS5|O70569|P62264|D3Z7I1|D3YVF4	0.4	0.0478063	C60N16O24H100S0	1428.71	22	0.461014	0.343144	0.148601	0.0472417	0	0.176569	0.326515	0.304973	0.191944	0	0.0478063	0.014853	-0.12216	-0.0231038	0.130411		-0.0522173	Value 7.34618091851 was not used due to low maximum possible change	-0.147749	0.901241		0.233758	0.580027	-0.0522173
HPLC3M_BN1090_AL5_T1days_MS_rep1Q1-27.csv	O70569	Ribosomal protein S14	ELGITALHIK	1094.66	3	14.68	365.559066156 365.893162495 366.226658917 366.561556215 366.90113773	163416.234375 106947.150953 44504.3381412 12359.1611328 3961.78891442	Q3UJS5|O70569|P62264|D3Z7I1|D3YVF4	1	0.0499981	C50N13O14H87S0	1093.65	16	0.529529	0.326929	0.114427	0.0291139	0	0.246777	0.360231	0.263711	0.129281	0	0.0499981	-0.0301318	-0.00010068	0.0215771	0.00865546		0.106566	Value -0.003023303478 was not used due to low maximum possible change	0.144538	0.08641		0.112505	0.0295153	0.106566
HPLC3M_BN1090_AL5_T1days_MS_rep1Q1-27.csv	O70569	Ribosomal protein S14	IEDVTPIPSDSTR	1429.72	2	10.47	715.364073272 715.864540218 716.366264434 716.867968838 717.370770665	148521.4375 115427.35117 57424.089617 19893.6948082 8883.32057375	Q3UJS5|O70569|P62264|D3Z7I1|D3YVF4	1	0.0499981	C60N16O24H100S0	1428.71	22	0.461014	0.343144	0.148601	0.0472417	0	0.169383	0.322259	0.309039	0.19932	0	0.0499981	-0.0258071	-0.00491175	0.0196669	0.011052		0.0884925	Value 0.235179413128 was not used due to low maximum possible change	0.122583	0.0726731		0.0945828	0.0255061	0.0884925
HPLC3M_BN1090_AL5_T1days_MS_rep1Q1-27.csv	O70569	Ribosomal protein S14	IEDVTPIPSDSTR	1429.72	3	10.47	477.242705494 477.577150932 477.911509678 478.253591265 478.585696177	34297.3515625 20318.1212004 11346.2687789 13296.4062242 3309.87857171	Q3UJS5|O70569|P62264|D3Z7I1|D3YVF4	1	0.0499981	C60N16O24H100S0	1428.71	22	0.461014	0.343144	0.148601	0.0472417	0	0.169383	0.322259	0.309039	0.19932	0	0.0499981	-0.028284	-0.0867902	-0.00544478	0.120519		0.0969856	Value 4.15560198906 was not used due to low maximum possible change	-0.033937	0.792482		0.285177	0.444189	0.0969856
HPLC3M_BN1090_AL8_T2days_MS_rep2Q1-27.csv	O70569	Ribosomal protein S14	IEDVTPIPSDSTR	1429.72	2	10.47	715.364461046 715.863138872 716.366565583 716.867281359 717.371020548	105512.09375 86582.7708137 48534.7607815 20456.5645833 8576.45117188	Q3UJS5|O70569|P62264|D3Z7I1|D3YVF4	2	0.0504452	C60N16O24H100S0	1428.71	22	0.461014	0.343144	0.148601	0.0472417	0	0.167958	0.32138	0.309837	0.200824	0	0.0504452	-0.0568862	-0.0115187	0.0372949	0.03111		0.194114	Value 0.529266463655 was not used due to low maximum possible change	0.231305	0.202563		0.209327	0.0194964	0.194114
HPLC3M_BN1090_AL8_T2days_MS_rep2Q1-27.csv	O70569	Ribosomal protein S14	IEDVTPIPSDSTR	1429.72	3	10.47	477.245564659 477.577742908 477.914026944 478.250805103 478.583888878	22746.9199219 13738.7673874 8295.3032321 11859.5840229 2235.90350841	Q3UJS5|O70569|P62264|D3Z7I1|D3YVF4	2	0.0504452	C60N16O24H100S0	1428.71	22	0.461014	0.343144	0.148601	0.0472417	0	0.167958	0.32138	0.309837	0.200824	0	0.0504452	-0.0594125	-0.100583	-0.00214551	0.162141		0.202735	Value 4.62164182394 was not used due to low maximum possible change	-0.0133066	1.05573		0.415053	0.565261	0.202735
AL10M_BN1090_HPLC7_T4days_MS_rep1Q1-27.csv	P14115	60S ribosomal protein L27a	NQSFCPTVNLDK	1422.67	2	11.77	711.841137734 712.340090766 712.842297262 713.34411928 713.845546055	43587.515625 45813.523872 24254.6238772 15335.5847717 6545.75026787	P14115	4	0.0469529	C60N17O21H95S1	1421.66	16	0.442967	0.334042	0.163312	0.0596787	0	0.221765	0.342097	0.27823	0.157908	0	0.0469529	-0.105057	0.0211255	0.0247212	0.0592099		0.474935	Value 2.62266715548 was not used due to low maximum possible change	0.215121	0.602771		0.430942	0.197534	0.474935
AL11M_BN1090_HPLC7_T4days_MS_rep1Q1-27.csv	P14115	60S ribosomal protein L27a	NQSFCPTVNLDK	1422.67	2	11.77	711.84209965 712.338428404 712.841218847 713.33866383 713.847462474	46811.8007812 57715.2171837 28089.1585864 22218.7024738 8478.56093367	P14115	4	0.0486605	C60N17O21H95S1	1421.66	16	0.442967	0.334042	0.163312	0.0596787	0	0.2164	0.340344	0.281331	0.161925	0	0.0486605	-0.140634	0.0387111	0.0181017	0.0838207		0.620715	Value 6.14256187104 was not used due to low maximum possible change	0.15338	0.819795		0.531297	0.342088	0.620715
AL12M_BN1090_HPLC2_T8days_MS_rep4Q1-27.csv	P14115	60S ribosomal protein L27a	TGVAPIIDVVR	1139.68	2	16.48	570.343008834 570.84559247 571.346241085 571.848277101	286020.59375 254796.577822 136719.117008 58310.9317261	P14115	8	0.0460745	C51N14O15H90S0	1138.67	17	0.520737	0.329584	0.118611	0.0310679	0	0.247314	0.359663	0.263383	0.129641	0	0.0460745	-0.132042	0.0166785	0.0671877	0.0481754		0.482919	Value 0.554496370344 was not used due to low maximum possible change	0.464093	0.488729		0.47858	0.0128785	0.482919
AL12M_BN1090_HPLC2_T8days_MS_rep4Q1-27.csv	P14115	60S ribosomal protein L27a	TGVAPIIDVVR	1139.68	3	16.48	380.564118967 380.898170089 381.23244013 381.568869408 381.904806816	15860.9101562 14257.7324419 8582.66848939 3119.71568104 1643.77046854	P14115	8	0.0460745	C51N14O15H90S0	1138.67	17	0.520737	0.329584	0.118611	0.0310679	0	0.247314	0.359663	0.263383	0.129641	0	0.0460745	-0.14148	0.0113382	0.0866133	0.0435289		0.51744	Value 0.376951547831 was not used due to low maximum possible change	0.598273	0.441592		0.519102	0.0783536	0.51744
AL12M_BN1090_HPLC3_T8days_MS_rep1Q1-27.csv	P14115	60S ribosomal protein L27a	NQSFCPTVNLDKLWTLVSEQTR	2636.31	2	23.02	1318.66011751 1319.16212948 1319.66261864 1320.16666888 1320.6645256	4142.00146484 6688.68292406 7316.06477284 5700.55517578 4395.66391953	P14115	8	0.0460745	C115N32O37H182S1	2635.31	32	0.220713	0.316649	0.25222	0.144528	0.0658902	0.0596223	0.177719	0.269402	0.276734	0.216522	0.0460745	-0.0740567	-0.0798227	0.00681997	0.0573121	0.0897473	0.459721	0.574555	Value 0.396926280603 was not used due to low maximum possible change	0.433504	0.595806	0.515897	0.0811798	0.459721
AL12M_BN1090_HPLC3_T8days_MS_rep1Q1-27.csv	P14115	60S ribosomal protein L27a	NQSFCPTVNLDKLWTLVSEQTR	2636.31	3	23.02	879.444598677 879.776593783 880.110773489 880.44537245 880.780176082	52573.3945312 88537.5928373 91615.4391494 76486.3546904 51746.8083798	P14115	8	0.0460745	C115N32O37H182S1	2635.31	32	0.220713	0.316649	0.25222	0.144528	0.0658902	0.0596223	0.177719	0.269402	0.276734	0.216522	0.0460745	-0.0750637	-0.0713653	0.00159054	0.0673696	0.0774689	0.465973	0.513679	Value 0.0925705247698 was not used due to low maximum possible change	0.509578	0.514293	0.500881	0.023366	0.465973
AL12M_BN1090_HPLC3_T8days_MS_rep1Q1-27.csv	P14115	60S ribosomal protein L27a	NQSFCPTVNLDKLWTLVSEQTR	2636.31	4	23.02	659.835701447 660.07774417 660.33657631 660.589502088 660.836168744	7929.87109375 12463.9087245 17151.5742188 10524.3341939 8168.83505966	P14115	8	0.0460745	C115N32O37H182S1	2635.31	32	0.220713	0.316649	0.25222	0.144528	0.0658902	0.0596223	0.177719	0.269402	0.276734	0.216522	0.0460745	-0.0797084	-0.0950234	0.0527589	0.0426098	0.0793632	0.494806	0.683967	Value 3.07059437313 was not used due to low maximum possible change	0.322297	0.526869	0.506985	0.148297	0.494806
AL13M_BN1090_HPLC7_T8days_MS_rep1Q1-27.csv	P14115	60S ribosomal protein L27a	NQSFCPTVNLDK	1422.67	2	11.77	711.841356277 712.339687069 712.841268656 713.340552216 713.84450978	56826.2421875 71105.0811436 41907.8822108 30144.2837113 11554.4066574	P14115	8	0.045954	C60N17O21H95S1	1421.66	16	0.442967	0.334042	0.163312	0.0596787	0	0.22497	0.343086	0.276377	0.155567	0	0.045954	-0.158813	0.0215125	0.0462448	0.0910552		0.728508	Value 2.37871321642 was not used due to low maximum possible change	0.40901	0.9496		0.695706	0.271784	0.728508
AL14M_BN1090_HPLC7_T8days_MS_rep1Q1-27.csv	P14115	60S ribosomal protein L27a	NQSFCPTVNLDK	1422.67	2	11.77	711.839583133 712.339979083 712.841847812 713.342962632 713.845524403	86350.671875 97539.1548141 61505.8712012 35755.7102924 14947.8343564	P14115	8	0.0457308	C60N17O21H95S1	1421.66	16	0.442967	0.334042	0.163312	0.0596787	0	0.225693	0.343303	0.275959	0.155044	0	0.0457308	-0.135835	0.0128853	0.0554523	0.0674973		0.625179	Value 1.39135711504 was not used due to low maximum possible change	0.492265	0.707776		0.608406	0.10873	0.625179
AL15M_BN1090_HPLC2_T16days_MS_rep2Q1-27.csv	P14115	60S ribosomal protein L27a	TGVAPIIDVVR	1139.68	1	16.48	1139.67751011 1140.68211269 1141.68633224 1142.68527751	5839.75488281 6947.82198022 4403.46923828 2656.52055415	P14115	16	0.047312	C51N14O15H90S0	1138.67	17	0.520737	0.329584	0.118611	0.0310679	0	0.242551	0.358354	0.266268	0.132827	0	0.047312	-0.226507	0.0204747	0.103254	0.102778		0.814228	Value 0.711681652746 was not used due to low maximum possible change	0.699279	1.01002		0.841175	0.157112	0.814228
AL15M_BN1090_HPLC2_T16days_MS_rep2Q1-27.csv	P14115	60S ribosomal protein L27a	TGVAPIIDVVR	1139.68	2	16.48	570.342072011 570.844793072 571.34636934 571.849121356	260825.71875 303198.852475 195205.680408 89016.271937	P14115	16	0.047312	C51N14O15H90S0	1138.67	17	0.520737	0.329584	0.118611	0.0310679	0	0.242551	0.358354	0.266268	0.132827	0	0.047312	-0.213249	0.0278575	0.111518	0.0738736		0.76657	Value 0.968299672726 was not used due to low maximum possible change	0.755247	0.725968		0.749262	0.0209525	0.76657
AL15M_BN1090_HPLC2_T16days_MS_rep2Q1-27.csv	P14115	60S ribosomal protein L27a	TGVAPIIDVVR	1139.68	3	16.48	380.563466256 380.897026189 381.232850057 381.56626377 381.904261386	15905.8017578 18458.9852769 13948.6571838 6419.92513233 3061.63301457	P14115	16	0.047312	C51N14O15H90S0	1138.67	17	0.520737	0.329584	0.118611	0.0310679	0	0.242551	0.358354	0.266268	0.132827	0	0.047312	-0.230132	0.00766845	0.136237	0.0862267		0.82726	Value 0.266547851718 was not used due to low maximum possible change	0.922654	0.847363		0.865759	0.0502874	0.82726
AL15M_BN1090_HPLC3_T16days_MS_rep1Q1-27.csv	P14115	60S ribosomal protein L27a	NQSFCPTVNLDKLWTLVSEQTR	2636.31	2	23.02	1318.66421938 1319.16340615 1319.66464222 1320.16691348 1320.66562356	4962.38964844 6161.84968058 7935.98563981 6572.92307514 7503.47093253	P14115	16	0.047312	C115N32O37H182S1	2635.31	32	0.220713	0.316649	0.25222	0.144528	0.0658902	0.0576867	0.174465	0.268083	0.278909	0.220857	0.047312	-0.0709572	-0.130696	-0.0127273	0.0538306	0.16055	0.435251	0.919201	Value -0.802351739961 was not used due to low maximum possible change	0.400582	1.03603	0.697765	0.326949	0.435251
AL15M_BN1090_HPLC3_T16days_MS_rep1Q1-27.csv	P14115	60S ribosomal protein L27a	NQSFCPTVNLDKLWTLVSEQTR	2636.31	3	23.02	879.447507821 879.779027544 880.113867605 880.448043105 880.782784359	35169.5039062 46824.266486 50456.3100915 53535.0969564 37218.604157	P14115	16	0.047312	C115N32O37H182S1	2635.31	32	0.220713	0.316649	0.25222	0.144528	0.0658902	0.0576867	0.174465	0.268083	0.278909	0.220857	0.047312	-0.0631459	-0.106867	-0.0261653	0.0953208	0.100857	0.387336	0.751604	Value -1.64950625484 was not used due to low maximum possible change	0.709333	0.650828	0.624775	0.163597	0.387336
AL15M_BN1090_HPLC3_T16days_MS_rep1Q1-27.csv	P14115	60S ribosomal protein L27a	NQSFCPTVNLDKLWTLVSEQTR	2636.31	4	23.02	659.843660759 660.078399338 660.337802923 660.588333658 660.835779956	5132.3046875 8153.64794735 13038.157436 10426.5469043 7794.03857422	P14115	16	0.047312	C115N32O37H182S1	2635.31	32	0.220713	0.316649	0.25222	0.144528	0.0658902	0.0576867	0.174465	0.268083	0.278909	0.220857	0.047312	-0.105496	-0.133605	0.0404781	0.0895416	0.109081	0.64711	0.939658	Value 2.55180429075 was not used due to low maximum possible change	0.666327	0.703897	0.739248	0.135672	0.64711
AL16M_BN1090_HPLC7_T16days_MS_rep1Q1-27.csv	P14115	60S ribosomal protein L27a	NQSFCPTVNLDK	1422.67	2	11.77	711.841384179 712.339631525 712.842632168 713.341080399 713.846248493	41021.2265625 57869.769282 39918.1444969 28301.1771775 11076.3357386	P14115	16	0.0453713	C60N17O21H95S1	1421.66	16	0.442967	0.334042	0.163312	0.0596787	0	0.226863	0.34365	0.275283	0.154203	0	0.0453713	-0.197493	0.0122546	0.0755611	0.109678		0.913881	Value 1.27550609281 was not used due to low maximum possible change	0.674824	1.16031		0.916337	0.24275	0.913881
AL17M_BN1090_HPLC2_T32days_MS_rep2Q1-27.csv	P14115	60S ribosomal protein L27a	TGVAPIIDVVR	1139.68	1	16.48	1139.67720686 1140.68075722 1141.68651664 1142.68458482 1143.70424299	5477.06445312 6950.12779783 4894.97260743 2637.50693867 1325.61538872	P14115	32	0.0445627	C51N14O15H90S0	1138.67	17	0.520737	0.329584	0.118611	0.0310679	0	0.25327	0.361182	0.259778	0.12577	0	0.0445627	-0.246331	0.0186241	0.126633	0.101074		0.920977	Value 0.589419756023 was not used due to low maximum possible change	0.897037	1.06729		0.961767	0.0921633	0.920977
AL17M_BN1090_HPLC2_T32days_MS_rep2Q1-27.csv	P14115	60S ribosomal protein L27a	TGVAPIIDVVR	1139.68	2	16.48	570.341414875 570.844568644 571.345998625 571.848799445	247075.71875 308702.853319 207163.925149 99505.1941839	P14115	32	0.0445627	C51N14O15H90S0	1138.67	17	0.520737	0.329584	0.118611	0.0310679	0	0.25327	0.361182	0.259778	0.12577	0	0.0445627	-0.234255	0.0283536	0.121594	0.0843075		0.875829	Value 0.897342254317 was not used due to low maximum possible change	0.861346	0.890242		0.875806	0.014448	0.875829
AL17M_BN1090_HPLC2_T32days_MS_rep2Q1-27.csv	P14115	60S ribosomal protein L27a	TGVAPIIDVVR	1139.68	3	16.48	380.562757815 380.89837152 381.232715392 381.565934937 381.903890877	15136.6347656 18824.7558867 13017.2563763 5841.97412109 2456.71886147	P14115	32	0.0445627	C51N14O15H90S0	1138.67	17	0.520737	0.329584	0.118611	0.0310679	0	0.25327	0.361182	0.259778	0.12577	0	0.0445627	-0.23417	0.0268059	0.127832	0.0795324		0.875512	Value 0.848357747886 was not used due to low maximum possible change	0.905535	0.839819		0.873622	0.0328985	0.875512
AL17M_BN1090_HPLC3_T32days_MS_rep1Q1-27.csv	P14115	60S ribosomal protein L27a	NQSFCPTVNLDKLWTLVSEQTR	2636.31	2	23.02	1318.6648517 1319.16715962 1319.66676064 1320.16872322 1320.66722459	3115.27050781 4687.59474406 6105.55554352 5223.19031383 6363.60247932	P14115	32	0.0445627	C115N32O37H182S1	2635.31	32	0.220713	0.316649	0.25222	0.144528	0.0658902	0.0620851	0.181764	0.270949	0.273982	0.21122	0.0445627	-0.0985223	-0.132787	-0.0127417	0.0603417	0.18371	0.621092	0.984449	Value -0.680327373758 was not used due to low maximum possible change	0.466124	1.26409	0.833939	0.359757	0.621092
AL17M_BN1090_HPLC3_T32days_MS_rep1Q1-27.csv	P14115	60S ribosomal protein L27a	NQSFCPTVNLDKLWTLVSEQTR	2636.31	3	23.02	879.447721169 879.779506172 880.113485057 880.447978807 880.781276104	20436.90625 28011.1279197 32111.0711896 32479.9383466 23017.0251597	P14115	32	0.0445627	C115N32O37H182S1	2635.31	32	0.220713	0.316649	0.25222	0.144528	0.0658902	0.0620851	0.181764	0.270949	0.273982	0.21122	0.0445627	-0.0705032	-0.11077	-0.0162067	0.094197	0.103283	0.444458	0.821217	Value -0.865335326279 was not used due to low maximum possible change	0.727647	0.710681	0.676001	0.161833	0.444458
AL18M_BN1090_HPLC7_T32days_MS_rep1Q1-27.csv	P14115	60S ribosomal protein L27a	NQSFCPTVNLDK	1422.67	2	11.77	711.839311322 712.340225852 712.841374922 713.342312758 713.843982189	37123.0546875 56074.9074063 41353.5019017 26946.8056848 12242.9800475	P14115	32	0.04314	C60N17O21H95S1	1421.66	16	0.442967	0.334042	0.163312	0.0596787	0	0.234274	0.345716	0.271006	0.149004	0	0.04314	-0.213101	0.0131745	0.0927497	0.107176		1.02112	Value 1.1285377286 was not used due to low maximum possible change	0.861233	1.19985		1.0274	0.169395	1.02112
AL1M_BN1090_HPLC2_T0days_MS_rep2Q1-27.csv	P14115	60S ribosomal protein L27a	TGVAPIIDVVR	1139.68	2	16.48	570.341023713 570.842540491 571.342425999 571.842036807	306426.0 191523.0 72035.7534431 17655.2167858	P14115	0	0	C51N14O15H90S0	1138.67	17	0.520737	0.329584	0.118611	0.0310679	0	0.232549	0.355321	0.272334	0.139796	0	0	0.000714727	-0.00366547	0.00397433	-0.0010236		-0.00248007	Value -0.142421916113 was not used due to low maximum possible change	0.0258538	-0.00941428		0.00465313	0.0186848	-0.00248007
AL1M_BN1090_HPLC3_T0days_MS_rep1Q1-27.csv	P14115	60S ribosomal protein L27a	NQSFCPTVNLDKLWTLVSEQTR	2636.31	2	23.02	1318.66471361 1319.16490281 1319.66433969 1320.1676072 1320.65706112	10387.1630859 8520.72575954 6100.7537078 3399.71496868 2384.21118269	P14115	0	0	C115N32O37H182S1	2635.31	32	0.220713	0.316649	0.25222	0.144528	0.0658902	0.0537181	0.167569	0.265066	0.283392	0.230254	0	0.116614	-0.0399355	-0.054096	-0.0341207	0.011538	-0.698312	0.26788	Value -4.21118672481 was not used due to low maximum possible change	-0.245712	0.0701977	-0.151487	0.421469	-0.698312
AL1M_BN1090_HPLC3_T0days_MS_rep1Q1-27.csv	P14115	60S ribosomal protein L27a	NQSFCPTVNLDKLWTLVSEQTR	2636.31	3	23.02	879.444049639 879.777302553 880.112060614 880.445575634 880.777456882	56248.6523438 64744.3085291 52467.0698539 38614.4966275 20947.4831537	P14115	0	0	C115N32O37H182S1	2635.31	32	0.220713	0.316649	0.25222	0.144528	0.0658902	0.0537181	0.167569	0.265066	0.283392	0.230254	0	0.020675	-0.0388029	-0.027061	0.0211841	0.0240047	-0.123807	0.260282	Value -2.10660126125 was not used due to low maximum possible change	0.152552	0.146046	0.108768	0.16366	-0.123807
AL2M_BN1090_HPLC7_T0days_MS_rep1Q1-27.csv	P14115	60S ribosomal protein L27a	NQSFCPTVNLDK	1422.67	2	11.77	711.840434599 712.338863613 712.841356649 713.341931848 713.844451746	122355.101562 103916.585779 46884.0504061 22306.7203626 8735.77632105	P14115	0	0	C60N17O21H95S1	1421.66	16	0.442967	0.334042	0.163312	0.0596787	0	0.212291	0.338917	0.283706	0.165086	0	0	-0.0288533	0.017666	-0.00463167	0.015819		0.125081	Value 3.62390136601 was not used due to low maximum possible change	-0.0384708	0.150075		0.0788952	0.102407	0.125081
AL3M_BN1090_HPLC3_T9hrs_MS_rep2Q1-27.csv	P14115	60S ribosomal protein L27a	NQSFCPTVNLDKLWTLVSEQTR	2636.31	2	23.02	1318.66226372 1319.16328808 1319.66398713 1320.16433872 1320.65849054	12939.2138672 16753.7152349 14865.6549251 9188.49957915 5860.48153126	P14115	0.4	0.0487724	C115N32O37H182S1	2635.31	32	0.220713	0.316649	0.25222	0.144528	0.0658902	0.0554916	0.170689	0.266468	0.281385	0.225967	0.0487724	-0.00363934	-0.0355823	-0.00282816	0.00962219	0.0324276	0.0220271	0.24378	Value -0.19849582128 was not used due to low maximum possible change	0.0703082	0.202576	0.134673	0.105431	0.0220271
AL3M_BN1090_HPLC3_T9hrs_MS_rep2Q1-27.csv	P14115	60S ribosomal protein L27a	NQSFCPTVNLDKLWTLVSEQTR	2636.31	3	23.02	879.444308762 879.777872655 880.111995487 880.445036941 880.778993904	130826.617188 182308.835687 149213.375 93540.8944126 47566.9975943	P14115	0.4	0.0487724	C115N32O37H182S1	2635.31	32	0.220713	0.316649	0.25222	0.144528	0.0658902	0.0554916	0.170689	0.266468	0.281385	0.225967	0.0487724	-0.00391733	-0.0145417	-0.00495583	0.0104808	0.0129341	0.0237096	0.0996272	Value -0.347826945721 was not used due to low maximum possible change	0.0765816	0.0807992	0.0701794	0.0325596	0.0237096
AL3M_BN1090_HPLC3_T9hrs_MS_rep2Q1-27.csv	P14115	60S ribosomal protein L27a	NQSFCPTVNLDKLWTLVSEQTR	2636.31	4	23.02	659.834872866 660.082970901 660.337750434 660.59458478 660.836413927	16662.03125 23763.7475204 21274.5821343 13400.0907415 6742.43834004	P14115	0.4	0.0487724	C115N32O37H182S1	2635.31	32	0.220713	0.316649	0.25222	0.144528	0.0658902	0.0554916	0.170689	0.266468	0.281385	0.225967	0.0487724	-0.0171271	-0.0262911	0.00772392	0.0192017	0.0164925	0.103662	0.180124	Value 0.54210673264 was not used due to low maximum possible change	0.140305	0.103029	0.13178	0.0366383	0.103662
AL4M_BN1090_HPLC7_T9hrs_MS_rep2Q1-27.csv	P14115	60S ribosomal protein L27a	NQSFCPTVNLDK	1422.67	2	11.77	711.840430234 712.339066432 712.842035459 713.339918417 713.844683272	94576.125 90609.2727304 39139.5331439 23481.8698059 7773.13704549	P14115	0.4	0.0478063	C60N17O21H95S1	1421.66	16	0.442967	0.334042	0.163312	0.0596787	0	0.219066	0.341231	0.27979	0.159913	0	0.0478063	-0.0613146	0.0316026	-0.00536816	0.0350801		0.273846	Value 4.39624790287 was not used due to low maximum possible change	-0.0460873	0.34998		0.19258	0.210168	0.273846
AL5M_BN1090_HPLC7_T1days_MS_rep1Q1-27.csv	P14115	60S ribosomal protein L27a	NQSFCPTVNLDK	1422.67	2	11.77	711.843853004 712.339445654 712.843583665 713.34119036 713.84505956	97252.8203125 97600.7353721 43748.6097749 26633.4733559 9263.72068416	P14115	1	0.0499981	C60N17O21H95S1	1421.66	16	0.442967	0.334042	0.163312	0.0596787	0	0.212296	0.338919	0.283703	0.165082	0	0.0499981	-0.0763015	0.0339352	0.00163052	0.0407357		0.330781	Value 6.95839650819 was not used due to low maximum possible change	0.0135436	0.386476		0.2436	0.201172	0.330781
AL6M_BN1090_HPLC2_T1days_MS_rep2Q1-27.csv	P14115	60S ribosomal protein L27a	TGVAPIIDVVR	1139.68	2	16.48	570.341861673 570.843589508 571.343764458 571.844840919	391216.59375 257335.269871 103312.348101 30115.8091112	P14115	1	0.0462412	C51N14O15H90S0	1138.67	17	0.520737	0.329584	0.118611	0.0310679	0	0.246666	0.35949	0.263775	0.130069	0	0.0462412	-0.0204475	-0.000502769	0.0135058	0.00744438		0.0746064	Value -0.016811872692 was not used due to low maximum possible change	0.0930383	0.0751948		0.0809465	0.0104759	0.0746064
AL6M_BN1090_HPLC2_T1days_MS_rep2Q1-27.csv	P14115	60S ribosomal protein L27a	TGVAPIIDVVR	1139.68	3	16.48	380.562746164 380.896796261 381.230919879 381.568693249	26589.3105469 17985.9095423 8550.68355353 2693.96348402	P14115	1	0.0462412	C51N14O15H90S0	1138.67	17	0.520737	0.329584	0.118611	0.0310679	0	0.246666	0.35949	0.263775	0.130069	0	0.0462412	-0.0443959	-0.007371	0.034573	0.0171939		0.161987	Value -0.246475895506 was not used due to low maximum possible change	0.238165	0.173673		0.191275	0.041026	0.161987
AL6M_BN1090_HPLC3_T1days_MS_rep1Q1-27.csv	P14115	60S ribosomal protein L27a	NQSFCPTVNLDKLWTLVSEQTR	2636.31	2	23.02	1318.66388643 1319.1639145 1319.66173122 1320.16584956 1320.65874848	11872.4384766 14360.6644214 13956.8347569 8810.78627301 6305.28483686	P14115	1	0.0462412	C115N32O37H182S1	2635.31	32	0.220713	0.316649	0.25222	0.144528	0.0658902	0.0593573	0.177278	0.269227	0.277031	0.217106	0.0462412	-0.00604454	-0.0569909	0.000136324	0.014782	0.0481171	0.037461	0.408914	Value 0.00801578612331 was not used due to low maximum possible change	0.11156	0.318201	0.219034	0.173597	0.037461
AL6M_BN1090_HPLC3_T1days_MS_rep1Q1-27.csv	P14115	60S ribosomal protein L27a	NQSFCPTVNLDKLWTLVSEQTR	2636.31	3	23.02	879.445119228 879.778180205 880.111544192 880.445605504 880.77808396	116799.070312 164206.410702 134730.708918 89311.40629 46651.7195671	P14115	1	0.0462412	C115N32O37H182S1	2635.31	32	0.220713	0.316649	0.25222	0.144528	0.0658902	0.0593573	0.177278	0.269227	0.277031	0.217106	0.0462412	-0.00900485	-0.0190117	-0.00800985	0.0173565	0.0186699	0.0558075	0.13641	Value -0.470976385496 was not used due to low maximum possible change	0.130989	0.123465	0.111668	0.0376167	0.0558075
AL6M_BN1090_HPLC3_T1days_MS_rep1Q1-27.csv	P14115	60S ribosomal protein L27a	NQSFCPTVNLDKLWTLVSEQTR	2636.31	4	23.02	659.834290767 660.080871728 660.335789751 660.594938291 660.838338351	15452.8203125 21363.9221121 22527.4163502 12324.2842512 7339.58990735	P14115	1	0.0462412	C115N32O37H182S1	2635.31	32	0.220713	0.316649	0.25222	0.144528	0.0658902	0.0593573	0.177278	0.269227	0.277031	0.217106	0.0462412	-0.0251273	-0.0462473	0.0329079	0.01146	0.0270066	0.155726	0.331828	Value 1.93497451569 was not used due to low maximum possible change	0.0864885	0.178596	0.18816	0.103475	0.155726
AL7M_BN1090_HPLC2_T2days_MS_rep2Q1-27.csv	P14115	60S ribosomal protein L27a	TGVAPIIDVVR	1139.68	2	16.48	570.341428341 570.84309494 571.34409008 571.845536539	297481.875 211597.887957 94490.7046952 32604.6952169	P14115	2	0.0502649	C51N14O15H90S0	1138.67	17	0.520737	0.329584	0.118611	0.0310679	0	0.231588	0.355009	0.272917	0.140486	0	0.0502649	-0.0531272	0.00302506	0.0299189	0.0201833		0.183736	Value 0.118982183775 was not used due to low maximum possible change	0.193892	0.18446		0.187363	0.00566637	0.183736
AL7M_BN1090_HPLC2_T2days_MS_rep2Q1-27.csv	P14115	60S ribosomal protein L27a	TGVAPIIDVVR	1139.68	3	16.48	380.563089564 380.89649646 381.231271233 381.569748858	15420.0976562 11648.7934715 5970.13304021 1965.66376826	P14115	2	0.0502649	C51N14O15H90S0	1138.67	17	0.520737	0.329584	0.118611	0.0310679	0	0.231588	0.355009	0.272917	0.140486	0	0.0502649	-0.080222	0.00319369	0.0519419	0.0250864		0.277441	Value 0.125614417222 was not used due to low maximum possible change	0.336614	0.229271		0.281109	0.0537657	0.277441
AL7M_BN1090_HPLC3_T2days_MS_rep2Q1-27.csv	P14115	60S ribosomal protein L27a	NQSFCPTVNLDKLWTLVSEQTR	2636.31	2	23.02	1318.66436453 1319.16505156 1319.66736243 1320.16815439 1320.67126561	21521.8535156 18817.7882862 13336.1066465 8257.79171882 5312.4091974	P14115	2	0.0502649	C115N32O37H182S1	2635.31	32	0.220713	0.316649	0.25222	0.144528	0.0658902	0.0533437	0.166903	0.264758	0.283817	0.231179	0.0502649	0.0993342	-0.0368139	-0.0539019	-0.0217279	0.0131095	-0.593504	0.245842	Value -4.29906337925 was not used due to low maximum possible change	-0.155991	0.079313	-0.106085	0.364368	-0.593504
AL7M_BN1090_HPLC3_T2days_MS_rep2Q1-27.csv	P14115	60S ribosomal protein L27a	NQSFCPTVNLDKLWTLVSEQTR	2636.31	3	23.02	879.444076553 879.778373792 880.113165073 880.446821179 880.781399475	80991.859375 70161.4718487 48184.7857105 32804.3855068 18351.5541243	P14115	2	0.0502649	C115N32O37H182S1	2635.31	32	0.220713	0.316649	0.25222	0.144528	0.0658902	0.0533437	0.166903	0.264758	0.283817	0.231179	0.0502649	0.102616	-0.0365568	-0.0598612	-0.013569	0.00737128	-0.613111	0.244125	Value -4.77436571325 was not used due to low maximum possible change	-0.0974159	0.0445965	-0.105451	0.366288	-0.613111
AL8M_BN1090_HPLC7_T2days_MS_rep2Q1-27.csv	P14115	60S ribosomal protein L27a	NQSFCPTVNLDK	1422.67	2	11.77	711.840351075 712.34150447 712.843264214 713.344766613 713.849820205	65555.734375 61105.9629121 32654.2379849 19761.589164 7700.12012328	P14115	2	0.0504452	C60N17O21H95S1	1421.66	16	0.442967	0.334042	0.163312	0.0596787	0	0.210944	0.338433	0.284485	0.166139	0	0.0504452	-0.0768926	0.00718409	0.019035	0.0506735		0.3314	Value 1.63618285278 was not used due to low maximum possible change	0.15709	0.475986		0.321492	0.159679	0.3314
AL9M_BN1090_HPLC2_T4days_MS_rep2Q1-27.csv	P14115	60S ribosomal protein L27a	TGVAPIIDVVR	1139.68	2	16.48	570.342350563 570.844306925 571.345181035 571.847079675	297583.03125 231123.789958 114146.258326 44885.4137213	P14115	4	0.0464662	C51N14O15H90S0	1138.67	17	0.520737	0.329584	0.118611	0.0310679	0	0.245795	0.359255	0.264302	0.130648	0	0.0464662	-0.0880393	0.00647907	0.0473628	0.0341974		0.32021	Value 0.218367469821 was not used due to low maximum possible change	0.325089	0.343417		0.329572	0.0122357	0.32021
AL9M_BN1090_HPLC2_T4days_MS_rep2Q1-27.csv	P14115	60S ribosomal protein L27a	TGVAPIIDVVR	1139.68	3	16.48	380.563457408 380.898793392 381.231830294 381.566190612 381.904515411	18701.4804688 14705.6307727 7756.51246617 3405.04837448 1550.07977581	P14115	4	0.0464662	C51N14O15H90S0	1138.67	17	0.520737	0.329584	0.118611	0.0310679	0	0.245795	0.359255	0.264302	0.130648	0	0.0464662	-0.101127	0.000370018	0.0554246	0.0453322		0.367811	Value 0.0124709145856 was not used due to low maximum possible change	0.380423	0.455235		0.401157	0.0472561	0.367811
AL9M_BN1090_HPLC3_T4days_MS_rep1Q1-27.csv	P14115	60S ribosomal protein L27a	NQSFCPTVNLDKLWTLVSEQTR	2636.31	2	23.02	1318.66191741 1319.16518647 1319.66432238 1320.16842856 1320.66290229	6470.01367188 6522.50669799 7637.90470161 5767.27942018 3996.69661656	P14115	4	0.0464662	C115N32O37H182S1	2635.31	32	0.220713	0.316649	0.25222	0.144528	0.0658902	0.0590019	0.176684	0.26899	0.27743	0.217895	0.0464662	-0.00784409	-0.102054	-0.000927101	0.0452204	0.0656043	0.0485069	0.729134	Value -0.055285433297 was not used due to low maximum possible change	0.340253	0.431595	0.387372	0.280361	0.0485069
AL9M_BN1090_HPLC3_T4days_MS_rep1Q1-27.csv	P14115	60S ribosomal protein L27a	NQSFCPTVNLDKLWTLVSEQTR	2636.31	3	23.02	879.445784158 879.777273847 880.112377846 880.446650175 880.780226439	37928.8671875 43972.5562202 42429.6743863 37998.6109205 24230.7890997	P14115	4	0.0464662	C115N32O37H182S1	2635.31	32	0.220713	0.316649	0.25222	0.144528	0.0658902	0.0590019	0.176684	0.26899	0.27743	0.217895	0.0464662	-0.0174067	-0.0809479	-0.0247891	0.0591521	0.0639915	0.107641	0.578342	Value -1.47823631497 was not used due to low maximum possible change	0.44508	0.420984	0.388012	0.199313	0.107641
HPLC2M_BN1090_AL10_T4days_MS_rep1Q1-27.csv	P14115	60S ribosomal protein L27a	TGVAPIIDVVR	1139.68	2	16.75	570.344877382 570.847643591 571.347256608 571.848680087	150873.015625 117237.965433 58057.247908 21327.5455809	P14115	4	0.0469529	C51N14O15H90S0	1138.67	17	0.520737	0.329584	0.118611	0.0310679	0	0.243923	0.35874	0.265437	0.131901	0	0.0469529	-0.086565	0.00779513	0.0484627	0.0303071		0.312718	Value 0.267366112513 was not used due to low maximum possible change	0.330068	0.300568		0.314452	0.0148264	0.312718
HPLC2M_BN1090_AL10_T4days_MS_rep1Q1-27.csv	P14115	60S ribosomal protein L27a	TGVAPIIDVVR	1139.68	3	16.75	380.566368963 380.901134482 381.234253666 381.571612405 381.909178304	7550.79296875 5398.1091767 3467.50996269 1001.44735659 684.864746094	P14115	4	0.0469529	C51N14O15H90S0	1138.67	17	0.520737	0.329584	0.118611	0.0310679	0	0.243923	0.35874	0.265437	0.131901	0	0.0469529	-0.0872285	-0.0196664	0.0804673	0.0264276		0.315116	Value -0.674538585249 was not used due to low maximum possible change	0.548044	0.262093		0.375084	0.152116	0.315116
HPLC2M_BN1090_AL11_T4days_MS_rep1Q1-27.csv	P14115	60S ribosomal protein L27a	TGVAPIIDVVR	1139.68	2	16.75	570.343966042 570.846615599 571.347013616 571.849941038	152635.359375 124241.439842 66448.7728991 24807.6974603	P14115	4	0.0486605	C51N14O15H90S0	1138.67	17	0.520737	0.329584	0.118611	0.0310679	0	0.237476	0.356864	0.269346	0.136315	0	0.0486605	-0.106117	0.00790598	0.0618914	0.0363199		0.374627	Value 0.289816724978 was not used due to low maximum possible change	0.410597	0.345092		0.376772	0.0328052	0.374627
HPLC2M_BN1090_AL11_T4days_MS_rep1Q1-27.csv	P14115	60S ribosomal protein L27a	TGVAPIIDVVR	1139.68	3	16.75	380.56650261 380.900220987 381.237364206 381.574717636 381.908428804	6350.91210938 5846.15028978 3025.0409983 1444.46401148 605.619178782	P14115	4	0.0486605	C51N14O15H90S0	1138.67	17	0.520737	0.329584	0.118611	0.0310679	0	0.237476	0.356864	0.269346	0.136315	0	0.0486605	-0.13968	0.0211867	0.062893	0.0556005		0.493114	Value 0.776660400996 was not used due to low maximum possible change	0.417242	0.528285		0.479547	0.0567512	0.493114
HPLC2M_BN1090_AL13_T8days_MS_rep2Q1-27.csv	P14115	60S ribosomal protein L27a	TGVAPIIDVVR	1139.68	1	16.75	1139.68321782 1140.69181346 1141.68556961 1142.68796659	3061.40136719 3033.78249198 1848.18636288 975.8160601	P14115	8	0.045954	C51N14O15H90S0	1138.67	17	0.520737	0.329584	0.118611	0.0310679	0	0.247783	0.359787	0.263099	0.129331	0	0.045954	-0.177499	0.0105568	0.0886042	0.0783385		0.650289	Value 0.349528202171 was not used due to low maximum possible change	0.613228	0.797229		0.686915	0.097315	0.650289
HPLC2M_BN1090_AL13_T8days_MS_rep2Q1-27.csv	P14115	60S ribosomal protein L27a	TGVAPIIDVVR	1139.68	2	16.75	570.34312886 570.844709518 571.346626902 571.848665755	117958.304688 110840.460791 64675.9910956 27097.6646056	P14115	8	0.045954	C51N14O15H90S0	1138.67	17	0.520737	0.329584	0.118611	0.0310679	0	0.247783	0.359787	0.263099	0.129331	0	0.045954	-0.152776	0.0161735	0.0831411	0.0534611		0.559711	Value 0.535496116848 was not used due to low maximum possible change	0.575418	0.544059		0.559729	0.0156795	0.559711
HPLC2M_BN1090_AL13_T8days_MS_rep2Q1-27.csv	P14115	60S ribosomal protein L27a	TGVAPIIDVVR	1139.68	3	16.75	380.564981583 380.898200257 381.231697247 381.571959933	4938.16552734 5249.06804726 3183.19879007 1259.90225788	P14115	8	0.045954	C51N14O15H90S0	1138.67	17	0.520737	0.329584	0.118611	0.0310679	0	0.247783	0.359787	0.263099	0.129331	0	0.045954	-0.183208	0.0291954	0.0989647	0.0550479		0.671203	Value 0.96664108099 was not used due to low maximum possible change	0.684933	0.560206		0.638781	0.0683927	0.671203
HPLC2M_BN1090_AL14_T8days_MS_rep2Q1-27.csv	P14115	60S ribosomal protein L27a	TGVAPIIDVVR	1139.68	1	16.75	1139.68079664 1140.68703278 1141.68530131 1142.68916886	3658.00805664 3350.07057974 2162.64886611 1076.17981868	P14115	8	0.0457308	C51N14O15H90S0	1138.67	17	0.520737	0.329584	0.118611	0.0310679	0	0.248654	0.360016	0.262571	0.128759	0	0.0457308	-0.163751	-0.00264961	0.0924433	0.073957		0.601841	Value -0.0870672467768 was not used due to low maximum possible change	0.642144	0.757052		0.667012	0.0805387	0.601841
HPLC2M_BN1090_AL14_T8days_MS_rep2Q1-27.csv	P14115	60S ribosomal protein L27a	TGVAPIIDVVR	1139.68	2	16.75	570.345814361 570.848666884 571.349620826 571.853873846 572.352485571	111922.960938 103895.648955 60358.3208978 25172.6451429 9430.68886417	P14115	8	0.0457308	C51N14O15H90S0	1138.67	17	0.520737	0.329584	0.118611	0.0310679	0	0.248654	0.360016	0.262571	0.128759	0	0.0457308	-0.149331	0.0151834	0.0816829	0.0524652		0.548845	Value 0.498933666231 was not used due to low maximum possible change	0.567398	0.537054		0.551099	0.0152971	0.548845
HPLC2M_BN1090_AL16_T16days_MS_rep1Q1-27.csv	P14115	60S ribosomal protein L27a	TGVAPIIDVVR	1139.68	1	16.75	1139.6891249 1140.68848629 1141.70031988 1142.69204029 1143.69739926	5914.83349609 6766.78721285 4026.45649413 2009.74945689 1328.0650687	P14115	16	0.0453713	C51N14O15H90S0	1138.67	17	0.520737	0.329584	0.118611	0.0310679	0	0.250065	0.360381	0.261717	0.127837	0	0.0453713	-0.204737	0.0319312	0.096503	0.076303		0.756403	Value 1.03685367189 was not used due to low maximum possible change	0.674343	0.788503		0.73975	0.0588739	0.756403
HPLC2M_BN1090_AL16_T16days_MS_rep1Q1-27.csv	P14115	60S ribosomal protein L27a	TGVAPIIDVVR	1139.68	2	16.75	570.342770622 570.844784676 571.346072411 571.848540299 572.351421324	223746.71875 261026.638555 176001.724932 80076.3794966 28380.9901744	P14115	16	0.0453713	C51N14O15H90S0	1138.67	17	0.520737	0.329584	0.118611	0.0310679	0	0.250065	0.360381	0.261717	0.127837	0	0.0453713	-0.218724	0.0227489	0.118956	0.0770191		0.808078	Value 0.738689430576 was not used due to low maximum possible change	0.831243	0.795903		0.811741	0.0179522	0.808078
HPLC2M_BN1090_AL16_T16days_MS_rep1Q1-27.csv	P14115	60S ribosomal protein L27a	TGVAPIIDVVR	1139.68	3	16.75	380.566287674 380.899755833 381.235332845 381.569173648 381.908222982	10776.2011719 13347.9295022 8826.15974976 3887.55544981 1471.90235183	P14115	16	0.0453713	C51N14O15H90S0	1138.67	17	0.520737	0.329584	0.118611	0.0310679	0	0.250065	0.360381	0.261717	0.127837	0	0.0453713	-0.228207	0.0327584	0.120984	0.0744637		0.84311	Value 1.06371366819 was not used due to low maximum possible change	0.845414	0.769496		0.81934	0.0431815	0.84311
HPLC2M_BN1090_AL18_T32days_MS_rep1Q1-27.csv	P14115	60S ribosomal protein L27a	TGVAPIIDVVR	1139.68	1	16.75	1139.67384081 1140.68646318 1141.68883427 1142.69270934	4008.40625 4902.91836372 3564.83484721 1987.81247131	P14115	32	0.04314	C51N14O15H90S0	1138.67	17	0.520737	0.329584	0.118611	0.0310679	0	0.259019	0.362526	0.256306	0.122149	0	0.04314	-0.243607	0.00939014	0.127853	0.106364		0.9308	Value 0.285058358816 was not used due to low maximum possible change	0.928518	1.16779		1.00904	0.137491	0.9308
HPLC2M_BN1090_AL18_T32days_MS_rep1Q1-27.csv	P14115	60S ribosomal protein L27a	TGVAPIIDVVR	1139.68	2	16.75	570.344560721 570.847385934 571.349468855 571.851967399 572.351328821	151276.21875 197227.872559 135787.260177 61803.6010879 22215.4670809	P14115	32	0.04314	C51N14O15H90S0	1138.67	17	0.520737	0.329584	0.118611	0.0310679	0	0.259019	0.362526	0.256306	0.122149	0	0.04314	-0.243723	0.031576	0.130041	0.0821059		0.931243	Value 0.958558913031 was not used due to low maximum possible change	0.944411	0.901456		0.925703	0.0220068	0.931243
HPLC2M_BN1090_AL18_T32days_MS_rep1Q1-27.csv	P14115	60S ribosomal protein L27a	TGVAPIIDVVR	1139.68	3	16.75	380.565299821 380.900726468 381.236056072 381.572037658 381.909914856	7804.61230469 10601.5802409 7536.12609808 4236.24462891 1634.63296213	P14115	32	0.04314	C51N14O15H90S0	1138.67	17	0.520737	0.329584	0.118611	0.0310679	0	0.259019	0.362526	0.256306	0.122149	0	0.04314	-0.262123	0.0217107	0.131107	0.109305		1.00155	Value 0.659074719706 was not used due to low maximum possible change	0.952156	1.20008		1.05126	0.131224	1.00155
HPLC2M_BN1090_AL4_T9hrs_MS_rep1Q1-27.csv	P14115	60S ribosomal protein L27a	TGVAPIIDVVR	1139.68	2	16.75	570.341980159 570.844101729 571.343412444 571.845345705	184174.203125 117189.101562 45910.7593504 12574.9951032	P14115	0.4	0.0478063	C51N14O15H90S0	1138.67	17	0.520737	0.329584	0.118611	0.0310679	0	0.240677	0.357815	0.267404	0.134103	0	0.0478063	-0.00892761	-0.00392259	0.00897287	0.00387732		0.0318775	Value -0.13894731656 was not used due to low maximum possible change	0.060304	0.0376309		0.0432708	0.0150291	0.0318775
HPLC2M_BN1090_AL5_T1days_MS_rep1Q1-27.csv	P14115	60S ribosomal protein L27a	TGVAPIIDVVR	1139.68	2	16.75	570.345102368 570.846551544 571.346745807 571.848381219	196063.265625 132356.9375 52353.0701203 15784.6986373	P14115	1	0.0499981	C51N14O15H90S0	1138.67	17	0.520737	0.329584	0.118611	0.0310679	0	0.232556	0.355323	0.27233	0.139791	0	0.0499981	-0.0263246	0.00418	0.0134082	0.00873639		0.0913472	Value 0.162400386762 was not used due to low maximum possible change	0.087225	0.0803544		0.0863089	0.00555335	0.0913472
HPLC2M_BN1090_AL5_T1days_MS_rep1Q1-27.csv	P14115	60S ribosomal protein L27a	TGVAPIIDVVR	1139.68	3	16.75	380.56756408 380.899699368 381.237026857 381.5727455 381.903661437	10901.4316406 6985.21151621 3986.72354848 1380.70203618 514.684241317	P14115	1	0.0499981	C51N14O15H90S0	1138.67	17	0.520737	0.329584	0.118611	0.0310679	0	0.232556	0.355323	0.27233	0.139791	0	0.0499981	-0.0519405	-0.0291978	0.0528315	0.0283068		0.180235	Value -1.13438556964 was not used due to low maximum possible change	0.343687	0.260356		0.261426	0.0817313	0.180235
HPLC2M_BN1090_AL8_T2days_MS_rep1Q1-27.csv	P14115	60S ribosomal protein L27a	TGVAPIIDVVR	1139.68	2	16.75	570.342348724 570.844191134 571.344738046 571.845758863	223702.625 159080.568326 76548.421875 25487.5889424	P14115	2	0.0504452	C51N14O15H90S0	1138.67	17	0.520737	0.329584	0.118611	0.0310679	0	0.230936	0.354795	0.273312	0.140956	0	0.0504452	-0.0593227	-0.00146092	0.0392801	0.0215035		0.204701	Value -0.0579482964938 was not used due to low maximum possible change	0.253909	0.195685		0.218098	0.0313387	0.204701
AL10M_BN1090_HPLC8_T4days_MS_rep1Q1-27.csv	P14148	60S ribosomal protein L7	IVEPYIAWGYPNLK	1662.89	2	20.37	831.947932353 832.450313143 832.951740368 833.452154004 833.953428435	88086.140625 98591.8984375 64305.0921306 34368.5625681 16093.3978859	F6XI62|P14148|Q5M9N8|Q3TK73|Q3UBI6	4	0.0469529	C82N17O20H119S0	1661.88	19	0.367938	0.364962	0.194178	0.0729216	0	0.166114	0.320312	0.310914	0.20266	0	0.0469529	-0.0592448	-0.019452	0.0311756	0.0475212		0.293547	0.435656	0.267061	0.366286		0.340637	0.0759768	0.293547
AL10M_BN1090_HPLC8_T4days_MS_rep1Q1-27.csv	P14148	60S ribosomal protein L7	IVEPYIAWGYPNLK	1662.89	3	20.37	554.966962506 555.30296001 555.637652294 555.971959156 556.304024632	39251.3671875 42991.9888685 28401.0221053 14722.4737597 7524.32770746	F6XI62|P14148|Q5M9N8|Q3TK73|Q3UBI6	4	0.0469529	C82N17O20H119S0	1661.88	19	0.367938	0.364962	0.194178	0.0729216	0	0.166114	0.320312	0.310914	0.20266	0	0.0469529	-0.054846	-0.0220326	0.0323651	0.0445136		0.271752	0.493453	0.277251	0.343103		0.34639	0.103263	0.271752
HPLC1M_BN1090_AL10_T4days_MS_rep1Q1-27.csv	P14148	60S ribosomal protein L7	IVEPYIAWGYPNLK	1662.89	2	20.78	831.949987467 832.453931273 832.953933897 833.454930773 833.952590883	6252.40283203 7245.89239522 7772.23362743 11964.2228736 8519.59364614	F6XI62|P14148|Q5M9N8|Q3TK73|Q3UBI6	4	0.0469529	C82N17O20H119S0	1661.88	19	0.367938	0.364962	0.194178	0.0729216	0	0.166114	0.320312	0.310914	0.20266	0	0.0469529	-0.17981	-0.146941	0.0396804	0.28707		0.890923	3.29095	0.339916	2.21269		1.68362	1.32883	0.890923
HPLC1M_BN1090_AL10_T4days_MS_rep1Q1-27.csv	P14148	60S ribosomal protein L7	IVEPYIAWGYPNLK	1662.89	3	20.78	554.969233841 555.312955697 555.637558503 555.974035319 556.312666038	7047.11132812 10196.3078488 7131.806127 4469.78095099 4052.78988677	F6XI62|P14148|Q5M9N8|Q3TK73|Q3UBI6	4	0.0469529	C82N17O20H119S0	1661.88	19	0.367938	0.364962	0.194178	0.0729216	0	0.166114	0.320312	0.310914	0.20266	0	0.0469529	-0.123628	-0.0114761	0.0530675	0.082037		0.612556	0.257023	0.454595	0.632328		0.489125	0.173979	0.612556
AL11M_BN1090_HPLC8_T4days_MS_rep2Q1-27.csv	P14148	60S ribosomal protein L7	IVEPYIAWGYPNLK	1662.89	2	20.37	831.944761457 832.447579465 832.948803501 833.44713277 833.950925572	132819.953125 150661.849121 100044.399438 57203.4296579 27807.2243274	F6XI62|P14148|Q5M9N8|Q3TK73|Q3UBI6	4	0.0486605	C82N17O20H119S0	1661.88	19	0.367938	0.364962	0.194178	0.0729216	0	0.161592	0.317378	0.313417	0.207613	0	0.0486605	-0.0665743	-0.0231157	0.032819	0.056871		0.322635	0.485783	0.275238	0.422232		0.376472	0.0952008	0.322635
AL11M_BN1090_HPLC8_T4days_MS_rep2Q1-27.csv	P14148	60S ribosomal protein L7	IVEPYIAWGYPNLK	1662.89	3	20.37	554.96441213 555.299639111 555.632962815 555.968134054 556.301374151	70438.6171875 81215.611251 53338.5102671 29301.803603 16009.8869076	F6XI62|P14148|Q5M9N8|Q3TK73|Q3UBI6	4	0.0486605	C82N17O20H119S0	1661.88	19	0.367938	0.364962	0.194178	0.0729216	0	0.161592	0.317378	0.313417	0.207613	0	0.0486605	-0.0672968	-0.0183232	0.0334776	0.0521424		0.326136	0.385067	0.280761	0.387125		0.344772	0.0511929	0.326136
HPLC1M_BN1090_AL11_T4days_MS_rep2Q1-27.csv	P14148	60S ribosomal protein L7	IVEPYIAWGYPNLK	1662.89	2	20.78	831.962443904 832.449929206 832.951027461 833.450778305	3503.14916992 4122.59277344 2976.83658637 5578.06574836	F6XI62|P14148|Q5M9N8|Q3TK73|Q3UBI6	4	0.0486605	C82N17O20H119S0	1661.88	19	0.367938	0.364962	0.194178	0.0729216	0	0.161592	0.317378	0.313417	0.207613	0	0.0486605	-0.151436	-0.110177	-0.0102031	0.271815		0.733893	2.31539	-0.0855685	2.01806		1.24544	1.12176	0.733893
AL12M_BN1090_HPLC1_T8days_MS_rep1Q1-27.csv	P14148	60S ribosomal protein L7	SVNELIYKR	1121.63	3	8.18	374.548713115 374.883457286 375.21819235 375.552129068 375.885239582	78711.25 66370.0697645 47233.3115735 14969.6659662 6519.85804135	F6XI62|P14148|Q5M9N8|Q3TK73|Q3UBI6	8	0.0460745	C50N14O15H84S0	1120.62	14	0.526781	0.327111	0.11607	0.0300372	0	0.28337	0.367637	0.241626	0.107367	0	0.0460745	-0.147055	-0.00692272	0.111797	0.0421809		0.604142	-0.170822	0.890415	0.545469		0.467301	0.451317	0.604142
AL12M_BN1090_HPLC1_T8days_MS_rep1Q1-27.csv	P14148	60S ribosomal protein L7	IVEPYIAWGYPNLK	1662.89	2	17.62	831.969601158 832.477475974 832.978577261 833.47641748 833.974172856	11092.5009766 13780.7802734 10173.9345703 6273.27050781 3733.04296875	F6XI62|P14148|Q5M9N8|Q3TK73|Q3UBI6	8	0.0460745	C82N17O20H119S0	1661.88	19	0.367938	0.364962	0.194178	0.0729216	0	0.168495	0.32181	0.309585	0.20011	0	0.0460745	-0.0994877	-0.0314525	0.0520419	0.0788983		0.498829	0.728874	0.450944	0.620326		0.574743	0.125064	0.498829
AL12M_BN1090_HPLC8_T8days_MS_repQ1-.csv	P14148	60S ribosomal protein L7	IVEPYIAWGYPNLK	1662.89	2	20.48	831.933287093 832.434590334 832.946049836 833.447836987	5208.56445312 6806.58132972 4468.16894531 5008.58154297	F6XI62|P14148|Q5M9N8|Q3TK73|Q3UBI6	8	0.0460745	C82N17O20H119S0	1661.88	19	0.367938	0.364962	0.194178	0.0729216	0	0.168495	0.32181	0.309585	0.20011	0	0.0460745	-0.125588	-0.0482576	0.0137219	0.160124		0.629694	1.11831	0.118901	1.25895		0.781464	0.51752	0.629694
AL12M_BN1090_HPLC8_T8days_MS_repQ1-.csv	P14148	60S ribosomal protein L7	IVEPYIAWGYPNLK	1662.89	3	20.48	554.96212962 555.293780115 555.630842139 555.973833017 556.313980987	9903.22265625 12463.2301614 9249.89731653 6768.67054042 7375.33970161	F6XI62|P14148|Q5M9N8|Q3TK73|Q3UBI6	8	0.0460745	C82N17O20H119S0	1661.88	19	0.367938	0.364962	0.194178	0.0729216	0	0.168495	0.32181	0.309585	0.20011	0	0.0460745	-0.109941	-0.0402722	0.0467985	0.103415		0.551241	0.93326	0.405511	0.813083		0.675774	0.240626	0.551241
AL12M_BN1090_HPLC2_T8days_MS_rep4Q1-27.csv	P14148	60S ribosomal protein L7	IALTDNSLIAR	1186.68	1	14.28	1186.67325014 1187.67807482 1188.67958645 1189.68386871	8615.0234375 10018.2753906 6818.63726018 3366.55985057	F6XI62|P14148|Q5M9N8|Q3UBI6|Q3TK73	8	0.0460745	C51N15O17H91S0	1185.67	20	0.516651	0.329355	0.121286	0.0327082	0	0.217431	0.348713	0.281385	0.152471	0	0.0460745	-0.21771	0.0182788	0.11532	0.0841112		0.727593	Value 0.944231919709 was not used due to low maximum possible change	0.720305	0.702318		0.716739	0.0130094	0.727593
AL12M_BN1090_HPLC2_T8days_MS_rep4Q1-27.csv	P14148	60S ribosomal protein L7	IALTDNSLIAR	1186.68	2	14.28	593.842598268 594.343090685 594.847339637 595.343750182 595.864536332	225800.40625 226379.539895 138335.348644 72884.6986448 26152.8895228	F6XI62|P14148|Q5M9N8|Q3UBI6|Q3TK73	8	0.0460745	C51N15O17H91S0	1185.67	20	0.516651	0.329355	0.121286	0.0327082	0	0.217431	0.348713	0.281385	0.152471	0	0.0460745	-0.176283	0.0118867	0.0872387	0.0771572		0.589141	Value 0.614032931294 was not used due to low maximum possible change	0.544904	0.644253		0.592766	0.0497733	0.589141
AL12M_BN1090_HPLC2_T8days_MS_rep4Q1-27.csv	P14148	60S ribosomal protein L7	IALTDNSLIAR	1186.68	3	14.28	396.227248701 396.563885243 396.899286352 397.23405211 397.572121077	17117.3984375 17689.4202747 13763.3961318 8769.6250954 2576.92243421	F6XI62|P14148|Q5M9N8|Q3UBI6|Q3TK73	8	0.0460745	C51N15O17H91S0	1185.67	20	0.516651	0.329355	0.121286	0.0327082	0	0.217431	0.348713	0.281385	0.152471	0	0.0460745	-0.218126	-0.0208533	0.118746	0.120233		0.728981	Value -1.07722104434 was not used due to low maximum possible change	0.741702	1.00393		0.824871	0.1552	0.728981
AL12M_BN1090_HPLC2_T8days_MS_rep4Q1-27.csv	P14148	60S ribosomal protein L7	FGIICMEDLIHEIYTVGK	2138.07	3	27.17	713.361091177 713.694935004 714.028496054 714.36393978 714.697928313	23396.4589844 35143.5275819 34344.9992514 26271.5557727 16024.9701326	F6XI62|P14148|Q5M9N8|Q3UBI6|Q3TK73	8	0.0460745	C97N22O28H152S2	2137.06	26	0.284282	0.341042	0.244803	0.129873	0	0.10725	0.263392	0.33533	0.294028	0	0.0460745	-0.0879317	-0.0461059	0.0434317	0.0906059		0.4967	0.593766	0.479763	0.551956		0.530546	0.0522163	0.4967
AL12M_BN1090_HPLC3_T8days_MS_rep1Q1-27.csv	P14148	60S ribosomal protein L7	FKEANNFLWPFK	1540.8	2	18.6	770.907194887 771.40492782 771.906904297 772.406452903 772.907235492	29694.9511719 32493.5346296 21660.8974388 46991.4356729 9293.38674127	F6XI62|P14148|Q5M9N8|Q3TK73|Q3UBI6	8	0.0460745	C77N17O17H105S0	1539.79	15	0.390199	0.364256	0.181714	0.063831	0	0.207189	0.343569	0.28742	0.161822	0	0.0460745	-0.163244	-0.115912	-0.0161626	0.295319		0.891994	Value 5.60319328746 was not used due to low maximum possible change	-0.152901	3.01373		1.25094	1.61354	0.891994
AL12M_BN1090_HPLC3_T8days_MS_rep1Q1-27.csv	P14148	60S ribosomal protein L7	FKEANNFLWPFK	1540.8	3	18.6	514.268950232 514.602931216 514.937489343 515.272561391 515.607998215	60973.6835938 65373.2254455 45014.7936827 27087.7813942 11407.3733409	F6XI62|P14148|Q5M9N8|Q3TK73|Q3UBI6	8	0.0460745	C77N17O17H105S0	1539.79	15	0.390199	0.364256	0.181714	0.063831	0	0.207189	0.343569	0.28742	0.161822	0	0.0460745	-0.0829484	-0.0348362	0.0451184	0.0726662		0.453245	Value 1.68398065081 was not used due to low maximum possible change	0.42683	0.741558		0.540544	0.174583	0.453245
AL12M_BN1090_HPLC4_T8days_MS_rep1Q1-27.csv	P14148	60S ribosomal protein L7	FGIICMEDLIHEIYTVGKR	2294.17	2	26.2	1147.5871045 1148.09006805 1148.59098672 1149.09389797 1149.59539385	15809.6367188 30981.5462251 42332.3412864 39386.5322705 30933.2112914	F6XI62|P14148|Q5M9N8|Q3TK73|Q3UBI6	8	0.0460745	C103N26O29H164S2	2293.16	29	0.264328	0.339047	0.255292	0.141333	0	0.091663	0.246007	0.340122	0.322208	0	0.0460745	-0.141305	-0.0979643	0.0741164	0.165153		0.818379	1.05293	0.873713	0.913077		0.914524	0.100112	0.818379
AL12M_BN1090_HPLC4_T8days_MS_rep1Q1-27.csv	P14148	60S ribosomal protein L7	FGIICMEDLIHEIYTVGKR	2294.17	3	26.2	765.395425419 765.729131882 766.065314529 766.398222634 766.732349484	28944.9121094 43175.4937756 44323.5083399 51203.5433202 33615.527488	F6XI62|P14148|Q5M9N8|Q3TK73|Q3UBI6	8	0.0460745	C103N26O29H164S2	2293.16	29	0.264328	0.339047	0.255292	0.141333	0	0.091663	0.246007	0.340122	0.322208	0	0.0460745	-0.0916745	-0.0815096	0.00909286	0.164091		0.530939	0.87607	0.10719	0.907205		0.605351	0.373321	0.530939
AL12M_BN1090_HPLC4_T8days_MS_rep1Q1-27.csv	P14148	60S ribosomal protein L7	FGIICMEDLIHEIYTVGKR	2294.17	4	26.2	574.301081347 574.549248759 574.800491742 575.050497508 575.301913917	79311.0390625 119443.291376 120317.686678 89599.3298369 59864.2669572	F6XI62|P14148|Q5M9N8|Q3TK73|Q3UBI6	8	0.0460745	C103N26O29H164S2	2293.16	29	0.264328	0.339047	0.255292	0.141333	0	0.091663	0.246007	0.340122	0.322208	0	0.0460745	-0.0702574	-0.0467747	0.0391195	0.0779127		0.406901	0.502738	0.461156	0.430753		0.450387	0.0413649	0.406901
AL12M_BN1090_HPLC8_T8days_MS_repQ1-.csv	P14148	60S ribosomal protein L7	ASINMLR	804.44	2	9.85	402.724375014 403.226160942 403.734075632 404.234961982 404.734059829	12804.7255859 18400.0670343 10003.923976 25101.5570122 14963.7422973	F6XI62|P14148|Q5M9N8|Q3TK73|Q3UBI6	8	0.0460745	C33N11O10H61S1	803.432	13	0.617823	0.262694	0.0950978	0.0243853	0	0.344591	0.362955	0.207778	0.0846754	0	0.0460745	-0.42472	0.0147903	0.0557676	0.354162		1.55443	0.147518	0.494918	5.8743		2.01779	2.63972	1.55443
AL13M_BN1090_HPLC8_T8days_MS_rep1Q1-27.csv	P14148	60S ribosomal protein L7	IVEPYIAWGYPNLK	1662.89	2	20.37	831.945276587 832.447253846 832.949518392 833.449997409 833.952757305	101342.34375 134168.218547 103139.6875 60693.3085937 28765.2916121	F6XI62|P14148|Q5M9N8|Q3TK73|Q3UBI6	8	0.045954	C82N17O20H119S0	1661.88	19	0.367938	0.364962	0.194178	0.0729216	0	0.168825	0.322015	0.3094	0.19976	0	0.045954	-0.114166	-0.0289902	0.0640948	0.0790611		0.573371	0.675015	0.556273	0.62332		0.606995	0.0535304	0.573371
AL13M_BN1090_HPLC8_T8days_MS_rep1Q1-27.csv	P14148	60S ribosomal protein L7	IVEPYIAWGYPNLK	1662.89	3	20.37	554.966348954 555.301026606 555.635054723 555.970283452 556.301829469	55188.2226562 70175.7526026 50737.7253515 31202.3098009 14952.1754655	F6XI62|P14148|Q5M9N8|Q3TK73|Q3UBI6	8	0.045954	C82N17O20H119S0	1661.88	19	0.367938	0.364962	0.194178	0.0729216	0	0.168825	0.322015	0.3094	0.19976	0	0.045954	-0.101719	-0.026446	0.0505721	0.0775932		0.510862	0.615775	0.438911	0.611747		0.544323	0.0854064	0.510862
HPLC1M_BN1090_AL13_T8days_MS_rep1Q1-27.csv	P14148	60S ribosomal protein L7	IVEPYIAWGYPNLK	1662.89	2	20.78	831.95764673 832.455407157 832.952803821 833.45164292	6976.62597656 8528.99826567 10492.0892254 13027.1347656	F6XI62|P14148|Q5M9N8|Q3TK73|Q3UBI6	8	0.045954	C82N17O20H119S0	1661.88	19	0.367938	0.364962	0.194178	0.0729216	0	0.168825	0.322015	0.3094	0.19976	0	0.045954	-0.189164	-0.146409	0.0746784	0.260895		0.950034	3.40903	0.648127	2.0569		1.76602	1.25161	0.950034
HPLC1M_BN1090_AL13_T8days_MS_rep1Q1-27.csv	P14148	60S ribosomal protein L7	IVEPYIAWGYPNLK	1662.89	3	20.78	554.971133144 555.306927079 555.637247343 555.972398843 556.314334599	4714.33886719 7678.91983447 5857.39799814 4175.50959718 4451.76197699	F6XI62|P14148|Q5M9N8|Q3TK73|Q3UBI6	8	0.045954	C82N17O20H119S0	1661.88	19	0.367938	0.364962	0.194178	0.0729216	0	0.168825	0.322015	0.3094	0.19976	0	0.045954	-0.157722	-0.0225532	0.0670076	0.113268		0.792123	0.525134	0.581553	0.893005		0.697954	0.173521	0.792123
AL14M_BN1090_HPLC8_T8days_MS_rep1Q1-27.csv	P14148	60S ribosomal protein L7	IVEPYIAWGYPNLK	1662.89	2	20.37	831.943637405 832.446707621 832.948512312 833.448420403 833.951134168	94071.5234375 122460.319799 91109.2498213 55169.6487644 25686.93989	F6XI62|P14148|Q5M9N8|Q3TK73|Q3UBI6	8	0.0457308	C82N17O20H119S0	1661.88	19	0.367938	0.364962	0.194178	0.0729216	0	0.169438	0.322394	0.309057	0.199112	0	0.0457308	-0.108653	-0.0274299	0.0569424	0.0791402		0.547367	0.64437	0.495675	0.627148		0.57864	0.0696051	0.547367
AL14M_BN1090_HPLC8_T8days_MS_rep1Q1-27.csv	P14148	60S ribosomal protein L7	IVEPYIAWGYPNLK	1662.89	3	20.37	554.965844401 555.300739997 555.635565527 555.969854309 556.30268711	53557.1835938 65451.0155156 52096.9500661 27912.756042 14497.4887096	F6XI62|P14148|Q5M9N8|Q3TK73|Q3UBI6	8	0.0457308	C82N17O20H119S0	1661.88	19	0.367938	0.364962	0.194178	0.0729216	0	0.169438	0.322394	0.309057	0.199112	0	0.0457308	-0.0988307	-0.0360921	0.0675919	0.0673309		0.497887	0.847859	0.588378	0.533565		0.616922	0.158392	0.497887
HPLC1M_BN1090_AL14_T8days_MS_rep1Q1-27.csv	P14148	60S ribosomal protein L7	IVEPYIAWGYPNLK	1662.89	2	20.78	831.958450538 832.455349911 832.960783487 833.45379379 833.960615938	21093.9824219 28061.7609535 23435.7806797 21377.244264 13546.3183594	F6XI62|P14148|Q5M9N8|Q3TK73|Q3UBI6	8	0.0457308	C82N17O20H119S0	1661.88	19	0.367938	0.364962	0.194178	0.0729216	0	0.169438	0.322394	0.309057	0.199112	0	0.0457308	-0.143459	-0.0663335	0.0552214	0.154571		0.722716	1.55828	0.480695	1.22491		0.996648	0.486063	0.722716
HPLC1M_BN1090_AL14_T8days_MS_rep1Q1-27.csv	P14148	60S ribosomal protein L7	IVEPYIAWGYPNLK	1662.89	3	20.78	554.972785805 555.30695055 555.639068044 555.972078736 556.304004903	9484.35253906 13217.7594994 9045.2795903 6868.41694704 5427.01245261	F6XI62|P14148|Q5M9N8|Q3TK73|Q3UBI6	8	0.0457308	C82N17O20H119S0	1661.88	19	0.367938	0.364962	0.194178	0.0729216	0	0.169438	0.322394	0.309057	0.199112	0	0.0457308	-0.12233	-0.0226733	0.0400595	0.104944		0.616271	0.53263	0.348712	0.83163		0.582311	0.200291	0.616271
AL15M_BN1090_HPLC1_T16days_MS_rep1Q1-27.csv	P14148	60S ribosomal protein L7	SVNELIYKR	1121.63	3	8.18	374.548449243 374.883257474 375.218625183 375.552829166 375.885416833	34086.234375 33709.6846689 26023.6899287 9888.27539062 4698.2208941	F6XI62|P14148|Q5M9N8|Q3TK73|Q3UBI6	16	0.047312	C50N14O15H84S0	1120.62	14	0.526781	0.327111	0.11607	0.0300372	0	0.278759	0.366972	0.244381	0.109888	0	0.047312	-0.198106	-0.00206675	0.134862	0.0653102		0.798743	Value -0.0518495484214 was not used due to low maximum possible change	1.05106	0.817906		0.889236	0.14047	0.798743
AL15M_BN1090_HPLC1_T16days_MS_rep1Q1-27.csv	P14148	60S ribosomal protein L7	IVEPYIAWGYPNLK	1662.89	3	17.62	554.972513353 555.309609242 555.641949578 555.976783178 556.31320497	3140.03881836 5118.93900469 3951.05712891 2728.60990879 1812.03050217	F6XI62|P14148|Q5M9N8|Q3TK73|Q3UBI6	16	0.047312	C82N17O20H119S0	1661.88	19	0.367938	0.364962	0.194178	0.0729216	0	0.165151	0.319698	0.311449	0.203702	0	0.047312	-0.157742	-0.0222979	0.0703074	0.109733		0.777874	0.492613	0.599529	0.839064		0.67727	0.159625	0.777874
AL15M_BN1090_HPLC8_T16days_MS_rep2Q1-.csv	P14148	60S ribosomal protein L7	IVEPYIAWGYPNLK	1662.89	3	20.48	554.970688205 555.303631809 555.636584696 555.97623755 556.301685449	8760.64453125 10701.1831551 6546.52413759 6174.52092822 7263.30644659	F6XI62|P14148|Q5M9N8|Q3TK73|Q3UBI6	16	0.047312	C82N17O20H119S0	1661.88	19	0.367938	0.364962	0.194178	0.0729216	0	0.165151	0.319698	0.311449	0.203702	0	0.047312	-0.0957236	-0.0324504	0.00923816	0.118936		0.472041	0.716905	0.0787762	0.909433		0.544289	0.358259	0.472041
AL15M_BN1090_HPLC2_T16days_MS_rep2Q1-27.csv	P14148	60S ribosomal protein L7	IALTDNSLIAR	1186.68	1	14.28	1186.67614732 1187.67897317 1188.68572472 1189.68609896 1190.68869776	8771.04980469 11506.156682 7864.38997686 4744.59567161 2287.43567058	F6XI62|P14148|Q5M9N8|Q3UBI6|Q3TK73	16	0.047312	C51N15O17H91S0	1185.67	20	0.516651	0.329355	0.121286	0.0327082	0	0.212636	0.346816	0.284265	0.156282	0	0.047312	-0.249942	0.0205234	0.117853	0.111565		0.822138	Value 1.17533374427 was not used due to low maximum possible change	0.723121	0.902821		0.816026	0.0900057	0.822138
AL15M_BN1090_HPLC2_T16days_MS_rep2Q1-27.csv	P14148	60S ribosomal protein L7	IALTDNSLIAR	1186.68	2	14.28	593.841830433 594.343455438 594.845894248 595.345169558 595.85252978	432076.65625 560261.609835 397386.094126 206406.309253 74257.317272	F6XI62|P14148|Q5M9N8|Q3UBI6|Q3TK73	16	0.047312	C51N15O17H91S0	1185.67	20	0.516651	0.329355	0.121286	0.0327082	0	0.212636	0.346816	0.284265	0.156282	0	0.047312	-0.245948	0.0216577	0.127682	0.0966084		0.809002	Value 1.2402942827 was not used due to low maximum possible change	0.783428	0.781788		0.791406	0.0152609	0.809002
AL15M_BN1090_HPLC2_T16days_MS_rep2Q1-27.csv	P14148	60S ribosomal protein L7	IALTDNSLIAR	1186.68	3	14.28	396.22902981 396.563763772 396.901371892 397.232127055 397.568542668	39738.0625 49649.4019791 37350.1519491 23091.456494 7035.72219189	F6XI62|P14148|Q5M9N8|Q3UBI6|Q3TK73	16	0.047312	C51N15O17H91S0	1185.67	20	0.516651	0.329355	0.121286	0.0327082	0	0.212636	0.346816	0.284265	0.156282	0	0.047312	-0.251428	0.00201893	0.127999	0.12141		0.827027	Value 0.11562028772 was not used due to low maximum possible change	0.785371	0.982493		0.864964	0.103893	0.827027
AL15M_BN1090_HPLC2_T16days_MS_rep2Q1-27.csv	P14148	60S ribosomal protein L7	FGIICMEDLIHEIYTVGK	2138.07	2	27.17	1069.54935805 1070.045176 1070.54503134 1071.04743817 1071.5476133	3927.49707031 5637.2662581 6340.27731029 4800.13054553 3997.57901122	F6XI62|P14148|Q5M9N8|Q3UBI6|Q3TK73	16	0.047312	C97N22O28H152S2	2137.06	26	0.284282	0.341042	0.244803	0.129873	0	0.104676	0.260777	0.336269	0.298278	0	0.047312	-0.0945956	-0.068778	0.0614145	0.101959		0.526683	0.856887	0.671444	0.60544		0.665113	0.140879	0.526683
AL15M_BN1090_HPLC2_T16days_MS_rep2Q1-27.csv	P14148	60S ribosomal protein L7	FGIICMEDLIHEIYTVGK	2138.07	3	27.17	713.362930492 713.697795828 714.031744148 714.366898317 714.700765556	53912.7148438 101029.962259 118298.5 98622.301323 67930.3928047	F6XI62|P14148|Q5M9N8|Q3UBI6|Q3TK73	16	0.047312	C97N22O28H152S2	2137.06	26	0.284282	0.341042	0.244803	0.129873	0	0.104676	0.260777	0.336269	0.298278	0	0.047312	-0.139302	-0.069356	0.0733209	0.135338		0.775599	0.864089	0.801616	0.803645		0.811237	0.0374769	0.775599
AL15M_BN1090_HPLC3_T16days_MS_rep1Q1-27.csv	P14148	60S ribosomal protein L7	FKEANNFLWPFK	1540.8	1	18.6	1540.80005303 1541.79020238 1542.8019433 1543.81336232	1562.15380859 2016.57446289 1933.02282715 1401.91784668	F6XI62|P14148|Q5M9N8|Q3TK73|Q3UBI6	16	0.047312	C77N17O17H105S0	1539.79	15	0.390199	0.364256	0.181714	0.063831	0	0.203787	0.342092	0.289443	0.164679	0	0.047312	-0.164247	-0.0725768	0.0978803	0.138944		0.881097	Value 3.27448160445 was not used due to low maximum possible change	0.90858	1.37776		1.05581	0.279153	0.881097
AL15M_BN1090_HPLC3_T16days_MS_rep1Q1-27.csv	P14148	60S ribosomal protein L7	FKEANNFLWPFK	1540.8	2	18.6	770.902146851 771.403378028 771.905667913 772.406374669 772.908334329	34649.7695312 50078.581304 34427.6772482 114607.048315 25966.7371568	F6XI62|P14148|Q5M9N8|Q3TK73|Q3UBI6	16	0.047312	C77N17O17H105S0	1539.79	15	0.390199	0.364256	0.181714	0.063831	0	0.203787	0.342092	0.289443	0.164679	0	0.047312	-0.241973	-0.150028	-0.0344381	0.426439		1.29805	Value 6.76889340292 was not used due to low maximum possible change	-0.319674	4.22855		1.73564	2.30547	1.29805
AL15M_BN1090_HPLC3_T16days_MS_rep1Q1-27.csv	P14148	60S ribosomal protein L7	FKEANNFLWPFK	1540.8	3	18.6	514.271755103 514.604592154 514.938478958 515.274152903 515.607951452	49856.9414062 57520.9157159 45520.7666819 32057.0076019 14531.3178671	F6XI62|P14148|Q5M9N8|Q3TK73|Q3UBI6	16	0.047312	C77N17O17H105S0	1539.79	15	0.390199	0.364256	0.181714	0.063831	0	0.203787	0.342092	0.289443	0.164679	0	0.047312	-0.120637	-0.0532577	0.0644031	0.109492		0.647153	Value 2.40285244424 was not used due to low maximum possible change	0.597826	1.08571		0.776898	0.268578	0.647153
AL15M_BN1090_HPLC4_T16days_MS_rep1Q1-27.csv	P14148	60S ribosomal protein L7	FGIICMEDLIHEIYTVGKR	2294.17	2	26.2	1147.58288708 1148.08838476 1148.59073899 1149.09238356 1149.59380429	5240.49316406 13814.9946698 21686.6680419 19368.3396364 17547.6542564	F6XI62|P14148|Q5M9N8|Q3TK73|Q3UBI6	16	0.047312	C103N26O29H164S2	2293.16	29	0.264328	0.339047	0.255292	0.141333	0	0.0893066	0.243211	0.340743	0.32674	0	0.047312	-0.177147	-0.10922	0.105488	0.18088		1.01215	1.13966	1.23449	0.97558		1.09047	0.119019	1.01215
AL15M_BN1090_HPLC4_T16days_MS_rep1Q1-27.csv	P14148	60S ribosomal protein L7	FGIICMEDLIHEIYTVGKR	2294.17	3	26.2	765.396053249 765.728872357 766.062099815 766.398915526 766.731479692	14521.0253906 20124.6088341 23182.0878892 24205.2945506 23833.3644118	F6XI62|P14148|Q5M9N8|Q3TK73|Q3UBI6	16	0.047312	C103N26O29H164S2	2293.16	29	0.264328	0.339047	0.255292	0.141333	0	0.0893066	0.243211	0.340743	0.32674	0	0.047312	-0.0873135	-0.0937237	0.0273023	0.153735		0.498874	0.977957	0.319511	0.829175		0.656379	0.300865	0.498874
AL15M_BN1090_HPLC4_T16days_MS_rep1Q1-27.csv	P14148	60S ribosomal protein L7	FGIICMEDLIHEIYTVGKR	2294.17	4	26.2	574.301267669 574.547896037 574.800156327 575.049351354 575.300909152	29329.3515625 51375.3412303 61487.0318358 53568.4951583 38598.0271466	F6XI62|P14148|Q5M9N8|Q3TK73|Q3UBI6	16	0.047312	C103N26O29H164S2	2293.16	29	0.264328	0.339047	0.255292	0.141333	0	0.0893066	0.243211	0.340743	0.32674	0	0.047312	-0.114505	-0.0766068	0.0588012	0.132311		0.654235	0.799352	0.688134	0.713622		0.713836	0.0619834	0.654235
AL15M_BN1090_HPLC8_T16days_MS_rep2Q1-.csv	P14148	60S ribosomal protein L7	ASINMLR	804.44	2	9.85	402.727883008 403.22652535 403.735923176 404.23345446 404.735524986	7438.96777344 12611.1025391 6034.41974529 12715.756358 9743.75953911	F6XI62|P14148|Q5M9N8|Q3TK73|Q3UBI6	16	0.047312	C33N11O10H61S1	803.432	13	0.617823	0.262694	0.0950978	0.0243853	0	0.33926	0.363348	0.21065	0.0867425	0	0.047312	-0.426098	0.0623322	0.0604275	0.303338		1.52963	0.619274	0.522947	4.86453		1.8841	2.03807	1.52963
AL16M_BN1090_HPLC8_T16days_MS_rep1Q1-27.csv	P14148	60S ribosomal protein L7	IVEPYIAWGYPNLK	1662.89	2	20.37	831.94250449 832.446649693 832.949470215 833.449025136 833.952694308	80550.4765625 121918.783734 104513.185045 67537.8204972 33825.7433983	F6XI62|P14148|Q5M9N8|Q3TK73|Q3UBI6	16	0.0453713	C82N17O20H119S0	1661.88	19	0.367938	0.364962	0.194178	0.0729216	0	0.170429	0.323002	0.3085	0.198068	0	0.0453713	-0.152862	-0.0394289	0.0848806	0.10741		0.773949	0.939686	0.742473	0.858271		0.828595	0.0887415	0.773949
AL16M_BN1090_HPLC8_T16days_MS_rep1Q1-27.csv	P14148	60S ribosomal protein L7	IVEPYIAWGYPNLK	1662.89	3	20.37	554.964929924 555.299678474 555.634262134 555.969122809 556.302641118	44977.6640625 66582.0658684 54818.3537977 34250.6948448 19215.5852688	F6XI62|P14148|Q5M9N8|Q3TK73|Q3UBI6	16	0.0453713	C82N17O20H119S0	1661.88	19	0.367938	0.364962	0.194178	0.0729216	0	0.170429	0.323002	0.3085	0.198068	0	0.0453713	-0.143755	-0.0330951	0.0790545	0.0977952		0.727839	0.788737	0.691511	0.781443		0.747383	0.0460939	0.727839
HPLC1M_BN1090_AL16_T16days_MS_rep1Q1-27.csv	P14148	60S ribosomal protein L7	IVEPYIAWGYPNLK	1662.89	2	20.78	831.946636448 832.461485803 832.954435045 833.45254567 833.954211924	2702.13134766 4627.92846799 2619.04174805 4421.53987749 9219.85233155	F6XI62|P14148|Q5M9N8|Q3TK73|Q3UBI6	16	0.0453713	C82N17O20H119S0	1661.88	19	0.367938	0.364962	0.194178	0.0729216	0	0.170429	0.323002	0.3085	0.198068	0	0.0453713	-0.179907	-0.0429216	-0.0119288	0.234757		0.91088	1.02293	-0.104344	1.87585		0.926329	0.811059	0.91088
HPLC1M_BN1090_AL16_T16days_MS_rep1Q1-27.csv	P14148	60S ribosomal protein L7	IVEPYIAWGYPNLK	1662.89	3	20.78	554.970167948 555.307788635 555.642676196 555.970513647	2544.84399414 4452.89857813 4156.36425781 3908.93041992	F6XI62|P14148|Q5M9N8|Q3TK73|Q3UBI6	16	0.0453713	C82N17O20H119S0	1661.88	19	0.367938	0.364962	0.194178	0.0729216	0	0.170429	0.323002	0.3085	0.198068	0	0.0453713	-0.198992	-0.0693445	0.0817531	0.186583		1.00751	1.65265	0.715116	1.49091		1.21655	0.432277	1.00751
AL17M_BN1090_HPLC1_T32days_MS_rep1Q1-27.csv	P14148	60S ribosomal protein L7	SVNELIYKR	1121.63	2	8.18	561.319321315 561.822818727 562.321874848 562.820373334	4815.48339844 5611.79859131 7547.17416616 4259.64349902	F6XI62|P14148|Q5M9N8|Q3TK73|Q3UBI6	32	0.0445627	C50N14O15H84S0	1120.62	14	0.526781	0.327111	0.11607	0.0300372	0	0.289112	0.368371	0.238208	0.104309	0	0.0445627	-0.3102	-0.0747153	0.223371	0.161544		1.30518	-1.81084	1.82885	2.17505		0.874561	1.82563	1.30518
AL17M_BN1090_HPLC1_T32days_MS_rep1Q1-27.csv	P14148	60S ribosomal protein L7	SVNELIYKR	1121.63	3	8.18	374.548311223 374.884069268 375.220601531 375.552187139	46891.5429688 48975.9345325 43716.671714 13252.5050756	F6XI62|P14148|Q5M9N8|Q3TK73|Q3UBI6	32	0.0445627	C50N14O15H84S0	1120.62	14	0.526781	0.327111	0.11607	0.0300372	0	0.289112	0.368371	0.238208	0.104309	0	0.0445627	-0.219973	-0.00666506	0.169965	0.0566731		0.925543	-0.161538	1.39159	0.763051		0.729662	0.651119	0.925543
AL17M_BN1090_HPLC1_T32days_MS_rep1Q1-27.csv	P14148	60S ribosomal protein L7	IVEPYIAWGYPNLK	1662.89	2	17.62	831.973367108 832.475483771 832.977163509 833.47657181 833.973021076	6276.78125 10568.0408947 10055.254731 7480.23962907 4530.47149184	F6XI62|P14148|Q5M9N8|Q3TK73|Q3UBI6	32	0.0445627	C82N17O20H119S0	1661.88	19	0.367938	0.364962	0.194178	0.0729216	0	0.172685	0.324367	0.307229	0.19572	0	0.0445627	-0.185369	-0.0575757	0.098293	0.144652		0.949376	1.41828	0.86946	1.17796		1.10377	0.247087	0.949376
AL17M_BN1090_HPLC1_T32days_MS_rep1Q1-27.csv	P14148	60S ribosomal protein L7	IVEPYIAWGYPNLK	1662.89	3	17.62	554.970576343 555.305396515 555.646126327 555.975201288	1604.51269531 1376.35168457 1334.87294791 786.428588867	F6XI62|P14148|Q5M9N8|Q3TK73|Q3UBI6	32	0.0445627	C82N17O20H119S0	1661.88	19	0.367938	0.364962	0.194178	0.0729216	0	0.172685	0.324367	0.307229	0.19572	0	0.0445627	-0.0534613	-0.0952038	0.0674504	0.0812146		0.273804	2.34518	0.596639	0.661365		0.969246	0.932818	0.273804
AL17M_BN1090_HPLC8_T32days_MS_repQ1-.csv	P14148	60S ribosomal protein L7	IVEPYIAWGYPNLK	1662.89	3	20.48	554.966187777 555.299635204 555.632241224 555.97266257 556.29900734	3623.36694336 4352.04980469 2585.36776457 1859.25109863 3465.56897101	F6XI62|P14148|Q5M9N8|Q3TK73|Q3UBI6	32	0.0445627	C82N17O20H119S0	1661.88	19	0.367938	0.364962	0.194178	0.0729216	0	0.172685	0.324367	0.307229	0.19572	0	0.0445627	-0.0762024	-0.0145565	0.0139828	0.0767761		0.390274	0.358574	0.123686	0.62522		0.374439	0.205159	0.390274
AL17M_BN1090_HPLC2_T32days_MS_rep2Q1-27.csv	P14148	60S ribosomal protein L7	IALTDNSLIAR	1186.68	1	14.28	1186.67430314 1187.67969945 1188.68287379 1189.68476755 1190.69021136	5486.28173828 7955.90546958 6112.33874249 3376.7351644 1573.18051436	F6XI62|P14148|Q5M9N8|Q3UBI6|Q3TK73	32	0.0445627	C51N15O17H91S0	1185.67	20	0.516651	0.329355	0.121286	0.0327082	0	0.223453	0.350955	0.277762	0.147831	0	0.0445627	-0.277402	0.0175911	0.145264	0.114546		0.946124	Value 0.814390187384 was not used due to low maximum possible change	0.928352	0.994998		0.956491	0.034511	0.946124
AL17M_BN1090_HPLC2_T32days_MS_rep2Q1-27.csv	P14148	60S ribosomal protein L7	IALTDNSLIAR	1186.68	2	14.28	593.841392253 594.343324277 594.845843966 595.344746347 595.849243132	310125.0625 447201.067075 331113.20591 180041.673875 68314.296875	F6XI62|P14148|Q5M9N8|Q3UBI6|Q3TK73	32	0.0445627	C51N15O17H91S0	1185.67	20	0.516651	0.329355	0.121286	0.0327082	0	0.223453	0.350955	0.277762	0.147831	0	0.0445627	-0.272166	0.0231938	0.139745	0.109227		0.928265	Value 1.0737679292 was not used due to low maximum possible change	0.89308	0.948788		0.923378	0.0281735	0.928265
AL17M_BN1090_HPLC2_T32days_MS_rep2Q1-27.csv	P14148	60S ribosomal protein L7	IALTDNSLIAR	1186.68	3	14.28	396.229621837 396.563853186 396.900439424 397.232337507 397.568702643	29456.3046875 35825.6157113 28251.4335343 17801.2988089 5893.50822613	F6XI62|P14148|Q5M9N8|Q3UBI6|Q3TK73	32	0.0445627	C51N15O17H91S0	1185.67	20	0.516651	0.329355	0.121286	0.0327082	0	0.223453	0.350955	0.277762	0.147831	0	0.0445627	-0.252077	-0.00757153	0.132466	0.127182		0.859748	Value -0.350527675029 was not used due to low maximum possible change	0.846562	1.10475		0.937021	0.14541	0.859748
AL17M_BN1090_HPLC2_T32days_MS_rep2Q1-27.csv	P14148	60S ribosomal protein L7	FGIICMEDLIHEIYTVGK	2138.07	2	27.17	1069.54888514 1070.04700193 1070.54573807 1071.04690221 1071.54843358	2620.52563477 3762.0482995 4697.81429876 3773.71962343 3173.30759304	F6XI62|P14148|Q5M9N8|Q3UBI6|Q3TK73	32	0.0445627	C97N22O28H152S2	2137.06	26	0.284282	0.341042	0.244803	0.129873	0	0.110496	0.266595	0.3341	0.288809	0	0.0445627	-0.107865	-0.0877751	0.0714611	0.124179		0.620674	1.17903	0.800257	0.781316		0.84532	0.236614	0.620674
AL17M_BN1090_HPLC2_T32days_MS_rep2Q1-27.csv	P14148	60S ribosomal protein L7	FGIICMEDLIHEIYTVGK	2138.07	3	27.17	713.363101937 713.696962331 714.031907865 714.367018566 714.701027925	32870.7460938 68949.5296686 83972.9957226 70214.8869615 47297.4564647	F6XI62|P14148|Q5M9N8|Q3UBI6|Q3TK73	32	0.0445627	C97N22O28H152S2	2137.06	26	0.284282	0.341042	0.244803	0.129873	0	0.110496	0.266595	0.3341	0.288809	0	0.0445627	-0.155885	-0.0717161	0.0832065	0.144395		0.896992	0.963323	0.931788	0.908512		0.925154	0.0292743	0.896992
AL17M_BN1090_HPLC3_T32days_MS_rep1Q1-27.csv	P14148	60S ribosomal protein L7	FKEANNFLWPFK	1540.8	2	18.6	770.902123815 771.403752819 771.906612125 772.405995029 772.905963469	23060.4863281 28368.1361007 18798.887199 26180.0511796 16626.6282951	F6XI62|P14148|Q5M9N8|Q3TK73|Q3UBI6	32	0.0445627	C77N17O17H105S0	1539.79	15	0.390199	0.364256	0.181714	0.063831	0	0.211429	0.345339	0.284892	0.15834	0	0.0445627	-0.151001	-0.070004	0.0132798	0.207725		0.844667	Value 3.70051478186 was not used due to low maximum possible change	0.128708	2.19795		1.05711	1.05085	0.844667
AL17M_BN1090_HPLC3_T32days_MS_rep1Q1-27.csv	P14148	60S ribosomal protein L7	FKEANNFLWPFK	1540.8	3	18.6	514.270364456 514.60361318 514.938261357 515.273477581 515.608464489	47367.1796875 59666.0399809 46373.8899965 31708.7246515 13437.2312329	F6XI62|P14148|Q5M9N8|Q3TK73|Q3UBI6	32	0.0445627	C77N17O17H105S0	1539.79	15	0.390199	0.364256	0.181714	0.063831	0	0.211429	0.345339	0.284892	0.15834	0	0.0445627	-0.13432	-0.0419388	0.0687987	0.10746		0.751359	Value 2.21694971455 was not used due to low maximum possible change	0.666794	1.13704		0.851732	0.250677	0.751359
AL17M_BN1090_HPLC4_T32days_MS_rep1Q1-27.csv	P14148	60S ribosomal protein L7	FGIICMEDLIHEIYTVGKR	2294.17	2	26.2	1147.58481832 1148.08896567 1148.59065626 1149.09300764 1149.59417659	7130.02197266 17036.2651243 25646.9964729 27166.5689048 23997.9883404	F6XI62|P14148|Q5M9N8|Q3TK73|Q3UBI6	32	0.0445627	C103N26O29H164S2	2293.16	29	0.264328	0.339047	0.255292	0.141333	0	0.0946415	0.249447	0.339278	0.316634	0	0.0445627	-0.171706	-0.117739	0.0778727	0.211572		1.0119	1.31405	0.927216	1.20691		1.11502	0.176973	1.0119
AL17M_BN1090_HPLC4_T32days_MS_rep1Q1-27.csv	P14148	60S ribosomal protein L7	FGIICMEDLIHEIYTVGKR	2294.17	3	26.2	765.397103276 765.729973223 766.064898385 766.400553041 766.73295455	15552.6914062 19816.7137702 22155.2127669 33667.6294956 25365.3718455	F6XI62|P14148|Q5M9N8|Q3TK73|Q3UBI6	32	0.0445627	C103N26O29H164S2	2293.16	29	0.264328	0.339047	0.255292	0.141333	0	0.0946415	0.249447	0.339278	0.316634	0	0.0445627	-0.0937795	-0.12174	-0.0123417	0.227861		0.552664	1.3587	-0.146951	1.29983		0.766061	0.710694	0.552664
AL17M_BN1090_HPLC4_T32days_MS_rep1Q1-27.csv	P14148	60S ribosomal protein L7	FGIICMEDLIHEIYTVGKR	2294.17	4	26.2	574.302859661 574.549540968 574.800971732 575.051202156 575.302390904	41096.6875 88456.6479028 112744.424881 99300.0406979 72300.3994118	F6XI62|P14148|Q5M9N8|Q3TK73|Q3UBI6	32	0.0445627	C103N26O29H164S2	2293.16	29	0.264328	0.339047	0.255292	0.141333	0	0.0946415	0.249447	0.339278	0.316634	0	0.0445627	-0.144021	-0.0800973	0.0747579	0.14936		0.848746	0.89394	0.890128	0.85202		0.871209	0.0241346	0.848746
AL17M_BN1090_HPLC8_T32days_MS_repQ1-.csv	P14148	60S ribosomal protein L7	ASINMLR	804.44	2	9.85	402.726109038 403.228807955 403.729761522 404.235532933	30662.5839844 41363.65542 16858.8392271 49978.3840826	F6XI62|P14148|Q5M9N8|Q3TK73|Q3UBI6	32	0.0445627	C33N11O10H61S1	803.432	13	0.617823	0.262694	0.0950978	0.0243853	0	0.351221	0.362363	0.204239	0.0821771	0	0.0445627	-0.397012	0.0351787	0.0263081	0.335525		1.48916	0.352957	0.241046	5.80575		1.97223	2.61714	1.48916
AL18M_BN1090_HPLC8_T32days_MS_rep1Q1-27.csv	P14148	60S ribosomal protein L7	IVEPYIAWGYPNLK	1662.89	2	20.37	831.94102437 832.44590779 832.948731488 833.44925848 833.951856623	65575.234375 105195.194183 94370.1961897 63099.1975946 31511.9444296	F6XI62|P14148|Q5M9N8|Q3TK73|Q3UBI6	32	0.04314	C82N17O20H119S0	1661.88	19	0.367938	0.364962	0.194178	0.0729216	0	0.176734	0.326746	0.304932	0.191588	0	0.04314	-0.16816	-0.0444794	0.0933256	0.119313		0.879477	Value 1.16388038527 was not used due to low maximum possible change	0.842637	1.00545		0.909189	0.0853782	0.879477
AL18M_BN1090_HPLC8_T32days_MS_rep1Q1-27.csv	P14148	60S ribosomal protein L7	IVEPYIAWGYPNLK	1662.89	3	20.37	554.963371424 555.299786555 555.633789777 555.973899939 556.300744331	29803.234375 44860.7260462 38639.3854463 26260.0086299 19215.2922806	F6XI62|P14148|Q5M9N8|Q3TK73|Q3UBI6	32	0.04314	C82N17O20H119S0	1661.88	19	0.367938	0.364962	0.194178	0.0729216	0	0.176734	0.326746	0.304932	0.191588	0	0.04314	-0.154392	-0.0435258	0.0826809	0.115237		0.807471	Value 1.13892898073 was not used due to low maximum possible change	0.746526	0.971099		0.841699	0.116133	0.807471
HPLC1M_BN1090_AL18_T32days_MS_rep1Q1-27.csv	P14148	60S ribosomal protein L7	IVEPYIAWGYPNLK	1662.89	2	20.78	831.949230183 832.455020748 832.956296319 833.452055878 833.955691075	11548.7099609 18213.6490483 17309.7296143 16345.3819412 11397.6439486	F6XI62|P14148|Q5M9N8|Q3TK73|Q3UBI6	32	0.04314	C82N17O20H119S0	1661.88	19	0.367938	0.364962	0.194178	0.0729216	0	0.176734	0.326746	0.304932	0.191588	0	0.04314	-0.185832	-0.0777597	0.0787707	0.184821		0.971904	Value 2.03471812452 was not used due to low maximum possible change	0.711221	1.55749		1.0802	0.433402	0.971904
HPLC1M_BN1090_AL18_T32days_MS_rep1Q1-27.csv	P14148	60S ribosomal protein L7	IVEPYIAWGYPNLK	1662.89	3	20.78	554.967995651 555.30862675 555.641185195 555.974029212 556.304542586	4656.78710938 7683.81578742 4025.36860097 4027.29273036 4039.10483741	F6XI62|P14148|Q5M9N8|Q3TK73|Q3UBI6	32	0.04314	C82N17O20H119S0	1661.88	19	0.367938	0.364962	0.194178	0.0729216	0	0.176734	0.326746	0.304932	0.191588	0	0.04314	-0.139589	0.0118199	0.00320893	0.12456		0.730051	Value -0.309288680509 was not used due to low maximum possible change	0.0289734	1.04967		0.602897	0.522091	0.730051
AL1M_BN1090_HPLC1_T0days_MS_rep1Q1-27.csv	P14148	60S ribosomal protein L7	SVNELIYKR	1121.63	3	8.18	374.549089372 374.883815676 375.218811236 375.549834976	77328.2421875 47762.76967 23345.0312984 6656.88527925	F6XI62|P14148|Q5M9N8|Q3TK73|Q3UBI6	0	0	C50N14O15H84S0	1120.62	14	0.526781	0.327111	0.11607	0.0300372	0	0.269018	0.365337	0.25023	0.115416	0	0	-0.0281881	-0.0191491	0.0344524	0.0128847		0.109356	Value -0.500950847684 was not used due to low maximum possible change	0.256802	0.150912		0.172357	0.0760263	0.109356
AL1M_BN1090_HPLC1_T0days_MS_rep1Q1-27.csv	P14148	60S ribosomal protein L7	IVEPYIAWGYPNLK	1662.89	2	17.62	831.9705883 832.469168978 832.970381797 833.471658011 833.966103137	17850.6503906 16104.6966001 9506.10600086 4897.19907692 2446.85251407	F6XI62|P14148|Q5M9N8|Q3TK73|Q3UBI6	0	0	C82N17O20H119S0	1661.88	19	0.367938	0.364962	0.194178	0.0729216	0	0.158143	0.315057	0.315306	0.211495	0	0	0.00119238	-0.031936	0.00239685	0.0283467		-0.00568354	0.63993	0.0197878	0.204562		0.214649	0.298598	-0.00568354
AL1M_BN1090_HPLC8_T0days_MS_rep1Q1-27.csv	P14148	60S ribosomal protein L7	IVEPYIAWGYPNLK	1662.89	2	20.48	831.945090275 832.442925298 832.945451635 833.440668755	32112.1875 31932.0019531 16155.785837 8256.63077639	F6XI62|P14148|Q5M9N8|Q3TK73|Q3UBI6	0	0	C82N17O20H119S0	1661.88	19	0.367938	0.364962	0.194178	0.0729216	0	0.158143	0.315057	0.315306	0.211495	0	0	-0.00491048	-0.00397154	-0.0115374	0.0204194		0.023406	0.0795814	-0.0952501	0.147355		0.0387731	0.102719	0.023406
AL1M_BN1090_HPLC8_T0days_MS_rep1Q1-27.csv	P14148	60S ribosomal protein L7	IVEPYIAWGYPNLK	1662.89	3	20.48	554.968361628 555.298229447 555.631393558 555.969169838	16132.7021484 14887.7754312 7182.39320616 4342.21232603	F6XI62|P14148|Q5M9N8|Q3TK73|Q3UBI6	0	0	C82N17O20H119S0	1661.88	19	0.367938	0.364962	0.194178	0.0729216	0	0.158143	0.315057	0.315306	0.211495	0	0	0.0112527	-0.0150327	-0.0253598	0.0291399		-0.0536365	0.301224	-0.209364	0.210285		0.0621272	0.235391	-0.0536365
AL2M_BN1090_HPLC8_T0days_MS_rep2Q1-27.csv	P14148	60S ribosomal protein L7	IVEPYIAWGYPNLK	1662.89	2	20.37	831.94508325 832.446008986 832.948691449 833.445525629 833.949447637	108320.460938 105537.844594 55473.7777684 22778.9085623 7545.09753861	F6XI62|P14148|Q5M9N8|Q3TK73|Q3UBI6	0	0	C82N17O20H119S0	1661.88	19	0.367938	0.364962	0.194178	0.0729216	0	0.158143	0.315057	0.315306	0.211495	0	0	0.00288148	-0.00366848	-0.00427173	0.00505873		-0.0137347	0.0735087	-0.0352663	0.0365059		0.0152534	0.0491186	-0.0137347
AL2M_BN1090_HPLC8_T0days_MS_rep2Q1-27.csv	P14148	60S ribosomal protein L7	IVEPYIAWGYPNLK	1662.89	3	20.37	554.96368553 555.299369517 555.634306583 555.968598227 556.300475691	70321.0078125 69040.7346205 34367.3367421 13108.9289924 7736.89914636	F6XI62|P14148|Q5M9N8|Q3TK73|Q3UBI6	0	0	C82N17O20H119S0	1661.88	19	0.367938	0.364962	0.194178	0.0729216	0	0.158143	0.315057	0.315306	0.211495	0	0	0.00843616	0.00455977	-0.0102363	-0.00275958		-0.0402113	-0.0913683	-0.0845087	-0.0199143		-0.0590006	0.0345403	-0.0402113
HPLC1M_BN1090_AL2_T0days_MS_rep2Q1-27.csv	P14148	60S ribosomal protein L7	IVEPYIAWGYPNLK	1662.89	2	20.78	831.951886013 832.462606775 832.951764231 833.447850279	10654.4013672 12612.4320503 6777.17819057 10934.2723806	F6XI62|P14148|Q5M9N8|Q3TK73|Q3UBI6	0	0	C82N17O20H119S0	1661.88	19	0.367938	0.364962	0.194178	0.0729216	0	0.158143	0.315057	0.315306	0.211495	0	0	-0.107937	-0.0571788	-0.0287936	0.193909		0.514486	1.14574	-0.237713	1.39933		0.705462	0.730605	0.514486
AL1M_BN1090_HPLC2_T0days_MS_rep2Q1-27.csv	P14148	60S ribosomal protein L7	FGIICMEDLIHEIYTVGK	2138.07	2	27.17	1069.5418771 1070.04328955 1070.54254489 1071.04553151 1071.54821205	9440.79785156 10511.3496094 8401.80191382 4450.94206951 2596.10908476	F6XI62|P14148|Q5M9N8|Q3UBI6|Q3TK73	0	0	C97N22O28H152S2	2137.06	26	0.284282	0.341042	0.244803	0.129873	0	0.099328	0.255126	0.338105	0.307441	0	0	0.00350396	-0.0206215	0.0113117	0.00580578		-0.018945	0.240019	0.121237	0.0326961		0.0937517	0.113399	-0.018945
AL1M_BN1090_HPLC2_T0days_MS_rep2Q1-27.csv	P14148	60S ribosomal protein L7	FGIICMEDLIHEIYTVGK	2138.07	3	27.17	713.361921862 713.696133573 714.029869215 714.363381102 714.696555136	158010.859375 189766.536899 134789.584809 73236.4843705 33250.8557332	F6XI62|P14148|Q5M9N8|Q3UBI6|Q3TK73	0	0	C97N22O28H152S2	2137.06	26	0.284282	0.341042	0.244803	0.129873	0	0.099328	0.255126	0.338105	0.307441	0	0	1.04e-05	0.000385762	-0.00228955	0.00189343		-5.6e-05	-0.00448999	-0.024539	0.0106632		-0.00460545	0.014733	-5.6e-05
AL1M_BN1090_HPLC3_T0days_MS_rep1Q1-27.csv	P14148	60S ribosomal protein L7	FKEANNFLWPFK	1540.8	2	18.6	770.899379236 771.398675976 771.90207555 772.402577307 772.903289282	33299.3085938 33824.0680107 19218.8624829 23667.4696497 77512.5426502	F6XI62|P14148|Q5M9N8|Q3TK73|Q3UBI6	0	0	C77N17O17H105S0	1539.79	15	0.390199	0.364256	0.181714	0.063831	0	0.196606	0.338799	0.293697	0.170899	0	0	-0.0875045	-0.0567918	-0.00701257	0.151309		0.452002	Value 2.23084737887 was not used due to low maximum possible change	-0.0626217	1.41321		0.600862	0.74909	0.452002
AL1M_BN1090_HPLC3_T0days_MS_rep1Q1-27.csv	P14148	60S ribosomal protein L7	FKEANNFLWPFK	1540.8	3	18.6	514.268125749 514.601844002 514.935887793 515.270690242 515.605191882	116280.289062 100897.981982 53196.8194286 23755.0701544 6383.39159366	F6XI62|P14148|Q5M9N8|Q3TK73|Q3UBI6	0	0	C77N17O17H105S0	1539.79	15	0.390199	0.364256	0.181714	0.063831	0	0.196606	0.338799	0.293697	0.170899	0	0	0.00513735	-0.0212176	-0.000852586	0.0169328		-0.0265368	Value 0.83345265139 was not used due to low maximum possible change	-0.00761354	0.158151		0.0413334	0.101608	-0.0265368
AL1M_BN1090_HPLC4_T0days_MS_rep1Q1-27.csv	P14148	60S ribosomal protein L7	FGIICMEDLIHEIYTVGKR	2294.17	2	26.2	1147.59046633 1148.09217301 1148.59205985 1149.09297185 1149.59067055	57633.2421875 71001.3498321 52988.5434039 28252.5172374 13719.7987256	F6XI62|P14148|Q5M9N8|Q3TK73|Q3UBI6	0	0	C103N26O29H164S2	2293.16	29	0.264328	0.339047	0.255292	0.141333	0	0.0844295	0.237203	0.341884	0.336483	0	0	0.0102787	-0.000744988	-0.00281645	-0.00671726		-0.0571362	0.00731499	-0.0325256	-0.0344209		-0.0291919	0.0267836	-0.0571362
AL1M_BN1090_HPLC4_T0days_MS_rep1Q1-27.csv	P14148	60S ribosomal protein L7	FGIICMEDLIHEIYTVGKR	2294.17	3	26.2	765.396015221 765.729612918 766.063314537 766.396680742 766.72900178	103357.492188 121510.736634 91515.8970191 57959.1710093 26076.7362071	F6XI62|P14148|Q5M9N8|Q3TK73|Q3UBI6	0	0	C103N26O29H164S2	2293.16	29	0.264328	0.339047	0.255292	0.141333	0	0.0844295	0.237203	0.341884	0.336483	0	0	0.0117756	-0.0144499	-0.0108218	0.0134962		-0.0654569	0.141883	-0.124975	0.0691577		0.0051521	0.12208	-0.0654569
AL1M_BN1090_HPLC4_T0days_MS_rep1Q1-27.csv	P14148	60S ribosomal protein L7	FGIICMEDLIHEIYTVGKR	2294.17	4	26.2	574.298411441 574.547486106 574.797967432 575.047299321 575.299877361	71421.7265625 85781.533161 64773.0033273 34085.6563911 19165.1418392	F6XI62|P14148|Q5M9N8|Q3TK73|Q3UBI6	0	0	C103N26O29H164S2	2293.16	29	0.264328	0.339047	0.255292	0.141333	0	0.0844295	0.237203	0.341884	0.336483	0	0	0.0145957	-0.00404389	-0.00233399	-0.00821787		-0.0811333	0.0397067	-0.0269539	-0.0421104		-0.0276227	0.0503553	-0.0811333
AL1M_BN1090_HPLC8_T0days_MS_rep1Q1-27.csv	P14148	60S ribosomal protein L7	ASINMLR	804.44	2	9.85	402.720740957 403.229787378 403.731346627 404.239390164	9063.27148438 14970.1118998 5118.22114245 17168.0138892	F6XI62|P14148|Q5M9N8|Q3TK73|Q3UBI6	0	0	C33N11O10H61S1	803.432	13	0.617823	0.262694	0.0950978	0.0243853	0	0.327973	0.363926	0.216802	0.0912988	0	0	-0.422155	0.0604975	0.0154001	0.346257		1.45646	0.597612	0.126537	5.1747		1.83883	2.29105	1.45646
AL3M_BN1090_HPLC1_T9hrs_MS_rep1Q1-27.csv	P14148	60S ribosomal protein L7	SVNELIYKR	1121.63	3	8.18	374.548591759 374.883087075 375.217372109 375.550718855	137214.375 84742.4875433 38076.3626915 10305.8018047	F6XI62|P14148|Q5M9N8|Q3TK73|Q3UBI6	0.4	0.0487724	C50N14O15H84S0	1120.62	14	0.526781	0.327111	0.11607	0.0300372	0	0.273421	0.366115	0.247582	0.112883	0	0.0487724	-0.019217	-0.0136439	0.0247762	0.00808458		0.0758483	Value -0.349811450936 was not used due to low maximum possible change	0.188396	0.0975863		0.12061	0.059702	0.0758483
AL3M_BN1090_HPLC1_T9hrs_MS_rep1Q1-27.csv	P14148	60S ribosomal protein L7	IVEPYIAWGYPNLK	1662.89	2	17.62	831.974624308 832.474853211 832.970486421 833.46420723 833.963714624	20600.8515625 20070.1347656 14318.0816647 7560.7084906 3954.09422307	F6XI62|P14148|Q5M9N8|Q3TK73|Q3UBI6	0.4	0.0487724	C82N17O20H119S0	1661.88	19	0.367938	0.364962	0.194178	0.0729216	0	0.161301	0.317184	0.313577	0.207937	0	0.0487724	-0.0385867	-0.0440955	0.0347288	0.0479535		0.186737	0.92293	0.290863	0.355169		0.438925	0.330049	0.186737
AL3M_BN1090_HPLC8_T9hours_MS_repQ1-.csv	P14148	60S ribosomal protein L7	IVEPYIAWGYPNLK	1662.89	3	20.48	554.972029435 555.300850904 555.63410485 555.970877834	18798.0273438 12082.3305898 6254.37729479 3573.74685935	F6XI62|P14148|Q5M9N8|Q3TK73|Q3UBI6	0.4	0.0487724	C82N17O20H119S0	1661.88	19	0.367938	0.364962	0.194178	0.0729216	0	0.161301	0.317184	0.313577	0.207937	0	0.0487724	0.0938337	-0.0681608	-0.0405401	0.0148672		-0.454099	1.42662	-0.339534	0.110114		0.185776	0.862326	-0.454099
AL3M_BN1090_HPLC3_T9hrs_MS_rep2Q1-27.csv	P14148	60S ribosomal protein L7	FKEANNFLWPFK	1540.8	2	18.6	770.900080442 771.39960879 771.903301554 772.401844456 772.906964702	49981.2773438 47887.4273998 30838.6089703 27664.2908505 18770.8329126	F6XI62|P14148|Q5M9N8|Q3TK73|Q3UBI6	0.4	0.0487724	C77N17O17H105S0	1539.79	15	0.390199	0.364256	0.181714	0.063831	0	0.19985	0.340316	0.291778	0.168056	0	0.0487724	-0.0705674	-0.058015	0.0154995	0.113083		0.370727	Value 2.42336197088 was not used due to low maximum possible change	0.140823	1.08499		0.53218	0.492355	0.370727
AL3M_BN1090_HPLC3_T9hrs_MS_rep2Q1-27.csv	P14148	60S ribosomal protein L7	FKEANNFLWPFK	1540.8	3	18.6	514.267872762 514.601771297 514.935607741 515.271524488 515.607518147	137045.40625 124903.077791 65526.6278933 28295.2587181 8789.78956016	F6XI62|P14148|Q5M9N8|Q3TK73|Q3UBI6	0.4	0.0487724	C77N17O17H105S0	1539.79	15	0.390199	0.364256	0.181714	0.063831	0	0.19985	0.340316	0.291778	0.168056	0	0.0487724	-0.00499134	-0.0131784	0.00246829	0.0157014		0.0262221	Value 0.550477442272 was not used due to low maximum possible change	0.0224259	0.15065		0.0664325	0.0729588	0.0262221
AL3M_BN1090_HPLC4_T9hrs_MS_rep1Q1-27.csv	P14148	60S ribosomal protein L7	FGIICMEDLIHEIYTVGKR	2294.17	2	26.2	1147.58891268 1148.09030677 1148.59064415 1149.09407671 1149.59137432	71513.875 88425.9309837 70202.8171531 39979.1177426 20078.4068425	F6XI62|P14148|Q5M9N8|Q3TK73|Q3UBI6	0.4	0.0487724	C103N26O29H164S2	2293.16	29	0.264328	0.339047	0.255292	0.141333	0	0.0866169	0.239935	0.341397	0.332051	0	0.0487724	0.000418923	-0.0116911	0.0046009	0.0066713		-0.00235733	0.117959	0.0534336	0.03498		0.0510038	0.0503092	-0.00235733
AL3M_BN1090_HPLC4_T9hrs_MS_rep1Q1-27.csv	P14148	60S ribosomal protein L7	FGIICMEDLIHEIYTVGKR	2294.17	3	26.2	765.395053677 765.729342418 766.063218077 766.39645097 766.729394243	112675.945312 138711.950205 106604.794242 67495.2606418 33795.1547735	F6XI62|P14148|Q5M9N8|Q3TK73|Q3UBI6	0.4	0.0487724	C103N26O29H164S2	2293.16	29	0.264328	0.339047	0.255292	0.141333	0	0.0866169	0.239935	0.341397	0.332051	0	0.0487724	0.000487923	-0.0130402	-0.0047452	0.0172975		-0.0027456	0.131571	-0.0551095	0.0906967		0.041103	0.0852906	-0.0027456
AL3M_BN1090_HPLC4_T9hrs_MS_rep1Q1-27.csv	P14148	60S ribosomal protein L7	FGIICMEDLIHEIYTVGKR	2294.17	4	26.2	574.298573038 574.548250857 574.798450716 575.048764848 575.29924086	223390.46875 280784.225388 217009.125 122522.068527 61819.7031628	F6XI62|P14148|Q5M9N8|Q3TK73|Q3UBI6	0.4	0.0487724	C103N26O29H164S2	2293.16	29	0.264328	0.339047	0.255292	0.141333	0	0.0866169	0.239935	0.341397	0.332051	0	0.0487724	0.000445008	-0.00624827	0.0019171	0.00388616		-0.00250411	0.0630426	0.0222647	0.0203765		0.0257949	0.0272644	-0.00250411
AL3M_BN1090_HPLC8_T9hours_MS_repQ1-.csv	P14148	60S ribosomal protein L7	ASINMLR	804.44	2	9.85	402.721062778 403.230262937 403.7324749 404.236224543	6834.61279297 15775.1830008 6013.18051684 12230.5883804	F6XI62|P14148|Q5M9N8|Q3TK73|Q3UBI6	0.4	0.0487724	C33N11O10H61S1	803.432	13	0.617823	0.262694	0.0950978	0.0243853	0	0.333079	0.363708	0.214007	0.0892068	0	0.0487724	-0.450527	0.123446	0.0520908	0.274991		1.58222	1.22207	0.438073	4.24228		1.87116	1.65134	1.58222
AL4M_BN1090_HPLC8_T9hrs_MS_rep3Q1-27.csv	P14148	60S ribosomal protein L7	IVEPYIAWGYPNLK	1662.89	3	20.37	554.964525288 555.299753714 555.632694655 555.968107128 556.302847354	28821.15625 27528.2967016 14481.1789304 7405.21054884 5758.24129593	F6XI62|P14148|Q5M9N8|Q3TK73|Q3UBI6	0.4	0.0478063	C82N17O20H119S0	1661.88	19	0.367938	0.364962	0.194178	0.0729216	0	0.163837	0.318849	0.312178	0.205136	0	0.0478063	0.000450082	-0.0130991	-0.00908176	0.0217308		-0.00220519	0.284067	-0.076964	0.164361		0.0923146	0.162838	-0.00220519
AL5M_BN1090_HPLC8_T1days_MS_rep1Q1-27.csv	P14148	60S ribosomal protein L7	IVEPYIAWGYPNLK	1662.89	3	20.37	554.970093875 555.297031966 555.634392898 555.974134813 556.305819812	8440.6015625 7797.86401069 4419.46457404 2739.05219194 29049.7495445	F6XI62|P14148|Q5M9N8|Q3TK73|Q3UBI6	1	0.0499981	C82N17O20H119S0	1661.88	19	0.367938	0.364962	0.194178	0.0729216	0	0.158147	0.31506	0.315303	0.211489	0	0.0499981	-0.00718206	-0.0316771	-0.00528787	0.044147		0.0342344	0.634784	-0.0436562	0.318595		0.235989	0.308095	0.0342344
HPLC1M_BN1090_AL5_T1days_MS_rep1Q1-27.csv	P14148	60S ribosomal protein L7	IVEPYIAWGYPNLK	1662.89	2	20.78	831.952703804 832.454300736 832.955554983 833.452197158 833.951374365	75716.734375 74829.6768639 45427.8466774 24516.8656916 10479.3349609	F6XI62|P14148|Q5M9N8|Q3TK73|Q3UBI6	1	0.0499981	C82N17O20H119S0	1661.88	19	0.367938	0.364962	0.194178	0.0729216	0	0.158147	0.31506	0.315303	0.211489	0	0.0499981	-0.0245377	-0.0255848	0.011852	0.0382705		0.116963	0.5127	0.0978495	0.276186		0.250925	0.191957	0.116963
HPLC1M_BN1090_AL5_T1days_MS_rep1Q1-27.csv	P14148	60S ribosomal protein L7	IVEPYIAWGYPNLK	1662.89	3	20.78	554.970314916 555.306026849 555.638706638 555.971361561 556.304097651	22461.5097656 22197.8399406 13589.4605354 7281.62676579 4057.64697761	F6XI62|P14148|Q5M9N8|Q3TK73|Q3UBI6	1	0.0499981	C82N17O20H119S0	1661.88	19	0.367938	0.364962	0.194178	0.0729216	0	0.158147	0.31506	0.315303	0.211489	0	0.0499981	-0.0251735	-0.0262212	0.0131981	0.0381967		0.119993	0.525452	0.108962	0.275653		0.257515	0.194164	0.119993
AL6M_BN1090_HPLC1_T1days_MS_rep1Q1-27.csv	P14148	60S ribosomal protein L7	SVNELIYKR	1121.63	3	8.18	374.54981053 374.884083457 375.218859285 375.549957339	49025.9453125 32211.7143434 15718.0046014 4323.7485222	F6XI62|P14148|Q5M9N8|Q3TK73|Q3UBI6	1	0.0462412	C50N14O15H84S0	1120.62	14	0.526781	0.327111	0.11607	0.0300372	0	0.282744	0.367551	0.242	0.107705	0	0.0462412	-0.0427148	-0.00906332	0.039124	0.0126541		0.175034	-0.22412	0.310682	0.162925		0.10613	0.23013	0.175034
AL6M_BN1090_HPLC1_T1days_MS_rep1Q1-27.csv	P14148	60S ribosomal protein L7	IVEPYIAWGYPNLK	1662.89	3	17.62	554.976338428 555.311082403 555.646152345 555.979447795	4765.73925781 5228.38219483 3009.80181383 1769.86616481	F6XI62|P14148|Q5M9N8|Q3TK73|Q3UBI6	1	0.0462412	C82N17O20H119S0	1661.88	19	0.367938	0.364962	0.194178	0.0729216	0	0.16804	0.321526	0.309839	0.200594	0	0.0462412	-0.0453574	-0.0110663	0.00954755	0.0468761		0.226903	0.254774	0.0825477	0.367159		0.232846	0.117112	0.226903
AL6M_BN1090_HPLC8_T1days_MS_rep1Q1-27.csv	P14148	60S ribosomal protein L7	IVEPYIAWGYPNLK	1662.89	3	20.48	554.96947748 555.2974827 555.628097956 555.97888538	10248.8388672 9001.21596026 5149.00027921 3163.58803016	F6XI62|P14148|Q5M9N8|Q3TK73|Q3UBI6	1	0.0462412	C82N17O20H119S0	1661.88	19	0.367938	0.364962	0.194178	0.0729216	0	0.16804	0.321526	0.309839	0.200594	0	0.0462412	0.00389997	-0.0383891	-0.0073674	0.0418565		-0.0195099	0.883812	-0.0636983	0.327843		0.282112	0.437681	-0.0195099
AL6M_BN1090_HPLC2_T1days_MS_rep2Q1-27.csv	P14148	60S ribosomal protein L7	IALTDNSLIAR	1186.68	3	14.28	396.22759238 396.564871748 396.901145739 397.232146491	19983.0839844 14870.9972265 8285.81654285 5535.49163419	F6XI62|P14148|Q5M9N8|Q3UBI6|Q3TK73	1	0.0462412	C51N15O17H91S0	1185.67	20	0.516651	0.329355	0.121286	0.0327082	0	0.216778	0.348461	0.281778	0.152983	0	0.0462412	-0.106113	-0.023841	0.0489399	0.0810144		0.353861	Value -1.24782900742 was not used due to low maximum possible change	0.304937	0.673575		0.444124	0.20021	0.353861
AL6M_BN1090_HPLC2_T1days_MS_rep2Q1-27.csv	P14148	60S ribosomal protein L7	FGIICMEDLIHEIYTVGK	2138.07	2	27.17	1069.54040509 1070.04313581 1070.54254912 1071.04504409 1071.54713921	6072.59570312 6003.34778847 5403.26393101 3555.83366585 2073.7227352	F6XI62|P14148|Q5M9N8|Q3UBI6|Q3TK73	1	0.0462412	C97N22O28H152S2	2137.06	26	0.284282	0.341042	0.244803	0.129873	0	0.106899	0.263039	0.33546	0.294602	0	0.0462412	0.00440718	-0.0556442	0.0120671	0.0391699		-0.0248456	0.713362	0.133106	0.237785		0.264852	0.317897	-0.0248456
AL6M_BN1090_HPLC2_T1days_MS_rep2Q1-27.csv	P14148	60S ribosomal protein L7	FGIICMEDLIHEIYTVGK	2138.07	3	27.17	713.361751894 713.696525403 714.028675714 714.363384461 714.697539679	96898.71875 120096.153967 92556.2930376 54275.3598436 25393.9496701	F6XI62|P14148|Q5M9N8|Q3UBI6|Q3TK73	1	0.0462412	C97N22O28H152S2	2137.06	26	0.284282	0.341042	0.244803	0.129873	0	0.106899	0.263039	0.33546	0.294602	0	0.0462412	-0.0179501	-0.0109498	0.00959418	0.0193058		0.101194	0.140378	0.105829	0.117198		0.11615	0.0174956	0.101194
AL6M_BN1090_HPLC3_T1days_MS_rep1Q1-27.csv	P14148	60S ribosomal protein L7	FKEANNFLWPFK	1540.8	2	18.6	770.904868812 771.403506071 771.905778399 772.407703851 772.906262987	44805.5703125 41605.7695312 25450.5183239 24220.1608233 38136.0383627	F6XI62|P14148|Q5M9N8|Q3TK73|Q3UBI6	1	0.0462412	C77N17O17H105S0	1539.79	15	0.390199	0.364256	0.181714	0.063831	0	0.206727	0.343372	0.287695	0.162207	0	0.0462412	-0.0609447	-0.0585158	0.0053093	0.114151		0.332174	Value 2.80189009982 was not used due to low maximum possible change	0.0500968	1.16036		0.51421	0.577081	0.332174
AL6M_BN1090_HPLC3_T1days_MS_rep1Q1-27.csv	P14148	60S ribosomal protein L7	FKEANNFLWPFK	1540.8	3	18.6	514.268602935 514.602787895 514.937209643 515.271231753 515.606768801	87342.1796875 75882.5380499 41880.9176703 19996.4464729 6976.41363803	F6XI62|P14148|Q5M9N8|Q3TK73|Q3UBI6	1	0.0462412	C77N17O17H105S0	1539.79	15	0.390199	0.364256	0.181714	0.063831	0	0.206727	0.343372	0.287695	0.162207	0	0.0462412	-0.00218739	-0.0271534	0.00433892	0.0250018		0.0119222	Value 1.30017544382 was not used due to low maximum possible change	0.0409407	0.254146		0.102336	0.132269	0.0119222
AL6M_BN1090_HPLC4_T1days_MS_rep1Q1-27.csv	P14148	60S ribosomal protein L7	FGIICMEDLIHEIYTVGKR	2294.17	2	26.2	1147.58643984 1148.08815784 1148.58941439 1149.09107648 1149.58767989	33691.3007812 44146.596283 36999.4481597 24635.4035136 16094.8754498	F6XI62|P14148|Q5M9N8|Q3TK73|Q3UBI6	1	0.0462412	C103N26O29H164S2	2293.16	29	0.264328	0.339047	0.255292	0.141333	0	0.0913413	0.245629	0.340209	0.322821	0	0.0462412	-0.022766	-0.0225221	0.00998849	0.0352996		0.131606	0.24109	0.117627	0.194501		0.171206	0.0573449	0.131606
AL6M_BN1090_HPLC4_T1days_MS_rep1Q1-27.csv	P14148	60S ribosomal protein L7	FGIICMEDLIHEIYTVGKR	2294.17	3	26.2	765.39492715 765.72894594 766.062938813 766.396885983 766.730223992	59207.265625 72759.8774315 57958.1011875 43962.5472688 24701.0056513	F6XI62|P14148|Q5M9N8|Q3TK73|Q3UBI6	1	0.0462412	C103N26O29H164S2	2293.16	29	0.264328	0.339047	0.255292	0.141333	0	0.0913413	0.245629	0.340209	0.322821	0	0.0462412	-0.011184	-0.0279582	-0.00748933	0.0466315		0.0646525	0.299281	-0.0881963	0.25694		0.133169	0.179452	0.0646525
AL6M_BN1090_HPLC4_T1days_MS_rep1Q1-27.csv	P14148	60S ribosomal protein L7	FGIICMEDLIHEIYTVGKR	2294.17	4	26.2	574.299436068 574.548724391 574.799435998 575.048930014 575.300612136	174726.921875 223519.100155 178713.06419 106693.085608 55613.6807698	F6XI62|P14148|Q5M9N8|Q3TK73|Q3UBI6	1	0.0462412	C103N26O29H164S2	2293.16	29	0.264328	0.339047	0.255292	0.141333	0	0.0913413	0.245629	0.340209	0.322821	0	0.0462412	-0.00874922	-0.0120984	0.00611699	0.0147306		0.0505775	0.129509	0.0720353	0.081166		0.0833218	0.0333539	0.0505775
AL6M_BN1090_HPLC8_T1days_MS_rep1Q1-27.csv	P14148	60S ribosomal protein L7	ASINMLR	804.44	2	9.85	402.72410149 403.227220968 403.734600302 404.237637532	7772.92773438 14702.193419 6372.13977646 13311.322393	F6XI62|P14148|Q5M9N8|Q3TK73|Q3UBI6	1	0.0462412	C33N11O10H61S1	803.432	13	0.617823	0.262694	0.0950978	0.0243853	0	0.343868	0.363013	0.208167	0.0849527	0	0.0462412	-0.433449	0.0860413	0.0560491	0.291359		1.58219	0.857679	0.495708	4.81048		1.93652	1.96851	1.58219
AL7M_BN1090_HPLC2_T2days_MS_rep2Q1-27.csv	P14148	60S ribosomal protein L7	IALTDNSLIAR	1186.68	1	14.28	1186.67465701 1187.68132926 1188.67783553 1189.68010116 1190.71144757	9397.78710938 7459.00455904 4087.8918457 1788.54279119 985.21958686	F6XI62|P14148|Q5M9N8|Q3UBI6|Q3TK73	2	0.0502649	C51N15O17H91S0	1185.67	20	0.516651	0.329355	0.121286	0.0327082	0	0.201665	0.34209	0.290827	0.165418	0	0.0502649	-0.103257	-0.00124444	0.058534	0.045967		0.327814	Value -0.0977166642864 was not used due to low maximum possible change	0.34525	0.346374		0.339813	0.0104063	0.327814
AL7M_BN1090_HPLC2_T2days_MS_rep2Q1-27.csv	P14148	60S ribosomal protein L7	IALTDNSLIAR	1186.68	2	14.28	593.842512957 594.343756675 594.845034772 595.345377193 595.849517618	699288.0 519057.577393 240862.293106 93158.3665178 27490.2804039	F6XI62|P14148|Q5M9N8|Q3UBI6|Q3TK73	2	0.0502649	C51N15O17H91S0	1185.67	20	0.516651	0.329355	0.121286	0.0327082	0	0.201665	0.34209	0.290827	0.165418	0	0.0502649	-0.0661851	0.00501072	0.033872	0.0273023		0.210121	Value 0.393455695958 was not used due to low maximum possible change	0.199787	0.20573		0.205213	0.00518661	0.210121
AL7M_BN1090_HPLC2_T2days_MS_rep2Q1-27.csv	P14148	60S ribosomal protein L7	IALTDNSLIAR	1186.68	3	14.28	396.230787408 396.565198614 396.897684288 397.232476808	55879.6601562 41244.1539282 16835.5415521 8145.00350987	F6XI62|P14148|Q5M9N8|Q3UBI6|Q3TK73	2	0.0502649	C51N15O17H91S0	1185.67	20	0.516651	0.329355	0.121286	0.0327082	0	0.201665	0.34209	0.290827	0.165418	0	0.0502649	-0.0590124	0.00842321	0.0165922	0.033997		0.18735	Value 0.661413404904 was not used due to low maximum possible change	0.0978653	0.256177		0.180464	0.07938	0.18735
AL7M_BN1090_HPLC2_T2days_MS_rep2Q1-27.csv	P14148	60S ribosomal protein L7	FGIICMEDLIHEIYTVGK	2138.07	2	27.17	1069.5417496 1070.04304769 1070.54494433 1071.0459245 1071.54667844	15307.8232422 18182.611444 15988.8943774 9902.51686543 5961.15982676	F6XI62|P14148|Q5M9N8|Q3UBI6|Q3TK73	2	0.0502649	C97N22O28H152S2	2137.06	26	0.284282	0.341042	0.244803	0.129873	0	0.0988183	0.254571	0.338272	0.308339	0	0.0502649	-0.0264961	-0.0348435	0.024453	0.0368866		0.142864	0.402952	0.261616	0.206687		0.25353	0.110806	0.142864
AL7M_BN1090_HPLC2_T2days_MS_rep2Q1-27.csv	P14148	60S ribosomal protein L7	FGIICMEDLIHEIYTVGK	2138.07	3	27.17	713.363527733 713.697444376 714.031354288 714.365426221 714.699262042	237737.71875 317975.66703 250808.042565 156880.804669 83056.7651052	F6XI62|P14148|Q5M9N8|Q3UBI6|Q3TK73	2	0.0502649	C97N22O28H152S2	2137.06	26	0.284282	0.341042	0.244803	0.129873	0	0.0988183	0.254571	0.338272	0.308339	0	0.0502649	-0.0375134	-0.0109867	0.0155332	0.032967		0.202268	0.127057	0.166185	0.184724		0.170059	0.0322317	0.202268
AL7M_BN1090_HPLC3_T2days_MS_rep2Q1-27.csv	P14148	60S ribosomal protein L7	FKEANNFLWPFK	1540.8	2	18.6	770.896164757 771.398802969 771.902519549 772.403742476 772.907484362	9126.90917969 11848.3245122 7552.53887149 13284.4495455 45817.0310283	F6XI62|P14148|Q5M9N8|Q3TK73|Q3UBI6	2	0.0502649	C77N17O17H105S0	1539.79	15	0.390199	0.364256	0.181714	0.063831	0	0.195913	0.338468	0.294106	0.171513	0	0.0502649	-0.171916	-0.0808863	-0.00108414	0.253886		0.884858	Value 3.13659762246 was not used due to low maximum possible change	-0.00964611	2.35774		1.07765	1.19541	0.884858
AL7M_BN1090_HPLC3_T2days_MS_rep2Q1-27.csv	P14148	60S ribosomal protein L7	FKEANNFLWPFK	1540.8	3	18.6	514.272029086 514.604138697 514.936583157 515.274322621 515.607004068	19807.8261719 15559.4315191 10061.4250143 9383.64115104 3049.49475369	F6XI62|P14148|Q5M9N8|Q3TK73|Q3UBI6	2	0.0502649	C77N17O17H105S0	1539.79	15	0.390199	0.364256	0.181714	0.063831	0	0.195913	0.338468	0.294106	0.171513	0	0.0502649	-0.0288234	-0.0803888	0.00184729	0.107365		0.148356	Value 3.11730523544 was not used due to low maximum possible change	0.0164361	0.997055		0.387282	0.532182	0.148356
AL7M_BN1090_HPLC4_T2days_MS_rep1Q1-27.csv	P14148	60S ribosomal protein L7	FGIICMEDLIHEIYTVGKR	2294.17	2	26.2	1147.58645476 1148.09692649 1148.58425872 1149.08566999 1149.58757042	2686.28881836 2499.82594687 2991.6851553 2438.0463652 2291.27119752	F6XI62|P14148|Q5M9N8|Q3TK73|Q3UBI6	2	0.0502649	C103N26O29H164S2	2293.16	29	0.264328	0.339047	0.255292	0.141333	0	0.083966	0.236616	0.341982	0.337436	0	0.0502649	-0.0112827	-0.103566	0.0265208	0.0883283		0.062556	1.01108	0.305928	0.450417		0.457496	0.402269	0.062556
AL7M_BN1090_HPLC4_T2days_MS_rep1Q1-27.csv	P14148	60S ribosomal protein L7	FGIICMEDLIHEIYTVGKR	2294.17	3	26.2	765.400116782 765.728537594 766.067286234 766.400412536 766.725806352	7394.41845703 4532.74407486 3903.58032151 5575.16799338 2803.61535047	F6XI62|P14148|Q5M9N8|Q3TK73|Q3UBI6	2	0.0502649	C103N26O29H164S2	2293.16	29	0.264328	0.339047	0.255292	0.141333	0	0.083966	0.236616	0.341982	0.337436	0	0.0502649	0.0811103	-0.127295	-0.0729324	0.119117		-0.449708	1.24274	-0.841305	0.60742		0.139786	0.956596	-0.449708
AL7M_BN1090_HPLC8_T2days_MS_repQ1-.csv	P14148	60S ribosomal protein L7	ASINMLR	804.44	2	9.85	402.727581611 403.232095403 403.726192307 404.231694169	8793.33007812 18463.1640477 6390.76820324 12129.1798235	F6XI62|P14148|Q5M9N8|Q3TK73|Q3UBI6	2	0.0502649	C33N11O10H61S1	803.432	13	0.617823	0.262694	0.0950978	0.0243853	0	0.326882	0.363964	0.217402	0.0917527	0	0.0502649	-0.42573	0.140639	0.0445104	0.24058		1.46329	1.38876	0.363932	3.57117		1.69679	1.3465	1.46329
AL7M_BN1090_HPLC8_T2days_MS_repQ1-.csv	P14148	60S ribosomal protein L7	IVEPYIAWGYPNLK	1662.89	3	20.48	554.963133625 555.297378147 555.6308693 555.967637586 556.302334749	9492.18554688 10223.2826879 6243.71721217 5136.87237344 25938.6970883	F6XI62|P14148|Q5M9N8|Q3TK73|Q3UBI6	2	0.0502649	C82N17O20H119S0	1661.88	19	0.367938	0.364962	0.194178	0.0729216	0	0.15747	0.314596	0.315672	0.212262	0	0.0502649	-0.0626844	-0.0361975	0.00660983	0.0922721		0.297833	0.718687	0.0544047	0.662206		0.433283	0.313983	0.297833
AL8M_BN1090_HPLC8_T2days_MS_rep2Q1-27.csv	P14148	60S ribosomal protein L7	IVEPYIAWGYPNLK	1662.89	2	20.37	831.947407923 832.442848805 832.953253029 833.447554987 833.953927917	4954.07617188 5411.1730764 3507.07761863 4533.82061522 3007.63217517	F6XI62|P14148|Q5M9N8|Q3TK73|Q3UBI6	2	0.0504452	C82N17O20H119S0	1661.88	19	0.367938	0.364962	0.194178	0.0729216	0	0.157014	0.314282	0.31592	0.212784	0	0.0504452	-0.0987847	-0.0709749	-0.00363985	0.173399		0.468343	1.40045	-0.0298982	1.23979		0.769669	0.670571	0.468343
AL8M_BN1090_HPLC8_T2days_MS_rep2Q1-27.csv	P14148	60S ribosomal protein L7	IVEPYIAWGYPNLK	1662.89	3	20.37	554.973785836 555.303972771 555.633581617 555.96719858 556.301119726	45142.5273438 33329.8619483 16230.7657421 8939.98916987 24556.4092779	F6XI62|P14148|Q5M9N8|Q3TK73|Q3UBI6	2	0.0504452	C82N17O20H119S0	1661.88	19	0.367938	0.364962	0.194178	0.0729216	0	0.157014	0.314282	0.31592	0.212784	0	0.0504452	0.0676192	-0.0433792	-0.0375758	0.0133358		-0.320586	0.855941	-0.308653	0.0953496		0.0805129	0.551918	-0.320586
AL9M_BN1090_HPLC1_T4days_MS_rep1Q1-27.csv	P14148	60S ribosomal protein L7	SVNELIYKR	1121.63	3	8.18	374.548612601 374.882907639 375.21854408 375.551397769 375.884767846	80137.7421875 58694.2872323 38734.8230735 11911.0550407 6656.18908767	F6XI62|P14148|Q5M9N8|Q3TK73|Q3UBI6	4	0.0464662	C50N14O15H84S0	1120.62	14	0.526781	0.327111	0.11607	0.0300372	0	0.281902	0.367433	0.242503	0.108163	0	0.0464662	-0.103841	-0.0173428	0.0883588	0.0328253		0.424051	-0.430113	0.698863	0.42016		0.27824	0.489929	0.424051
AL9M_BN1090_HPLC2_T4days_MS_rep2Q1-27.csv	P14148	60S ribosomal protein L7	IALTDNSLIAR	1186.68	1	14.28	1186.6741499 1187.67836389 1188.6789834 1189.68335798 1190.70148407	16366.7851562 15407.2021484 8704.53613447 4229.59580938 1999.12332243	F6XI62|P14148|Q5M9N8|Q3UBI6|Q3TK73	4	0.0464662	C51N15O17H91S0	1185.67	20	0.516651	0.329355	0.121286	0.0327082	0	0.215901	0.348119	0.282305	0.153676	0	0.0464662	-0.15057	0.0152629	0.0734109	0.0618964		0.500648	Value 0.813418199068 was not used due to low maximum possible change	0.455914	0.511678		0.489414	0.0295308	0.500648
AL9M_BN1090_HPLC2_T4days_MS_rep2Q1-27.csv	P14148	60S ribosomal protein L7	IALTDNSLIAR	1186.68	2	14.28	593.841029435 594.342522163 594.844735697 595.343565613 595.847270602	519225.03125 476596.782401 254998.252286 114410.97286 32435.2946532	F6XI62|P14148|Q5M9N8|Q3UBI6|Q3TK73	4	0.0464662	C51N15O17H91S0	1185.67	20	0.516651	0.329355	0.121286	0.0327082	0	0.215901	0.348119	0.282305	0.153676	0	0.0464662	-0.136331	0.0197414	0.0654942	0.0510951		0.453302	Value 1.05209648284 was not used due to low maximum possible change	0.406748	0.422387		0.427479	0.0236909	0.453302
AL9M_BN1090_HPLC2_T4days_MS_rep2Q1-27.csv	P14148	60S ribosomal protein L7	IALTDNSLIAR	1186.68	3	14.28	396.227343188 396.563980418 396.900568576 397.233709022 397.568339555	27553.9648438 28876.7619685 17119.2475033 9102.43388931 3382.45109499	F6XI62|P14148|Q5M9N8|Q3UBI6|Q3TK73	4	0.0464662	C51N15O17H91S0	1185.67	20	0.516651	0.329355	0.121286	0.0327082	0	0.215901	0.348119	0.282305	0.153676	0	0.0464662	-0.183279	0.0200212	0.0858373	0.0774209		0.609407	Value 1.06701163387 was not used due to low maximum possible change	0.533088	0.640014		0.59417	0.0550675	0.609407
AL9M_BN1090_HPLC2_T4days_MS_rep2Q1-27.csv	P14148	60S ribosomal protein L7	FGIICMEDLIHEIYTVGK	2138.07	2	27.17	1069.54141983 1070.04254767 1070.54016818 1071.04445539 1071.54495405	5384.43603516 6373.98451828 6113.06893653 4480.26690094 2982.75987053	F6XI62|P14148|Q5M9N8|Q3UBI6|Q3TK73	4	0.0464662	C97N22O28H152S2	2137.06	26	0.284282	0.341042	0.244803	0.129873	0	0.106428	0.262563	0.335634	0.295375	0	0.0464662	-0.0433869	-0.0558746	0.0286913	0.0705702		0.243946	0.711974	0.315875	0.426401		0.424549	0.205786	0.243946
AL9M_BN1090_HPLC2_T4days_MS_rep2Q1-27.csv	P14148	60S ribosomal protein L7	FGIICMEDLIHEIYTVGK	2138.07	3	27.17	713.360788095 713.694736225 714.028647058 714.36326323 714.697367303	98948.3046875 140293.169358 121662.539245 81368.56689 46539.9109363	F6XI62|P14148|Q5M9N8|Q3UBI6|Q3TK73	4	0.0464662	C97N22O28H152S2	2137.06	26	0.284282	0.341042	0.244803	0.129873	0	0.106428	0.262563	0.335634	0.295375	0	0.0464662	-0.0605554	-0.0238319	0.0302824	0.0541049		0.340477	0.303675	0.333392	0.326914		0.326114	0.0159522	0.340477
AL9M_BN1090_HPLC3_T4days_MS_rep1Q1-27.csv	P14148	60S ribosomal protein L7	FKEANNFLWPFK	1540.8	2	18.6	770.902197472 771.401097306 771.903918763 772.403060549 772.90551713	32719.7011719 36177.9293719 24973.0946217 60505.1634929 28825.578917	F6XI62|P14148|Q5M9N8|Q3TK73|Q3UBI6	4	0.0464662	C77N17O17H105S0	1539.79	15	0.390199	0.364256	0.181714	0.063831	0	0.206105	0.343104	0.288065	0.162726	0	0.0464662	-0.178251	-0.129907	-0.019946	0.328103		0.96826	Value 6.14165319388 was not used due to low maximum possible change	-0.187549	3.3177		1.36614	1.78617	0.96826
AL9M_BN1090_HPLC3_T4days_MS_rep1Q1-27.csv	P14148	60S ribosomal protein L7	FKEANNFLWPFK	1540.8	3	18.6	514.269187837 514.602844906 514.937341545 515.272079507 515.606831999	84166.515625 84586.3063956 52119.5052621 27430.5974087 9479.27813625	F6XI62|P14148|Q5M9N8|Q3TK73|Q3UBI6	4	0.0464662	C77N17O17H105S0	1539.79	15	0.390199	0.364256	0.181714	0.063831	0	0.206105	0.343104	0.288065	0.162726	0	0.0464662	-0.0512317	-0.0235984	0.0281888	0.0466413		0.278292	Value 1.1156745737 was not used due to low maximum possible change	0.265056	0.471626		0.338324	0.115632	0.278292
AL9M_BN1090_HPLC4_T4days_MS_rep1Q1-27.csv	P14148	60S ribosomal protein L7	FGIICMEDLIHEIYTVGKR	2294.17	2	26.2	1147.59232938 1148.09387927 1148.59530081 1149.09711656 1149.59856938	37594.6992188 60796.3710723 67961.4458112 57813.2205222 45142.2900949	F6XI62|P14148|Q5M9N8|Q3TK73|Q3UBI6	4	0.0464662	C103N26O29H164S2	2293.16	29	0.264328	0.339047	0.255292	0.141333	0	0.0909094	0.24512	0.340325	0.323646	0	0.0464662	-0.0966185	-0.0678353	0.0478826	0.116571		0.557141	0.722213	0.56311	0.639401		0.620466	0.0774829	0.557141
AL9M_BN1090_HPLC4_T4days_MS_rep1Q1-27.csv	P14148	60S ribosomal protein L7	FGIICMEDLIHEIYTVGKR	2294.17	3	26.2	765.397128677 765.729912423 766.064757061 766.399625631 766.734078931	73322.765625 100218.167099 91623.079747 86415.4652328 57908.0359134	F6XI62|P14148|Q5M9N8|Q3TK73|Q3UBI6	4	0.0464662	C103N26O29H164S2	2293.16	29	0.264328	0.339047	0.255292	0.141333	0	0.0909094	0.24512	0.340325	0.323646	0	0.0464662	-0.0557754	-0.0539957	0.00531183	0.104459		0.321623	0.574869	0.0624682	0.572967		0.382982	0.244547	0.321623
AL9M_BN1090_HPLC4_T4days_MS_rep1Q1-27.csv	P14148	60S ribosomal protein L7	FGIICMEDLIHEIYTVGKR	2294.17	4	26.2	574.300903812 574.54872704 574.800271912 575.049866962 575.302029804	92472.5859375 122163.080283 116216.967856 81099.3697479 48602.5502524	F6XI62|P14148|Q5M9N8|Q3TK73|Q3UBI6	4	0.0464662	C103N26O29H164S2	2293.16	29	0.264328	0.339047	0.255292	0.141333	0	0.0909094	0.24512	0.340325	0.323646	0	0.0464662	-0.0398537	-0.0425001	0.0268205	0.0555333		0.229812	0.45248	0.315415	0.304604		0.325578	0.0927692	0.229812
AL9M_BN1090_HPLC8_T4days_MS_repQ1-.csv	P14148	60S ribosomal protein L7	ASINMLR	804.44	2	9.85	402.723423115 403.22456996 403.733088948 404.230635297	21688.0019531 28872.3325 17977.5717837 25864.4848802	F6XI62|P14148|Q5M9N8|Q3TK73|Q3UBI6	4	0.0464662	C33N11O10H61S1	803.432	13	0.617823	0.262694	0.0950978	0.0243853	0	0.342894	0.363088	0.20869	0.0853275	0	0.0464662	-0.388083	0.0431491	0.0953378	0.249596		1.41158	0.429797	0.839301	4.09562		1.69407	1.65088	1.41158
AL9M_BN1090_HPLC8_T4days_MS_repQ1-.csv	P14148	60S ribosomal protein L7	IVEPYIAWGYPNLK	1662.89	3	20.48	554.966286154 555.297634314 555.631353187 555.96843923 556.306227468	6776.65771484 7101.87467368 4337.34050905 3976.95502675 5583.97029549	F6XI62|P14148|Q5M9N8|Q3TK73|Q3UBI6	4	0.0464662	C82N17O20H119S0	1661.88	19	0.367938	0.364962	0.194178	0.0729216	0	0.167429	0.321143	0.310181	0.201247	0	0.0464662	-0.0625846	-0.0449545	0.0012606	0.106278		0.312128	1.02591	0.010867	0.828195		0.544276	0.465833	0.312128
HPLC2M_BN1090_AL10_T4days_MS_rep1Q1-27.csv	P14148	60S ribosomal protein L7	IALTDNSLIAR	1186.68	1	14.53	1186.68385853 1187.68109809 1188.68644581 1189.68804851	10844.1582031 8728.15673985 4946.42236328 2153.03722979	P14148|Q5M9N8|Q3UBI6|F6XI62|Q3TK73	4	0.0469529	C51N15O17H91S0	1185.67	20	0.516651	0.329355	0.121286	0.0327082	0	0.214016	0.347372	0.283437	0.155175	0	0.0469529	-0.110073	-0.00211149	0.0641692	0.0480152		0.363715	Value -0.117190840687 was not used due to low maximum possible change	0.395737	0.392068		0.38384	0.0175251	0.363715
HPLC2M_BN1090_AL10_T4days_MS_rep1Q1-27.csv	P14148	60S ribosomal protein L7	IALTDNSLIAR	1186.68	2	14.53	593.843950221 594.345249056 594.847070772 595.346775843 595.854834362	650486.4375 528808.953624 272231.803764 117992.993074 37089.968559	P14148|Q5M9N8|Q3UBI6|F6XI62|Q3TK73	4	0.0469529	C51N15O17H91S0	1185.67	20	0.516651	0.329355	0.121286	0.0327082	0	0.214016	0.347372	0.283437	0.155175	0	0.0469529	-0.102202	0.00756927	0.0521629	0.0424695		0.337706	Value 0.420105362652 was not used due to low maximum possible change	0.321693	0.346784		0.335394	0.0127044	0.337706
HPLC2M_BN1090_AL10_T4days_MS_rep1Q1-27.csv	P14148	60S ribosomal protein L7	IALTDNSLIAR	1186.68	3	14.53	396.232161903 396.565313078 396.898338843 397.23211845	16518.7539062 11274.9912109 6788.33056641 6433.87416233	P14148|Q5M9N8|Q3UBI6|F6XI62|Q3TK73	4	0.0469529	C51N15O17H91S0	1185.67	20	0.516651	0.329355	0.121286	0.0327082	0	0.214016	0.347372	0.283437	0.155175	0	0.0469529	-0.113911	-0.0544618	0.0442185	0.124155		0.376397	Value -3.0227104832 was not used due to low maximum possible change	0.272699	1.01378		0.554293	0.401293	0.376397
HPLC2M_BN1090_AL10_T4days_MS_rep1Q1-27.csv	P14148	60S ribosomal protein L7	TTHFVEGGDAGNREDQINR	2115.98	2	6.9	1058.48739097 1058.99216357 1059.49136912 1060.00323782 1060.50723636	1324.20202637 1746.58569336 1508.29441519 793.837741069 671.25521042	P14148|Q5M9N8|Q3UBI6|F6XI62|Q3TK73	4	0.0469529	C86N30O33H134S0	2114.97	40	0.329844	0.359787	0.216692	0.0936768	0	0.0735818	0.225311	0.345927	0.35518	0	0.0469529	-0.0833856	-0.0347148	0.0640292	0.0540711		0.325391	0.258149	0.49545	0.20677		0.32144	0.125764	0.325391
HPLC2M_BN1090_AL10_T4days_MS_rep1Q1-27.csv	P14148	60S ribosomal protein L7	TTHFVEGGDAGNREDQINR	2115.98	3	6.9	705.994066044 706.333421831 706.663717311 706.998619382 707.327855819	8450.50292969 12269.9322937 8076.31564098 5448.23257275 5334.05957031	P14148|Q5M9N8|Q3UBI6|F6XI62|Q3TK73	4	0.0469529	C86N30O33H134S0	2114.97	40	0.329844	0.359787	0.216692	0.0936768	0	0.0735818	0.225311	0.345927	0.35518	0	0.0469529	-0.0830779	-0.00148807	0.019147	0.065419		0.324191	0.0110657	0.148157	0.250165		0.183395	0.135672	0.324191
HPLC2M_BN1090_AL10_T4days_MS_rep1Q1-27.csv	P14148	60S ribosomal protein L7	TTHFVEGGDAGNREDQINR	2115.98	4	6.9	529.748182997 529.997878872 530.250066322 530.50119704 530.75268985	56058.8789062 69364.2138942 59645.294298 34894.0916882 24043.8967308	P14148|Q5M9N8|Q3UBI6|F6XI62|Q3TK73	4	0.0469529	C86N30O33H134S0	2114.97	40	0.329844	0.359787	0.216692	0.0936768	0	0.0735818	0.225311	0.345927	0.35518	0	0.0469529	-0.0749876	-0.0444411	0.0544689	0.0649598		0.29262	0.330477	0.421473	0.248409		0.323245	0.0735741	0.29262
HPLC2M_BN1090_AL11_T4days_MS_rep1Q1-27.csv	P14148	60S ribosomal protein L7	IALTDNSLIAR	1186.68	1	14.53	1186.68256815 1187.68245357 1188.69007155 1189.69868349	11229.2871094 9403.90381063 4940.423316 2637.99121094	P14148|Q5M9N8|Q3UBI6|F6XI62|Q3TK73	4	0.0486605	C51N15O17H91S0	1185.67	20	0.516651	0.329355	0.121286	0.0327082	0	0.207546	0.344691	0.287316	0.160447	0	0.0486605	-0.118613	0.0039799	0.0538341	0.0607991		0.38373	Value 0.259503134344 was not used due to low maximum possible change	0.324244	0.475963		0.394646	0.0764458	0.38373
HPLC2M_BN1090_AL11_T4days_MS_rep1Q1-27.csv	P14148	60S ribosomal protein L7	IALTDNSLIAR	1186.68	2	14.53	593.846311927 594.347907617 594.850720611 595.347187667 595.863502646	573425.75 482037.698393 261120.906164 129124.661434 39471.5731254	P14148|Q5M9N8|Q3UBI6|F6XI62|Q3TK73	4	0.0486605	C51N15O17H91S0	1185.67	20	0.516651	0.329355	0.121286	0.0327082	0	0.207546	0.344691	0.287316	0.160447	0	0.0486605	-0.120011	0.00407181	0.0593318	0.0566076		0.388253	Value 0.265496325265 was not used due to low maximum possible change	0.357357	0.44315		0.396253	0.0434522	0.388253
HPLC2M_BN1090_AL11_T4days_MS_rep1Q1-27.csv	P14148	60S ribosomal protein L7	IALTDNSLIAR	1186.68	3	14.53	396.2337599 396.56632649 396.904459855 397.232108444	32212.84375 25999.9726562 16308.3050766 10814.6865234	P14148|Q5M9N8|Q3UBI6|F6XI62|Q3TK73	4	0.0486605	C51N15O17H91S0	1185.67	20	0.516651	0.329355	0.121286	0.0327082	0	0.207546	0.344691	0.287316	0.160447	0	0.0486605	-0.139168	-0.0246763	0.0698213	0.0940227		0.450227	Value -1.60898322277 was not used due to low maximum possible change	0.420536	0.736052		0.535605	0.174226	0.450227
HPLC2M_BN1090_AL11_T4days_MS_rep1Q1-27.csv	P14148	60S ribosomal protein L7	TTHFVEGGDAGNREDQINR	2115.98	2	6.9	1058.48649509 1058.99115665 1059.49249656 1059.99501713 1060.49892508	2289.40576172 2880.96093491 2133.37768555 1619.54448645 1294.61407296	P14148|Q5M9N8|Q3UBI6|F6XI62|Q3TK73	4	0.0486605	C86N30O33H134S0	2114.97	40	0.329844	0.359787	0.216692	0.0936768	0	0.0701911	0.220219	0.346116	0.363474	0	0.0486605	-0.0732789	-0.0369281	0.0223874	0.0878196		0.282218	0.264588	0.172977	0.325502		0.261321	0.0642164	0.282218
HPLC2M_BN1090_AL11_T4days_MS_rep1Q1-27.csv	P14148	60S ribosomal protein L7	TTHFVEGGDAGNREDQINR	2115.98	3	6.9	705.994442993 706.331538631 706.6644438 706.998326781	16030.5830078 23607.0998516 17796.3284071 11519.4053742	P14148|Q5M9N8|Q3UBI6|F6XI62|Q3TK73	4	0.0486605	C86N30O33H134S0	2114.97	40	0.329844	0.359787	0.216692	0.0936768	0	0.0701911	0.220219	0.346116	0.363474	0	0.0486605	-0.0973599	-0.0174237	0.0413997	0.0733839		0.374961	0.12484	0.319877	0.271996		0.272919	0.107309	0.374961
HPLC2M_BN1090_AL11_T4days_MS_rep1Q1-27.csv	P14148	60S ribosomal protein L7	TTHFVEGGDAGNREDQINR	2115.98	4	6.9	529.748285568 529.997842021 530.250529821 530.500475806 530.751947988	99976.0546875 120987.940241 106579.524725 67397.6321159 42970.092006	P14148|Q5M9N8|Q3UBI6|F6XI62|Q3TK73	4	0.0486605	C86N30O33H134S0	2114.97	40	0.329844	0.359787	0.216692	0.0936768	0	0.0701911	0.220219	0.346116	0.363474	0	0.0486605	-0.0767025	-0.0534425	0.0531694	0.0769755		0.295404	0.382913	0.410816	0.285309		0.34361	0.0626744	0.295404
HPLC2M_BN1090_AL13_T8days_MS_rep2Q1-27.csv	P14148	60S ribosomal protein L7	IALTDNSLIAR	1186.68	1	14.53	1186.67684369 1187.68106383 1188.68245263 1189.68565525 1190.692903	4971.38623047 5052.60878109 3169.08523837 1743.02256728 1071.38596222	P14148|Q5M9N8|Q3UBI6|F6XI62|Q3TK73	8	0.045954	C51N15O17H91S0	1185.67	20	0.516651	0.329355	0.121286	0.0327082	0	0.217904	0.348895	0.281101	0.1521	0	0.045954	-0.183807	0.00892691	0.0908901	0.0839904		0.615261	Value 0.456850078643 was not used due to low maximum possible change	0.568722	0.703485		0.629156	0.0684475	0.615261
HPLC2M_BN1090_AL13_T8days_MS_rep2Q1-27.csv	P14148	60S ribosomal protein L7	IALTDNSLIAR	1186.68	2	14.53	593.843528646 594.345518129 594.848046392 595.348186098 595.850887577	351870.625 352178.486094 222686.084775 106569.752669 41691.8059585	P14148|Q5M9N8|Q3UBI6|F6XI62|Q3TK73	8	0.045954	C51N15O17H91S0	1185.67	20	0.516651	0.329355	0.121286	0.0327082	0	0.217904	0.348895	0.281101	0.1521	0	0.045954	-0.176122	0.0114726	0.0942225	0.0704266		0.589535	Value 0.58712809959 was not used due to low maximum possible change	0.589573	0.589878		0.589662	0.000187732	0.589535
HPLC2M_BN1090_AL13_T8days_MS_rep2Q1-27.csv	P14148	60S ribosomal protein L7	IALTDNSLIAR	1186.68	3	14.53	396.233282579 396.565073164 396.902640438 397.231934479	19628.6035156 16914.046875 10974.6210938 8104.44970703	P14148|Q5M9N8|Q3UBI6|F6XI62|Q3TK73	8	0.045954	C51N15O17H91S0	1185.67	20	0.516651	0.329355	0.121286	0.0327082	0	0.217904	0.348895	0.281101	0.1521	0	0.045954	-0.163756	-0.025264	0.0760221	0.112998		0.548145	Value -1.2929289685 was not used due to low maximum possible change	0.475689	0.946449		0.656761	0.253479	0.548145
HPLC2M_BN1090_AL13_T8days_MS_rep2Q1-27.csv	P14148	60S ribosomal protein L7	TTHFVEGGDAGNREDQINR	2115.98	3	6.9	705.990931336 706.337215322 706.664929141 706.995033747	2756.70727539 8794.92218716 3972.17934632 2985.0847442	P14148|Q5M9N8|Q3UBI6|F6XI62|Q3TK73	8	0.045954	C86N30O33H134S0	2114.97	40	0.329844	0.359787	0.216692	0.0936768	0	0.075657	0.22834	0.345735	0.350268	0	0.045954	-0.180904	0.115386	-0.00208313	0.0676016		0.711698	-0.877815	-0.016143	0.26346		0.0203	0.669601	0.711698
HPLC2M_BN1090_AL13_T8days_MS_rep2Q1-27.csv	P14148	60S ribosomal protein L7	TTHFVEGGDAGNREDQINR	2115.98	4	6.9	529.749358597 529.99688678 530.253472237 530.501253248 530.754961648	22788.3886719 27732.6660946 34614.6024807 20163.3129933 17901.8357246	P14148|Q5M9N8|Q3UBI6|F6XI62|Q3TK73	8	0.045954	C86N30O33H134S0	2114.97	40	0.329844	0.359787	0.216692	0.0936768	0	0.075657	0.22834	0.345735	0.350268	0	0.045954	-0.113428	-0.096416	0.112035	0.0978095		0.446238	0.733498	0.868197	0.381188		0.60728	0.231704	0.446238
HPLC2M_BN1090_AL14_T8days_MS_rep2Q1-27.csv	P14148	60S ribosomal protein L7	IALTDNSLIAR	1186.68	2	14.53	593.845293366 594.345541032 594.849217033 595.347444356 595.854712287	304985.15625 308691.052459 192214.504533 94993.8425785 29593.0703925	P14148|Q5M9N8|Q3UBI6|F6XI62|Q3TK73	8	0.0457308	C51N15O17H91S0	1185.67	20	0.516651	0.329355	0.121286	0.0327082	0	0.218784	0.34923	0.280572	0.151414	0	0.0457308	-0.178111	0.0132986	0.0920758	0.0727369		0.597956	Value 0.669092720573 was not used due to low maximum possible change	0.578055	0.612749		0.596253	0.0174094	0.597956
HPLC2M_BN1090_AL14_T8days_MS_rep2Q1-27.csv	P14148	60S ribosomal protein L7	IALTDNSLIAR	1186.68	3	14.53	396.23354936 396.567589014 396.904588464 397.23342161 397.569266839	17722.8183594 15140.4585529 9670.97415584 6907.48314331 1785.10726935	P14148|Q5M9N8|Q3UBI6|F6XI62|Q3TK73	8	0.0457308	C51N15O17H91S0	1185.67	20	0.516651	0.329355	0.121286	0.0327082	0	0.218784	0.34923	0.280572	0.151414	0	0.0457308	-0.158192	-0.0231264	0.0743173	0.107001		0.531084	Value -1.16355831579 was not used due to low maximum possible change	0.466567	0.901399		0.633017	0.234654	0.531084
HPLC2M_BN1090_AL14_T8days_MS_rep2Q1-27.csv	P14148	60S ribosomal protein L7	TTHFVEGGDAGNREDQINR	2115.98	2	6.9	1058.49320764 1058.99101173 1059.49555167 1059.99839843 1060.50038241	4877.55224609 6667.7182832 6927.38447835 5142.55728783 4129.87090624	P14148|Q5M9N8|Q3UBI6|F6XI62|Q3TK73	8	0.0457308	C86N30O33H134S0	2114.97	40	0.329844	0.359787	0.216692	0.0936768	0	0.0761304	0.229022	0.345684	0.349164	0	0.0457308	-0.123301	-0.0774383	0.0766518	0.124088		0.485986	0.592195	0.594239	0.485691		0.539528	0.0620008	0.485986
HPLC2M_BN1090_AL14_T8days_MS_rep2Q1-27.csv	P14148	60S ribosomal protein L7	TTHFVEGGDAGNREDQINR	2115.98	3	6.9	705.994297234 706.333388713 706.66535324 706.999149836 707.332862356	21256.3183594 38842.5391243 29433.7269546 23689.9929954 20949.3770883	P14148|Q5M9N8|Q3UBI6|F6XI62|Q3TK73	8	0.0457308	C86N30O33H134S0	2114.97	40	0.329844	0.359787	0.216692	0.0936768	0	0.0761304	0.229022	0.345684	0.349164	0	0.0457308	-0.142105	-0.0167232	0.043271	0.115557		0.560099	0.127887	0.335457	0.452301		0.368936	0.185039	0.560099
HPLC2M_BN1090_AL14_T8days_MS_rep2Q1-27.csv	P14148	60S ribosomal protein L7	TTHFVEGGDAGNREDQINR	2115.98	4	6.9	529.748865757 529.998644869 530.250906077 530.500785636 530.753060392	129946.882812 181009.214086 190507.340804 133848.78568 93903.9720376	P14148|Q5M9N8|Q3UBI6|F6XI62|Q3TK73	8	0.0457308	C86N30O33H134S0	2114.97	40	0.329844	0.359787	0.216692	0.0936768	0	0.0761304	0.229022	0.345684	0.349164	0	0.0457308	-0.125304	-0.074873	0.0831718	0.117005		0.493879	0.572577	0.644785	0.457969		0.542302	0.0834191	0.493879
HPLC2M_BN1090_AL16_T16days_MS_rep1Q1-27.csv	P14148	60S ribosomal protein L7	IALTDNSLIAR	1186.68	1	14.53	1186.67729311 1187.68075368 1188.68680332 1189.69348949 1190.69166644	11636.9960938 14477.443156 10472.0639962 5876.67590943 2847.98052022	P14148|Q5M9N8|Q3UBI6|F6XI62|Q3TK73	16	0.0453713	C51N15O17H91S0	1185.67	20	0.516651	0.329355	0.121286	0.0327082	0	0.220209	0.349767	0.279714	0.15031	0	0.0453713	-0.242602	0.0115864	0.125329	0.105686		0.818379	Value 0.567632798533 was not used due to low maximum possible change	0.791078	0.89868		0.836046	0.0559341	0.818379
HPLC2M_BN1090_AL16_T16days_MS_rep1Q1-27.csv	P14148	60S ribosomal protein L7	IALTDNSLIAR	1186.68	2	14.53	593.842655979 594.345094444 594.847364272 595.347979398 595.851579615	752631.5 951133.719197 702077.240319 377264.519729 130018.450773	P14148|Q5M9N8|Q3UBI6|F6XI62|Q3TK73	16	0.0453713	C51N15O17H91S0	1185.67	20	0.516651	0.329355	0.121286	0.0327082	0	0.220209	0.349767	0.279714	0.15031	0	0.0453713	-0.246222	0.0123978	0.130978	0.102847		0.830593	Value 0.607383260784 was not used due to low maximum possible change	0.826732	0.874535		0.843953	0.0265548	0.830593
HPLC2M_BN1090_AL16_T16days_MS_rep1Q1-27.csv	P14148	60S ribosomal protein L7	IALTDNSLIAR	1186.68	3	14.53	396.231395775 396.564251636 396.90155637 397.234727124 397.569292034	50014.1015625 55123.4813617 40419.5159032 27002.1041873 8991.54346813	P14148|Q5M9N8|Q3UBI6|F6XI62|Q3TK73	16	0.0453713	C51N15O17H91S0	1185.67	20	0.516651	0.329355	0.121286	0.0327082	0	0.220209	0.349767	0.279714	0.15031	0	0.0453713	-0.226814	-0.00990791	0.11295	0.123772		0.76512	Value -0.485400752005 was not used due to low maximum possible change	0.712938	1.05247		0.843508	0.182834	0.76512
HPLC2M_BN1090_AL16_T16days_MS_rep1Q1-27.csv	P14148	60S ribosomal protein L7	TTHFVEGGDAGNREDQINR	2115.98	3	6.9	705.991777055 706.341144659 706.663150016 706.996836011	2011.71630859 4481.7363799 3933.65410186 3259.25784102	P14148|Q5M9N8|Q3UBI6|F6XI62|Q3TK73	16	0.0453713	C86N30O33H134S0	2114.97	40	0.329844	0.359787	0.216692	0.0936768	0	0.0769002	0.230124	0.345595	0.347382	0	0.0453713	-0.182857	-0.0323268	0.0707217	0.144462		0.722916	0.249313	0.548646	0.569411		0.522572	0.198059	0.722916
HPLC2M_BN1090_AL16_T16days_MS_rep1Q1-27.csv	P14148	60S ribosomal protein L7	TTHFVEGGDAGNREDQINR	2115.98	4	6.9	529.747680916 529.996558279 530.25244479 530.500041453 530.750830642	10819.2773438 18743.2988281 24145.9082031 17956.1894531 14676.422122	P14148|Q5M9N8|Q3UBI6|F6XI62|Q3TK73	16	0.0453713	C86N30O33H134S0	2114.97	40	0.329844	0.359787	0.216692	0.0936768	0	0.0769002	0.230124	0.345595	0.347382	0	0.0453713	-0.178873	-0.0982451	0.120237	0.156882		0.707166	0.757694	0.932774	0.618363		0.753999	0.132369	0.707166
HPLC2M_BN1090_AL18_T32days_MS_rep1Q1-27.csv	P14148	60S ribosomal protein L7	IALTDNSLIAR	1186.68	1	14.53	1186.67863168 1187.68327221 1188.68597339 1189.68990272 1190.70018131	7020.40234375 9776.21034568 7612.42365155 4028.13403617 2054.03477332	P14148|Q5M9N8|Q3UBI6|F6XI62|Q3TK73	32	0.04314	C51N15O17H91S0	1185.67	20	0.516651	0.329355	0.121286	0.0327082	0	0.22929	0.352984	0.274245	0.143482	0	0.04314	-0.269777	0.0144281	0.146407	0.108942		0.938807	Value 0.610614454768 was not used due to low maximum possible change	0.957166	0.983461		0.959811	0.0224446	0.938807
HPLC2M_BN1090_AL18_T32days_MS_rep1Q1-27.csv	P14148	60S ribosomal protein L7	IALTDNSLIAR	1186.68	2	14.53	593.843621035 594.345946075 594.848347665 595.349470246 595.851839116	492199.15625 704470.899867 528485.139264 274884.78125 108350.130916	P14148|Q5M9N8|Q3UBI6|F6XI62|Q3TK73	32	0.04314	C51N15O17H91S0	1185.67	20	0.516651	0.329355	0.121286	0.0327082	0	0.22929	0.352984	0.274245	0.143482	0	0.04314	-0.270556	0.0228737	0.142951	0.104731		0.941519	Value 0.968041770468 was not used due to low maximum possible change	0.934575	0.94545		0.940515	0.00550657	0.941519
HPLC2M_BN1090_AL18_T32days_MS_rep1Q1-27.csv	P14148	60S ribosomal protein L7	IALTDNSLIAR	1186.68	3	14.53	396.232130575 396.566554327 396.900946498 397.233480209 397.570171677	31849.9765625 37866.32405 28904.3626789 22020.3431203 7694.98494217	P14148|Q5M9N8|Q3UBI6|F6XI62|Q3TK73	32	0.04314	C51N15O17H91S0	1185.67	20	0.516651	0.329355	0.121286	0.0327082	0	0.22929	0.352984	0.274245	0.143482	0	0.04314	-0.252645	-0.0154786	0.118304	0.14982		0.879188	Value -0.655072941759 was not used due to low maximum possible change	0.773437	1.35248		1.0017	0.308349	0.879188
HPLC2M_BN1090_AL18_T32days_MS_rep1Q1-27.csv	P14148	60S ribosomal protein L7	TTHFVEGGDAGNREDQINR	2115.98	4	6.9	529.751183059 529.997726824 530.252383553 530.50028942 530.753192813	5935.63183594 12412.6347745 18073.9951008 14169.4339083 11520.3902369	P14148|Q5M9N8|Q3UBI6|F6XI62|Q3TK73	32	0.04314	C86N30O33H134S0	2114.97	40	0.329844	0.359787	0.216692	0.0936768	0	0.081895	0.237066	0.344851	0.336189	0	0.04314	-0.21252	-0.114437	0.14056	0.186398		0.857111	0.932501	1.09677	0.768612		0.913748	0.139188	0.857111
HPLC2M_BN1090_AL2_T0days_MS_rep2Q1-27.csv	P14148	60S ribosomal protein L7	IALTDNSLIAR	1186.68	2	14.53	593.843351035 594.344454531 594.845914729 595.345805052	527445.3125 332500.999955 124037.164389 32200.3934763	P14148|Q5M9N8|Q3UBI6|F6XI62|Q3TK73	0	0	C51N15O17H91S0	1185.67	20	0.516651	0.329355	0.121286	0.0327082	0	0.202623	0.342525	0.290256	0.164596	0	0	0.00239419	-0.00214914	0.00077561	-0.00102066		-0.00762415	Value -0.163185488424 was not used due to low maximum possible change	0.00459023	-0.00773888		-0.00359093	0.00708532	-0.00762415
HPLC2M_BN1090_AL2_T0days_MS_rep2Q1-27.csv	P14148	60S ribosomal protein L7	TTHFVEGGDAGNREDQINR	2115.98	2	6.9	1058.49450598 1058.99028701 1059.48795194 1059.99818807	5222.78076172 5283.24620416 4186.0614476 1755.76887885	P14148|Q5M9N8|Q3UBI6|F6XI62|Q3TK73	0	0	C86N30O33H134S0	2114.97	40	0.329844	0.359787	0.216692	0.0936768	0	0.067663	0.216299	0.34615	0.369888	0	0	-0.0123085	-0.0385749	0.0378126	0.0130708		0.0469465	0.268839	0.292086	0.0473217		0.163798	0.135046	0.0469465
HPLC2M_BN1090_AL2_T0days_MS_rep2Q1-27.csv	P14148	60S ribosomal protein L7	TTHFVEGGDAGNREDQINR	2115.98	3	6.9	705.993532197 706.3331266 706.662333702 706.997472333 707.34810726	23378.8027344 32859.5170771 15488.603736 7167.55175781 7651.29242804	P14148|Q5M9N8|Q3UBI6|F6XI62|Q3TK73	0	0	C86N30O33H134S0	2114.97	40	0.329844	0.359787	0.216692	0.0936768	0	0.067663	0.216299	0.34615	0.369888	0	0	-0.0335141	0.0567129	-0.0203718	-0.00282694		0.127828	-0.395247	-0.157364	-0.0102347		-0.108754	0.223695	0.127828
HPLC2M_BN1090_AL2_T0days_MS_rep2Q1-27.csv	P14148	60S ribosomal protein L7	TTHFVEGGDAGNREDQINR	2115.98	4	6.9	529.749018843 529.9966648 530.249271782 530.497512758 530.748743063	181432.5625 188861.946636 127967.66821 53071.1122574 26127.4611623	P14148|Q5M9N8|Q3UBI6|F6XI62|Q3TK73	0	0	C86N30O33H134S0	2114.97	40	0.329844	0.359787	0.216692	0.0936768	0	0.067663	0.216299	0.34615	0.369888	0	0	-0.000764459	-0.0172318	0.0154135	0.00258279		0.00291577	0.120093	0.119062	0.00935078		0.0628554	0.0655511	0.00291577
HPLC2M_BN1090_AL4_T9hrs_MS_rep1Q1-27.csv	P14148	60S ribosomal protein L7	TTHFVEGGDAGNREDQINR	2115.98	3	6.9	705.996938365 706.332351168 706.664547933 706.996281823 707.334016244	25832.515625 32263.9178683 17401.4044742 9183.38984875 7235.71893595	P14148|Q5M9N8|Q3UBI6|F6XI62|Q3TK73	0.4	0.0478063	C86N30O33H134S0	2114.97	40	0.329844	0.359787	0.216692	0.0936768	0	0.071863	0.222753	0.346043	0.359342	0	0.0478063	-0.0247881	0.0212176	-0.0111993	0.0147698		0.096085	-0.154835	-0.0865811	0.0555956		-0.0224338	0.118011	0.096085
HPLC2M_BN1090_AL4_T9hrs_MS_rep1Q1-27.csv	P14148	60S ribosomal protein L7	TTHFVEGGDAGNREDQINR	2115.98	4	6.9	529.751437923 530.000350695 530.252251554 530.501986448 530.754857665	126738.09375 133095.757836 96260.9064179 43170.8305665 25033.6013915	P14148|Q5M9N8|Q3UBI6|F6XI62|Q3TK73	0.4	0.0478063	C86N30O33H134S0	2114.97	40	0.329844	0.359787	0.216692	0.0936768	0	0.071863	0.222753	0.346043	0.359342	0	0.0478063	-0.0124161	-0.0264353	0.0244026	0.0144488		0.0481278	0.19291	0.188655	0.0543873		0.12102	0.080614	0.0481278
HPLC2M_BN1090_AL5_T1days_MS_rep1Q1-27.csv	P14148	60S ribosomal protein L7	IALTDNSLIAR	1186.68	2	14.53	593.846300962 594.346726739 594.849030773 595.346963604 595.852877193	722850.3125 502691.943451 207586.59375 66929.210447 19785.9953382	P14148|Q5M9N8|Q3UBI6|F6XI62|Q3TK73	1	0.0499981	C51N15O17H91S0	1185.67	20	0.516651	0.329355	0.121286	0.0327082	0	0.20263	0.342528	0.290252	0.16459	0	0.0499981	-0.0347694	0.0057603	0.0170996	0.0119095		0.110723	Value 0.437282305476 was not used due to low maximum possible change	0.101201	0.0903044		0.100743	0.0102171	0.110723
HPLC2M_BN1090_AL5_T1days_MS_rep1Q1-27.csv	P14148	60S ribosomal protein L7	TTHFVEGGDAGNREDQINR	2115.98	2	6.9	1058.49316711 1058.99307717 1059.49725883 1059.99291187 1060.49842755	4683.453125 4349.14980659 3175.1323265 1408.80866208 965.964846871	P14148|Q5M9N8|Q3UBI6|F6XI62|Q3TK73	1	0.0499981	C86N30O33H134S0	2114.97	40	0.329844	0.359787	0.216692	0.0936768	0	0.0676665	0.216305	0.34615	0.369879	0	0.0499981	0.014109	-0.0403849	0.0164896	0.00978622		-0.0538148	0.281463	0.127375	0.0354313		0.0976136	0.143159	-0.0538148
HPLC2M_BN1090_AL5_T1days_MS_rep1Q1-27.csv	P14148	60S ribosomal protein L7	TTHFVEGGDAGNREDQINR	2115.98	3	6.9	705.996046204 706.335072034 706.663140402 706.997705342 707.344477484	27852.1425781 44484.5789906 21575.4313553 11154.5341572 11052.4525889	P14148|Q5M9N8|Q3UBI6|F6XI62|Q3TK73	1	0.0499981	C86N30O33H134S0	2114.97	40	0.329844	0.359787	0.216692	0.0936768	0	0.0676665	0.216305	0.34615	0.369879	0	0.0499981	-0.064754	0.063607	-0.0113425	0.0124894		0.246985	-0.44331	-0.0876157	0.0452184		-0.0596807	0.290402	0.246985
HPLC2M_BN1090_AL5_T1days_MS_rep1Q1-27.csv	P14148	60S ribosomal protein L7	TTHFVEGGDAGNREDQINR	2115.98	4	6.9	529.749115039 529.997685209 530.250011714 530.499339287 530.753461083	192588.09375 211833.788999 152397.448462 74562.8540682 38423.4165934	P14148|Q5M9N8|Q3UBI6|F6XI62|Q3TK73	1	0.0499981	C86N30O33H134S0	2114.97	40	0.329844	0.359787	0.216692	0.0936768	0	0.0676665	0.216305	0.34615	0.369879	0	0.0499981	-0.0248179	-0.0242787	0.0246788	0.0244178		0.0946607	0.169211	0.190633	0.0884057		0.135728	0.0518382	0.0946607
HPLC2M_BN1090_AL8_T2days_MS_rep1Q1-27.csv	P14148	60S ribosomal protein L7	IALTDNSLIAR	1186.68	2	14.53	593.842098783 594.343810859 594.845009358 595.34494324	366820.875 278244.69714 126191.19555 44174.8161596	P14148|Q5M9N8|Q3UBI6|F6XI62|Q3TK73	2	0.0504452	C51N15O17H91S0	1185.67	20	0.516651	0.329355	0.121286	0.0327082	0	0.201016	0.341793	0.291214	0.165977	0	0.0504452	-0.0668022	0.0118692	0.0334677	0.0214653		0.211644	Value 0.954250835734 was not used due to low maximum possible change	0.196953	0.161068		0.189888	0.0260177	0.211644
HPLC2M_BN1090_AL8_T2days_MS_rep1Q1-27.csv	P14148	60S ribosomal protein L7	IALTDNSLIAR	1186.68	3	14.53	396.226743325 396.566564463 396.8983641 397.233600022	9743.14648438 5580.18794589 3152.85967102 4517.96732924	P14148|Q5M9N8|Q3UBI6|F6XI62|Q3TK73	2	0.0504452	C51N15O17H91S0	1185.67	20	0.516651	0.329355	0.121286	0.0327082	0	0.201016	0.341793	0.291214	0.165977	0	0.0504452	-0.0929283	-0.0866762	0.0158295	0.163775		0.294418	Value -6.96855547829 was not used due to low maximum possible change	0.0931546	1.22891		0.538827	0.606042	0.294418
HPLC2M_BN1090_AL8_T2days_MS_rep1Q1-27.csv	P14148	60S ribosomal protein L7	TTHFVEGGDAGNREDQINR	2115.98	3	6.9	705.995581291 706.332462385 706.66758738 706.99895296 707.341198953	9025.18554688 14313.2438945 7331.96317429 4456.61619114 4044.53580926	P14148|Q5M9N8|Q3UBI6|F6XI62|Q3TK73	2	0.0504452	C86N30O33H134S0	2114.97	40	0.329844	0.359787	0.216692	0.0936768	0	0.0668472	0.215012	0.346139	0.372002	0	0.0504452	-0.072914	0.0476844	-0.00796513	0.0331947		0.277243	-0.329369	-0.0615321	0.119266		0.00140186	0.260353	0.277243
HPLC2M_BN1090_AL8_T2days_MS_rep1Q1-27.csv	P14148	60S ribosomal protein L7	TTHFVEGGDAGNREDQINR	2115.98	4	6.9	529.750315028 529.999259029 530.25328649 530.502182406 530.754726989	55013.1601562 59089.5396157 48414.3888256 23759.7610162 15915.9546432	P14148|Q5M9N8|Q3UBI6|F6XI62|Q3TK73	2	0.0504452	C86N30O33H134S0	2114.97	40	0.329844	0.359787	0.216692	0.0936768	0	0.0668472	0.215012	0.346139	0.372002	0	0.0504452	-0.034514	-0.0425732	0.0432132	0.033874		0.131234	0.294065	0.33383	0.121707		0.220209	0.10952	0.131234
AL10M_BN1090_HPLC4_T4days_MS_rep3Q1-27.csv	P14869	60S acidic ribosomal protein P0	IIQLLDDYPK	1217.68	2	17.1	609.342497126 609.845491113 610.343980883 610.848682716	149890.828125 118711.691383 75820.2056464 31014.6808933	P14869|Q5M8R8|Q5FWB6|E9Q070|D3YVM5|S4R1N1	4	0.0469529	C57N12O17H92S0	1216.67	14	0.489955	0.339425	0.132867	0.0377528	0	0.262229	0.362587	0.254378	0.120806	0	0.0469529	-0.090712	-0.0232289	0.0690843	0.0448567		0.398338	Value -1.00285458346 was not used due to low maximum possible change	0.568547	0.540096		0.502327	0.0911738	0.398338
HPLC3M_BN1090_AL10_T4days_MS_rep2Q1-27.csv	P14869	Uncharacterized protein	IIQLLDDYPK	1217.68	2	16.93	609.344058172 609.84689891 610.345049688 610.84936534	72470.296875 57044.3111935 31828.2598176 10854.307066	E9Q070|P14869|Q5M8R8|Q5FWB6|D3YVM5	4	0.0469529	C57N12O17H92S0	1216.67	14	0.489955	0.339425	0.132867	0.0377528	0	0.262229	0.362587	0.254378	0.120806	0	0.0469529	-0.0690987	-0.00815143	0.0519688	0.0252814		0.303429	Value -0.351918639184 was not used due to low maximum possible change	0.427691	0.3044		0.345173	0.0714638	0.303429
AL10M_BN1090_HPLC5_T4days_MS_rep1Q1-27.csv	P14869	60S acidic ribosomal protein P0	VLALSVETEYTFPLTEK	1940.03	2	21.2	970.51239747 971.018495363 971.516731254 972.019220184 972.516615264	14105.2236328 16186.2154858 12131.9438287 6955.86657557 4456.07004491	P14869|Q5M8R8	4	0.0469529	C90N18O29H142S0	1939.02	26	0.331787	0.361868	0.215159	0.0911863	0	0.117862	0.279568	0.334153	0.268417	0	0.0469529	-0.0461361	-0.0340737	0.0305299	0.0496799		0.215665	0.414022	0.256568	0.280312		0.291642	0.0858444	0.215665
AL10M_BN1090_HPLC5_T4days_MS_rep1Q1-27.csv	P14869	60S acidic ribosomal protein P0	VLALSVETEYTFPLTEK	1940.03	3	21.2	647.346311507 647.680061596 648.011731128 648.347570916 648.683278495	19194.9648438 11935.5644469 11650.417298 10161.2953942 5767.59924832	P14869|Q5M8R8	4	0.0469529	C90N18O29H142S0	1939.02	26	0.331787	0.361868	0.215159	0.0911863	0	0.117862	0.279568	0.334153	0.268417	0	0.0469529	0.0307774	-0.136423	0.0048998	0.100745		-0.14387	1.65764	0.0411771	0.568442		0.530847	0.809545	-0.14387
AL10M_BN1090_HPLC8_T4days_MS_rep1Q1-27.csv	P14869	Uncharacterized protein	CFIVGADNVGSK	1266.62	1	11.27	1266.61556075 1267.61383545 1268.61162333 1269.62596589 1270.63425928	3257.84204102 2570.08183749 1580.61279297 1149.37674629 715.676171722	E9Q070|P14869|Q5M8R8|Q5FWB6|D3YVM5|S4R1N1	4	0.0469529	C54N15O18H87S1	1265.61	18	0.478038	0.32425	0.147535	0.0501773	0	0.218561	0.342128	0.280146	0.159166	0	0.0469529	-0.097356	-0.0239333	0.0371608	0.0841285		0.375201	Value -1.33870767507 was not used due to low maximum possible change	0.280225	0.771902		0.475776	0.260812	0.375201
AL10M_BN1090_HPLC8_T4days_MS_rep1Q1-27.csv	P14869	Uncharacterized protein	CFIVGADNVGSK	1266.62	2	11.27	633.811829535 634.311270977 634.813140228 635.318422338 635.825935464	49131.5585938 53067.3302305 26579.773339 36823.5082209 27074.7831704	E9Q070|P14869|Q5M8R8|Q5FWB6|D3YVM5|S4R1N1	4	0.0469529	C54N15O18H87S1	1265.61	18	0.478038	0.32425	0.147535	0.0501773	0	0.218561	0.342128	0.280146	0.159166	0	0.0469529	-0.181354	-0.00379904	0.0129685	0.172184		0.698919	Value -0.212498862148 was not used due to low maximum possible change	0.0977942	1.57984		0.792183	0.745409	0.698919
AL10M_BN1090_HPLC8_T4days_MS_rep1Q1-27.csv	P14869	Uncharacterized protein	AGAIAPCEVTVPAQNTGLGPEK	2180.1	2	13.6	1090.55574517 1091.05616674 1091.55873403 1092.05772665 1092.56207127	23980.6972656 28803.8624023 24164.6231458 15454.0900184 10038.1302316	E9Q070|P14869|Q5M8R8|Q5FWB6|D3YVM5|S4R1N1	4	0.0469529	C93N26O32H154S1	2179.09	45	0.300234	0.349478	0.234856	0.115433	0	0.059649	0.201715	0.34404	0.394596	0	0.0469529	-0.0407114	-0.0377591	0.0266569	0.0518136		0.169219	0.255538	0.244146	0.185603		0.213626	0.0426043	0.169219
AL10M_BN1090_HPLC8_T4days_MS_rep1Q1-27.csv	P14869	Uncharacterized protein	AGAIAPCEVTVPAQNTGLGPEK	2180.1	3	13.6	727.368810302 727.705109216 728.039580508 728.374325576 728.71009097	71503.6875 84943.6373883 68628.9811446 50511.6232155 28839.1579587	E9Q070|P14869|Q5M8R8|Q5FWB6|D3YVM5|S4R1N1	4	0.0469529	C93N26O32H154S1	2179.09	45	0.300234	0.349478	0.234856	0.115433	0	0.059649	0.201715	0.34404	0.394596	0	0.0469529	-0.0407748	-0.0412511	0.0141718	0.0678542		0.169482	0.279171	0.129797	0.243063		0.205378	0.0679869	0.169482
AL10M_BN1090_HPLC8_T4days_MS_rep1Q1-27.csv	P14869	Uncharacterized protein	AFLADPSAFAAAAPAAAATTAAPAAAAAPAK	2696.4	2	18.9	1348.69944663 1349.20985945 1349.69851947 1350.20882349 1350.7104587	6658.56054688 10087.7844847 8694.32102146 5990.74976792 4331.04636522	E9Q070|P14869|Q5M8R8|Q5FWB6|D3YVM5|S4R1N1	4	0.0469529	C122N32O37H190S0	2695.4	88	0.214159	0.322321	0.257125	0.14362	0.0627754	0.0095473	0.0557739	0.162534	0.315066	0.457079	0.0469529	-0.0279708	-0.0402431	-0.0140115	0.0238948	0.0583305	0.136702	0.150979	0.148128	0.139373	0.147933	0.144623	0.00620408	0.136702
AL10M_BN1090_HPLC8_T4days_MS_rep1Q1-27.csv	P14869	Uncharacterized protein	AFLADPSAFAAAAPAAAATTAAPAAAAAPAK	2696.4	3	18.9	899.470900529 899.807614888 900.141258264 900.473091067 900.810718607	46651.5703125 66398.66231 58297.4259332 42531.3447428 29257.6883103	E9Q070|P14869|Q5M8R8|Q5FWB6|D3YVM5|S4R1N1	4	0.0469529	C122N32O37H190S0	2695.4	88	0.214159	0.322321	0.257125	0.14362	0.0627754	0.0095473	0.0557739	0.162534	0.315066	0.457079	0.0469529	-0.0222855	-0.0492286	-0.0173523	0.0313075	0.0575589	0.108916	0.18469	0.183447	0.182609	0.145976	0.161128	0.0334308	0.108916
AL10M_BN1090_HPLC8_T4days_MS_rep1Q1-27.csv	P14869	Uncharacterized protein	AFLADPSAFAAAAPAAAATTAAPAAAAAPAK	2696.4	4	18.9	674.861520615 675.10701328 675.358723173 675.612068299 675.861089152	15715.3349609 19214.9335938 18724.6600592 12938.912126 9990.0074682	E9Q070|P14869|Q5M8R8|Q5FWB6|D3YVM5|S4R1N1	4	0.0469529	C122N32O37H190S0	2695.4	88	0.214159	0.322321	0.257125	0.14362	0.0627754	0.0095473	0.0557739	0.162534	0.315066	0.457079	0.0469529	-0.00895502	-0.0714199	-0.0126257	0.0253307	0.0676699	0.0437659	0.267945	0.133478	0.147748	0.171619	0.152911	0.0804671	0.0437659
AL11M_BN1090_HPLC4_T4days_MS_rep3Q1-27.csv	P14869	60S acidic ribosomal protein P0	IIQLLDDYPK	1217.68	2	17.1	609.344282614 609.84547045 610.342735834 610.849560676	160062.40625 134079.933643 99662.5041518 51683.7744872	P14869|Q5M8R8|Q5FWB6|E9Q070|D3YVM5|S4R1N1	4	0.0486605	C57N12O17H92S0	1216.67	14	0.489955	0.339425	0.132867	0.0377528	0	0.256437	0.361343	0.25786	0.12436	0	0.0486605	-0.130659	-0.0384519	0.0908477	0.0782631		0.559524	Value -1.75434143529 was not used due to low maximum possible change	0.726825	0.903655		0.730001	0.172088	0.559524
AL11M_BN1090_HPLC4_T4days_MS_rep3Q1-27.csv	P14869	60S acidic ribosomal protein P0	IIQLLDDYPK	1217.68	3	17.1	406.561586515 406.900855524 407.23179227 407.567810512	10811.1142578 9605.37378041 7921.0955498 3928.05810547	P14869|Q5M8R8|Q5FWB6|E9Q070|D3YVM5|S4R1N1	4	0.0486605	C57N12O17H92S0	1216.67	14	0.489955	0.339425	0.132867	0.0377528	0	0.256437	0.361343	0.25786	0.12436	0	0.0486605	-0.154889	-0.041728	0.112629	0.0839884		0.663287	Value -1.90381068292 was not used due to low maximum possible change	0.901085	0.969761		0.844711	0.160827	0.663287
HPLC3M_BN1090_AL11_T4days_MS_rep1Q1-27.csv	P14869	Uncharacterized protein	IIQLLDDYPK	1217.68	2	16.93	609.34672523 609.847798472 610.34630084 610.850569355	70052.1796875 55685.427995 32991.4598448 11546.9914011	E9Q070|P14869|Q5M8R8|Q5FWB6|D3YVM5	4	0.0486605	C57N12O17H92S0	1216.67	14	0.489955	0.339425	0.132867	0.0377528	0	0.256437	0.361343	0.25786	0.12436	0	0.0486605	-0.0785516	-0.0123944	0.0608854	0.0300606		0.336384	Value -0.56548411964 was not used due to low maximum possible change	0.487112	0.34709		0.390195	0.084103	0.336384
AL11M_BN1090_HPLC4_T4days_MS_rep3Q1-27.csv	P14869	60S acidic ribosomal protein P0	GTIEILSDVQLIK	1428.83	3	21.05	476.952609683 477.282893137 477.619800281 477.956606118	8059.83789062 8911.88324139 4914.97242537 2182.42662658	P14869|Q5M8R8|Q5FWB6|E9Q070|D3YVM5|S4R1N1	4	0.0486605	C64N15O21H113S0	1427.82	19	0.445497	0.350008	0.154847	0.0496475	0	0.190575	0.334994	0.297083	0.177349	0	0.0486605	-0.110635	0.0202539	0.0493552	0.0410258		0.433995	Value -1.34897433057 was not used due to low maximum possible change	0.346996	0.321265		0.367419	0.0590746	0.433995
AL11M_BN1090_HPLC5_T4days_MS_rep2Q1-27.csv	P14869	60S acidic ribosomal protein P0	VLALSVETEYTFPLTEK	1940.03	2	21.2	970.511560629 971.017364689 971.515581102 972.021771345 972.514797661	12434.9941406 14658.2122444 11036.8335519 6731.48471523 4357.01417572	P14869|Q5M8R8	4	0.0486605	C90N18O29H142S0	1939.02	26	0.331787	0.361868	0.215159	0.0911863	0	0.11384	0.275603	0.335831	0.274726	0	0.0486605	-0.0546007	-0.0351241	0.0308608	0.058864		0.250523	0.407168	0.255742	0.320715		0.308537	0.0730966	0.250523
AL11M_BN1090_HPLC5_T4days_MS_rep2Q1-27.csv	P14869	60S acidic ribosomal protein P0	VLALSVETEYTFPLTEK	1940.03	3	21.2	647.344158416 647.678449324 648.014013614 648.345833135 648.681235636	16983.5683594 12775.2513433 9941.51623593 8521.62574276 4569.07715006	P14869|Q5M8R8	4	0.0486605	C90N18O29H142S0	1939.02	26	0.331787	0.361868	0.215159	0.0911863	0	0.11384	0.275603	0.335831	0.274726	0	0.0486605	0.0204088	-0.0969416	-0.00899762	0.0855304		-0.0936412	1.12377	-0.0745627	0.466005		0.355393	0.574206	-0.0936412
AL11M_BN1090_HPLC8_T4days_MS_rep2Q1-27.csv	P14869	Uncharacterized protein	CFIVGADNVGSK	1266.62	2	11.27	633.81115205 634.31207778 634.81662107 635.319183034 635.823834015	25500.4042969 29440.0994411 13322.7057409 18190.099981 11189.2060754	E9Q070|P14869|Q5M8R8|Q5FWB6|D3YVM5|S4R1N1	4	0.0486605	C54N15O18H87S1	1265.61	18	0.478038	0.32425	0.147535	0.0501773	0	0.212631	0.340057	0.283592	0.16372	0	0.0486605	-0.183076	0.016282	0.00656767	0.160226		0.689795	Value 1.03006658136 was not used due to low maximum possible change	0.0482716	1.41115		0.716406	0.681829	0.689795
AL11M_BN1090_HPLC8_T4days_MS_rep2Q1-27.csv	P14869	Uncharacterized protein	AGAIAPCEVTVPAQNTGLGPEK	2180.1	2	13.6	1090.55559398 1091.05335645 1091.55934872 1092.05720028 1092.56228145	17472.6269531 19376.5796755 17792.5884646 11558.9279247 8305.57936755	E9Q070|P14869|Q5M8R8|Q5FWB6|D3YVM5|S4R1N1	4	0.0486605	C93N26O32H154S1	2179.09	45	0.300234	0.349478	0.234856	0.115433	0	0.0567466	0.196711	0.343531	0.403011	0	0.0486605	-0.0362994	-0.0567837	0.0339115	0.0591717		0.149082	0.371702	0.312045	0.205758		0.259647	0.100715	0.149082
AL11M_BN1090_HPLC8_T4days_MS_rep2Q1-27.csv	P14869	Uncharacterized protein	AGAIAPCEVTVPAQNTGLGPEK	2180.1	3	13.6	727.368178019 727.703217773 728.038361236 728.372882299 728.707353506	52176.015625 60357.2205296 51480.9413775 38579.8328474 22934.6725678	E9Q070|P14869|Q5M8R8|Q5FWB6|D3YVM5|S4R1N1	4	0.0486605	C93N26O32H154S1	2179.09	45	0.300234	0.349478	0.234856	0.115433	0	0.0567466	0.196711	0.343531	0.403011	0	0.0486605	-0.0426938	-0.0515561	0.0192531	0.0749967		0.175343	0.337482	0.177163	0.260787		0.237694	0.0775513	0.175343
AL11M_BN1090_HPLC8_T4days_MS_rep2Q1-27.csv	P14869	Uncharacterized protein	AFLADPSAFAAAAPAAAATTAAPAAAAAPAK	2696.4	2	18.9	1348.69683867 1349.20529699 1349.70073892 1350.2031743 1350.70633332	10906.6552734 15656.8496376 13808.180592 10203.8591589 7299.77196071	E9Q070|P14869|Q5M8R8|Q5FWB6|D3YVM5|S4R1N1	4	0.0486605	C122N32O37H190S0	2695.4	88	0.214159	0.322321	0.257125	0.14362	0.0627754	0.00874914	0.0525617	0.157467	0.313694	0.467528	0.0486605	-0.0257084	-0.0517933	-0.0185396	0.0326874	0.0633538	0.125157	0.191998	0.186033	0.192196	0.156525	0.170382	0.0292636	0.125157
AL11M_BN1090_HPLC8_T4days_MS_rep2Q1-27.csv	P14869	Uncharacterized protein	AFLADPSAFAAAAPAAAATTAAPAAAAAPAK	2696.4	3	18.9	899.470464732 899.805332217 900.138541346 900.472287806 900.808009254	104723.0625 151294.383152 130403.801611 95499.2769558 67665.429312	E9Q070|P14869|Q5M8R8|Q5FWB6|D3YVM5|S4R1N1	4	0.0486605	C122N32O37H190S0	2695.4	88	0.214159	0.322321	0.257125	0.14362	0.0627754	0.00874914	0.0525617	0.157467	0.313694	0.467528	0.0486605	-0.0236103	-0.0470326	-0.0198481	0.0301457	0.0603453	0.114942	0.17435	0.199164	0.177251	0.149092	0.16296	0.0321819	0.114942
AL11M_BN1090_HPLC8_T4days_MS_rep2Q1-27.csv	P14869	Uncharacterized protein	AFLADPSAFAAAAPAAAATTAAPAAAAAPAK	2696.4	4	18.9	674.855619871 675.099363869 675.358873866 675.612580122 675.856604786	32549.5410156 46486.5618355 47877.874589 27577.6795939 22265.36821	E9Q070|P14869|Q5M8R8|Q5FWB6|D3YVM5|S4R1N1	4	0.0486605	C122N32O37H190S0	2695.4	88	0.214159	0.322321	0.257125	0.14362	0.0627754	0.00874914	0.0525617	0.157467	0.313694	0.467528	0.0486605	-0.0300108	-0.0593235	0.0137438	0.0124001	0.0631905	0.146102	0.219913	-0.13791	0.07291	0.156121	0.0914273	0.138403	0.146102
AL12M_BN1090_HPLC2_T8days_MS_rep4Q1-27.csv	P14869	Uncharacterized protein	TSFFQALGITTK	1313.71	2	19.95	657.359915327 657.875460166 658.37083958 658.876275637 659.377358366	43932.5429688 36299.0633781 26304.7744203 161020.21591 204094.715732	E9Q070|P14869|Q5M8R8|Q5FWB6|S4R1N1	8	0.0460745	C61N14O18H96S0	1312.7	15	0.465249	0.346689	0.144528	0.0435347	0	0.24283	0.356936	0.266067	0.134167	0	0.0460745	-0.30105	-0.21102	-0.0462131	0.558283		1.35353	Value -20.5925134306 was not used due to low maximum possible change	-0.380234	6.15988		2.37773	3.38822	1.35353
AL12M_BN1090_HPLC4_T8days_MS_rep1Q1-27.csv	P14869	60S acidic ribosomal protein P0	IIQLLDDYPK	1217.68	1	16.43	1217.67254144 1218.67583587 1219.68150449 1220.68006748	7983.69140625 6831.43708512 4212.10929338 2591.05028148	P14869|Q5M8R8|Q5FWB6|E9Q070|D3YVM5	8	0.0460745	C57N12O17H92S0	1216.67	14	0.489955	0.339425	0.132867	0.0377528	0	0.265263	0.363193	0.252557	0.118987	0	0.0460745	-0.120653	-0.023422	0.0619727	0.0821018		0.536968	Value -0.985432688297 was not used due to low maximum possible change	0.517777	1.01068		0.688475	0.279202	0.536968
AL12M_BN1090_HPLC4_T8days_MS_rep1Q1-27.csv	P14869	60S acidic ribosomal protein P0	IIQLLDDYPK	1217.68	2	16.43	609.341848102 609.844842022 610.344610308 610.846715059	138603.578125 121433.2154 74822.8762443 31741.6019135	P14869|Q5M8R8|Q5FWB6|E9Q070|D3YVM5	8	0.0460745	C57N12O17H92S0	1216.67	14	0.489955	0.339425	0.132867	0.0377528	0	0.265263	0.363193	0.252557	0.118987	0	0.0460745	-0.111878	-0.00818407	0.0712314	0.0488307		0.497916	Value -0.344328585977 was not used due to low maximum possible change	0.595133	0.601109		0.56472	0.0579303	0.497916
AL12M_BN1090_HPLC4_T8days_MS_rep1Q1-27.csv	P14869	60S acidic ribosomal protein P0	GTIEILSDVQLIK	1428.83	3	21.22	476.952530077 477.285850315 477.62204738 477.958954388 478.283758774	6087.77294922 7788.34495399 4144.77164012 2172.15608329 1743.65764725	P14869|Q5M8R8|Q5FWB6|E9Q070|D3YVM5	8	0.0460745	C64N15O21H113S0	1427.82	19	0.445497	0.350008	0.154847	0.0496475	0	0.199018	0.339056	0.292127	0.1698	0	0.0460745	-0.144018	0.0356862	0.0504102	0.057922		0.584302	Value -3.25834995201 was not used due to low maximum possible change	0.367209	0.482072		0.477861	0.108608	0.584302
AL12M_BN1090_HPLC5_T8days_MS_rep2Q1-27.csv	P14869	60S acidic ribosomal protein P0	VLALSVETEYTFPLTEK	1940.03	2	21.42	970.508595279 971.016590526 971.514089441 972.021958868 972.517736282	7506.74560547 8307.82344036 7166.18300439 4527.12939453 3286.34880089	P14869|Q5M8R8	8	0.0460745	C90N18O29H142S0	1939.02	26	0.331787	0.361868	0.215159	0.0911863	0	0.119996	0.281614	0.333235	0.265156	0	0.0460745	-0.0588925	-0.0598515	0.0453546	0.0733894		0.278069	0.745777	0.384116	0.421852		0.457454	0.201623	0.278069
AL12M_BN1090_HPLC5_T8days_MS_rep2Q1-27.csv	P14869	60S acidic ribosomal protein P0	VLALSVETEYTFPLTEK	1940.03	3	21.42	647.344255511 647.677460438 648.013484151 648.352585594 648.68193485	17734.8886719 11185.4000111 11615.7629385 11686.2732253 5093.51200387	P14869|Q5M8R8	8	0.0460745	C90N18O29H142S0	1939.02	26	0.331787	0.361868	0.215159	0.0911863	0	0.119996	0.281614	0.333235	0.265156	0	0.0460745	0.00781669	-0.14768	0.00726986	0.132593		-0.0369076	1.84015	0.0615697	0.762162		0.656745	0.86544	-0.0369076
AL12M_BN1090_HPLC8_T8days_MS_repQ1-.csv	P14869	Uncharacterized protein	CFIVGADNVGSK	1266.62	1	11.37	1266.61944653 1267.61899152 1268.61820384 1269.63298876	1378.45068359 1057.00756836 789.560628578 423.375	E9Q070|P14869|Q5M8R8|Q5FWB6|D3YVM5|S4R1N1	8	0.0460745	C54N15O18H87S1	1265.61	18	0.478038	0.32425	0.147535	0.0501773	0	0.221682	0.343156	0.278331	0.156831	0	0.0460745	-0.100214	-0.0345311	0.068878	0.065867		0.390917	Value -1.82639831083 was not used due to low maximum possible change	0.526606	0.61758		0.511701	0.114065	0.390917
AL12M_BN1090_HPLC8_T8days_MS_repQ1-.csv	P14869	Uncharacterized protein	CFIVGADNVGSK	1266.62	2	11.37	633.810944804 634.315219721 634.815681278 635.32202739 635.824934529	47280.7617188 48511.5524263 29863.4241576 24568.494708 24699.7879079	E9Q070|P14869|Q5M8R8|Q5FWB6|D3YVM5|S4R1N1	8	0.0460745	C54N15O18H87S1	1265.61	18	0.478038	0.32425	0.147535	0.0501773	0	0.221682	0.343156	0.278331	0.156831	0	0.0460745	-0.163303	-0.00132212	0.0512571	0.113368		0.637017	Value -0.0699288910205 was not used due to low maximum possible change	0.391886	1.06296		0.697288	0.339573	0.637017
AL12M_BN1090_HPLC8_T8days_MS_repQ1-.csv	P14869	Uncharacterized protein	AGAIAPCEVTVPAQNTGLGPEK	2180.1	2	13.72	1090.55287747 1091.05338368 1091.55589967 1092.05705858 1092.5601185	21501.2578125 28992.1896782 28444.9289518 20919.6507215 15581.4589844	E9Q070|P14869|Q5M8R8|Q5FWB6|D3YVM5|S4R1N1	8	0.0460745	C93N26O32H154S1	2179.09	45	0.300234	0.349478	0.234856	0.115433	0	0.0612124	0.20434	0.344242	0.390206	0	0.0460745	-0.0849153	-0.059144	0.0499979	0.0940614		0.355263	0.407501	0.457077	0.342324		0.390541	0.0525487	0.355263
AL12M_BN1090_HPLC8_T8days_MS_repQ1-.csv	P14869	Uncharacterized protein	AGAIAPCEVTVPAQNTGLGPEK	2180.1	3	13.72	727.368327452 727.704504672 728.039395493 728.373432652 728.708943263	49244.5507812 63687.4804463 60104.4660298 48700.3819281 32704.3610726	E9Q070|P14869|Q5M8R8|Q5FWB6|D3YVM5|S4R1N1	8	0.0460745	C93N26O32H154S1	2179.09	45	0.300234	0.349478	0.234856	0.115433	0	0.0612124	0.20434	0.344242	0.390206	0	0.0460745	-0.078148	-0.0622572	0.0362063	0.104199		0.32695	0.428951	0.330995	0.379218		0.366528	0.0479118	0.32695
AL12M_BN1090_HPLC8_T8days_MS_repQ1-.csv	P14869	Uncharacterized protein	AFLADPSAFAAAAPAAAATTAAPAAAAAPAK	2696.4	2	19	1348.70258924 1349.20525207 1349.70550449 1350.20979758 1350.71070659	8813.26367188 14972.0970938 14006.9571469 11010.6959327 10507.1062623	E9Q070|P14869|Q5M8R8|Q5FWB6|D3YVM5|S4R1N1	8	0.0460745	C122N32O37H190S0	2695.4	88	0.214159	0.322321	0.257125	0.14362	0.0627754	0.0099914	0.0575184	0.165208	0.315701	0.451581	0.0460745	-0.065563	-0.069883	-0.0209598	0.042026	0.11438	0.321123	0.263907	0.228031	0.244222	0.294183	0.270293	0.0376198	0.321123
AL12M_BN1090_HPLC8_T8days_MS_repQ1-.csv	P14869	Uncharacterized protein	AFLADPSAFAAAAPAAAATTAAPAAAAAPAK	2696.4	3	19	899.467681043 899.806051126 900.140638087 900.473395548 900.811019948	57255.4414062 84892.3998658 85857.9835827 72385.6706301 64868.0944684	E9Q070|P14869|Q5M8R8|Q5FWB6|D3YVM5|S4R1N1	8	0.0460745	C122N32O37H190S0	2695.4	88	0.214159	0.322321	0.257125	0.14362	0.0627754	0.0099914	0.0575184	0.165208	0.315701	0.451581	0.0460745	-0.0574066	-0.0899039	-0.0220644	0.0545558	0.114819	0.281173	0.339514	0.240048	0.317035	0.295312	0.294616	0.037674	0.281173
AL12M_BN1090_HPLC8_T8days_MS_repQ1-.csv	P14869	Uncharacterized protein	AFLADPSAFAAAAPAAAATTAAPAAAAAPAK	2696.4	4	19	674.859751165 675.108573425 675.358872721 675.610805394 675.859620109	32425.3496094 41912.6502343 49679.9056268 34462.9288135 26113.3819224	E9Q070|P14869|Q5M8R8|Q5FWB6|D3YVM5|S4R1N1	8	0.0460745	C122N32O37H190S0	2695.4	88	0.214159	0.322321	0.257125	0.14362	0.0627754	0.0099914	0.0575184	0.165208	0.315701	0.451581	0.0460745	-0.0385019	-0.0952676	0.0120058	0.0430754	0.0786883	0.188579	0.359769	-0.130616	0.25032	0.202385	0.174087	0.183129	0.188579
AL12M_BN1090_HPLC8_T8days_MS_repQ1-.csv	P14869	Uncharacterized protein	AFLADPSAFAAAAPAAAATTAAPAAAAAPAK	2696.4	5	19	540.089514697 540.289598022 540.491529959 540.692384346 540.8938896	42519.0664062 69109.3871914 67172.5104749 51118.2477162 36780.3635442	E9Q070|P14869|Q5M8R8|Q5FWB6|D3YVM5|S4R1N1	8	0.0460745	C122N32O37H190S0	2695.4	88	0.214159	0.322321	0.257125	0.14362	0.0627754	0.0099914	0.0575184	0.165208	0.315701	0.451581	0.0460745	-0.0547325	-0.0631923	-0.00525871	0.0480496	0.0751339	0.268076	0.23864	0.0572117	0.279226	0.193243	0.207279	0.0902405	0.268076
AL13M_BN1090_HPLC4_T8days_MS_rep1Q1-27.csv	P14869	60S acidic ribosomal protein P0	IIQLLDDYPK	1217.68	2	17.1	609.34195214 609.845355926 610.344760333 610.848474736 611.356599076	57424.703125 48041.1484375 33238.6872902 16175.5665993 1068724.46359	P14869|Q5M8R8|Q5FWB6|E9Q070|D3YVM5|S4R1N1	8	0.045954	C57N12O17H92S0	1216.67	14	0.489955	0.339425	0.132867	0.0377528	0	0.265682	0.363274	0.252306	0.118738	0	0.045954	-0.119186	-0.0292418	0.0817418	0.0666865		0.531434	Value -1.22610825232 was not used due to low maximum possible change	0.684382	0.823439		0.679751	0.146058	0.531434
HPLC3M_BN1090_AL13_T8days_MS_rep1Q1-27.csv	P14869	Uncharacterized protein	IIQLLDDYPK	1217.68	2	16.93	609.343693219 609.845693807 610.346495973 610.850069423	112963.6875 104988.548402 65520.5948196 27139.1539259	E9Q070|P14869|Q5M8R8|Q5FWB6|D3YVM5	8	0.045954	C57N12O17H92S0	1216.67	14	0.489955	0.339425	0.132867	0.0377528	0	0.265682	0.363274	0.252306	0.118738	0	0.045954	-0.126274	-0.00141918	0.078073	0.0496204		0.563037	Value -0.0595060410009 was not used due to low maximum possible change	0.653665	0.612708		0.609803	0.045384	0.563037
HPLC3M_BN1090_AL13_T8days_MS_rep1Q1-27.csv	P14869	Uncharacterized protein	IIQLLDDYPK	1217.68	3	16.93	406.565055019 406.900299513 407.232836986 407.564740422	4565.7890625 4004.64102379 4137.58785706 1043.59544282	E9Q070|P14869|Q5M8R8|Q5FWB6|D3YVM5	8	0.045954	C57N12O17H92S0	1216.67	14	0.489955	0.339425	0.132867	0.0377528	0	0.265682	0.363274	0.252306	0.118738	0	0.045954	-0.157937	-0.0482122	0.168013	0.0381362		0.704215	Value -2.02153523913 was not used due to low maximum possible change	1.40669	0.470902		0.860601	0.487098	0.704215
AL13M_BN1090_HPLC4_T8days_MS_rep1Q1-27.csv	P14869	60S acidic ribosomal protein P0	GTIEILSDVQLIK	1428.83	3	21.05	476.95085963 477.285616094 477.619794521 477.954697281	3949.12036133 5418.71227794 2961.46776746 1699.09323174	P14869|Q5M8R8|Q5FWB6|E9Q070|D3YVM5|S4R1N1	8	0.045954	C64N15O21H113S0	1427.82	19	0.445497	0.350008	0.154847	0.0496475	0	0.199421	0.339241	0.291889	0.169449	0	0.045954	-0.163988	0.0362592	0.0562581	0.0714707		0.666411	Value -3.36769266356 was not used due to low maximum possible change	0.410518	0.596577		0.557835	0.132273	0.666411
AL13M_BN1090_HPLC5_T8days_MS_rep1Q1-27.csv	P14869	60S acidic ribosomal protein P0	VLALSVETEYTFPLTEK	1940.03	2	21.2	970.521870924 971.022880864 971.524312572 972.027148733 972.523714102	12196.6113281 13825.4217744 12819.7179323 7618.55213022 5305.75095948	P14869|Q5M8R8	8	0.045954	C90N18O29H142S0	1939.02	26	0.331787	0.361868	0.215159	0.0911863	0	0.120292	0.281894	0.333106	0.264708	0	0.045954	-0.0692701	-0.0642927	0.0607692	0.0727935		0.327526	0.803929	0.515227	0.419507		0.516547	0.206346	0.327526
AL13M_BN1090_HPLC5_T8days_MS_rep1Q1-27.csv	P14869	60S acidic ribosomal protein P0	VLALSVETEYTFPLTEK	1940.03	3	21.2	647.347917879 647.678579124 648.013961991 648.349467741 648.686207524	24434.7558594 13835.8597214 11954.486731 14424.5760239 8497.05727262	P14869|Q5M8R8	8	0.045954	C90N18O29H142S0	1939.02	26	0.331787	0.361868	0.215159	0.0911863	0	0.120292	0.281894	0.333106	0.264708	0	0.045954	0.0461694	-0.147855	-0.0302474	0.131933		-0.218301	1.84881	-0.25645	0.760325		0.533595	0.995106	-0.218301
AL13M_BN1090_HPLC8_T8days_MS_rep1Q1-27.csv	P14869	Uncharacterized protein	CFIVGADNVGSK	1266.62	2	11.27	633.811635195 634.313731767 634.813703834 635.31628084 635.822771672	30495.0898438 35472.6904398 17419.78301 17611.9429517 7520.62471145	E9Q070|P14869|Q5M8R8|Q5FWB6|D3YVM5|S4R1N1	8	0.045954	C54N15O18H87S1	1265.61	18	0.478038	0.32425	0.147535	0.0501773	0	0.222113	0.343295	0.27808	0.156511	0	0.045954	-0.176105	0.0269667	0.0249387	0.124199		0.688113	Value 1.41589564943 was not used due to low maximum possible change	0.191035	1.16802		0.682388	0.488516	0.688113
AL13M_BN1090_HPLC8_T8days_MS_rep1Q1-27.csv	P14869	Uncharacterized protein	AGAIAPCEVTVPAQNTGLGPEK	2180.1	2	13.6	1090.55981301 1091.05331998 1091.55972889 1092.0597528 1092.56328925	14113.4570312 17386.4661907 17768.0514302 13175.9238071 10321.4099068	E9Q070|P14869|Q5M8R8|Q5FWB6|D3YVM5|S4R1N1	8	0.045954	C93N26O32H154S1	2179.09	45	0.300234	0.349478	0.234856	0.115433	0	0.0614306	0.204702	0.344266	0.3896	0	0.045954	-0.0742153	-0.0710447	0.0496885	0.0955716		0.310781	0.490723	0.454146	0.348588		0.401059	0.0851689	0.310781
AL13M_BN1090_HPLC8_T8days_MS_rep1Q1-27.csv	P14869	Uncharacterized protein	AGAIAPCEVTVPAQNTGLGPEK	2180.1	3	13.6	727.36933377 727.704843732 728.039427751 728.375029024 728.708564597	46081.6640625 60936.6049873 57407.6002746 50057.5327345 35061.500715	E9Q070|P14869|Q5M8R8|Q5FWB6|D3YVM5|S4R1N1	8	0.045954	C93N26O32H154S1	2179.09	45	0.300234	0.349478	0.234856	0.115433	0	0.0614306	0.204702	0.344266	0.3896	0	0.045954	-0.085384	-0.0653694	0.0327994	0.117954		0.35755	0.451522	0.299783	0.430225		0.38477	0.069488	0.35755
AL13M_BN1090_HPLC8_T8days_MS_rep1Q1-27.csv	P14869	Uncharacterized protein	AFLADPSAFAAAAPAAAATTAAPAAAAAPAK	2696.4	2	18.9	1348.70514185 1349.20613329 1349.70352504 1350.2109104 1350.70978388	5502.62597656 8224.94757874 8086.67374568 6698.50448723 6504.09167156	E9Q070|P14869|Q5M8R8|Q5FWB6|D3YVM5|S4R1N1	8	0.045954	C122N32O37H190S0	2695.4	88	0.214159	0.322321	0.257125	0.14362	0.0627754	0.0100542	0.0577627	0.165578	0.315784	0.450821	0.045954	-0.0570171	-0.087435	-0.0261879	0.0476736	0.122966	0.279351	0.330495	0.286061	0.276908	0.316887	0.29794	0.0242272	0.279351
AL13M_BN1090_HPLC8_T8days_MS_rep1Q1-27.csv	P14869	Uncharacterized protein	AFLADPSAFAAAAPAAAATTAAPAAAAAPAK	2696.4	3	18.9	899.471973004 899.807422746 900.140164738 900.474726895 900.810086054	55965.0078125 85570.6074055 82703.5753724 69715.6702469 60632.8576921	E9Q070|P14869|Q5M8R8|Q5FWB6|D3YVM5|S4R1N1	8	0.045954	C122N32O37H190S0	2695.4	88	0.214159	0.322321	0.257125	0.14362	0.0627754	0.0100542	0.0577627	0.165578	0.315784	0.450821	0.045954	-0.0563281	-0.0809963	-0.0238858	0.0529903	0.10822	0.275976	0.306157	0.260915	0.307789	0.278885	0.285944	0.0203804	0.275976
AL13M_BN1090_HPLC8_T8days_MS_rep1Q1-27.csv	P14869	Uncharacterized protein	AFLADPSAFAAAAPAAAATTAAPAAAAAPAK	2696.4	4	18.9	674.860886867 675.105364087 675.356858293 675.610500863 675.859050903	19886.2167969 23343.3416354 25211.9395649 18145.1850818 18422.3291791	E9Q070|P14869|Q5M8R8|Q5FWB6|D3YVM5|S4R1N1	8	0.045954	C122N32O37H190S0	2695.4	88	0.214159	0.322321	0.257125	0.14362	0.0627754	0.0100542	0.0577627	0.165578	0.315784	0.450821	0.045954	-0.024783	-0.100022	-0.0170314	0.0291763	0.11266	0.121423	0.378073	0.186041	0.169468	0.290328	0.229066	0.103617	0.121423
AL14M_BN1090_HPLC4_T8days_MS_rep2Q1-27.csv	P14869	60S acidic ribosomal protein P0	IIQLLDDYPK	1217.68	2	17.1	609.339487026 609.842222283 610.34250897 610.846860788	61969.5507812 51973.3462914 33671.6321448 15019.9611843	P14869|Q5M8R8|Q5FWB6|E9Q070|D3YVM5|S4R1N1	8	0.0457308	C57N12O17H92S0	1216.67	14	0.489955	0.339425	0.132867	0.0377528	0	0.26646	0.363423	0.25184	0.118277	0	0.0457308	-0.108919	-0.0198532	0.0741713	0.0546013		0.487346	Value -0.827270198978 was not used due to low maximum possible change	0.623433	0.678071		0.596283	0.0982186	0.487346
HPLC3M_BN1090_AL14_T8days_MS_rep2Q1-27.csv	P14869	Uncharacterized protein	IIQLLDDYPK	1217.68	2	16.93	609.343794992 609.846250305 610.346176965 610.849307366 611.348485366	122629.515625 114788.567093 68211.7440205 30325.1804076 11930.9160156	E9Q070|P14869|Q5M8R8|Q5FWB6|D3YVM5	8	0.0457308	C57N12O17H92S0	1216.67	14	0.489955	0.339425	0.132867	0.0377528	0	0.26646	0.363423	0.25184	0.118277	0	0.0457308	-0.124938	0.00225375	0.070171	0.0525128		0.559017	Value 0.0939125846476 was not used due to low maximum possible change	0.589809	0.652135		0.60032	0.047441	0.559017
AL14M_BN1090_HPLC5_T8days_MS_rep2Q1-27.csv	P14869	60S acidic ribosomal protein P0	VLALSVETEYTFPLTEK	1940.03	2	21.2	970.51567999 971.018635499 971.517072775 972.019855575 972.517755618	11018.9863281 13284.9213666 11845.2360458 7857.14654538 5027.03394269	P14869|Q5M8R8	8	0.0457308	C90N18O29H142S0	1939.02	26	0.331787	0.361868	0.215159	0.0911863	0	0.120843	0.282415	0.332865	0.263877	0	0.0457308	-0.0813912	-0.0599807	0.0540122	0.0873597		0.385843	0.754925	0.458875	0.505874		0.526379	0.160168	0.385843
AL14M_BN1090_HPLC5_T8days_MS_rep2Q1-27.csv	P14869	60S acidic ribosomal protein P0	VLALSVETEYTFPLTEK	1940.03	3	21.2	647.345932752 647.677607901 648.011671821 648.347635927 648.681334729	21029.0800781 12954.0679101 10320.0736658 10920.6446217 4967.9306953	P14869|Q5M8R8	8	0.0457308	C90N18O29H142S0	1939.02	26	0.331787	0.361868	0.215159	0.0911863	0	0.120843	0.282415	0.332865	0.263877	0	0.0457308	0.0490101	-0.127294	-0.0282821	0.106566		-0.232337	1.60214	-0.240278	0.617092		0.436653	0.874965	-0.232337
AL14M_BN1090_HPLC8_T8days_MS_rep1Q1-27.csv	P14869	Uncharacterized protein	CFIVGADNVGSK	1266.62	2	11.27	633.810705135 634.313766147 634.81427916 635.317013177 635.820933162	38199.78125 40512.5717726 23185.7343939 22156.7710321 7639.97920348	E9Q070|P14869|Q5M8R8|Q5FWB6|D3YVM5|S4R1N1	8	0.0457308	C54N15O18H87S1	1265.61	18	0.478038	0.32425	0.147535	0.0501773	0	0.222916	0.343552	0.277614	0.155918	0	0.0457308	-0.170111	0.00232008	0.0393638	0.128427		0.666785	Value 0.120198299984 was not used due to low maximum possible change	0.302616	1.21455		0.727982	0.459035	0.666785
AL14M_BN1090_HPLC8_T8days_MS_rep1Q1-27.csv	P14869	Uncharacterized protein	AGAIAPCEVTVPAQNTGLGPEK	2180.1	2	13.6	1090.55792828 1091.05461732 1091.55778018 1092.05870503 1092.56218013	13067.8642578 17903.1604808 17091.1038724 13500.5793194 10164.401374	E9Q070|P14869|Q5M8R8|Q5FWB6|D3YVM5|S4R1N1	8	0.0457308	C93N26O32H154S1	2179.09	45	0.300234	0.349478	0.234856	0.115433	0	0.0618376	0.205376	0.34431	0.388477	0	0.0457308	-0.0879644	-0.0586664	0.0427653	0.103865		0.368984	0.407117	0.390715	0.380398		0.386804	0.0161913	0.368984
AL14M_BN1090_HPLC8_T8days_MS_rep1Q1-27.csv	P14869	Uncharacterized protein	AGAIAPCEVTVPAQNTGLGPEK	2180.1	3	13.6	727.368783562 727.70492197 728.039508895 728.375609227 728.709735169	40469.7578125 54727.9021604 51583.3266808 43636.8670877 29073.9592411	E9Q070|P14869|Q5M8R8|Q5FWB6|D3YVM5|S4R1N1	8	0.0457308	C93N26O32H154S1	2179.09	45	0.300234	0.349478	0.234856	0.115433	0	0.0618376	0.205376	0.34431	0.388477	0	0.0457308	-0.0877022	-0.0620686	0.0360397	0.113731		0.367885	0.430727	0.329268	0.41653		0.386102	0.0464729	0.367885
AL14M_BN1090_HPLC8_T8days_MS_rep1Q1-27.csv	P14869	Uncharacterized protein	AFLADPSAFAAAAPAAAATTAAPAAAAAPAK	2696.4	2	18.9	1348.70546551 1349.20715743 1349.70573408 1350.2063752 1350.7122672	6645.09912109 10109.8882227 9307.34117856 8099.30112178 7620.00349849	E9Q070|P14869|Q5M8R8|Q5FWB6|D3YVM5|S4R1N1	8	0.0457308	C122N32O37H190S0	2695.4	88	0.214159	0.322321	0.257125	0.14362	0.0627754	0.0101718	0.0582188	0.166266	0.315936	0.449407	0.0457308	-0.0551158	-0.0803508	-0.034363	0.0502282	0.119601	0.270192	0.304242	0.378205	0.291489	0.309342	0.310694	0.0406523	0.270192
AL14M_BN1090_HPLC8_T8days_MS_rep1Q1-27.csv	P14869	Uncharacterized protein	AFLADPSAFAAAAPAAAATTAAPAAAAAPAK	2696.4	3	18.9	899.471257315 899.806725719 900.1399372 900.475105868 900.81116973	66668.1328125 101076.898438 98162.7368304 83398.4800192 74178.1550339	E9Q070|P14869|Q5M8R8|Q5FWB6|D3YVM5|S4R1N1	8	0.0457308	C122N32O37H190S0	2695.4	88	0.214159	0.322321	0.257125	0.14362	0.0627754	0.0101718	0.0582188	0.166266	0.315936	0.449407	0.0457308	-0.0567317	-0.0836414	-0.0253268	0.0533138	0.112386	0.278114	0.316701	0.278751	0.309396	0.29068	0.294728	0.017647	0.278114
AL14M_BN1090_HPLC8_T8days_MS_rep1Q1-27.csv	P14869	Uncharacterized protein	AFLADPSAFAAAAPAAAATTAAPAAAAAPAK	2696.4	4	18.9	674.859646237 675.10636528 675.357933516 675.609707475 675.858013029	21241.0253906 28588.4385048 32439.0931674 25256.2242404 23289.1207596	E9Q070|P14869|Q5M8R8|Q5FWB6|D3YVM5|S4R1N1	8	0.0457308	C122N32O37H190S0	2695.4	88	0.214159	0.322321	0.257125	0.14362	0.0627754	0.0101718	0.0582188	0.166266	0.315936	0.449407	0.0457308	-0.0517834	-0.103778	-0.0091456	0.0494497	0.115257	0.253856	0.392946	0.100658	0.286971	0.298106	0.266507	0.106149	0.253856
AL15M_BN1090_HPLC2_T16days_MS_rep2Q1-27.csv	P14869	Uncharacterized protein	TSFFQALGITTK	1313.71	2	19.95	657.366764889 657.868982666 658.370948451 658.874909184 659.375385054	47553.078125 53043.1135513 36820.3003373 18753.7587352 8393.94096944	E9Q070|P14869|Q5M8R8|Q5FWB6|S4R1N1	16	0.047312	C61N14O18H96S0	1312.7	15	0.465249	0.346689	0.144528	0.0435347	0	0.238719	0.355771	0.268542	0.136968	0	0.047312	-0.160753	-0.00703948	0.0912423	0.0765506		0.709637	Value -0.775086153773 was not used due to low maximum possible change	0.735743	0.819309		0.754896	0.0572901	0.709637
AL15M_BN1090_HPLC2_T16days_MS_rep2Q1-27.csv	P14869	Uncharacterized protein	TSFFQALGITTK	1313.71	3	19.95	438.580048053 438.913344289 439.25407059 439.585657602 439.924093962	3581.76391602 4071.66674815 3219.57645596 1680.20744408 867.66809082	E9Q070|P14869|Q5M8R8|Q5FWB6|S4R1N1	16	0.047312	C61N14O18H96S0	1312.7	15	0.465249	0.346689	0.144528	0.0435347	0	0.238719	0.355771	0.268542	0.136968	0	0.047312	-0.179922	-0.0223362	0.111946	0.0903121		0.794256	Value -2.45934496292 was not used due to low maximum possible change	0.902692	0.966596		0.887848	0.0871237	0.794256
AL15M_BN1090_HPLC4_T16days_MS_rep1Q1-27.csv	P14869	60S acidic ribosomal protein P0	IIQLLDDYPK	1217.68	2	16.43	609.342123282 609.844580184 610.345237457 610.848382909 611.345743157	104888.382812 113721.065402 77370.5268489 38103.533723 15807.9682696	P14869|Q5M8R8|Q5FWB6|E9Q070|D3YVM5	16	0.047312	C57N12O17H92S0	1216.67	14	0.489955	0.339425	0.132867	0.0377528	0	0.261	0.362333	0.255116	0.121551	0	0.047312	-0.175997	0.000972481	0.098723	0.0763011		0.768693	Value 0.0424508008375 was not used due to low maximum possible change	0.807559	0.91053		0.828928	0.0732932	0.768693
AL15M_BN1090_HPLC4_T16days_MS_rep1Q1-27.csv	P14869	60S acidic ribosomal protein P0	IIQLLDDYPK	1217.68	3	16.43	406.563963188 406.899517804 407.234043988 407.567614821 407.901107617	3463.91186523 3881.03878812 4018.34510757 2644.00617208 12170.4570251	P14869|Q5M8R8|Q5FWB6|E9Q070|D3YVM5	16	0.047312	C57N12O17H92S0	1216.67	14	0.489955	0.339425	0.132867	0.0377528	0	0.261	0.362333	0.255116	0.121551	0	0.047312	-0.242662	-0.0623521	0.154008	0.151006		1.05986	Value -2.72179764262 was not used due to low maximum possible change	1.25979	1.80202		1.37389	0.384007	1.05986
AL15M_BN1090_HPLC4_T16days_MS_rep1Q1-27.csv	P14869	60S acidic ribosomal protein P0	GTIEILSDVQLIK	1428.83	1	21.22	1428.83351014 1429.84172342 1430.84628366 1431.84913231 1432.85268774	6406.02490234 8396.41370226 6781.98831223 4138.70579064 2572.16023413	P14869|Q5M8R8|Q5FWB6|E9Q070|D3YVM5	16	0.047312	C64N15O21H113S0	1427.82	19	0.445497	0.350008	0.154847	0.0496475	0	0.194926	0.337131	0.294533	0.173409	0	0.047312	-0.19646	-0.0235934	0.108806	0.111247		0.784048	Value 1.83215592066 was not used due to low maximum possible change	0.778932	0.898878		0.820619	0.067822	0.784048
AL15M_BN1090_HPLC4_T16days_MS_rep1Q1-27.csv	P14869	60S acidic ribosomal protein P0	GTIEILSDVQLIK	1428.83	3	21.22	476.951606651 477.285757489 477.619954395 477.954231306 478.284168161	7483.50048828 10444.8088999 7304.98115492 4114.52434822 2629.91433184	P14869|Q5M8R8|Q5FWB6|E9Q070|D3YVM5	16	0.047312	C64N15O21H113S0	1427.82	19	0.445497	0.350008	0.154847	0.0496475	0	0.194926	0.337131	0.294533	0.173409	0	0.047312	-0.190504	0.00588908	0.0940634	0.0905512		0.760279	Value -0.457319937698 was not used due to low maximum possible change	0.673391	0.731656		0.721775	0.0442789	0.760279
AL15M_BN1090_HPLC5_T16days_MS_rep3Q1-27.csv	P14869	60S acidic ribosomal protein P0	VLALSVETEYTFPLTEK	1940.03	2	21.42	970.507942647 971.016717035 971.517778542 972.023155463 972.516718603	39896.2265625 54392.2957757 55130.6725671 41065.4359616 28793.9778674	P14869|Q5M8R8	16	0.047312	C90N18O29H142S0	1939.02	26	0.331787	0.361868	0.215159	0.0911863	0	0.117003	0.278733	0.334517	0.269747	0	0.047312	-0.122341	-0.0763207	0.074264	0.124398		0.5696	0.918038	0.622196	0.696668		0.701626	0.153404	0.5696
AL15M_BN1090_HPLC5_T16days_MS_rep3Q1-27.csv	P14869	60S acidic ribosomal protein P0	VLALSVETEYTFPLTEK	1940.03	3	21.42	647.347908067 647.678958332 648.014247995 648.348400269 648.681329593	64014.71875 30655.0680783 17889.0026129 28323.5049571 10215.8902399	P14869|Q5M8R8	16	0.047312	C90N18O29H142S0	1939.02	26	0.331787	0.361868	0.215159	0.0911863	0	0.117003	0.278733	0.334517	0.269747	0	0.047312	0.122598	-0.144274	-0.0881808	0.109857		-0.570794	1.73543	-0.738794	0.615238		0.260269	1.15338	-0.570794
AL15M_BN1090_HPLC5_T16days_MS_rep3Q1-27.csv	P14869	60S acidic ribosomal protein P0	VLALSVETEYTFPLTEK	1940.03	4	21.42	485.754215806 486.013566696 486.267662149 486.521270213 486.774729971	1041.01135254 850.256103516 1857.80243331 983.726255424 1008.01049535	P14869|Q5M8R8	16	0.047312	C90N18O29H142S0	1939.02	26	0.331787	0.361868	0.215159	0.0911863	0	0.117003	0.278733	0.334517	0.269747	0	0.047312	-0.11183	-0.182216	0.177379	0.116667		0.520662	2.19181	1.48611	0.653372		1.21299	0.779996	0.520662
AL15M_BN1090_HPLC8_T16days_MS_rep2Q1-.csv	P14869	Uncharacterized protein	CFIVGADNVGSK	1266.62	1	11.37	1266.61936332 1267.62310992 1268.62421696 1269.63628998 1270.63399968	2363.09082031 2263.35274481 1441.46053849 869.140751059 560.976010385	E9Q070|P14869|Q5M8R8|Q5FWB6|D3YVM5|S4R1N1	16	0.047312	C54N15O18H87S1	1265.61	18	0.478038	0.32425	0.147535	0.0501773	0	0.217299	0.3417	0.280879	0.160122	0	0.047312	-0.13739	0.00202072	0.0602565	0.0751125		0.526924	Value 0.115800047699 was not used due to low maximum possible change	0.451887	0.683184		0.553999	0.118001	0.526924
AL15M_BN1090_HPLC8_T16days_MS_rep2Q1-.csv	P14869	Uncharacterized protein	CFIVGADNVGSK	1266.62	2	11.37	633.811023307 634.314425371 634.814506314 635.321060685 635.821944019	42578.0273438 50892.7331373 33384.0582151 22727.771952 13493.1678125	E9Q070|P14869|Q5M8R8|Q5FWB6|D3YVM5|S4R1N1	16	0.047312	C54N15O18H87S1	1265.61	18	0.478038	0.32425	0.147535	0.0501773	0	0.217299	0.3417	0.280879	0.160122	0	0.047312	-0.193392	0.0159819	0.0756462	0.101764		0.741708	Value 0.915866907106 was not used due to low maximum possible change	0.567301	0.925592		0.744867	0.179167	0.741708
AL15M_BN1090_HPLC8_T16days_MS_rep2Q1-.csv	P14869	Uncharacterized protein	AGAIAPCEVTVPAQNTGLGPEK	2180.1	2	13.72	1090.55192223 1091.05366739 1091.55635913 1092.05850192 1092.56073885	8678.88964844 15288.4426616 17802.5860104 16597.6809734 14488.7953701	E9Q070|P14869|Q5M8R8|Q5FWB6|D3YVM5|S4R1N1	16	0.047312	C93N26O32H154S1	2179.09	45	0.300234	0.349478	0.234856	0.115433	0	0.0590239	0.200652	0.343945	0.396378	0	0.047312	-0.15154	-0.0875444	0.0701523	0.168932		0.62825	0.588234	0.643069	0.601298		0.615213	0.0249497	0.62825
AL15M_BN1090_HPLC8_T16days_MS_rep2Q1-.csv	P14869	Uncharacterized protein	AGAIAPCEVTVPAQNTGLGPEK	2180.1	3	13.72	727.365251738 727.703728667 728.038923005 728.37439494 728.709277644	24758.5546875 37346.8711905 42693.2273558 43010.2636722 31921.0173614	E9Q070|P14869|Q5M8R8|Q5FWB6|D3YVM5|S4R1N1	16	0.047312	C93N26O32H154S1	2179.09	45	0.300234	0.349478	0.234856	0.115433	0	0.0590239	0.200652	0.343945	0.396378	0	0.047312	-0.13273	-0.0968082	0.0539849	0.175553		0.550267	0.65048	0.494867	0.624864		0.58012	0.0709736	0.550267
AL15M_BN1090_HPLC8_T16days_MS_rep2Q1-.csv	P14869	Uncharacterized protein	AFLADPSAFAAAAPAAAATTAAPAAAAAPAK	2696.4	2	19	1348.69830256 1349.2040126 1349.70471788 1350.20958309 1350.71073249	3732.64038086 5842.42308247 6935.52671609 7836.34003074 8619.06146721	E9Q070|P14869|Q5M8R8|Q5FWB6|D3YVM5|S4R1N1	16	0.047312	C122N32O37H190S0	2695.4	88	0.214159	0.322321	0.257125	0.14362	0.0627754	0.00937251	0.0550792	0.161454	0.314792	0.459302	0.047312	-0.100932	-0.145095	-0.0467402	0.0940896	0.198678	0.492865	0.542935	0.488557	0.54968	0.501045	0.515017	0.0290131	0.492865
AL15M_BN1090_HPLC8_T16days_MS_rep2Q1-.csv	P14869	Uncharacterized protein	AFLADPSAFAAAAPAAAATTAAPAAAAAPAK	2696.4	3	19	899.468996396 899.803766613 900.139985423 900.473046526 900.810175729	31632.484375 51289.8979361 60496.8989562 69858.8004474 75500.0121463	E9Q070|P14869|Q5M8R8|Q5FWB6|D3YVM5|S4R1N1	16	0.047312	C122N32O37H190S0	2695.4	88	0.214159	0.322321	0.257125	0.14362	0.0627754	0.00937251	0.0550792	0.161454	0.314792	0.459302	0.047312	-0.10462	-0.14471	-0.0476319	0.0982915	0.198671	0.510874	0.541497	0.497876	0.574228	0.501028	0.525101	0.0324245	0.510874
AL15M_BN1090_HPLC8_T16days_MS_rep2Q1-.csv	P14869	Uncharacterized protein	AFLADPSAFAAAAPAAAATTAAPAAAAAPAK	2696.4	4	19	674.857882643 675.105956298 675.356809009 675.613529046 675.858835481	12369.2255859 12029.7471525 16766.7572201 11705.5658801 9753.46462296	E9Q070|P14869|Q5M8R8|Q5FWB6|D3YVM5|S4R1N1	16	0.047312	C122N32O37H190S0	2695.4	88	0.214159	0.322321	0.257125	0.14362	0.0627754	0.00937251	0.0550792	0.161454	0.314792	0.459302	0.047312	-0.016646	-0.130228	0.0106091	0.0432957	0.0929691	0.0812844	0.487305	-0.110893	0.252938	0.234459	0.189019	0.221742	0.0812844
AL15M_BN1090_HPLC8_T16days_MS_rep2Q1-.csv	P14869	Uncharacterized protein	AFLADPSAFAAAAPAAAATTAAPAAAAAPAK	2696.4	5	19	540.086818435 540.286550459 540.489294295 540.689759719 540.894345702	12341.7207031 24476.9478893 24029.0433191 21547.4206261 16543.1098523	E9Q070|P14869|Q5M8R8|Q5FWB6|D3YVM5|S4R1N1	16	0.047312	C122N32O37H190S0	2695.4	88	0.214159	0.322321	0.257125	0.14362	0.0627754	0.00937251	0.0550792	0.161454	0.314792	0.459302	0.047312	-0.0894177	-0.0749243	-0.0142554	0.0741664	0.104431	0.436638	0.280362	0.149006	0.433287	0.263364	0.312531	0.122655	0.436638
AL16M_BN1090_HPLC4_T16days_MS_rep1Q1-27.csv	P14869	60S acidic ribosomal protein P0	IIQLLDDYPK	1217.68	2	17.1	609.342346549 609.845964312 610.344064579 610.850073629	67352.546875 57699.4750266 39849.7761875 18139.0974415	P14869|Q5M8R8|Q5FWB6|E9Q070|D3YVM5|S4R1N1	16	0.0453713	C57N12O17H92S0	1216.67	14	0.489955	0.339425	0.132867	0.0377528	0	0.267718	0.36366	0.251086	0.117536	0	0.0453713	-0.121991	-0.0241974	0.0848423	0.0613458		0.548922	Value -0.998445717506 was not used due to low maximum possible change	0.717672	0.768907		0.6785	0.115105	0.548922
AL16M_BN1090_HPLC4_T16days_MS_rep1Q1-27.csv	P14869	60S acidic ribosomal protein P0	IIQLLDDYPK	1217.68	3	17.1	406.564385294 406.90011269 407.235188791 407.571043013	4574.02490234 3895.10940085 3139.89253974 1440.26346072	P14869|Q5M8R8|Q5FWB6|E9Q070|D3YVM5|S4R1N1	16	0.0453713	C57N12O17H92S0	1216.67	14	0.489955	0.339425	0.132867	0.0377528	0	0.267718	0.36366	0.251086	0.117536	0	0.0453713	-0.139436	-0.0409326	0.107751	0.0726182		0.627421	Value -1.68898132244 was not used due to low maximum possible change	0.91145	0.910196		0.816355	0.163623	0.627421
HPLC3M_BN1090_AL16_T16days_MS_rep1Q1-27.csv	P14869	Uncharacterized protein	IIQLLDDYPK	1217.68	1	16.93	1217.68171563 1218.69123258 1219.67725786 1220.69654216 1221.69265255	1606.2800293 1493.31035408 1273.85498047 802.965670567 769.893188477	E9Q070|P14869|Q5M8R8|Q5FWB6|D3YVM5	16	0.0453713	C57N12O17H92S0	1216.67	14	0.489955	0.339425	0.132867	0.0377528	0	0.267718	0.36366	0.251086	0.117536	0	0.0453713	-0.179648	-0.0509409	0.113221	0.117367		0.80836	Value -2.10194970323 was not used due to low maximum possible change	0.957725	1.47108		1.07906	0.347621	0.80836
HPLC3M_BN1090_AL16_T16days_MS_rep1Q1-27.csv	P14869	Uncharacterized protein	IIQLLDDYPK	1217.68	2	16.93	609.341052245 609.844869669 610.343283918 610.84829003 611.346430331	62141.0742188 64276.3452582 46687.6963997 24268.5121001 10520.0315933	E9Q070|P14869|Q5M8R8|Q5FWB6|D3YVM5	16	0.0453713	C57N12O17H92S0	1216.67	14	0.489955	0.339425	0.132867	0.0377528	0	0.267718	0.36366	0.251086	0.117536	0	0.0453713	-0.175115	-0.0137664	0.103677	0.0852044		0.787967	Value -0.568036882936 was not used due to low maximum possible change	0.876996	1.06795		0.910971	0.143051	0.787967
AL16M_BN1090_HPLC5_T16days_MS_rep2Q1-27.csv	P14869	60S acidic ribosomal protein P0	VLALSVETEYTFPLTEK	1940.03	2	21.2	970.505797978 971.016203553 971.513405078 972.022568158 972.519753897	4893.91503906 6070.60185857 6105.77105595 4267.7265625 3102.15762938	P14869|Q5M8R8	16	0.0453713	C90N18O29H142S0	1939.02	26	0.331787	0.361868	0.215159	0.0911863	0	0.121736	0.283254	0.332472	0.262538	0	0.0453713	-0.102435	-0.0773706	0.070986	0.10882		0.487668	0.984182	0.605098	0.635066		0.678004	0.2138	0.487668
AL16M_BN1090_HPLC5_T16days_MS_rep2Q1-27.csv	P14869	60S acidic ribosomal protein P0	VLALSVETEYTFPLTEK	1940.03	3	21.2	647.348055491 647.679600174 648.015104839 648.345907485 648.681710616	13604.0742188 8424.72366585 6733.42148144 7522.7443893 5055.33550793	P14869|Q5M8R8	16	0.0453713	C90N18O29H142S0	1939.02	26	0.331787	0.361868	0.215159	0.0911863	0	0.121736	0.283254	0.332472	0.262538	0	0.0453713	0.0431363	-0.129685	-0.0295886	0.116138		-0.205361	1.64965	-0.252219	0.677775		0.46746	0.896739	-0.205361
AL16M_BN1090_HPLC8_T16days_MS_rep1Q1-27.csv	P14869	Uncharacterized protein	CFIVGADNVGSK	1266.62	2	11.27	633.810514263 634.313628868 634.814617019 635.320271773 635.826721603	27475.2480469 35885.0849113 20632.5078125 23789.7525027 16792.5760053	E9Q070|P14869|Q5M8R8|Q5FWB6|D3YVM5|S4R1N1	16	0.0453713	C54N15O18H87S1	1265.61	18	0.478038	0.32425	0.147535	0.0501773	0	0.224215	0.343961	0.276858	0.154965	0	0.0453713	-0.223124	0.00868979	0.0438919	0.170543		0.879056	Value 0.440853335365 was not used due to low maximum possible change	0.339397	1.6275		0.948651	0.646866	0.879056
AL16M_BN1090_HPLC8_T16days_MS_rep1Q1-27.csv	P14869	Uncharacterized protein	AGAIAPCEVTVPAQNTGLGPEK	2180.1	2	13.6	1090.55858221 1091.05451904 1091.55903253 1092.05919369 1092.56348915	9108.33789062 13307.8819291 16228.2073623 15015.7757394 11910.2509766	E9Q070|P14869|Q5M8R8|Q5FWB6|D3YVM5|S4R1N1	16	0.0453713	C93N26O32H154S1	2179.09	45	0.300234	0.349478	0.234856	0.115433	0	0.0624999	0.206465	0.344373	0.386662	0	0.0453713	-0.130493	-0.101475	0.0675696	0.164398		0.548902	0.709554	0.616977	0.606123		0.620389	0.0665231	0.548902
AL16M_BN1090_HPLC8_T16days_MS_rep1Q1-27.csv	P14869	Uncharacterized protein	AGAIAPCEVTVPAQNTGLGPEK	2180.1	3	13.6	727.370039526 727.704761264 728.039917019 728.375656153 728.710016019	26518.2324219 39506.5951788 45502.614714 44439.5339867 34078.7455436	E9Q070|P14869|Q5M8R8|Q5FWB6|D3YVM5|S4R1N1	16	0.0453713	C93N26O32H154S1	2179.09	45	0.300234	0.349478	0.234856	0.115433	0	0.0624999	0.206465	0.344373	0.386662	0	0.0453713	-0.130209	-0.0961771	0.0568894	0.169497		0.547709	0.672507	0.519456	0.62492		0.591148	0.0702056	0.547709
AL16M_BN1090_HPLC8_T16days_MS_rep1Q1-27.csv	P14869	Uncharacterized protein	AFLADPSAFAAAAPAAAATTAAPAAAAAPAK	2696.4	2	18.9	1348.70061952 1349.20577462 1349.70406902 1350.21197682 1350.71263624	3976.13110352 5529.94279823 6116.22646167 6265.19185486 7289.65111025	E9Q070|P14869|Q5M8R8|Q5FWB6|D3YVM5|S4R1N1	16	0.0453713	C122N32O37H190S0	2695.4	88	0.214159	0.322321	0.257125	0.14362	0.0627754	0.0103646	0.0589624	0.167381	0.316173	0.447119	0.0453713	-0.0778838	-0.132791	-0.0475006	0.0711093	0.187066	0.382168	0.50422	0.529293	0.412101	0.486715	0.462899	0.0628107	0.382168
AL16M_BN1090_HPLC8_T16days_MS_rep1Q1-27.csv	P14869	Uncharacterized protein	AFLADPSAFAAAAPAAAATTAAPAAAAAPAK	2696.4	3	18.9	899.471953458 899.806521497 900.142288075 900.476456423 900.813288884	40277.46875 62698.1877242 65321.4502696 73645.1069413 77669.3076707	E9Q070|P14869|Q5M8R8|Q5FWB6|D3YVM5|S4R1N1	16	0.0453713	C122N32O37H190S0	2695.4	88	0.214159	0.322321	0.257125	0.14362	0.0627754	0.0103646	0.0589624	0.167381	0.316173	0.447119	0.0453713	-0.0881392	-0.126151	-0.0527469	0.0868005	0.180236	0.43249	0.479008	0.587751	0.503037	0.468945	0.494246	0.0581089	0.43249
AL16M_BN1090_HPLC8_T16days_MS_rep1Q1-27.csv	P14869	Uncharacterized protein	AFLADPSAFAAAAPAAAATTAAPAAAAAPAK	2696.4	4	18.9	674.860615454 675.101807871 675.361587639 675.614045631 675.862210928	14272.5244141 17014.3548892 25119.7926055 19576.1861483 22825.0601292	E9Q070|P14869|Q5M8R8|Q5FWB6|D3YVM5|S4R1N1	16	0.0453713	C122N32O37H190S0	2695.4	88	0.214159	0.322321	0.257125	0.14362	0.0627754	0.0103646	0.0589624	0.167381	0.316173	0.447119	0.0453713	-0.0697121	-0.150124	-0.002896	0.0545035	0.168229	0.34207	0.570038	0.0322697	0.315865	0.437704	0.33959	0.198587	0.34207
AL17M_BN1090_HPLC4_T32days_MS_rep1Q1-27.csv	P14869	60S acidic ribosomal protein P0	IIQLLDDYPK	1217.68	1	16.43	1217.66961062 1218.67886449 1219.67794454 1220.68032318	6167.36132812 6755.74413835 4624.82983155 3069.46374885	P14869|Q5M8R8|Q5FWB6|E9Q070|D3YVM5	32	0.0445627	C57N12O17H92S0	1216.67	14	0.489955	0.339425	0.132867	0.0377528	0	0.270572	0.364177	0.249379	0.115872	0	0.0445627	-0.190821	-0.0117527	0.0914495	0.111125		0.869809	Value -0.474814754413 was not used due to low maximum possible change	0.784897	1.42249		1.02573	0.346217	0.869809
AL17M_BN1090_HPLC4_T32days_MS_rep1Q1-27.csv	P14869	60S acidic ribosomal protein P0	IIQLLDDYPK	1217.68	2	16.43	609.341790348 609.845812322 610.346579092 610.848778458 611.347548769	87366.5625 100810.244954 77831.9620491 38631.0183934 20390.3853671	P14869|Q5M8R8|Q5FWB6|E9Q070|D3YVM5	32	0.0445627	C57N12O17H92S0	1216.67	14	0.489955	0.339425	0.132867	0.0377528	0	0.270572	0.364177	0.249379	0.115872	0	0.0445627	-0.203169	-0.00850843	0.122621	0.0890561		0.926091	Value -0.343745996297 was not used due to low maximum possible change	1.05244	1.14		1.03951	0.107537	0.926091
AL17M_BN1090_HPLC4_T32days_MS_rep1Q1-27.csv	P14869	60S acidic ribosomal protein P0	IIQLLDDYPK	1217.68	3	16.43	406.568252813 406.900157463 407.234089124 407.567447437	2299.97802734 2927.13875603 2547.47211805 1554.58423375	P14869|Q5M8R8|Q5FWB6|E9Q070|D3YVM5	32	0.0445627	C57N12O17H92S0	1216.67	14	0.489955	0.339425	0.132867	0.0377528	0	0.270572	0.364177	0.249379	0.115872	0	0.0445627	-0.243419	-0.0256628	0.140198	0.128884		1.10956	Value -1.03679266254 was not used due to low maximum possible change	1.2033	1.64983		1.3209	0.288695	1.10956
AL17M_BN1090_HPLC4_T32days_MS_rep1Q1-27.csv	P14869	60S acidic ribosomal protein P0	GTIEILSDVQLIK	1428.83	1	21.22	1428.84037731 1429.84862082 1430.85587893 1431.8545615 1432.84739112	4389.29003906 6516.63272563 5683.19316458 3405.43945376 2125.33363582	P14869|Q5M8R8|Q5FWB6|E9Q070|D3YVM5	32	0.0445627	C64N15O21H113S0	1427.82	19	0.445497	0.350008	0.154847	0.0496475	0	0.204146	0.341357	0.289098	0.165398	0	0.0445627	-0.225973	-0.0240879	0.12939	0.120671		0.936283	Value 2.78445709826 was not used due to low maximum possible change	0.963791	1.04251		0.98086	0.0551297	0.936283
AL17M_BN1090_HPLC4_T32days_MS_rep1Q1-27.csv	P14869	60S acidic ribosomal protein P0	GTIEILSDVQLIK	1428.83	3	21.22	476.954274867 477.284027685 477.622620156 477.956628519	3629.60400391 6300.71158183 4049.76765975 2575.04116607	P14869|Q5M8R8|Q5FWB6|E9Q070|D3YVM5	32	0.0445627	C64N15O21H113S0	1427.82	19	0.445497	0.350008	0.154847	0.0496475	0	0.204146	0.341357	0.289098	0.165398	0	0.0445627	-0.226254	0.0305816	0.089776	0.105896		0.937447	Value -3.53509757754 was not used due to low maximum possible change	0.668718	0.914861		0.840342	0.149059	0.937447
AL17M_BN1090_HPLC5_T32days_MS_rep1Q1-27.csv	P14869	60S acidic ribosomal protein P0	VLALSVETEYTFPLTEK	1940.03	2	21.42	970.506563414 971.01392752 971.515364004 972.023214899 972.518597362	6910.20361328 8750.84993354 8461.78800431 6038.65149532 4368.80302392	P14869|Q5M8R8	32	0.0445627	C90N18O29H142S0	1939.02	26	0.331787	0.361868	0.215159	0.0911863	0	0.123774	0.285141	0.331565	0.259519	0	0.0445627	-0.10268	-0.0717344	0.0653902	0.109024		0.493625	0.934941	0.561742	0.647672		0.659495	0.194147	0.493625
AL17M_BN1090_HPLC5_T32days_MS_rep1Q1-27.csv	P14869	60S acidic ribosomal protein P0	VLALSVETEYTFPLTEK	1940.03	3	21.42	647.345839105 647.674998052 648.012563923 648.350633082 648.680959375	15842.9511719 9153.3520251 9278.33616366 10349.0106891 5682.12011938	P14869|Q5M8R8	32	0.0445627	C90N18O29H142S0	1939.02	26	0.331787	0.361868	0.215159	0.0911863	0	0.123774	0.285141	0.331565	0.259519	0	0.0445627	0.023248	-0.156744	-0.00723502	0.140731		-0.111762	2.04291	-0.0621532	0.836032		0.676255	1.00986	-0.111762
AL17M_BN1090_HPLC8_T32days_MS_repQ1-.csv	P14869	Uncharacterized protein	CFIVGADNVGSK	1266.62	1	11.37	1266.61369044 1267.62456368 1268.61715591 1269.63688133 1270.65636662	1553.73925781 1309.53065166 896.84582864 653.506610369 496.998368399	E9Q070|P14869|Q5M8R8|Q5FWB6|D3YVM5|S4R1N1	32	0.0445627	C54N15O18H87S1	1265.61	18	0.478038	0.32425	0.147535	0.0501773	0	0.227168	0.344865	0.275142	0.152825	0	0.0445627	-0.126005	-0.0275477	0.0556643	0.0978886		0.502274	Value -1.33628575314 was not used due to low maximum possible change	0.436217	0.953639		0.63071	0.281608	0.502274
AL17M_BN1090_HPLC8_T32days_MS_repQ1-.csv	P14869	Uncharacterized protein	CFIVGADNVGSK	1266.62	2	11.37	633.813410472 634.313550935 634.813797364 635.323212627 635.822167079	32666.421875 44477.6001177 28344.2920764 25892.3936806 20253.5485372	E9Q070|P14869|Q5M8R8|Q5FWB6|D3YVM5|S4R1N1	32	0.0445627	C54N15O18H87S1	1265.61	18	0.478038	0.32425	0.147535	0.0501773	0	0.227168	0.344865	0.275142	0.152825	0	0.0445627	-0.229398	0.0142901	0.0682064	0.146902		0.914414	Value 0.693183771786 was not used due to low maximum possible change	0.534505	1.43113		0.960017	0.450049	0.914414
AL17M_BN1090_HPLC8_T32days_MS_repQ1-.csv	P14869	Uncharacterized protein	AGAIAPCEVTVPAQNTGLGPEK	2180.1	2	13.72	1090.54961577 1091.05368648 1091.55739388 1092.05935379 1092.56273588	5062.54638672 10185.4465203 15818.8544163 15611.43024 13295.9811006	E9Q070|P14869|Q5M8R8|Q5FWB6|D3YVM5|S4R1N1	32	0.0445627	C93N26O32H154S1	2179.09	45	0.300234	0.349478	0.234856	0.115433	0	0.0640215	0.208937	0.344488	0.382553	0	0.0445627	-0.191777	-0.131273	0.104035	0.219015		0.811887	0.934053	0.948946	0.81991		0.878699	0.0728438	0.811887
AL17M_BN1090_HPLC8_T32days_MS_repQ1-.csv	P14869	Uncharacterized protein	AGAIAPCEVTVPAQNTGLGPEK	2180.1	3	13.72	727.361886976 727.703194714 728.039819237 728.374463893 728.709604382	14326.5507812 23800.1539648 31180.9960196 34403.6509752 29618.9045832	E9Q070|P14869|Q5M8R8|Q5FWB6|D3YVM5|S4R1N1	32	0.0445627	C93N26O32H154S1	2179.09	45	0.300234	0.349478	0.234856	0.115433	0	0.0640215	0.208937	0.344488	0.382553	0	0.0445627	-0.162095	-0.119994	0.0657959	0.216292		0.686226	0.853797	0.60015	0.809718		0.737473	0.115808	0.686226
AL17M_BN1090_HPLC8_T32days_MS_repQ1-.csv	P14869	Uncharacterized protein	AFLADPSAFAAAAPAAAATTAAPAAAAAPAK	2696.4	2	19	1348.69937714 1349.20643762 1349.70393093 1350.21019073 1350.70911515	1739.50524902 3451.90360091 6605.53765001 9689.93007646 13824.2529991	E9Q070|P14869|Q5M8R8|Q5FWB6|D3YVM5|S4R1N1	32	0.0445627	C122N32O37H190S0	2695.4	88	0.214159	0.322321	0.257125	0.14362	0.0627754	0.0108144	0.0606772	0.169916	0.316672	0.44192	0.0445627	-0.164897	-0.224564	-0.0700578	0.130796	0.328723	0.810923	0.858282	0.80334	0.755815	0.867013	0.819075	0.0451417	0.810923
AL17M_BN1090_HPLC8_T32days_MS_repQ1-.csv	P14869	Uncharacterized protein	AFLADPSAFAAAAPAAAATTAAPAAAAAPAK	2696.4	3	19	899.467032979 899.805489402 900.139327535 900.474365287 900.809724671	11414.9921875 23562.0924038 42946.8212338 63390.9512908 85177.6143568	E9Q070|P14869|Q5M8R8|Q5FWB6|D3YVM5|S4R1N1	32	0.0445627	C122N32O37H190S0	2695.4	88	0.214159	0.322321	0.257125	0.14362	0.0627754	0.0108144	0.0606772	0.169916	0.316672	0.44192	0.0445627	-0.16376	-0.21829	-0.0675075	0.136261	0.313297	0.805333	0.834304	0.774096	0.787397	0.826327	0.805492	0.025384	0.805333
AL17M_BN1090_HPLC8_T32days_MS_repQ1-.csv	P14869	Uncharacterized protein	AFLADPSAFAAAAPAAAATTAAPAAAAAPAK	2696.4	4	19	674.860153858 675.107519052 675.355644573 675.611563925 675.859061088	10827.5458984 10428.9866741 15629.9611143 10155.7863701 7765.47914047	E9Q070|P14869|Q5M8R8|Q5FWB6|D3YVM5|S4R1N1	32	0.0445627	C122N32O37H190S0	2695.4	88	0.214159	0.322321	0.257125	0.14362	0.0627754	0.0108144	0.0606772	0.169916	0.316672	0.44192	0.0445627	-0.0166043	-0.132037	0.0280534	0.0416781	0.0789103	0.081656	0.504647	-0.321682	0.240841	0.208127	0.142718	0.301784	0.081656
AL17M_BN1090_HPLC8_T32days_MS_repQ1-.csv	P14869	Uncharacterized protein	AFLADPSAFAAAAPAAAATTAAPAAAAAPAK	2696.4	5	19	540.085876905 540.285134797 540.486900405 540.690074714 540.893481402	8233.66796875 16188.488436 13384.8525099 11220.3262826 8830.28472627	E9Q070|P14869|Q5M8R8|Q5FWB6|D3YVM5|S4R1N1	32	0.0445627	C122N32O37H190S0	2695.4	88	0.214159	0.322321	0.257125	0.14362	0.0627754	0.0108144	0.0606772	0.169916	0.316672	0.44192	0.0445627	-0.0718502	-0.0425218	-0.0257833	0.0503098	0.0898455	0.353341	0.162518	0.295652	0.29072	0.236969	0.26784	0.0718561	0.353341
AL18M_BN1090_HPLC4_T32days_MS_rep2Q1-27.csv	P14869	60S acidic ribosomal protein P0	IIQLLDDYPK	1217.68	2	17.1	609.339666789 609.843866368 610.343429886 610.845775017	57709.2890625 70372.6363572 52952.336375 28421.9577382	P14869|Q5M8R8|Q5FWB6|E9Q070|D3YVM5|S4R1N1	32	0.04314	C57N12O17H92S0	1216.67	14	0.489955	0.339425	0.132867	0.0377528	0	0.275672	0.365033	0.246335	0.11296	0	0.04314	-0.214436	-0.00344686	0.119941	0.0979412		1.00071	Value -0.134599041604 was not used due to low maximum possible change	1.05705	1.30228		1.12002	0.160342	1.00071
AL18M_BN1090_HPLC4_T32days_MS_rep2Q1-27.csv	P14869	60S acidic ribosomal protein P0	IIQLLDDYPK	1217.68	3	17.1	406.563266103 406.896858984 407.234383123 407.572776429 407.908661906	1904.76953125 2581.56598064 2427.99613251 1002.68705114 898.891113281	P14869|Q5M8R8|Q5FWB6|E9Q070|D3YVM5|S4R1N1	32	0.04314	C57N12O17H92S0	1216.67	14	0.489955	0.339425	0.132867	0.0377528	0	0.275672	0.365033	0.246335	0.11296	0	0.04314	-0.249363	-0.0133466	0.173813	0.0888968		1.16371	Value -0.52118149841 was not used due to low maximum possible change	1.53183	1.18202		1.29252	0.207452	1.16371
HPLC3M_BN1090_AL18_T32days_MS_rep1Q2-27.csv	P14869	Uncharacterized protein	IIQLLDDYPK	1217.68	2	16.93	609.341881502 609.846868292 610.344952301 610.848897208 611.350755766	68378.2109375 82538.2569287 64706.6173431 30882.4412903 12423.3017578	E9Q070|P14869|Q5M8R8|Q5FWB6|D3YVM5	32	0.04314	C57N12O17H92S0	1216.67	14	0.489955	0.339425	0.132867	0.0377528	0	0.275672	0.365033	0.246335	0.11296	0	0.04314	-0.212565	-0.00459135	0.129628	0.0875281		0.991982	Value -0.179291163623 was not used due to low maximum possible change	1.14243	1.16382		1.09941	0.0936493	0.991982
AL18M_BN1090_HPLC5_T32days_MS_rep1Q1-27.csv	P14869	60S acidic ribosomal protein P0	VLALSVETEYTFPLTEK	1940.03	2	21.2	970.508942662 971.01822317 971.518965107 972.024038446 972.520828379	7155.88476562 10863.8092068 11784.7801956 9018.70495087 5927.00048828	P14869|Q5M8R8	32	0.04314	C90N18O29H142S0	1939.02	26	0.331787	0.361868	0.215159	0.0911863	0	0.127457	0.288467	0.329889	0.254187	0	0.04314	-0.147467	-0.0820397	0.0883909	0.141116		0.721711	1.1177	0.77043	0.865737		0.868894	0.176325	0.721711
AL18M_BN1090_HPLC5_T32days_MS_rep1Q1-27.csv	P14869	60S acidic ribosomal protein P0	VLALSVETEYTFPLTEK	1940.03	3	21.2	647.345895581 647.67858964 648.013875655 648.348905268 648.683325619	19492.5976562 11576.4401571 11265.3534807 13766.6964435 6128.92290405	P14869|Q5M8R8	32	0.04314	C90N18O29H142S0	1939.02	26	0.331787	0.361868	0.215159	0.0911863	0	0.127457	0.288467	0.329889	0.254187	0	0.04314	0.015668	-0.155518	-0.0143547	0.154205		-0.07668	2.11876	-0.125118	0.946036		0.715749	1.05774	-0.07668
AL18M_BN1090_HPLC8_T32days_MS_rep1Q1-27.csv	P14869	Uncharacterized protein	CFIVGADNVGSK	1266.62	1	11.27	1266.61522907 1267.61177477 1268.6056297 1269.63061805	2165.72265625 3022.67122536 2152.01976012 1332.64957641	E9Q070|P14869|Q5M8R8|Q5FWB6|D3YVM5|S4R1N1	32	0.04314	C54N15O18H87S1	1265.61	18	0.478038	0.32425	0.147535	0.0501773	0	0.232468	0.346397	0.272063	0.149071	0	0.04314	-0.228331	0.0242628	0.100592	0.103477		0.929803	Value 1.09553054397 was not used due to low maximum possible change	0.807782	1.04634		0.927974	0.119289	0.929803
AL18M_BN1090_HPLC8_T32days_MS_rep1Q1-27.csv	P14869	Uncharacterized protein	CFIVGADNVGSK	1266.62	2	11.27	633.812111186 634.313531822 634.814058745 635.31885534 635.825283007	27582.3730469 40486.0274754 22276.1760214 29063.8235417 18808.8474601	E9Q070|P14869|Q5M8R8|Q5FWB6|D3YVM5|S4R1N1	32	0.04314	C54N15O18H87S1	1265.61	18	0.478038	0.32425	0.147535	0.0501773	0	0.232468	0.346397	0.272063	0.149071	0	0.04314	-0.247046	0.0148054	0.0390193	0.193221		1.00601	Value 0.668502251608 was not used due to low maximum possible change	0.313337	1.95382		1.09106	0.823542	1.00601
AL18M_BN1090_HPLC8_T32days_MS_rep1Q1-27.csv	P14869	Uncharacterized protein	AGAIAPCEVTVPAQNTGLGPEK	2180.1	2	13.6	1090.55980661 1091.05262681 1091.55692306 1092.06061452 1092.56180969	6860.62304688 13102.6533746 20189.6376981 20143.9217267 16465.5606949	E9Q070|P14869|Q5M8R8|Q5FWB6|D3YVM5|S4R1N1	32	0.04314	C93N26O32H154S1	2179.09	45	0.300234	0.349478	0.234856	0.115433	0	0.0668096	0.213356	0.344596	0.375239	0	0.04314	-0.186453	-0.132176	0.0999817	0.218647		0.798773	0.971006	0.911078	0.841575		0.880608	0.0759839	0.798773
AL18M_BN1090_HPLC8_T32days_MS_rep1Q1-27.csv	P14869	Uncharacterized protein	AGAIAPCEVTVPAQNTGLGPEK	2180.1	3	13.6	727.360830729 727.703268822 728.040238202 728.374982298 728.709575513	24578.0976562 47925.3007812 66676.8671875 73716.828125 56875.5405006	E9Q070|P14869|Q5M8R8|Q5FWB6|D3YVM5|S4R1N1	32	0.04314	C93N26O32H154S1	2179.09	45	0.300234	0.349478	0.234856	0.115433	0	0.0668096	0.213356	0.344596	0.375239	0	0.04314	-0.184788	-0.124368	0.0783325	0.230823		0.79164	0.913648	0.713801	0.888443		0.826883	0.0919193	0.79164
AL18M_BN1090_HPLC8_T32days_MS_rep1Q1-27.csv	P14869	Uncharacterized protein	AFLADPSAFAAAAPAAAATTAAPAAAAAPAK	2696.4	3	18.9	899.468949869 899.8060833 900.141324955 900.476428606 900.812009926	14378.5830078 27031.563704 47696.1382208 73477.1953125 92631.171875	E9Q070|P14869|Q5M8R8|Q5FWB6|D3YVM5|S4R1N1	32	0.04314	C122N32O37H190S0	2695.4	88	0.214159	0.322321	0.257125	0.14362	0.0627754	0.0116632	0.0638419	0.174471	0.317432	0.432592	0.04314	-0.15782	-0.216404	-0.0702382	0.144283	0.300179	0.779374	0.83722	0.849791	0.830114	0.811696	0.821639	0.0273513	0.779374
AL18M_BN1090_HPLC8_T32days_MS_rep1Q1-27.csv	P14869	Uncharacterized protein	AFLADPSAFAAAAPAAAATTAAPAAAAAPAK	2696.4	4	18.9	674.863965684 675.103763058 675.357676821 675.61208347 675.860686525	8661.01269531 10178.9461047 19459.4207652 22734.9646367 32570.8485904	E9Q070|P14869|Q5M8R8|Q5FWB6|D3YVM5|S4R1N1	32	0.04314	C122N32O37H190S0	2695.4	88	0.214159	0.322321	0.257125	0.14362	0.0627754	0.0116632	0.0638419	0.174471	0.317432	0.432592	0.04314	-0.121632	-0.213577	-0.0492363	0.0992613	0.285184	0.600665	0.826286	0.595695	0.571086	0.771151	0.672976	0.116967	0.600665
AL1M_BN1090_HPLC2_T0days_MS_rep2Q1-27.csv	P14869	Uncharacterized protein	TSFFQALGITTK	1313.71	2	19.95	657.371147312 657.87241149 658.377428357 658.881295133 659.374917127	118115.3125 86381.232123 41552.6364209 13045.9861374 4755.14326983	E9Q070|P14869|Q5M8R8|Q5FWB6|S4R1N1	0	0	C61N14O18H96S0	1312.7	15	0.465249	0.346689	0.144528	0.0435347	0	0.230047	0.353098	0.273767	0.143088	0	0	-0.0093724	-0.013293	0.015848	0.00681736		0.0398484	Value -2.07400658676 was not used due to low maximum possible change	0.122626	0.0684796		0.0769846	0.0420389	0.0398484
AL1M_BN1090_HPLC2_T0days_MS_rep2Q1-27.csv	P14869	Uncharacterized protein	TSFFQALGITTK	1313.71	3	19.95	438.583337646 438.918126643 439.257097183 439.593020581 439.926945116	9280.66699219 6731.31599926 3474.82739258 1412.31643096 785.465674129	E9Q070|P14869|Q5M8R8|Q5FWB6|S4R1N1	0	0	C61N14O18H96S0	1312.7	15	0.465249	0.346689	0.144528	0.0435347	0	0.230047	0.353098	0.273767	0.143088	0	0	-0.021179	-0.0246028	0.0217387	0.024043		0.090046	Value -3.83858594834 was not used due to low maximum possible change	0.168205	0.24151		0.166587	0.0757447	0.090046
AL1M_BN1090_HPLC4_T0days_MS_rep1Q1-27.csv	P14869	60S acidic ribosomal protein P0	IIQLLDDYPK	1217.68	2	16.43	609.342279395 609.844060655 610.34290148 610.844782258	301008.125 201925.179523 89281.020077 24898.8312068	P14869|Q5M8R8|Q5FWB6|E9Q070|D3YVM5	0	0	C57N12O17H92S0	1216.67	14	0.489955	0.339425	0.132867	0.0377528	0	0.25199	0.360306	0.26054	0.127164	0	0	-0.00218708	-0.0122153	0.0118079	0.00259448		0.00919074	Value -0.584980519657 was not used due to low maximum possible change	0.0924861	0.0290173		0.0435647	0.0435115	0.00919074
AL2M_BN1090_HPLC4_T0days_MS_rep2Q1-27.csv	P14869	60S acidic ribosomal protein P0	IIQLLDDYPK	1217.68	2	17.1	609.341576583 609.844158376 610.34270306 610.845184635	117702.375 82528.1201696 36360.0195407 11138.7788256	P14869|Q5M8R8|Q5FWB6|E9Q070|D3YVM5|S4R1N1	0	0	C57N12O17H92S0	1216.67	14	0.489955	0.339425	0.132867	0.0377528	0	0.25199	0.360306	0.26054	0.127164	0	0	-0.0148302	-0.00628632	0.0139058	0.00721072		0.0623209	Value -0.301046415509 was not used due to low maximum possible change	0.108918	0.0806465		0.0839618	0.0234748	0.0623209
AL2M_BN1090_HPLC4_T0days_MS_rep2Q1-27.csv	P14869	60S acidic ribosomal protein P0	IIQLLDDYPK	1217.68	3	17.1	406.562533048 406.89939401 407.236280952 407.566844415	4462.36523438 3115.85060969 3012.62374288 1133.5739969	P14869|Q5M8R8|Q5FWB6|E9Q070|D3YVM5|S4R1N1	0	0	C57N12O17H92S0	1216.67	14	0.489955	0.339425	0.132867	0.0377528	0	0.25199	0.360306	0.26054	0.127164	0	0	-0.109351	-0.0736672	0.124086	0.0589321		0.459523	Value -3.52785402394 was not used due to low maximum possible change	0.971907	0.659111		0.696847	0.258268	0.459523
HPLC3M_BN1090_AL2_T0days_MS_rep2Q1-27.csv	P14869	Uncharacterized protein	IIQLLDDYPK	1217.68	2	16.93	609.341828071 609.843837473 610.338388132 610.845838109	122736.3125 83010.3256639 45136.2781435 10564.74994	E9Q070|P14869|Q5M8R8|Q5FWB6|D3YVM5	0	0	C57N12O17H92S0	1216.67	14	0.489955	0.339425	0.132867	0.0377528	0	0.25199	0.360306	0.26054	0.127164	0	0	-0.0205063	-0.021922	0.0397725	0.00265587		0.0861735	Value -1.04982468748 was not used due to low maximum possible change	0.31152	0.0297039		0.142466	0.149103	0.0861735
AL1M_BN1090_HPLC4_T0days_MS_rep1Q1-27.csv	P14869	60S acidic ribosomal protein P0	GTIEILSDVQLIK	1428.83	1	21.22	1428.8365845 1429.83767571 1430.83815776 1431.83041811	20085.0390625 16255.7806773 8176.10510277 3330.69337528	P14869|Q5M8R8|Q5FWB6|E9Q070|D3YVM5	0	0	C64N15O21H113S0	1427.82	19	0.445497	0.350008	0.154847	0.0496475	0	0.18636	0.332834	0.29954	0.181266	0	0	-0.0257262	-0.0102676	0.0160308	0.019963		0.0992762	Value 0.597852529263 was not used due to low maximum possible change	0.110792	0.151673		0.12058	0.0275356	0.0992762
AL1M_BN1090_HPLC4_T0days_MS_rep1Q1-27.csv	P14869	60S acidic ribosomal protein P0	GTIEILSDVQLIK	1428.83	3	21.22	476.950961216 477.283811137 477.618270521 477.951845919	21127.1777344 17008.1110475 7747.21659883 3130.42179114	P14869|Q5M8R8|Q5FWB6|E9Q070|D3YVM5	0	0	C64N15O21H113S0	1427.82	19	0.445497	0.350008	0.154847	0.0496475	0	0.18636	0.332834	0.29954	0.181266	0	0	-0.0144439	-0.00299549	0.00321759	0.0142218		0.0557385	Value 0.174418666266 was not used due to low maximum possible change	0.0222374	0.108053		0.0620098	0.0432504	0.0557385
AL1M_BN1090_HPLC5_T0days_MS_rep1Q1-27.csv	P14869	60S acidic ribosomal protein P0	VLALSVETEYTFPLTEK	1940.03	2	21.42	970.512409309 971.014754705 971.514580468 972.022013935 972.514412652	18491.7714844 19407.0978672 12604.739401 6767.35927087 3575.0100683	P14869|Q5M8R8	0	0	C90N18O29H142S0	1939.02	26	0.331787	0.361868	0.215159	0.0911863	0	0.110796	0.272506	0.337052	0.279646	0	0	-0.00890478	-0.0230031	0.00493031	0.0269776		0.0402948	0.257416	0.0404478	0.143148		0.120327	0.103441	0.0402948
AL1M_BN1090_HPLC5_T0days_MS_rep1Q1-27.csv	P14869	60S acidic ribosomal protein P0	VLALSVETEYTFPLTEK	1940.03	3	21.42	647.344469298 647.67779449 648.012593743 648.350329401 648.680724875	26302.3144531 23258.1849282 15046.7868385 8692.50357573 3655.51885126	P14869|Q5M8R8	0	0	C90N18O29H142S0	1939.02	26	0.331787	0.361868	0.215159	0.0911863	0	0.110796	0.272506	0.337052	0.279646	0	0	0.0270452	-0.0445654	-0.00988185	0.0274021		-0.122382	0.498708	-0.0810698	0.145401		0.110164	0.284521	-0.122382
AL2M_BN1090_HPLC5_T0days_MS_rep3Q1-27.csv	P14869	60S acidic ribosomal protein P0	VLALSVETEYTFPLTEK	1940.03	2	21.2	970.515687253 971.018262559 971.515613493 972.020884446 972.519202037	31058.265625 32686.67464 20560.0759687 9470.55582629 4850.41830018	P14869|Q5M8R8	0	0	C90N18O29H142S0	1939.02	26	0.331787	0.361868	0.215159	0.0911863	0	0.110796	0.272506	0.337052	0.279646	0	0	-0.000589067	-0.0133048	0.00408847	0.00980543		0.00266557	0.148887	0.0335414	0.0520294		0.059281	0.0631129	0.00266557
AL2M_BN1090_HPLC5_T0days_MS_rep3Q1-27.csv	P14869	60S acidic ribosomal protein P0	VLALSVETEYTFPLTEK	1940.03	3	21.2	647.345443904 647.680112988 648.014148613 648.350485277 648.68228149	34931.59375 30218.5682004 20315.2128409 11506.1188392 4426.12916644	P14869|Q5M8R8	0	0	C90N18O29H142S0	1939.02	26	0.331787	0.361868	0.215159	0.0911863	0	0.110796	0.272506	0.337052	0.279646	0	0	0.0284385	-0.0502444	-0.00566245	0.0274684		-0.128686	0.562259	-0.0464543	0.145752		0.133218	0.30828	-0.128686
AL1M_BN1090_HPLC8_T0days_MS_rep1Q1-27.csv	P14869	Uncharacterized protein	CFIVGADNVGSK	1266.62	2	11.37	633.811339576 634.313122516 634.813067728 635.316823955 635.8194389	110084.492188 80199.8195908 36487.6674585 14900.7059019 4560.61492052	E9Q070|P14869|Q5M8R8|Q5FWB6|D3YVM5|S4R1N1	0	0	C54N15O18H87S1	1265.61	18	0.478038	0.32425	0.147535	0.0501773	0	0.208104	0.33837	0.286221	0.167306	0	0	-0.0225271	0.00760333	0.00344446	0.0114793		0.0834541	Value 0.538474294179 was not used due to low maximum possible change	0.0248365	0.0980062		0.0687656	0.0387332	0.0834541
AL2M_BN1090_HPLC8_T0days_MS_rep2Q1-27.csv	P14869	Uncharacterized protein	CFIVGADNVGSK	1266.62	2	11.27	633.80851634 634.314224002 634.809365605 635.319838474 635.82295095	19274.8046875 18830.6235041 8365.94027896 14549.0717422 8313.9432123	E9Q070|P14869|Q5M8R8|Q5FWB6|D3YVM5|S4R1N1	0	0	C54N15O18H87S1	1265.61	18	0.478038	0.32425	0.147535	0.0501773	0	0.208104	0.33837	0.286221	0.167306	0	0	-0.162163	-0.0156544	-0.0104346	0.188252		0.600752	Value -1.10865806096 was not used due to low maximum possible change	-0.0752395	1.60723		0.710914	0.846628	0.600752
AL1M_BN1090_HPLC8_T0days_MS_rep1Q1-27.csv	P14869	Uncharacterized protein	AGAIAPCEVTVPAQNTGLGPEK	2180.1	2	13.72	1090.55306499 1091.0557033 1091.55576556 1092.05573302 1092.55583553	42743.109375 48946.7052847 33675.6781301 17112.8226414 7955.56335101	E9Q070|P14869|Q5M8R8|Q5FWB6|D3YVM5|S4R1N1	0	0	C93N26O32H154S1	2179.09	45	0.300234	0.349478	0.234856	0.115433	0	0.0545896	0.192876	0.34303	0.409504	0	0	-0.00023623	-0.0059402	0.00150074	0.00467569		0.000961678	0.0379318	0.0138734	0.0158998		0.0171667	0.0153432	0.000961678
AL1M_BN1090_HPLC8_T0days_MS_rep1Q1-27.csv	P14869	Uncharacterized protein	AGAIAPCEVTVPAQNTGLGPEK	2180.1	3	13.72	727.370420223 727.70512067 728.039237126 728.374012369 728.706123845	98639.6796875 109445.061133 73493.0483881 41617.1132812 16931.9889619	E9Q070|P14869|Q5M8R8|Q5FWB6|D3YVM5|S4R1N1	0	0	C93N26O32H154S1	2179.09	45	0.300234	0.349478	0.234856	0.115433	0	0.0545896	0.192876	0.34303	0.409504	0	0	0.00496832	-0.0108433	-0.00746033	0.0133353		-0.0202257	0.0692409	-0.068966	0.045347		0.00634907	0.0628618	-0.0202257
AL2M_BN1090_HPLC8_T0days_MS_rep2Q1-27.csv	P14869	Uncharacterized protein	AGAIAPCEVTVPAQNTGLGPEK	2180.1	2	13.6	1090.55852346 1091.05224175 1091.55624177 1092.05298625 1092.5598166	10372.6796875 9987.55347214 7794.48310942 3586.05239949 2252.99398805	E9Q070|P14869|Q5M8R8|Q5FWB6|D3YVM5|S4R1N1	0	0	C93N26O32H154S1	2179.09	45	0.300234	0.349478	0.234856	0.115433	0	0.0545896	0.192876	0.34303	0.409504	0	0	0.0265601	-0.034818	0.0107112	-0.00245319		-0.108124	0.222335	0.0990179	-0.00834215		0.0512215	0.142013	-0.108124
AL2M_BN1090_HPLC8_T0days_MS_rep2Q1-27.csv	P14869	Uncharacterized protein	AGAIAPCEVTVPAQNTGLGPEK	2180.1	3	13.6	727.368689428 727.703707589 728.038616191 728.371726233 728.706267597	53013.8554688 57321.3484121 40873.136164 22558.3007621 9095.34801946	E9Q070|P14869|Q5M8R8|Q5FWB6|D3YVM5|S4R1N1	0	0	C93N26O32H154S1	2179.09	45	0.300234	0.349478	0.234856	0.115433	0	0.0545896	0.192876	0.34303	0.409504	0	0	0.00485297	-0.0196027	0.000362773	0.0143869		-0.0197561	0.125175	0.0033536	0.0489232		0.039424	0.0638928	-0.0197561
AL1M_BN1090_HPLC8_T0days_MS_rep1Q1-27.csv	P14869	Uncharacterized protein	AFLADPSAFAAAAPAAAATTAAPAAAAAPAK	2696.4	2	19	1348.70696206 1349.20891348 1349.70851948 1350.20795296 1350.70925441	23647.6132812 35000.6631282 28067.6489257 16958.2301206 8179.70092925	E9Q070|P14869|Q5M8R8|Q5FWB6|D3YVM5|S4R1N1	0	0	C122N32O37H190S0	2695.4	88	0.214159	0.322321	0.257125	0.14362	0.0627754	0.00817802	0.0501976	0.153612	0.312503	0.475509	0	-0.00274405	-0.00940628	-0.0061931	0.00799041	0.010353	0.0133218	0.0345663	0.0598296	0.0473133	0.0250841	0.036023	0.0182438	0.0133218
AL1M_BN1090_HPLC8_T0days_MS_rep1Q1-27.csv	P14869	Uncharacterized protein	AFLADPSAFAAAAPAAAATTAAPAAAAAPAK	2696.4	3	19	899.473369024 899.80772951 900.141191274 900.474885561 900.808063844	144469.859375 217163.785457 176328.508629 102366.150487 49022.1743654	E9Q070|P14869|Q5M8R8|Q5FWB6|D3YVM5|S4R1N1	0	0	C122N32O37H190S0	2695.4	88	0.214159	0.322321	0.257125	0.14362	0.0627754	0.00817802	0.0501976	0.153612	0.312503	0.475509	0	-0.00458543	-0.00729384	-0.00133519	0.00487633	0.00833813	0.0222614	0.0268035	0.0128989	0.028874	0.0202022	0.022208	0.0062498	0.0222614
AL1M_BN1090_HPLC8_T0days_MS_rep1Q1-27.csv	P14869	Uncharacterized protein	AFLADPSAFAAAAPAAAATTAAPAAAAAPAK	2696.4	4	19	674.857897599 675.106135384 675.35635229 675.608725306 675.854980582	41845.8789062 62890.5635849 54533.7681302 30232.4665875 16739.173888	E9Q070|P14869|Q5M8R8|Q5FWB6|D3YVM5|S4R1N1	0	0	C122N32O37H190S0	2695.4	88	0.214159	0.322321	0.257125	0.14362	0.0627754	0.00817802	0.0501976	0.153612	0.312503	0.475509	0	-0.0112622	-0.0173845	0.00729206	0.00296725	0.0183874	0.0546758	0.0638848	-0.0704463	0.0175699	0.0445503	0.0220469	0.0545355	0.0546758
AL2M_BN1090_HPLC8_T0days_MS_rep2Q1-27.csv	P14869	Uncharacterized protein	AFLADPSAFAAAAPAAAATTAAPAAAAAPAK	2696.4	2	18.9	1348.70089381 1349.2054336 1349.70581749 1350.20911834 1350.70909592	4709.48291016 6961.4959301 5611.87276533 3252.36343351 1900.60266403	E9Q070|P14869|Q5M8R8|Q5FWB6|D3YVM5|S4R1N1	0	0	C122N32O37H190S0	2695.4	88	0.214159	0.322321	0.257125	0.14362	0.0627754	0.00817802	0.0501976	0.153612	0.312503	0.475509	0	-0.00425019	-0.0120356	-0.00699446	0.00134281	0.0219374	0.0206339	0.0442285	0.0675713	0.00795111	0.0531516	0.0387073	0.0242118	0.0206339
AL2M_BN1090_HPLC8_T0days_MS_rep2Q1-27.csv	P14869	Uncharacterized protein	AFLADPSAFAAAAPAAAATTAAPAAAAAPAK	2696.4	3	18.9	899.471142033 899.805330954 900.139188616 900.472339811 900.806061315	87754.984375 129784.583569 107359.781499 61077.112143 28701.8712843	E9Q070|P14869|Q5M8R8|Q5FWB6|D3YVM5|S4R1N1	0	0	C122N32O37H190S0	2695.4	88	0.214159	0.322321	0.257125	0.14362	0.0627754	0.00817802	0.0501976	0.153612	0.312503	0.475509	0	-0.0025375	-0.00934399	0.0017744	0.00366773	0.00643935	0.0123191	0.0343374	-0.017142	0.0217176	0.0156017	0.0133668	0.0190156	0.0123191
AL2M_BN1090_HPLC8_T0days_MS_rep2Q1-27.csv	P14869	Uncharacterized protein	AFLADPSAFAAAAPAAAATTAAPAAAAAPAK	2696.4	4	18.9	674.856021126 675.104924983 675.354650843 675.607805896 675.856156508	24127.2929688 35163.2245702 31516.0900973 17384.0596824 9004.11238784	E9Q070|P14869|Q5M8R8|Q5FWB6|D3YVM5|S4R1N1	0	0	C122N32O37H190S0	2695.4	88	0.214159	0.322321	0.257125	0.14362	0.0627754	0.00817802	0.0501976	0.153612	0.312503	0.475509	0	-0.00828587	-0.0222796	0.0117961	0.00471457	0.0140549	0.0402263	0.0818734	-0.113958	0.0279162	0.0340532	0.0140222	0.0746051	0.0402263
AL3M_BN1090_HPLC4_T9hrs_MS_rep1Q1-27.csv	P14869	60S acidic ribosomal protein P0	IIQLLDDYPK	1217.68	2	16.43	609.342847133 609.844504731 610.34332852 610.844987474	252213.3125 174019.576537 79621.1887892 22891.3078726	P14869|Q5M8R8|Q5FWB6|E9Q070|D3YVM5	0.4	0.0487724	C57N12O17H92S0	1216.67	14	0.489955	0.339425	0.132867	0.0377528	0	0.256062	0.361258	0.258086	0.124594	0	0.0487724	-0.0129519	-0.0103067	0.0177178	0.00554084		0.0553752	Value -0.472059787269 was not used due to low maximum possible change	0.141495	0.0638044		0.0868916	0.0474755	0.0553752
AL3M_BN1090_HPLC4_T9hrs_MS_rep1Q1-27.csv	P14869	60S acidic ribosomal protein P0	GTIEILSDVQLIK	1428.83	3	21.22	476.953339337 477.28593472 477.621099792 477.955541055	16845.1210938 15052.7258851 7230.86537369 2880.93016055	P14869|Q5M8R8|Q5FWB6|E9Q070|D3YVM5	0.4	0.0487724	C64N15O21H113S0	1427.82	19	0.445497	0.350008	0.154847	0.0496475	0	0.190219	0.334815	0.297291	0.177676	0	0.0487724	-0.0445149	0.00830772	0.0172768	0.0189304		0.174378	Value -0.546801028353 was not used due to low maximum possible change	0.121288	0.147861		0.147842	0.0265446	0.174378
AL3M_BN1090_HPLC5_T9hours_MS_rep1Q1-27.csv	P14869	60S acidic ribosomal protein P0	VLALSVETEYTFPLTEK	1940.03	2	21.42	970.51090949 971.016094775 971.511956434 972.022138977	13202.6416016 14182.161371 9133.64253095 4690.18164062	P14869|Q5M8R8	0.4	0.0487724	C90N18O29H142S0	1939.02	26	0.331787	0.361868	0.215159	0.0911863	0	0.113582	0.275344	0.335936	0.275138	0	0.0487724	-0.0114015	-0.0177125	0.00648474	0.0226292		0.0522514	0.204712	0.0536918	0.123017		0.108418	0.0721928	0.0522514
AL3M_BN1090_HPLC5_T9hours_MS_rep1Q1-27.csv	P14869	60S acidic ribosomal protein P0	VLALSVETEYTFPLTEK	1940.03	3	21.42	647.342998902 647.679179232 648.012488166 648.345002999 648.682606139	19065.8417969 17043.9184812 10673.853854 7186.57520373 3285.14712937	P14869|Q5M8R8	0.4	0.0487724	C90N18O29H142S0	1939.02	26	0.331787	0.361868	0.215159	0.0911863	0	0.113582	0.275344	0.335936	0.275138	0	0.0487724	0.0214793	-0.0460652	-0.0173861	0.041972		-0.0984362	0.5324	-0.143952	0.228168		0.129545	0.315592	-0.0984362
AL3M_BN1090_HPLC8_T9hours_MS_repQ1-.csv	P14869	Uncharacterized protein	CFIVGADNVGSK	1266.62	2	11.37	633.81010073 634.311657292 634.811342406 635.316178143 635.817854854	103755.4375 73827.8214622 35413.8969504 14544.31771 10392.8472067	E9Q070|P14869|Q5M8R8|Q5FWB6|D3YVM5|S4R1N1	0.4	0.0487724	C54N15O18H87S1	1265.61	18	0.478038	0.32425	0.147535	0.0501773	0	0.212249	0.339918	0.283814	0.164019	0	0.0487724	-0.022053	0.000209015	0.00810188	0.0137422		0.082972	Value 0.0133402876235 was not used due to low maximum possible change	0.0594508	0.120712		0.0877117	0.0309046	0.082972
AL3M_BN1090_HPLC8_T9hours_MS_repQ1-.csv	P14869	Uncharacterized protein	AGAIAPCEVTVPAQNTGLGPEK	2180.1	2	13.72	1090.55314219 1091.05296456 1091.55488203 1092.0557859 1092.557666	41799.2304688 47040.2616583 33428.3765552 17906.0195312 8635.04760716	E9Q070|P14869|Q5M8R8|Q5FWB6|D3YVM5|S4R1N1	0.4	0.0487724	C93N26O32H154S1	2179.09	45	0.300234	0.349478	0.234856	0.115433	0	0.0565625	0.196388	0.343492	0.403558	0	0.0487724	-0.00203797	-0.0138931	0.00362214	0.0123089		0.00836362	0.0907509	0.0333419	0.0427207		0.0437943	0.0344996	0.00836362
AL3M_BN1090_HPLC8_T9hours_MS_repQ1-.csv	P14869	Uncharacterized protein	AGAIAPCEVTVPAQNTGLGPEK	2180.1	3	13.72	727.36933285 727.704410017 728.039314301 728.373368596 728.706072929	99332.0703125 110402.491833 77468.3024356 43830.2272961 18823.8095754	E9Q070|P14869|Q5M8R8|Q5FWB6|D3YVM5|S4R1N1	0.4	0.0487724	C93N26O32H154S1	2179.09	45	0.300234	0.349478	0.234856	0.115433	0	0.0565625	0.196388	0.343492	0.403558	0	0.0487724	-0.000166637	-0.0159692	-0.000835957	0.0169718		0.000683859	0.104312	-0.00769501	0.0589043		0.0390514	0.0526321	0.000683859
AL3M_BN1090_HPLC8_T9hours_MS_repQ1-.csv	P14869	Uncharacterized protein	AFLADPSAFAAAAPAAAATTAAPAAAAAPAK	2696.4	2	19	1348.7042524 1349.2081566 1349.70639389 1350.20980825 1350.70758314	20595.3730469 30313.8653435 24787.6114254 14412.6337786 7744.45514733	E9Q070|P14869|Q5M8R8|Q5FWB6|D3YVM5|S4R1N1	0.4	0.0487724	C122N32O37H190S0	2695.4	88	0.214159	0.322321	0.257125	0.14362	0.0627754	0.00869965	0.0523591	0.157141	0.313598	0.468202	0.0487724	-0.00368876	-0.0125336	-0.00381219	0.00366702	0.0163676	0.0179537	0.0464275	0.0381282	0.0215735	0.0403713	0.0328908	0.0124281	0.0179537
AL3M_BN1090_HPLC8_T9hours_MS_repQ1-.csv	P14869	Uncharacterized protein	AFLADPSAFAAAAPAAAATTAAPAAAAAPAK	2696.4	3	19	899.472165833 899.806394071 900.140411072 900.473012705 900.807641479	166845.609375 250839.807715 206658.332236 118974.40609 59766.9882228	E9Q070|P14869|Q5M8R8|Q5FWB6|D3YVM5|S4R1N1	0.4	0.0487724	C122N32O37H190S0	2695.4	88	0.214159	0.322321	0.257125	0.14362	0.0627754	0.00869965	0.0523591	0.157141	0.313598	0.468202	0.0487724	-0.0064035	-0.00997529	0.000205999	0.0045265	0.0116463	0.0311667	0.0369508	-0.00206034	0.0266299	0.028726	0.0242826	0.015224	0.0311667
AL3M_BN1090_HPLC8_T9hours_MS_repQ1-.csv	P14869	Uncharacterized protein	AFLADPSAFAAAAPAAAATTAAPAAAAAPAK	2696.4	4	19	674.858781184 675.108688856 675.358488279 675.612249577 675.857046284	44999.4609375 59081.8384726 58933.8606445 31074.9131758 17360.4648438	E9Q070|P14869|Q5M8R8|Q5FWB6|D3YVM5|S4R1N1	0.4	0.0487724	C122N32O37H190S0	2695.4	88	0.214159	0.322321	0.257125	0.14362	0.0627754	0.00869965	0.0523591	0.157141	0.313598	0.468202	0.0487724	-0.00134614	-0.0429084	0.0215877	0.00334048	0.0193263	0.00655185	0.158943	-0.215914	0.0196524	0.0476692	0.00338054	0.136497	0.00655185
AL3M_BN1090_HPLC8_T9hours_MS_repQ1-.csv	P14869	Uncharacterized protein	AFLADPSAFAAAAPAAAATTAAPAAAAAPAK	2696.4	5	19	540.091734892 540.292488039 540.493858713 540.694184789 540.895506137	35698.8164062 33938.9851667 19576.9814259 10337.6025391 5914.64249221	E9Q070|P14869|Q5M8R8|Q5FWB6|D3YVM5|S4R1N1	0.4	0.0487724	C122N32O37H190S0	2695.4	88	0.214159	0.322321	0.257125	0.14362	0.0627754	0.00869965	0.0523591	0.157141	0.313598	0.468202	0.0487724	0.124324	-0.000523399	-0.0715027	-0.0456028	-0.00669495	-0.605101	0.00193879	0.715147	-0.268287	-0.0165133	-0.034563	0.485763	-0.605101
AL4M_BN1090_HPLC4_T9hrs_MS_rep2Q1-27.csv	P14869	60S acidic ribosomal protein P0	IIQLLDDYPK	1217.68	2	17.1	609.345399943 609.846897161 610.345439698 610.848717779	209627.0 144178.90697 66125.5125837 17760.8158562	P14869|Q5M8R8|Q5FWB6|E9Q070|D3YVM5|S4R1N1	0.4	0.0478063	C57N12O17H92S0	1216.67	14	0.489955	0.339425	0.132867	0.0377528	0	0.259317	0.361976	0.256127	0.122579	0	0.0478063	-0.0110182	-0.0100176	0.0182103	0.00282553		0.0477728	Value -0.444204463874 was not used due to low maximum possible change	0.147739	0.0333096		0.0762738	0.0623117	0.0477728
AL4M_BN1090_HPLC4_T9hrs_MS_rep2Q1-27.csv	P14869	60S acidic ribosomal protein P0	GTIEILSDVQLIK	1428.83	3	21.05	476.950773502 477.285518158 477.618867352 477.954974746	16174.2626953 14099.2526303 5902.32173848 2640.60009766	P14869|Q5M8R8|Q5FWB6|E9Q070|D3YVM5|S4R1N1	0.4	0.0478063	C64N15O21H113S0	1427.82	19	0.445497	0.350008	0.154847	0.0496475	0	0.193318	0.336352	0.295477	0.174853	0	0.0478063	-0.0288112	0.0132207	-0.00278989	0.0183804		0.114249	Value -0.968113432147 was not used due to low maximum possible change	-0.0198386	0.146802		0.0804043	0.0883255	0.114249
AL4M_BN1090_HPLC5_T9hrs_MS_rep2Q1-27.csv	P14869	60S acidic ribosomal protein P0	VLALSVETEYTFPLTEK	1940.03	2	21.2	970.513861691 971.018386485 971.514493838 972.019922316 972.514224034	17294.0800781 18267.6589027 12941.249398 6472.52063527 3959.87058407	P14869|Q5M8R8	0.4	0.0478063	C90N18O29H142S0	1939.02	26	0.331787	0.361868	0.215159	0.0911863	0	0.115832	0.277584	0.335009	0.271575	0	0.0478063	-0.017209	-0.0295804	0.0202411	0.0265483		0.0796877	0.350965	0.168887	0.147173		0.186678	0.115923	0.0796877
AL4M_BN1090_HPLC5_T9hrs_MS_rep2Q1-27.csv	P14869	60S acidic ribosomal protein P0	VLALSVETEYTFPLTEK	1940.03	3	21.2	647.345323569 647.677975921 648.013342739 648.356212117 648.679003416	16309.5146484 11483.293418 8729.31924521 10364.8720703 3307.1695437	P14869|Q5M8R8	0.4	0.0478063	C90N18O29H142S0	1939.02	26	0.331787	0.361868	0.215159	0.0911863	0	0.115832	0.277584	0.335009	0.271575	0	0.0478063	0.0160604	-0.116953	-0.0289814	0.129874		-0.074369	1.38763	-0.241815	0.719968		0.447852	0.754006	-0.074369
AL4M_BN1090_HPLC8_T9hrs_MS_rep3Q1-27.csv	P14869	Uncharacterized protein	CFIVGADNVGSK	1266.62	2	11.27	633.81019216 634.313555693 634.811656196 635.313994627 635.816874896	55501.953125 41743.3630629 23962.7107781 16340.141278 8725.72108193	E9Q070|P14869|Q5M8R8|Q5FWB6|D3YVM5|S4R1N1	0.4	0.0478063	C54N15O18H87S1	1265.61	18	0.478038	0.32425	0.147535	0.0501773	0	0.215575	0.341104	0.281881	0.16144	0	0.0478063	-0.0745286	-0.020768	0.026678	0.0686185		0.283958	Value -1.23220589712 was not used due to low maximum possible change	0.198577	0.616727		0.366421	0.220935	0.283958
AL4M_BN1090_HPLC8_T9hrs_MS_rep3Q1-27.csv	P14869	Uncharacterized protein	AGAIAPCEVTVPAQNTGLGPEK	2180.1	2	13.6	1090.55296682 1091.05541828 1091.55453936 1092.05623694 1092.55389826	20136.4121094 23300.2885224 16254.3075914 8234.5109774 4187.68474847	E9Q070|P14869|Q5M8R8|Q5FWB6|D3YVM5|S4R1N1	0.4	0.0478063	C93N26O32H154S1	2179.09	45	0.300234	0.349478	0.234856	0.115433	0	0.0581764	0.199198	0.343804	0.398821	0	0.0478063	-0.00378512	-0.00645111	0.00444027	0.00579596		0.0156373	0.0429273	0.0407557	0.0204523		0.0299431	0.0139072	0.0156373
AL4M_BN1090_HPLC8_T9hrs_MS_rep3Q1-27.csv	P14869	Uncharacterized protein	AGAIAPCEVTVPAQNTGLGPEK	2180.1	3	13.6	727.370459479 727.705646218 728.03809057 728.371738234 728.706280941	80018.1484375 90817.02145 62343.2488357 37007.467355 15822.9692281	E9Q070|P14869|Q5M8R8|Q5FWB6|D3YVM5|S4R1N1	0.4	0.0478063	C93N26O32H154S1	2179.09	45	0.300234	0.349478	0.234856	0.115433	0	0.0581764	0.199198	0.343804	0.398821	0	0.0478063	-0.00407391	-0.0133502	-0.00411371	0.0215378		0.0168304	0.0888356	-0.0377583	0.076001		0.0359772	0.0583079	0.0168304
AL4M_BN1090_HPLC8_T9hrs_MS_rep3Q1-27.csv	P14869	Uncharacterized protein	AFLADPSAFAAAAPAAAATTAAPAAAAAPAK	2696.4	2	18.9	1348.70245404 1349.20614917 1349.70407303 1350.20873029 1350.70881687	10169.3769531 14646.0415046 11944.5638452 7259.91648486 4413.80738026	E9Q070|P14869|Q5M8R8|Q5FWB6|D3YVM5|S4R1N1	0.4	0.0478063	C122N32O37H190S0	2695.4	88	0.214159	0.322321	0.257125	0.14362	0.0627754	0.00913807	0.0541398	0.159981	0.314402	0.46234	0.0478063	-0.00419445	-0.0199269	-0.0105078	0.00627369	0.0283555	0.0204586	0.0743041	0.108167	0.0367352	0.0709659	0.0621262	0.0343769	0.0204586
AL4M_BN1090_HPLC8_T9hrs_MS_rep3Q1-27.csv	P14869	Uncharacterized protein	AFLADPSAFAAAAPAAAATTAAPAAAAAPAK	2696.4	3	18.9	899.473302761 899.808953823 900.141261158 900.473616756 900.811107572	90285.875 130480.356149 108675.369102 66709.684503 33060.1875	E9Q070|P14869|Q5M8R8|Q5FWB6|D3YVM5|S4R1N1	0.4	0.0478063	C122N32O37H190S0	2695.4	88	0.214159	0.322321	0.257125	0.14362	0.0627754	0.00913807	0.0541398	0.159981	0.314402	0.46234	0.0478063	-0.00380643	-0.0183204	-0.00392681	0.0118036	0.01425	0.018566	0.0683135	0.0404226	0.0691153	0.0356638	0.0464162	0.0219198	0.018566
AL4M_BN1090_HPLC8_T9hrs_MS_rep3Q1-27.csv	P14869	Uncharacterized protein	AFLADPSAFAAAAPAAAATTAAPAAAAAPAK	2696.4	4	18.9	674.859748821 675.103469697 675.357407998 675.614845632 675.856127666	36761.6992188 45768.5480616 45303.5992016 23253.9823993 14152.7192443	E9Q070|P14869|Q5M8R8|Q5FWB6|D3YVM5|S4R1N1	0.4	0.0478063	C122N32O37H190S0	2695.4	88	0.214159	0.322321	0.257125	0.14362	0.0627754	0.00913807	0.0541398	0.159981	0.314402	0.46234	0.0478063	0.00831452	-0.0453392	0.017043	-0.00289213	0.0228738	-0.0405544	0.169062	-0.175441	-0.0169347	0.0572467	-0.00132424	0.127045	-0.0405544
AL5M_BN1090_HPLC4_T1days_MS_rep1Q1-27.csv	P14869	60S acidic ribosomal protein P0	IIQLLDDYPK	1217.68	2	17.1	609.34525148 609.846778787 610.345193365 610.84969857	105768.710938 76610.0983648 36800.230821 11447.3322713	P14869|Q5M8R8|Q5FWB6|E9Q070|D3YVM5|S4R1N1	1	0.0499981	C57N12O17H92S0	1216.67	14	0.489955	0.339425	0.132867	0.0377528	0	0.251996	0.360308	0.260536	0.12716	0	0.0499981	-0.0313402	-0.00724191	0.0266991	0.011883		0.131704	Value -0.346784132337 was not used due to low maximum possible change	0.209128	0.132909		0.157914	0.044357	0.131704
AL5M_BN1090_HPLC4_T1days_MS_rep1Q1-27.csv	P14869	60S acidic ribosomal protein P0	GTIEILSDVQLIK	1428.83	3	21.05	476.953846117 477.284202778 477.619778155 477.956020793	7615.55566406 7115.59113665 3338.88265891 1318.09398251	P14869|Q5M8R8|Q5FWB6|E9Q070|D3YVM5|S4R1N1	1	0.0499981	C64N15O21H113S0	1427.82	19	0.445497	0.350008	0.154847	0.0496475	0	0.186365	0.332837	0.299537	0.181261	0	0.0499981	-0.0527022	0.0169995	0.0173656	0.0183371		0.20338	Value -0.990003909476 was not used due to low maximum possible change	0.12002	0.139326		0.154242	0.043636	0.20338
AL5M_BN1090_HPLC5_T1days_MS_rep3Q1-27.csv	P14869	60S acidic ribosomal protein P0	VLALSVETEYTFPLTEK	1940.03	2	21.2	970.515034704 971.017933648 971.519240087 972.026551344	14246.3183594 15320.1708029 10305.5791016 5822.86459678	P14869|Q5M8R8	1	0.0499981	C90N18O29H142S0	1939.02	26	0.331787	0.361868	0.215159	0.0911863	0	0.1108	0.27251	0.337051	0.279639	0	0.0499981	-0.0200167	-0.026597	0.0103708	0.0362428		0.0905788	0.297647	0.0850824	0.192318		0.166406	0.10043	0.0905788
AL5M_BN1090_HPLC5_T1days_MS_rep3Q1-27.csv	P14869	60S acidic ribosomal protein P0	VLALSVETEYTFPLTEK	1940.03	3	21.2	647.347099272 647.679263943 648.014722153 648.347346879 648.684826017	22941.1210938 16132.7332059 13021.6607309 10669.5121757 5725.65500718	P14869|Q5M8R8	1	0.0499981	C90N18O29H142S0	1939.02	26	0.331787	0.361868	0.215159	0.0911863	0	0.1108	0.27251	0.337051	0.279639	0	0.0499981	0.0337211	-0.104834	-0.00769238	0.0788051		-0.152594	1.1732	-0.0631085	0.418169		0.343916	0.607017	-0.152594
AL5M_BN1090_HPLC8_T1days_MS_rep1Q1-27.csv	P14869	Uncharacterized protein	CFIVGADNVGSK	1266.62	2	11.27	633.810000481 634.311625655 634.811975569 635.316251755 635.823541518	114580.875 87925.1573515 41515.9688575 31635.0463602 14446.0562235	E9Q070|P14869|Q5M8R8|Q5FWB6|D3YVM5|S4R1N1	1	0.0499981	C54N15O18H87S1	1265.61	18	0.478038	0.32425	0.147535	0.0501773	0	0.20811	0.338372	0.286217	0.167301	0	0.0499981	-0.0623732	-0.00528398	0.00307209	0.0645851		0.231074	Value -0.374153345177 was not used due to low maximum possible change	0.0221521	0.551428		0.268218	0.266586	0.231074
AL5M_BN1090_HPLC8_T1days_MS_rep1Q1-27.csv	P14869	Uncharacterized protein	AGAIAPCEVTVPAQNTGLGPEK	2180.1	2	13.6	1090.55500848 1091.05552251 1091.5541436 1092.05863557 1092.55890055	25736.890625 28960.7228072 20945.9695903 11327.8218981 6421.94897594	E9Q070|P14869|Q5M8R8|Q5FWB6|D3YVM5|S4R1N1	1	0.0499981	C93N26O32H154S1	2179.09	45	0.300234	0.349478	0.234856	0.115433	0	0.0545926	0.192881	0.343031	0.409496	0	0.0499981	-0.00430993	-0.0164868	0.00598166	0.0148151		0.0175457	0.105282	0.0552963	0.0503807		0.0571261	0.0362144	0.0175457
AL5M_BN1090_HPLC8_T1days_MS_rep1Q1-27.csv	P14869	Uncharacterized protein	AGAIAPCEVTVPAQNTGLGPEK	2180.1	3	13.6	727.368688576 727.704767434 728.039473034 728.372513986 728.707520034	92067.6953125 105879.989824 74265.4892269 45048.2031631 20815.8516541	E9Q070|P14869|Q5M8R8|Q5FWB6|D3YVM5|S4R1N1	1	0.0499981	C93N26O32H154S1	2179.09	45	0.300234	0.349478	0.234856	0.115433	0	0.0545926	0.192881	0.343031	0.409496	0	0.0499981	-0.0100384	-0.015747	-0.000772789	0.0265582		0.0408663	0.100558	-0.0071439	0.0903148		0.0561488	0.049595	0.0408663
[truncated: 4,877 more rows]
