# Supplementary material for: Mechanisms of In Vivo Ribosome Maintenance Change in Response to Nutrient Signals
Source: Mol Cell Proteomics. 2016 Dec 8;16(2):243–54. doi: 10.1074/mcp.M116.063255 (PMC5294211; doi:10.1074/mcp.M116.063255)
Supplement: Supplemental Data [file 10.1074_M116.063255_mcp.M116.063255-8.xlsx]

## Sheet: DR_Assembled_peptides
file	Protein ID	Protein name	sequence	experimental mass	charge	observed retention time	observed m/z	abundances	homologous proteins	time	labeling	Elemental Composition	theoretical mass	number of possible labeling sites	M0 no labeling theory	M1 no labeling theory	M2 no labeling theory	M3 no labeling theory	M4 no labeling theory	M0 maximum theory	M1 maximum theory	M2 maximum theory	M3 maximum theory	M4 maximum theory	Experimental_Amount_of_Label (eaol) (0 = 0.05)	M0 difference from no labeling theory	M1 difference from no labeling theory	M2 difference from no labeling theory	M3 difference from no labeling theory	M4 difference from no labeling theory	M0 fraction new	M1 fraction new	M2 fraction new	M3 fraction new	M4 fraction new	average abundance fraction new	abundance std_dev	M0 fraction new for calculation
RiboM_AM1126_CR11Liver_T4days_MS_rep1Q1-20.csv	B2CY77	40S ribosomal protein SA	FAAATGATPIAGR	1203.65	3	8.77	401.883272309 402.221274819 402.558302894 402.898199787 403.231589844	11388.9316406 22231.2649506 330921.251727 283743.445783 170483.371344	B2CY77|P14206	4	0.0477631	C53N16O16H86S0	1202.64	30	0.50546	0.334631	0.125624	0.0342852	0	0.13915	0.301576	0.325602	0.233672	0	0.0477631	-0.487892	-0.300338	0.384832	0.403398		1.33191	Value 9.08610561825 was not used due to low maximum possible change	1.92438	2.02319		1.75983	0.373865	1.33191
RiboM_AM1126_CR11Liver_T4days_MS_rep1Q1-20.csv	B2CY77	40S ribosomal protein SA	KSDGIYIINLK	1263.73	2	13.38	632.362260095 632.866178666 633.366213319 633.865570321	121478.765625 101477.563119 56168.7291455 21049.5303322	B2CY77|P14206	4	0.0477631	C58N14O17H98S0	1262.72	12	0.480986	0.342486	0.136914	0.0396142	0	0.278294	0.36572	0.244743	0.111243	0	0.0477631	-0.0762922	-0.00442405	0.0502061	0.0305101		0.376395	Value -0.190412494214 was not used due to low maximum possible change	0.46561	0.425947		0.422651	0.0446985	0.376395
RiboM_AM1126_CR11Liver_T4days_MS_rep1Q1-20.csv	B2CY77	40S ribosomal protein SA	KSDGIYIINLK	1263.73	3	13.38	421.916352834 422.250404135 422.585388898 422.917949382 423.25565149	90293.984375 81386.9951692 37639.81601 17137.3536403 20230.7335136	B2CY77|P14206	4	0.0477631	C58N14O17H98S0	1262.72	12	0.480986	0.342486	0.136914	0.0396142	0	0.278294	0.36572	0.244743	0.111243	0	0.0477631	-0.0822633	0.016905	0.0292968	0.0360614		0.405854	Value 0.727598786595 was not used due to low maximum possible change	0.271698	0.503448		0.393667	0.116355	0.405854
RiboM_AM1126_CR11Liver_T4days_MS_rep1Q1-20.csv	B2CY77	40S ribosomal protein SA	FTPGTFTNQIQAAFR	1698.86	2	17.75	849.94772212 850.448503746 850.951005551 851.452340869 851.956247225	96752.65625 118248.646388 68574.1807398 42385.8086629 18669.4799137	B2CY77|P14206	4	0.0477631	C78N21O22H115S0	1697.85	26	0.376889	0.362795	0.18973	0.0705859	0	0.128141	0.290516	0.330241	0.251102	0	0.0477631	-0.0800669	-2.57e-05	0.0206453	0.0594474		0.32188	0.000356255	0.14693	0.329319		0.199621	0.157323	0.32188
RiboM_AM1126_CR11Liver_T4days_MS_rep1Q1-20.csv	B2CY77	40S ribosomal protein SA	FTPGTFTNQIQAAFR	1698.86	3	17.75	566.963314368 567.299080915 567.636693876 567.972502259 568.305489859	12620.8896484 15901.9252637 11316.1757006 7741.33157558 6455.22327992	B2CY77|P14206	4	0.0477631	C78N21O22H115S0	1697.85	26	0.376889	0.362795	0.18973	0.0705859	0	0.128141	0.290516	0.330241	0.251102	0	0.0477631	-0.111635	-0.0285825	0.0481031	0.0921144		0.448788	0.395446	0.342345	0.510283		0.424215	0.0719765	0.448788
RiboM_AM1126_CR11Liver_T4days_MS_rep1Q1-20.csv	B2CY77	40S ribosomal protein SA	AIVAIENPADVSVISSR	1740.95	2	15.55	870.99048429 871.490992145 871.992884732 872.49414367 872.996867215	523252.5625 462311.080001 297085.979066 161438.080059 79530.0280244	B2CY77|P14206	4	0.0477631	C75N21O26H129S0	1739.94	35	0.384938	0.359228	0.186276	0.069558	0	0.0946601	0.254572	0.342706	0.308061	0	0.0477631	-0.022597	-0.0390877	0.0194501	0.0422345		0.0778459	0.373487	0.124337	0.177081		0.188188	0.130015	0.0778459
RiboM_AM1126_CR11Liver_T4days_MS_rep1Q1-20.csv	B2CY77	40S ribosomal protein SA	AIVAIENPADVSVISSR	1740.95	3	15.55	580.995453254 581.330787568 581.663146594 581.99821591 582.328547791	85162.6875 78889.016316 42824.1058901 23909.0637644 18048.3423501	B2CY77|P14206	4	0.0477631	C75N21O26H129S0	1739.94	35	0.384938	0.359228	0.186276	0.069558	0	0.0946601	0.254572	0.342706	0.308061	0	0.0477631	-0.0159249	-0.017399	-0.000717026	0.0340409		0.0548609	0.16625	-0.00458367	0.142727		0.0898135	0.0791093	0.0548609
RiboM_AM1126_CR11Liver_T4days_MS_rep1Q1-20.csv	B2CY77	40S ribosomal protein SA	FLAAGTHLGGTNLDFQMEQYIYK	2617.28	2	18.07	1309.15789583 1309.66391778 1310.1598165 1310.66953265 1311.16420152	6750.72607422 9713.87571569 6395.19375013 5898.76093953 5085.75488281	B2CY77|P14206	4	0.0477631	C120N29O35H177S1	2616.27	37	0.212847	0.314429	0.255498	0.148641	0.068585	0.0457972	0.152675	0.257345	0.292379	0.251803	0.0477631	-0.0133825	-0.0274123	-0.0665393	0.02565	0.0816842	0.0801109	0.16947	Value -36.0288047384 was not used due to low maximum possible change	0.178449	0.445829	0.218465	0.157943	0.0801109
RiboM_AM1126_CR11Liver_T4days_MS_rep1Q1-20.csv	B2CY77	40S ribosomal protein SA	FLAAGTHLGGTNLDFQMEQYIYK	2617.28	3	18.07	873.108675277 873.440568827 873.775429421 874.105262478 874.456935178	49231.59375 74086.4914406 70540.0848033 53573.7602321 42489.2709335	B2CY77|P14206	4	0.0477631	C120N29O35H177S1	2616.27	37	0.212847	0.314429	0.255498	0.148641	0.068585	0.0457972	0.152675	0.257345	0.292379	0.251803	0.0477631	-0.0430364	-0.0588887	-0.0121907	0.0361462	0.0779696	0.257626	0.364064	Value -6.60086235436 was not used due to low maximum possible change	0.251473	0.425555	0.32468	0.0848183	0.257626
RiboM_AM1126_CR11Liver_T4days_MS_rep1Q1-20.csv	B2CY77	40S ribosomal protein SA	FLAAGTHLGGTNLDFQMEQYIYK	2617.28	4	18.07	655.076186867 655.331614331 655.579058129 655.832664726 656.081052173	170542.6875 166499.70676 112143.258112 84556.9902454 45013.546875	B2CY77|P14206	4	0.0477631	C120N29O35H177S1	2616.27	37	0.212847	0.314429	0.255498	0.148641	0.068585	0.0457972	0.152675	0.257345	0.292379	0.251803	0.0477631	0.0818244	-0.0267434	-0.0617325	-0.00253988	0.0091914	-0.489822	0.165334	Value -33.4260922891 was not used due to low maximum possible change	-0.0176702	0.0501664	-0.0729978	0.287967	-0.489822
RiboM_AM1126_CR11Liver_T4days_MS_rep1Q1-20.csv	B2CY77	40S ribosomal protein SA	FLAAGTHLGGTNLDFQMEQYIYK	2617.28	5	18.07	524.264323299 524.46446851 524.664757783 524.861471165 525.066582901	74483.3671875 67050.8451583 49603.2849869 33697.1557528 19519.040648	B2CY77|P14206	4	0.0477631	C120N29O35H177S1	2616.27	37	0.212847	0.314429	0.255498	0.148641	0.068585	0.0457972	0.152675	0.257345	0.292379	0.251803	0.0477631	0.0919712	-0.0400281	-0.0525006	-0.0107379	0.0112953	-0.550563	0.247463	Value -28.4273184519 was not used due to low maximum possible change	-0.0747048	0.0616495	-0.0790388	0.340955	-0.550563
RiboM_AM1126_CR11Liver_T4days_MS_rep1Q1-20.csv	B2CY77	40S ribosomal protein SA	ADHQPLTEASYVNLPTIALCNTDSPLR	2996.48	2	18.45	1498.72965825 1499.24155402 1499.73358607 1500.23858735 1500.74698675	2830.19970703 3275.55110375 3604.10051679 2892.17483884 2832.2679732	B2CY77|P14206	4	0.0477631	C129N36O44H206S1	2995.47	48	0.185741	0.299032	0.264312	0.167109	0.0838073	0.0280531	0.112727	0.228346	0.310884	0.319991	0.0477631	-0.00236976	-0.0868063	-0.030799	0.0202775	0.0996975	0.0150282	0.465936	Value 0.856342635721 was not used due to low maximum possible change	0.141036	0.422119	0.26103	0.218214	0.0150282
RiboM_AM1126_CR11Liver_T4days_MS_rep1Q1-20.csv	B2CY77	40S ribosomal protein SA	ADHQPLTEASYVNLPTIALCNTDSPLR	2996.48	3	18.45	999.492004355 999.820308884 1000.15601735 1000.49560158 1000.82889888	16510.4140625 20887.9414033 22529.096775 21350.3174617 14845.5987877	B2CY77|P14206	4	0.0477631	C129N36O44H206S1	2995.47	48	0.185741	0.299032	0.264312	0.167109	0.0838073	0.0280531	0.112727	0.228346	0.310884	0.319991	0.0477631	-0.0139779	-0.0817283	-0.0299346	0.055005	0.0706359	0.0886428	0.43868	Value 0.832308598757 was not used due to low maximum possible change	0.382576	0.299072	0.302243	0.153518	0.0886428
RiboM_AM1126_CR13Liver_T8days_MS_rep1Q1-20.csv	B2CY77	40S ribosomal protein SA	LLVVTDPR	912.551	2	10.27	456.776162745 457.278807243 457.779544433 458.277340127	10446.1396484 12241.1533203 10774.8848153 4018.88911131	B2CY77|P14206	8	0.0492754	C41N11O12H73S0	911.544	11	0.591029	0.30022	0.0892376	0.0195134	0	0.346762	0.373902	0.204046	0.0752906	0	0.0492754	-0.312324	0.0263753	0.198238	0.0877112		1.27862	0.357963	1.72669	1.57252		1.23395	0.612856	1.27862
RiboM_AM1126_CR13Liver_T8days_MS_rep1Q1-20.csv	B2CY77	40S ribosomal protein SA	LLVVTDPR	912.551	3	10.27	304.848432877 305.181866801 305.518962018 305.857722464 306.194754682	5044.7578125 5120.86796804 1876.12003316 2773.45623744 2788.3497717	B2CY77|P14206	8	0.0492754	C41N11O12H73S0	911.544	11	0.591029	0.30022	0.0892376	0.0195134	0	0.346762	0.373902	0.204046	0.0752906	0	0.0492754	-0.250516	0.0454292	0.0373972	0.16769		1.02559	0.616561	0.325737	3.00642		1.24358	1.20978	1.02559
RiboM_AM1126_CR13Liver_T8days_MS_rep1Q1-20.csv	B2CY77	40S ribosomal protein SA	FAAATGATPIAGR	1203.65	2	8.77	602.329399938 602.838210898 603.328670083 603.834238237	6167.08642578 5127.33584555 4732.94517397 2353.99467659	B2CY77|P14206	8	0.0492754	C53N16O16H86S0	1202.64	30	0.50546	0.334631	0.125624	0.0342852	0	0.134076	0.297301	0.328121	0.240502	0	0.0492754	-0.169952	-0.0556887	0.131862	0.093779		0.457618	Value 1.49179970994 was not used due to low maximum possible change	0.65118	0.454759		0.521186	0.112587	0.457618
RiboM_AM1126_CR13Liver_T8days_MS_rep1Q1-20.csv	B2CY77	40S ribosomal protein SA	FAAATGATPIAGR	1203.65	3	8.77	401.883578052 402.218772897 402.551198912 402.887074511 403.223573865	24084.8574219 25133.6789165 14394.231901 8612.57521562 7484.01293902	B2CY77|P14206	8	0.0492754	C53N16O16H86S0	1202.64	30	0.50546	0.334631	0.125624	0.0342852	0	0.134076	0.297301	0.328121	0.240502	0	0.0492754	-0.171991	0.0133589	0.0736718	0.0849607		0.46311	Value -0.357861159524 was not used due to low maximum possible change	0.363817	0.411997		0.412975	0.0496534	0.46311
RiboM_AM1126_CR13Liver_T8days_MS_rep1Q1-20.csv	B2CY77	40S ribosomal protein SA	KSDGIYIINLK	1263.73	3	13.38	421.913462948 422.246071793 422.584114195 422.918430718 423.253133323	12718.7011719 19769.0975827 8113.40201509 3961.27354802 7957.75233388	B2CY77|P14206	8	0.0492754	C58N14O17H98S0	1262.72	12	0.480986	0.342486	0.136914	0.0396142	0	0.273562	0.364986	0.247564	0.113888	0	0.0492754	-0.195573	0.101141	0.045154	0.0492784		0.942866	Value 4.49507802835 was not used due to low maximum possible change	0.408079	0.663469		0.671471	0.267483	0.942866
RiboM_AM1126_CR13Liver_T8days_MS_rep1Q1-20.csv	B2CY77	40S ribosomal protein SA	FTPGTFTNQIQAAFR	1698.86	2	17.75	849.93917506 850.443052285 850.945949387 851.449952347 851.953257046	77062.6171875 80903.6636613 57716.2815295 36283.2291439 24352.1294535	B2CY77|P14206	8	0.0492754	C78N21O22H115S0	1697.85	26	0.376889	0.362795	0.18973	0.0705859	0	0.124167	0.286901	0.332071	0.256861	0	0.0492754	-0.0710439	-0.0417049	0.039334	0.0734148		0.281115	0.549513	0.276337	0.394119		0.375271	0.128282	0.281115
RiboM_AM1126_CR13Liver_T8days_MS_rep1Q1-20.csv	B2CY77	40S ribosomal protein SA	FTPGTFTNQIQAAFR	1698.86	3	17.75	566.965085467 567.29991248 567.635985829 567.971312528 568.304675491	41389.3867188 89189.4614154 86200.6024871 67080.3002826 48191.5703125	B2CY77|P14206	8	0.0492754	C78N21O22H115S0	1697.85	26	0.376889	0.362795	0.18973	0.0705859	0	0.124167	0.286901	0.332071	0.256861	0	0.0492754	-0.23108	-0.0485922	0.113943	0.165729		0.914365	0.640262	0.800497	0.889698		0.811205	0.124015	0.914365
RiboM_AM1126_CR13Liver_T8days_MS_rep1Q1-20.csv	B2CY77	40S ribosomal protein SA	AIVAIENPADVSVISSR	1740.95	2	15.55	870.983339424 871.484562212 871.986660438 872.487856073 872.9897175	150619.625 175425.260996 148739.556662 102559.515804 59747.9079437	B2CY77|P14206	8	0.0492754	C75N21O26H129S0	1739.94	35	0.384938	0.359228	0.186276	0.069558	0	0.0910174	0.250099	0.343718	0.315166	0	0.0492754	-0.124055	-0.0553795	0.0713517	0.108082		0.422068	0.507467	0.453194	0.44006		0.455697	0.036796	0.422068
RiboM_AM1126_CR13Liver_T8days_MS_rep1Q1-20.csv	B2CY77	40S ribosomal protein SA	AIVAIENPADVSVISSR	1740.95	3	15.55	580.991500792 581.327856253 581.659014862 581.995543788 582.327844806	44866.890625 59363.0311457 37839.1644231 27756.3044259 20289.7114602	B2CY77|P14206	8	0.0492754	C75N21O26H129S0	1739.94	35	0.384938	0.359228	0.186276	0.069558	0	0.0910174	0.250099	0.343718	0.315166	0	0.0492754	-0.120744	-0.00967491	0.0365366	0.0938823		0.410804	0.0886556	0.232064	0.382244		0.278442	0.148845	0.410804
RiboM_AM1126_CR13Liver_T8days_MS_rep1Q1-20.csv	B2CY77	40S ribosomal protein SA	FLAAGTHLGGTNLDFQMEQYIYK	2617.28	2	18.07	1309.14783617 1309.66046165 1310.15124545 1310.66073332 1311.17117013	1540.70153809 2477.46171297 2083.18445273 2346.72832579 1865.04347743	B2CY77|P14206	8	0.0492754	C120N29O35H177S1	2616.27	37	0.212847	0.314429	0.255498	0.148641	0.068585	0.0437961	0.148712	0.255073	0.294637	0.257781	0.0492754	-0.0634542	-0.0742046	-0.0535049	0.0789068	0.112257	0.375357	0.447779	Value 125.828182465 was not used due to low maximum possible change	0.540471	0.593335	0.489236	0.0968657	0.375357
RiboM_AM1126_CR13Liver_T8days_MS_rep1Q1-20.csv	B2CY77	40S ribosomal protein SA	FLAAGTHLGGTNLDFQMEQYIYK	2617.28	3	18.07	873.105955683 873.442737748 873.773404119 874.102951417 874.446023741	13147.1650391 23577.6524503 15826.6172976 17333.7480366 20708.5709552	B2CY77|P14206	8	0.0492754	C120N29O35H177S1	2616.27	37	0.212847	0.314429	0.255498	0.148641	0.068585	0.0437961	0.148712	0.255073	0.294637	0.257781	0.0492754	-0.0677244	-0.0541719	-0.0807997	0.0426938	0.160002	0.400616	0.326894	Value 190.017912052 was not used due to low maximum possible change	0.292431	0.845694	0.466409	0.256852	0.400616
RiboM_AM1126_CR13Liver_T8days_MS_rep1Q1-20.csv	B2CY77	40S ribosomal protein SA	FLAAGTHLGGTNLDFQMEQYIYK	2617.28	4	18.07	655.077838253 655.333476089 655.57954297 655.832145091 656.078476702	46879.5976562 54748.2599562 35698.0069386 30776.9884068 16193.1253896	B2CY77|P14206	8	0.0492754	C120N29O35H177S1	2616.27	37	0.212847	0.314429	0.255498	0.148641	0.068585	0.0437961	0.148712	0.255073	0.294637	0.257781	0.0492754	0.0415246	-0.0173618	-0.0617992	0.0183565	0.0192798	-0.245635	0.104768	Value 145.334019709 was not used due to low maximum possible change	0.125733	0.101904	0.0216925	0.178534	-0.245635
RiboM_AM1126_CR13Liver_T8days_MS_rep1Q1-20.csv	B2CY77	40S ribosomal protein SA	FLAAGTHLGGTNLDFQMEQYIYK	2617.28	5	18.07	524.267252865 524.463002675 524.664097706 524.864171042 525.065213859	27526.0136719 25100.096674 21722.3510349 14128.5352522 9358.37876728	B2CY77|P14206	8	0.0492754	C120N29O35H177S1	2616.27	37	0.212847	0.314429	0.255498	0.148641	0.068585	0.0437961	0.148712	0.255073	0.294637	0.257781	0.0492754	0.0685037	-0.0578744	-0.0334689	-0.00422979	0.0270694	-0.405226	0.349237	Value 78.7092541094 was not used due to low maximum possible change	-0.0289719	0.143076	0.0145286	0.319708	-0.405226
RiboM_AM1126_CR13Liver_T8days_MS_rep1Q1-20.csv	B2CY77	40S ribosomal protein SA	ADHQPLTEASYVNLPTIALCNTDSPLR	2996.48	2	18.45	1498.74786827 1499.24774758 1499.74952315 1500.25055812 1500.75525067	7544.20214844 14182.5410925 18465.2313795 18858.647343 16413.4003906	B2CY77|P14206	8	0.0492754	C129N36O44H206S1	2995.47	48	0.185741	0.299032	0.264312	0.167109	0.0838073	0.0266105	0.109064	0.225157	0.312175	0.326994	0.0492754	-0.0857698	-0.111094	-0.0196223	0.0827938	0.133692	0.538991	0.584806	Value 0.501145361802 was not used due to low maximum possible change	0.57073	0.549753	0.56107	0.0205932	0.538991
RiboM_AM1126_CR13Liver_T8days_MS_rep1Q1-20.csv	B2CY77	40S ribosomal protein SA	ADHQPLTEASYVNLPTIALCNTDSPLR	2996.48	3	18.45	999.496591063 999.8337527 1000.16746477 1000.50246014 1000.8375907	72768.6171875 136451.475774 172320.806098 178736.985784 150641.234208	B2CY77|P14206	8	0.0492754	C129N36O44H206S1	2995.47	48	0.185741	0.299032	0.264312	0.167109	0.0838073	0.0266105	0.109064	0.225157	0.312175	0.326994	0.0492754	-0.0833821	-0.107095	-0.0219199	0.084308	0.128089	0.523987	0.563755	Value 0.559825726641 was not used due to low maximum possible change	0.581169	0.526712	0.548906	0.028136	0.523987
RiboM_AM1126_CR13Liver_T8days_MS_rep1Q1-20.csv	B2CY77	40S ribosomal protein SA	ADHQPLTEASYVNLPTIALCNTDSPLR	2996.48	4	18.45	749.873162269 750.124677768 750.373938523 750.624646766 750.876710173	11979.7314453 22741.8094157 32509.0917919 31612.3299422 29344.1737468	B2CY77|P14206	8	0.0492754	C129N36O44H206S1	2995.47	48	0.185741	0.299032	0.264312	0.167109	0.0838073	0.0266105	0.109064	0.225157	0.312175	0.326994	0.0492754	-0.0922856	-0.121621	-0.010705	0.079502	0.145109	0.579938	0.640219	Value 0.273401196657 was not used due to low maximum possible change	0.548039	0.596701	0.591224	0.0383962	0.579938
RiboM_AM1126_CR13Liver_T8days_MS_rep1Q1-20.csv	B2CY77	40S ribosomal protein SA	EHPWEVMPDLYFYRDPEEIEKEEQAAAEK	3578.64	5	17.98	716.537459138 716.736125238 716.9325256 717.138234277 717.350125932	7261.06835938 17229.5007407 19779.8321846 21149.3603426 21960.7932446	B2CY77|P14206	8	0.0492754	C161N38O53H232S1	3577.63	70	0.132035	0.261074	0.277059	0.207544	0.122288	0.0106413	0.0596608	0.167765	0.3155	0.446433	0.0492754	-0.048938	-0.0638963	-0.0506951	0.0344938	0.129036	0.403134	0.31724	0.463839	0.319516	0.398079	0.380362	0.0622243	0.403134
RiboM_AM1126_CR14Liver_T16days_MS_rep1Q1-20.csv	B2CY77	40S ribosomal protein SA	LLVVTDPR	912.551	2	10.27	456.779939761 457.281508313 457.780239448 458.27967573	12578.4521484 15067.8130086 8488.60966962 2753.3940723	B2CY77|P14206	8	0.0403605	C41N11O12H73S0	911.544	11	0.591029	0.30022	0.0892376	0.0195134	0	0.381876	0.370705	0.184577	0.0628417	0	0.0403605	-0.267578	0.0872439	0.129044	0.0512893		1.27934	1.23777	1.35353	1.18374		1.26359	0.0716024	1.27934
RiboM_AM1126_CR14Liver_T16days_MS_rep1Q1-20.csv	B2CY77	40S ribosomal protein SA	LLVVTDPR	912.551	3	10.27	304.85040423 305.181160703 305.52213058 305.859435684 306.192343246	3010.81787109 3094.46084268 1113.7140933 3317.11208821 2686.54077148	B2CY77|P14206	8	0.0403605	C41N11O12H73S0	911.544	11	0.591029	0.30022	0.0892376	0.0195134	0	0.381876	0.370705	0.184577	0.0628417	0	0.0403605	-0.305267	-0.00651972	0.0164669	0.29532		1.45954	-0.0924981	0.172719	6.81585		2.0889	3.22337	1.45954
RiboM_AM1126_CR14Liver_T16days_MS_rep1Q1-20.csv	B2CY77	40S ribosomal protein SA	FAAATGATPIAGR	1203.65	3	8.77	401.881421807 402.218281833 402.550583556 402.886886187 403.223415126	13332.2216797 14077.121031 8593.98961742 4266.70238295 4227.44562887	B2CY77|P14206	8	0.0403605	C53N16O16H86S0	1202.64	30	0.50546	0.334631	0.125624	0.0342852	0	0.167469	0.32224	0.310465	0.199826	0	0.0403605	-0.174389	0.0149373	0.0877848	0.0716671		0.515959	Value -1.20548122942 was not used due to low maximum possible change	0.47492	0.432927		0.474602	0.0415165	0.515959
RiboM_AM1126_CR14Liver_T16days_MS_rep1Q1-20.csv	B2CY77	40S ribosomal protein SA	KSDGIYIINLK	1263.73	3	13.38	421.909588966 422.241971119 422.580520075 422.913300707 423.253239769	12952.265625 18693.0787752 8180.00563428 4215.76367953 6492.88671875	B2CY77|P14206	8	0.0403605	C58N14O17H98S0	1262.72	12	0.480986	0.342486	0.136914	0.0396142	0	0.302725	0.368388	0.230337	0.0985495	0	0.0403605	-0.186891	0.0819602	0.0488216	0.0561092		1.04842	Value 3.16418452986 was not used due to low maximum possible change	0.522588	0.952047		0.841017	0.279945	1.04842
RiboM_AM1126_CR14Liver_T16days_MS_rep1Q1-20.csv	B2CY77	40S ribosomal protein SA	FTPGTFTNQIQAAFR	1698.86	2	17.75	849.936903726 850.440811554 850.94384806 851.447554462 851.949908974	75509.90625 58480.6347578 33283.1773445 23876.7538023 12238.718717	B2CY77|P14206	8	0.0403605	C78N21O22H115S0	1697.85	26	0.376889	0.362795	0.18973	0.0705859	0	0.149861	0.308183	0.31942	0.222536	0	0.0403605	0.0181392	-0.0568544	-0.0156097	0.0543249		-0.0798983	1.04107	-0.120362	0.357518		0.299581	0.539604	-0.0798983
RiboM_AM1126_CR14Liver_T16days_MS_rep1Q1-20.csv	B2CY77	40S ribosomal protein SA	FTPGTFTNQIQAAFR	1698.86	3	17.75	566.965693185 567.299357024 567.635719863 567.971043378 568.304272469	39533.8632812 83648.248536 83974.8040262 62226.2100939 42152.2796024	B2CY77|P14206	8	0.0403605	C78N21O22H115S0	1697.85	26	0.376889	0.362795	0.18973	0.0705859	0	0.149861	0.308183	0.31942	0.222536	0	0.0403605	-0.230132	-0.052277	0.122	0.160409		1.01367	0.95725	0.940708	1.05567		0.991825	0.052795	1.01367
RiboM_AM1126_CR14Liver_T16days_MS_rep1Q1-20.csv	B2CY77	40S ribosomal protein SA	AIVAIENPADVSVISSR	1740.95	2	15.55	870.981900251 871.483747983 871.985895746 872.487598081 872.990209782	167273.453125 205085.177106 170192.714904 115433.953747 63526.5921848	B2CY77|P14206	8	0.0403605	C75N21O26H129S0	1739.94	35	0.384938	0.359228	0.186276	0.069558	0	0.115213	0.277168	0.335382	0.272237	0	0.0403605	-0.130718	-0.0475417	0.0723817	0.105877		0.484632	0.579353	0.485436	0.52239		0.517953	0.0445618	0.484632
RiboM_AM1126_CR14Liver_T16days_MS_rep1Q1-20.csv	B2CY77	40S ribosomal protein SA	AIVAIENPADVSVISSR	1740.95	3	15.55	580.990378647 581.326106916 581.658678035 581.994172864 582.326676397	59517.2460938 72823.4498188 51132.2569463 32954.6532821 26607.5184188	B2CY77|P14206	8	0.0403605	C75N21O26H129S0	1739.94	35	0.384938	0.359228	0.186276	0.069558	0	0.115213	0.277168	0.335382	0.272237	0	0.0403605	-0.10994	-0.0227488	0.0499801	0.0827084		0.407599	0.277221	0.335197	0.408076		0.357023	0.0632694	0.407599
RiboM_AM1126_CR14Liver_T16days_MS_rep1Q1-20.csv	B2CY77	40S ribosomal protein SA	FLAAGTHLGGTNLDFQMEQYIYK	2617.28	2	18.07	1309.17016258 1309.66082437 1310.15853335 1310.67110207 1311.16510798	1355.23144531 2289.636439 2491.59529591 2038.99640995 1671.49679192	B2CY77|P14206	8	0.0403605	C120N29O35H177S1	2616.27	37	0.212847	0.314429	0.255498	0.148641	0.068585	0.0571967	0.173529	0.267596	0.279475	0.222203	0.0403605	-0.0752171	-0.0819066	-0.00246647	0.0584276	0.101163	0.483246	0.58131	Value -0.203884535181 was not used due to low maximum possible change	0.446577	0.658532	0.542416	0.0960589	0.483246
RiboM_AM1126_CR14Liver_T16days_MS_rep1Q1-20.csv	B2CY77	40S ribosomal protein SA	FLAAGTHLGGTNLDFQMEQYIYK	2617.28	3	18.07	873.111851613 873.445899215 873.776746408 874.105082959 874.4577534	6013.18945312 10264.3523318 9434.50649995 8952.05352179 8822.37419854	B2CY77|P14206	8	0.0403605	C120N29O35H177S1	2616.27	37	0.212847	0.314429	0.255498	0.148641	0.068585	0.0571967	0.173529	0.267596	0.279475	0.222203	0.0403605	-0.0745694	-0.0783933	-0.0385458	0.0572172	0.134291	0.479084	0.556376	Value -3.18629213362 was not used due to low maximum possible change	0.437326	0.874188	0.586743	0.197874	0.479084
RiboM_AM1126_CR14Liver_T16days_MS_rep1Q1-20.csv	B2CY77	40S ribosomal protein SA	FLAAGTHLGGTNLDFQMEQYIYK	2617.28	4	18.07	655.073388315 655.330075366 655.57645045 655.829410021 656.075740249	29588.5546875 32803.6679688 21423.8163065 20045.2578125 10097.086357	B2CY77|P14206	8	0.0403605	C120N29O35H177S1	2616.27	37	0.212847	0.314429	0.255498	0.148641	0.068585	0.0571967	0.173529	0.267596	0.279475	0.222203	0.0403605	0.0467969	-0.0265723	-0.0675017	0.0272587	0.0200183	-0.300655	0.18859	Value -5.57984961493 was not used due to low maximum possible change	0.208345	0.130312	0.056648	0.240494	-0.300655
RiboM_AM1126_CR14Liver_T16days_MS_rep1Q1-20.csv	B2CY77	40S ribosomal protein SA	ADHQPLTEASYVNLPTIALCNTDSPLR	2996.48	2	18.45	1498.74768928 1499.25037824 1499.75159263 1500.25432197 1500.75876736	5939.57763672 11284.097969 14650.5898563 13817.2853197 11835.0582452	B2CY77|P14206	8	0.0403605	C129N36O44H206S1	2995.47	48	0.185741	0.299032	0.264312	0.167109	0.0838073	0.0365435	0.13263	0.243761	0.302381	0.284685	0.0403605	-0.0824914	-0.102877	-0.0096365	0.0730807	0.121925	0.552902	0.618247	Value 0.468908805314 was not used due to low maximum possible change	0.540249	0.60696	0.579589	0.0387445	0.552902
RiboM_AM1126_CR14Liver_T16days_MS_rep1Q1-20.csv	B2CY77	40S ribosomal protein SA	ADHQPLTEASYVNLPTIALCNTDSPLR	2996.48	3	18.45	999.497881887 999.833890112 1000.16888989 1000.50354465 1000.83841037	73916.78125 138854.857872 170944.208318 171785.338494 144461.383293	B2CY77|P14206	8	0.0403605	C129N36O44H206S1	2995.47	48	0.185741	0.299032	0.264312	0.167109	0.0838073	0.0365435	0.13263	0.243761	0.302381	0.284685	0.0403605	-0.0801396	-0.100657	-0.0200924	0.078312	0.122577	0.537139	0.604904	Value 0.977691552252 was not used due to low maximum possible change	0.578921	0.610208	0.582793	0.0333654	0.537139
RiboM_AM1126_CR14Liver_T16days_MS_rep1Q1-20.csv	B2CY77	40S ribosomal protein SA	ADHQPLTEASYVNLPTIALCNTDSPLR	2996.48	4	18.45	749.876982969 750.117830724 750.372691805 750.620276698 750.873100785	14552.6425781 28400.9195583 39366.491124 36329.8911411 31300.3336649	B2CY77|P14206	8	0.0403605	C129N36O44H206S1	2995.47	48	0.185741	0.299032	0.264312	0.167109	0.0838073	0.0365435	0.13263	0.243761	0.302381	0.284685	0.0403605	-0.0886908	-0.10963	-0.00178121	0.0751708	0.124931	0.594454	0.658824	Value 0.0866731411939 was not used due to low maximum possible change	0.5557	0.621925	0.607726	0.0435716	0.594454
RiboM_AM1126_CR14Liver_T16days_MS_rep1Q1-20.csv	B2CY77	40S ribosomal protein SA	EHPWEVMPDLYFYRDPEEIEKEEQAAAEK	3578.64	5	17.98	716.539578061 716.737316904 716.939930782 717.143090179 717.348879091	11835.4824219 31147.3754843 37277.5976728 35793.7673128 38302.8919731	B2CY77|P14206	8	0.0403605	C161N38O53H232S1	3577.63	70	0.132035	0.261074	0.277059	0.207544	0.122288	0.0156623	0.0770944	0.191011	0.317595	0.398637	0.0403605	-0.0553591	-0.0592863	-0.035557	0.0243457	0.125857	0.475705	0.322244	0.413222	0.221221	0.455426	0.377564	0.105439	0.475705
RiboM_AM1126_CR1Liver_T0days_MS_rep1Q1-20.csv	B2CY77	40S ribosomal protein SA	FAAATGATPIAGR	1203.65	3	8.77	401.882753321 402.22849462 402.551788115 402.887660923 403.231275584	25213.1757812 22900.7282661 11803.3347934 6939.32262193 227275.693774	B2CY77|P14206	0	0	C53N16O16H86S0	1202.64	30	0.50546	0.334631	0.125624	0.0342852	0	0.131722	0.295252	0.329264	0.243762	0	0	-0.128336	0.00790441	0.0509229	0.069509		0.343386	Value -0.200728907145 was not used due to low maximum possible change	0.250063	0.331822		0.308424	0.0508712	0.343386
RiboM_AM1144_CR02_T0Days_MS_rep1Q1-27.csv	B2CY77	40S ribosomal protein SA	FAAATGATPIAGR	1203.65	1	8.77	1203.64442555 1204.64988226 1205.64636475 1206.64822977	9398.17871094 6090.08690404 2376.72115533 947.961890782	B2CY77|P14206	0	0	C53N16O16H86S0	1202.64	30	0.50546	0.334631	0.125624	0.0342852	0	0.131722	0.295252	0.329264	0.243762	0	0	-0.00590065	-0.010913	0.000710038	0.0161036		0.0157882	Value 0.277130577583 was not used due to low maximum possible change	0.00348673	0.0768754		0.0320501	0.0393041	0.0157882
RiboM_AM1144_CR02_T0Days_MS_rep1Q1-27.csv	B2CY77	40S ribosomal protein SA	FAAATGATPIAGR	1203.65	2	8.77	602.327579623 602.829052942 603.329360411 603.829997086	413337.84375 264845.433283 98148.5207561 27614.1815501	B2CY77|P14206	0	0	C53N16O16H86S0	1202.64	30	0.50546	0.334631	0.125624	0.0342852	0	0.131722	0.295252	0.329264	0.243762	0	0	0.00867664	-0.00519895	-0.00354081	6.31e-05		-0.0232158	Value 0.132024950119 was not used due to low maximum possible change	-0.0173876	0.000301302		-0.013434	0.0122469	-0.0232158
RiboM_AM1126_CR1Liver_T0days_MS_rep1Q1-20.csv	B2CY77	40S ribosomal protein SA	KSDGIYIINLK	1263.73	3	13.38	421.911313314 422.244085085 422.581621749 422.914721641 423.252063064	22858.828125 18562.5532745 7717.80059293 3002.26279801 5617.93138762	B2CY77|P14206	0	0	C58N14O17H98S0	1262.72	12	0.480986	0.342486	0.136914	0.0396142	0	0.271324	0.364614	0.248901	0.115161	0	0	-0.0425855	0.013518	0.0111025	0.017965		0.203115	Value 0.610901735653 was not used due to low maximum possible change	0.0991414	0.237799		0.180019	0.0721567	0.203115
RiboM_AM1144_CR02_T0Days_MS_rep1Q1-27.csv	B2CY77	40S ribosomal protein SA	KSDGIYIINLK	1263.73	3	13.38	421.91461645 422.2488629 422.584295396 422.918920776 423.256509399	17370.1660156 14081.4930366 5320.40359099 2045.73085438 1727.43670351	B2CY77|P14206	0	0	C58N14O17H98S0	1262.72	12	0.480986	0.342486	0.136914	0.0396142	0	0.271324	0.364614	0.248901	0.115161	0	0	-0.0335064	0.0202729	0.000146867	0.0130867		0.159812	Value 0.916168281894 was not used due to low maximum possible change	0.00131147	0.173226		0.11145	0.0956179	0.159812
RiboM_AM1126_CR1Liver_T0days_MS_rep1Q1-20.csv	B2CY77	40S ribosomal protein SA	FTPGTFTNQIQAAFR	1698.86	2	17.75	849.935225368 850.438078721 850.941412495 851.441651596 851.938685464	61377.546875 42077.4636475 20213.9906759 10119.9138179 3161.19962568	B2CY77|P14206	0	0	C78N21O22H115S0	1697.85	26	0.376889	0.362795	0.18973	0.0705859	0	0.122314	0.285171	0.332905	0.25961	0	0	0.0818746	-0.0482884	-0.0386413	0.00505503		-0.321613	0.622081	-0.269889	0.0267427		0.0143305	0.433264	-0.321613
RiboM_AM1126_CR1Liver_T0days_MS_rep1Q1-20.csv	B2CY77	40S ribosomal protein SA	FTPGTFTNQIQAAFR	1698.86	3	17.75	566.962743642 567.297837784 567.63277571 567.96809752 568.301233459	55293.8828125 56725.6393647 25969.6371704 10953.4397643 19542.3633075	B2CY77|P14206	0	0	C78N21O22H115S0	1697.85	26	0.376889	0.362795	0.18973	0.0705859	0	0.122314	0.285171	0.332905	0.25961	0	0	-0.00564653	0.018061	-0.0153699	0.00295548		0.0221802	-0.232673	-0.107351	0.0156354		-0.075552	0.120506	0.0221802
RiboM_AM1144_CR02_T0Days_MS_rep1Q1-27.csv	B2CY77	40S ribosomal protein SA	FTPGTFTNQIQAAFR	1698.86	2	17.75	849.935347234 850.436565509 850.93657577 851.437359013 851.941527778	174942.625 142857.09375 45468.4455404 20091.4869078 8613.56402127	B2CY77|P14206	0	0	C78N21O22H115S0	1697.85	26	0.376889	0.362795	0.18973	0.0705859	0	0.122314	0.285171	0.332905	0.25961	0	0	0.0794513	0.00985036	-0.0711248	-0.0181769		-0.312094	-0.126899	-0.496769	-0.0961615		-0.257981	0.185577	-0.312094
RiboM_AM1144_CR02_T0Days_MS_rep1Q1-27.csv	B2CY77	40S ribosomal protein SA	FTPGTFTNQIQAAFR	1698.86	3	17.75	566.96019545 567.296859316 567.629925611 567.968844148 568.302257884	19636.4765625 19024.8357775 10188.2697531 4842.40116521 2493.64996358	B2CY77|P14206	0	0	C78N21O22H115S0	1697.85	26	0.376889	0.362795	0.18973	0.0705859	0	0.122314	0.285171	0.332905	0.25961	0	0	-0.0111649	-0.00846184	2.41e-05	0.0196027		0.0438569	0.109011	0.000167977	0.103704		0.064185	0.0519055	0.0438569
RiboM_AM1126_CR1Liver_T0days_MS_rep1Q1-20.csv	B2CY77	40S ribosomal protein SA	AIVAIENPADVSVISSR	1740.95	2	15.55	870.980325442 871.480847492 871.981552662 872.480811337 872.982370771	265988.9375 234709.424318 117413.748586 44031.9799777 11444.4069203	B2CY77|P14206	0	0	C75N21O26H129S0	1739.94	35	0.384938	0.359228	0.186276	0.069558	0	0.0893315	0.247976	0.34415	0.318543	0	0	0.0167703	-0.00475943	-0.00895201	-0.00305888		-0.0567319	0.0427805	-0.0567035	-0.0122854		-0.0207351	0.047241	-0.0567319
RiboM_AM1126_CR1Liver_T0days_MS_rep1Q1-20.csv	B2CY77	40S ribosomal protein SA	AIVAIENPADVSVISSR	1740.95	3	15.55	580.985892516 581.317613773 581.651467117 581.999444762	40766.046875 41495.0556951 19834.3927306 9336.484375	B2CY77|P14206	0	0	C75N21O26H129S0	1739.94	35	0.384938	0.359228	0.186276	0.069558	0	0.0893315	0.247976	0.34415	0.318543	0	0	-0.0191003	0.0131519	-0.00828006	0.0142284		0.0646138	-0.118217	-0.0524473	0.0571457		-0.0122261	0.0886351	0.0646138
RiboM_AM1144_CR02_T0Days_MS_rep1Q1-27.csv	B2CY77	40S ribosomal protein SA	AIVAIENPADVSVISSR	1740.95	2	15.55	870.980974258 871.481613395 871.982646312 872.481715123 872.982881394	252636.25 204408.07241 97647.2925505 34740.4007242 9769.46826236	B2CY77|P14206	0	0	C75N21O26H129S0	1739.94	35	0.384938	0.359228	0.186276	0.069558	0	0.0893315	0.247976	0.34415	0.318543	0	0	0.0436714	-0.01244	-0.0206122	-0.0106192		-0.147735	0.111818	-0.130561	-0.0426499		-0.052282	0.118688	-0.147735
RiboM_AM1144_CR02_T0Days_MS_rep1Q1-27.csv	B2CY77	40S ribosomal protein SA	AIVAIENPADVSVISSR	1740.95	3	15.55	580.98984437 581.321082502 581.654654749 581.991737177 582.322128628	42809.6171875 34324.5853579 15479.8206098 7319.86765976 5279.64034257	B2CY77|P14206	0	0	C75N21O26H129S0	1739.94	35	0.384938	0.359228	0.186276	0.069558	0	0.0893315	0.247976	0.34415	0.318543	0	0	0.0434412	-0.0157553	-0.031375	0.00368913		-0.146956	0.141618	-0.198734	0.0148166		-0.0473139	0.155362	-0.146956
RiboM_AM1126_CR1Liver_T0days_MS_rep1Q1-20.csv	B2CY77	40S ribosomal protein SA	FLAAGTHLGGTNLDFQMEQYIYK	2617.28	2	18.07	1309.16267565 1309.66443805 1310.16364949 1310.66766352 1311.15922963	1804.6315918 2437.95982455 1958.71643788 1680.66491136 886.114754754	B2CY77|P14206	0	0	C120N29O35H177S1	2616.27	37	0.212847	0.314429	0.255498	0.148641	0.068585	0.0428723	0.146848	0.253968	0.295676	0.260636	0	-0.00702845	-0.0363796	-0.032107	0.0430387	0.0324764	0.0413501	0.217087	Value 20.9754554124 was not used due to low maximum possible change	0.29271	0.169103	0.180063	0.105549	0.0413501
RiboM_AM1126_CR1Liver_T0days_MS_rep1Q1-20.csv	B2CY77	40S ribosomal protein SA	FLAAGTHLGGTNLDFQMEQYIYK	2617.28	3	18.07	873.116171454 873.445753789 873.776586656 874.111924523 874.462224583	8182.80761719 12332.5866436 8031.7917338 5384.62125533 5158.96951444	B2CY77|P14206	0	0	C120N29O35H177S1	2616.27	37	0.212847	0.314429	0.255498	0.148641	0.068585	0.0428723	0.146848	0.253968	0.295676	0.260636	0	-0.00351826	0.001057	-0.0500334	-0.0108945	0.0633891	0.0206988	-0.00630744	Value 32.6867495506 was not used due to low maximum possible change	-0.0740947	0.330065	0.0675903	0.179469	0.0206988
RiboM_AM1144_CR02_T0Days_MS_rep1Q1-27.csv	B2CY77	40S ribosomal protein SA	FLAAGTHLGGTNLDFQMEQYIYK	2617.28	2	18.07	1309.14307664 1309.66546722 1310.14779967 1310.66972768 1311.15389015	1661.56750488 5595.84363528 1828.94446151 3307.23046875 895.461375684	B2CY77|P14206	0	0	C120N29O35H177S1	2616.27	37	0.212847	0.314429	0.255498	0.148641	0.068585	0.0428723	0.146848	0.253968	0.295676	0.260636	0	-0.0878138	0.106658	-0.117871	0.100228	-0.00120154	0.51663	-0.636458	Value 77.0047171458 was not used due to low maximum possible change	0.681659	-0.00625637	0.138894	0.594283	0.51663
RiboM_AM1144_CR02_T0Days_MS_rep1Q1-27.csv	B2CY77	40S ribosomal protein SA	FLAAGTHLGGTNLDFQMEQYIYK	2617.28	3	18.07	873.108054754 873.43822091 873.767522848 874.100416237 874.452364563	7206.13818359 8908.28808594 6270.23125262 3684.69091797 4016.64494843	B2CY77|P14206	0	0	C120N29O35H177S1	2616.27	37	0.212847	0.314429	0.255498	0.148641	0.068585	0.0428723	0.146848	0.253968	0.295676	0.260636	0	0.0266714	-0.0183346	-0.0470882	-0.0261691	0.0649205	-0.156914	0.109408	Value 30.7626685375 was not used due to low maximum possible change	-0.177979	0.338039	0.0281383	0.244521	-0.156914
RiboM_AM1126_CR1Liver_T0days_MS_rep1Q1-20.csv	B2CY77	40S ribosomal protein SA	ADHQPLTEASYVNLPTIALCNTDSPLR	2996.48	2	18.45	1498.74627252 1499.24784377 1499.74935278 1500.24918696 1500.75133927	15896.1425781 25146.0302606 21970.9711293 14108.7626953 7249.84539993	B2CY77|P14206	0	0	C129N36O44H206S1	2995.47	48	0.185741	0.299032	0.264312	0.167109	0.0838073	0.0259496	0.107355	0.223628	0.312745	0.330322	0	0.00266536	-0.000993309	-0.00390479	0.000112663	0.00212007	-0.0166803	0.00518221	0.0959801	0.000773592	0.00860018	0.0187712	0.0442438	-0.0166803
RiboM_AM1126_CR1Liver_T0days_MS_rep1Q1-20.csv	B2CY77	40S ribosomal protein SA	ADHQPLTEASYVNLPTIALCNTDSPLR	2996.48	3	18.45	999.498634597 999.834023737 1000.16741475 1000.50076004 1000.83540107	192585.734375 293965.314737 260471.85857 164518.382599 77069.4275857	B2CY77|P14206	0	0	C129N36O44H206S1	2995.47	48	0.185741	0.299032	0.264312	0.167109	0.0838073	0.0259496	0.107355	0.223628	0.312745	0.330322	0	0.0090638	-0.00167987	-0.000838886	-0.000695024	-0.00585002	-0.0567228	0.00876407	0.0206199	-0.00477234	-0.0237309	-0.0111684	0.0303386	-0.0567228
RiboM_AM1126_CR1Liver_T0days_MS_rep1Q1-20.csv	B2CY77	40S ribosomal protein SA	ADHQPLTEASYVNLPTIALCNTDSPLR	2996.48	4	18.45	749.875330725 750.125114522 750.376069977 750.625742632 750.877037073	36729.6054688 57147.9248305 53483.8861246 32776.9066649 18322.3431454	B2CY77|P14206	0	0	C129N36O44H206S1	2995.47	48	0.185741	0.299032	0.264312	0.167109	0.0838073	0.0259496	0.107355	0.223628	0.312745	0.330322	0	-0.000668149	-0.0110759	0.00518213	-0.00195306	0.00851496	0.00418139	0.0577842	-0.127377	-0.0134105	0.0345413	-0.00885615	0.0716977	0.00418139
RiboM_AM1144_CR02_T0Days_MS_rep1Q1-27.csv	B2CY77	40S ribosomal protein SA	ADHQPLTEASYVNLPTIALCNTDSPLR	2996.48	2	18.45	1498.73772158 1499.23963893 1499.74206982 1500.24390563 1500.7430827	14149.4277344 22099.7169795 19880.0669166 12460.1543912 6575.18342886	B2CY77|P14206	0	0	C129N36O44H206S1	2995.47	48	0.185741	0.299032	0.264312	0.167109	0.0838073	0.0259496	0.107355	0.223628	0.312745	0.330322	0	0.00250541	-0.00501399	0.000175767	-0.00133705	0.00366986	-0.0156793	0.0261586	-0.00432038	-0.00918076	0.014887	0.00237302	0.0175109	-0.0156793
RiboM_AM1144_CR02_T0Days_MS_rep1Q1-27.csv	B2CY77	40S ribosomal protein SA	ADHQPLTEASYVNLPTIALCNTDSPLR	2996.48	3	18.45	999.497412187 999.831939594 1000.1660977 1000.49944027 1000.83286968	169475.75 264367.093642 237673.266359 147148.62551 72561.6819654	B2CY77|P14206	0	0	C129N36O44H206S1	2995.47	48	0.185741	0.299032	0.264312	0.167109	0.0838073	0.0259496	0.107355	0.223628	0.312745	0.330322	0	0.00441953	-0.00239889	0.00236962	-0.00200072	-0.00238954	-0.0276582	0.0125153	-0.0582455	-0.0137378	-0.00969328	-0.0193639	0.0260865	-0.0276582
RiboM_AM1144_CR02_T0Days_MS_rep1Q1-27.csv	B2CY77	40S ribosomal protein SA	ADHQPLTEASYVNLPTIALCNTDSPLR	2996.48	4	18.45	749.873397408 750.124136178 750.375027602 750.624931242 750.874090633	16772.1132812 24287.3297718 23453.9375 14879.9816985 8313.66266645	B2CY77|P14206	0	0	C129N36O44H206S1	2995.47	48	0.185741	0.299032	0.264312	0.167109	0.0838073	0.0259496	0.107355	0.223628	0.312745	0.330322	0	0.00548823	-0.0221175	0.00310079	0.00254679	0.0109817	-0.0343463	0.11539	-0.0762178	0.0174874	0.0445477	0.0133721	0.0736543	-0.0343463
RiboM_AM1126_CR1Liver_T0days_MS_rep1Q1-20.csv	B2CY77	40S ribosomal protein SA	EHPWEVMPDLYFYRDPEEIEKEEQAAAEK	3578.64	3	17.98	1193.56272196 1193.89424564 1194.2275889 1194.56486454 1194.89746942	5090.55322266 8656.95099771 9786.92231493 7244.23899114 4558.89709419	B2CY77|P14206	0	0	C161N38O53H232S1	3577.63	70	0.132035	0.261074	0.277059	0.207544	0.122288	0.0103236	0.0584595	0.165993	0.315145	0.450079	0	0.0120199	-0.0160953	-0.000104089	-0.00254252	0.00672196	-0.0987578	0.0794381	0.000937178	-0.0236291	0.0205069	-0.00430094	0.0650975	-0.0987578
RiboM_AM1126_CR1Liver_T0days_MS_rep1Q1-20.csv	B2CY77	40S ribosomal protein SA	EHPWEVMPDLYFYRDPEEIEKEEQAAAEK	3578.64	4	17.98	895.423920447 895.670385061 895.923566009 896.170319449 896.427403214	28192.859375 52849.4692152 57949.3371521 41647.892596 27616.0427349	B2CY77|P14206	0	0	C161N38O53H232S1	3577.63	70	0.132035	0.261074	0.277059	0.207544	0.122288	0.0103236	0.0584595	0.165993	0.315145	0.450079	0	0.00334117	-0.00730189	0.00120134	-0.00755911	0.0103185	-0.0274515	0.0360383	-0.0108164	-0.0702512	0.0314789	-0.00820037	0.0440433	-0.0274515
RiboM_AM1126_CR1Liver_T0days_MS_rep1Q1-20.csv	B2CY77	40S ribosomal protein SA	EHPWEVMPDLYFYRDPEEIEKEEQAAAEK	3578.64	5	17.98	716.5376404 716.737394644 716.937291585 717.137298453 717.346196156	52478.0820312 104685.455511 111281.401163 85036.9087924 59633.3995709	B2CY77|P14206	0	0	C161N38O53H232S1	3577.63	70	0.132035	0.261074	0.277059	0.207544	0.122288	0.0103236	0.0584595	0.165993	0.315145	0.450079	0	-0.00500494	-0.00766906	-0.00768798	-0.00170055	0.0220625	0.0411214	0.0378505	0.06922	-0.0158042	0.0673068	0.0399389	0.0343491	0.0411214
RiboM_AM1144_CR02_T0Days_MS_rep1Q1-27.csv	B2CY77	40S ribosomal protein SA	EHPWEVMPDLYFYRDPEEIEKEEQAAAEK	3578.64	3	17.98	1193.5615873 1193.88999737 1194.22418353 1194.56018006 1194.89159274	5784.07421875 10653.7444413 11142.2607158 8546.98583877 5774.52139072	B2CY77|P14206	0	0	C161N38O53H232S1	3577.63	70	0.132035	0.261074	0.277059	0.207544	0.122288	0.0103236	0.0584595	0.165993	0.315145	0.450079	0	0.00600443	-0.00681768	-0.0111443	-0.003566	0.0155235	-0.0493334	0.0336485	0.100339	-0.0331408	0.0473581	0.0197744	0.061278	-0.0493334
RiboM_AM1144_CR02_T0Days_MS_rep1Q1-27.csv	B2CY77	40S ribosomal protein SA	EHPWEVMPDLYFYRDPEEIEKEEQAAAEK	3578.64	4	17.98	895.421517312 895.669143999 895.919962506 896.169577269 896.424629647	39449.90625 78526.9669967 84551.413356 63701.0928203 39728.1864323	B2CY77|P14206	0	0	C161N38O53H232S1	3577.63	70	0.132035	0.261074	0.277059	0.207544	0.122288	0.0103236	0.0584595	0.165993	0.315145	0.450079	0	-0.00309593	-0.00441436	-0.000709174	0.000658762	0.0075607	0.0254366	0.021787	0.00638517	0.00612225	0.0230656	0.0165593	0.00949885	0.0254366
RiboM_AM1144_CR02_T0Days_MS_rep1Q1-27.csv	B2CY77	40S ribosomal protein SA	EHPWEVMPDLYFYRDPEEIEKEEQAAAEK	3578.64	5	17.98	716.535018249 716.735309641 716.931439351 717.134425548 717.351744732	20769.3066406 39971.0829675 47591.0404728 34468.5713114 27167.2836372	B2CY77|P14206	0	0	C161N38O53H232S1	3577.63	70	0.132035	0.261074	0.277059	0.207544	0.122288	0.0103236	0.0584595	0.165993	0.315145	0.450079	0	-0.00983916	-0.0259048	0.00294188	-0.00474829	0.0375503	0.0808401	0.127852	-0.0264876	-0.0441285	0.114556	0.0505264	0.0804499	0.0808401
RiboM_AM1126_CR5Liver_T2days_MS_rep1Q1-20.csv	B2CY77	40S ribosomal protein SA	FAAATGATPIAGR	1203.65	2	8.77	602.327820061 602.828550434 603.331089024 603.832723085 604.330424054	133952.46875 91443.9771821 42590.8872409 16091.4806615 10277.9144644	B2CY77|P14206	2	0.0471529	C53N16O16H86S0	1202.64	30	0.50546	0.334631	0.125624	0.0342852	0	0.14126	0.3033	0.324533	0.230907	0	0.0471529	-0.0339269	-0.0127343	0.024302	0.0223592		0.0931548	Value 0.406441900848 was not used due to low maximum possible change	0.122176	0.113717		0.109683	0.0149255	0.0931548
RiboM_AM1126_CR5Liver_T2days_MS_rep1Q1-20.csv	B2CY77	40S ribosomal protein SA	FAAATGATPIAGR	1203.65	3	8.77	401.886980919 402.220885276 402.552953953 402.890466922 403.227096744	8556.2109375 10003.5072875 6282.24615895 3620.97250471 36626.2622545	B2CY77|P14206	2	0.0471529	C53N16O16H86S0	1202.64	30	0.50546	0.334631	0.125624	0.0342852	0	0.14126	0.3033	0.324533	0.230907	0	0.0471529	-0.204851	0.0168265	0.0950924	0.0929319		0.562469	Value -0.537051588559 was not used due to low maximum possible change	0.47807	0.472644		0.504394	0.0503674	0.562469
RiboM_AM1126_CR5Liver_T2days_MS_rep1Q1-20.csv	B2CY77	40S ribosomal protein SA	KSDGIYIINLK	1263.73	3	13.38	421.910254418 422.243199635 422.582559197 422.915825445 423.252934937	14226.2988281 11649.7045384 5572.63496976 2488.55102539 5100.79246133	B2CY77|P14206	2	0.0471529	C58N14O17H98S0	1262.72	12	0.480986	0.342486	0.136914	0.0396142	0	0.280228	0.365999	0.243593	0.110181	0	0.0471529	-0.0617909	0.00078667	0.0272903	0.033714		0.307788	Value 0.0334569147922 was not used due to low maximum possible change	0.255818	0.477763		0.347123	0.116083	0.307788
RiboM_AM1126_CR5Liver_T2days_MS_rep1Q1-20.csv	B2CY77	40S ribosomal protein SA	FTPGTFTNQIQAAFR	1698.86	2	17.75	849.939171394 850.442017991 850.944510456 851.444761183 851.947317821	42831.2265625 43391.0301322 26199.494263 13750.6314467 5764.19393803	B2CY77|P14206	2	0.0471529	C78N21O22H115S0	1697.85	26	0.376889	0.362795	0.18973	0.0705859	0	0.129787	0.291976	0.329467	0.24877	0	0.0471529	-0.0374235	-0.018892	0.0179184	0.038397		0.151449	0.266764	0.128229	0.21549		0.190483	0.0628311	0.151449
RiboM_AM1126_CR5Liver_T2days_MS_rep1Q1-20.csv	B2CY77	40S ribosomal protein SA	FTPGTFTNQIQAAFR	1698.86	3	17.75	566.966832435 567.300589629 567.63522818 567.97000732 568.303199484	203042.15625 218967.925849 132216.095299 67471.0074267 34619.4382926	B2CY77|P14206	2	0.0471529	C78N21O22H115S0	1697.85	26	0.376889	0.362795	0.18973	0.0705859	0	0.129787	0.291976	0.329467	0.24877	0	0.0471529	-0.0502961	-0.0105848	0.0229396	0.0379413		0.203543	0.149462	0.164162	0.212932		0.182525	0.0305326	0.203543
RiboM_AM1126_CR5Liver_T2days_MS_rep1Q1-20.csv	B2CY77	40S ribosomal protein SA	AIVAIENPADVSVISSR	1740.95	2	15.55	870.980302764 871.480671487 871.982831589 872.482664279 872.986560391	239046.125 231231.395278 127633.269898 55926.546626 19346.3560006	B2CY77|P14206	2	0.0471529	C75N21O26H129S0	1739.94	35	0.384938	0.359228	0.186276	0.069558	0	0.0961791	0.256393	0.342255	0.305173	0	0.0471529	-0.0193333	-0.00557545	0.00893088	0.0159779		0.0669531	0.0542171	0.0572568	0.0678135		0.0615601	0.00684657	0.0669531
RiboM_AM1126_CR5Liver_T2days_MS_rep1Q1-20.csv	B2CY77	40S ribosomal protein SA	AIVAIENPADVSVISSR	1740.95	3	15.55	580.986437666 581.322110109 581.655383195 581.994564967	81414.6796875 78262.9941629 40663.8063063 18206.3499262	B2CY77|P14206	2	0.0471529	C75N21O26H129S0	1739.94	35	0.384938	0.359228	0.186276	0.069558	0	0.0961791	0.256393	0.342255	0.305173	0	0.0471529	-0.0124125	-0.00112359	-0.000211927	0.013748		0.0429858	0.0109261	-0.00135869	0.0583495		0.0277257	0.0276816	0.0429858
RiboM_AM1126_CR5Liver_T2days_MS_rep1Q1-20.csv	B2CY77	40S ribosomal protein SA	FLAAGTHLGGTNLDFQMEQYIYK	2617.28	2	18.07	1309.16706193 1309.66414909 1310.1645107 1310.67234233 1311.16659428	1435.47937012 1790.41121685 1781.10742188 1419.40454102 809.399597168	B2CY77|P14206	2	0.0471529	C120N29O35H177S1	2616.27	37	0.212847	0.314429	0.255498	0.148641	0.068585	0.0466335	0.154302	0.258248	0.291433	0.249384	0.0471529	-0.0144609	-0.066991	-0.00934646	0.047523	0.0432754	0.0870024	0.418363	Value -3.39981769726 was not used due to low maximum possible change	0.332813	0.239357	0.269384	0.141872	0.0870024
RiboM_AM1126_CR5Liver_T2days_MS_rep1Q1-20.csv	B2CY77	40S ribosomal protein SA	FLAAGTHLGGTNLDFQMEQYIYK	2617.28	3	18.07	873.115975541 873.44738066 873.778446036 874.113162427 874.451514538	7478.91162109 11600.247749 7666.82580124 6179.08321222 6141.94951824	B2CY77|P14206	2	0.0471529	C120N29O35H177S1	2616.27	37	0.212847	0.314429	0.255498	0.148641	0.068585	0.0466335	0.154302	0.258248	0.291433	0.249384	0.0471529	-0.0214086	-0.0174968	-0.0592505	0.00952513	0.0886308	0.128802	0.109269	Value -21.5526228513 was not used due to low maximum possible change	0.0667065	0.490218	0.198749	0.196034	0.128802
RiboM_AM1126_CR5Liver_T2days_MS_rep1Q1-20.csv	B2CY77	40S ribosomal protein SA	ADHQPLTEASYVNLPTIALCNTDSPLR	2996.48	2	18.45	1498.74623008 1499.2478567 1499.74902069 1500.25246037 1500.75142624	11303.8232422 18495.8775896 17652.5611804 11911.8768819 7252.77446339	B2CY77|P14206	2	0.0471529	C129N36O44H206S1	2995.47	48	0.185741	0.299032	0.264312	0.167109	0.0838073	0.0286604	0.114242	0.229631	0.310323	0.317144	0.0471529	-0.0160566	-0.0213864	0.000674668	0.0117029	0.0250655	0.102219	0.115734	Value -0.0194539804626 was not used due to low maximum possible change	0.0817159	0.107422	0.101773	0.0144833	0.102219
RiboM_AM1126_CR5Liver_T2days_MS_rep1Q1-20.csv	B2CY77	40S ribosomal protein SA	ADHQPLTEASYVNLPTIALCNTDSPLR	2996.48	3	18.45	999.49824099 999.83447275 1000.16858784 1000.50236901 1000.83588929	160796.421875 255677.33406 240125.004682 163141.311097 90893.1489118	B2CY77|P14206	2	0.0471529	C129N36O44H206S1	2995.47	48	0.185741	0.299032	0.264312	0.167109	0.0838073	0.0286604	0.114242	0.229631	0.310323	0.317144	0.0471529	-0.00916412	-0.0182631	-0.000621365	0.0120428	0.0160058	0.0583404	0.0988314	Value 0.0179169731534 was not used due to low maximum possible change	0.0840893	0.0685953	0.0774641	0.0177466	0.0583404
RiboM_AM1126_CR5Liver_T2days_MS_rep1Q1-20.csv	B2CY77	40S ribosomal protein SA	ADHQPLTEASYVNLPTIALCNTDSPLR	2996.48	4	18.45	749.875701983 750.124300137 750.376297319 750.625653513 750.877855862	33532.921875 56323.5222833 54981.3953577 35891.0499037 23073.7965245	B2CY77|P14206	2	0.0471529	C129N36O44H206S1	2995.47	48	0.185741	0.299032	0.264312	0.167109	0.0838073	0.0286604	0.114242	0.229631	0.310323	0.317144	0.0471529	-0.0212044	-0.0226688	0.00546607	0.00899811	0.029409	0.134991	0.122673	Value -0.157613476035 was not used due to low maximum possible change	0.0628299	0.126037	0.111633	0.0329479	0.134991
RiboM_AM1126_CR5Liver_T2days_MS_rep1Q1-20.csv	B2CY77	40S ribosomal protein SA	EHPWEVMPDLYFYRDPEEIEKEEQAAAEK	3578.64	3	17.98	1193.56508973 1193.88864307 1194.2239424 1194.56194197 1194.89169688	4192.24414062 7151.93421756 8356.01652849 6261.12427616 4397.47444878	B2CY77|P14206	2	0.0471529	C161N38O53H232S1	3577.63	70	0.132035	0.261074	0.277059	0.207544	0.122288	0.0116401	0.0633508	0.173058	0.316398	0.435553	0.0471529	0.00605488	-0.0254937	-0.00181726	-0.00130603	0.0225621	-0.0502918	0.128936	0.0174734	-0.0119979	0.0720225	0.0312285	0.0705589	-0.0502918
RiboM_AM1126_CR5Liver_T2days_MS_rep1Q1-20.csv	B2CY77	40S ribosomal protein SA	EHPWEVMPDLYFYRDPEEIEKEEQAAAEK	3578.64	4	17.98	895.420806922 895.669251952 895.921509988 896.169656291 896.42361795	29243.0039062 55509.8051485 61573.8249882 48025.9026428 34166.2225616	B2CY77|P14206	2	0.0471529	C161N38O53H232S1	3577.63	70	0.132035	0.261074	0.277059	0.207544	0.122288	0.0116401	0.0633508	0.173058	0.316398	0.435553	0.0471529	-0.00406744	-0.0181627	-0.00761173	0.00261814	0.0272237	0.0337841	0.091859	0.0731887	0.0240517	0.0869031	0.0619573	0.0311172	0.0337841
RiboM_AM1126_CR5Liver_T2days_MS_rep1Q1-20.csv	B2CY77	40S ribosomal protein SA	EHPWEVMPDLYFYRDPEEIEKEEQAAAEK	3578.64	5	17.98	716.535210617 716.734736093 716.93494195 717.136279853 717.342758519	60744.390625 126059.238468 137899.817343 108206.12311 75873.0485626	B2CY77|P14206	2	0.0471529	C161N38O53H232S1	3577.63	70	0.132035	0.261074	0.277059	0.207544	0.122288	0.0116401	0.0633508	0.173058	0.316398	0.435553	0.0471529	-0.0126434	-0.0133076	-0.00602053	0.00513292	0.0268387	0.105016	0.0673043	0.0578889	0.0471539	0.085674	0.0726075	0.0229875	0.105016
RiboM_AM1136_LiverCR15_T16Day_MS_rep1Q1-4.csv	B2CY77	40S ribosomal protein SA	LLLAAR	656.445	1	9.13	656.443931482 657.43924136 658.449306623 659.458062394	2098.45166016 1916.03949276 1048.28904451 528.111816406	B2CY77|P14206	16	0.0496384	C30N9O7H57S0	655.438	13	0.679673	0.254921	0.0562549	0.00915131	0	0.357801	0.377224	0.196912	0.0680638	0	0.0496384	-0.304339	0.0877867	0.131244	0.085308		0.945527	0.717779	0.933082	1.44805		1.01111	0.309487	0.945527
RiboM_AM1136_LiverCR15_T16Day_MS_rep1Q1-4.csv	B2CY77	40S ribosomal protein SA	LLVVTDPR	912.551	1	10.27	912.550294674 913.555616468 914.556896376 915.557415366 916.560274197	5557.80126953 4878.17993003 2398.80187857 987.067033016 379.764907683	B2CY77|P14206	16	0.0496384	C41N11O12H73S0	911.544	11	0.591029	0.30022	0.0892376	0.0195134	0	0.345404	0.373964	0.204816	0.0758158	0	0.0496384	-0.188926	0.0527121	0.0843138	0.0519002		0.769164	0.714799	0.729492	0.921811		0.783817	0.0948186	0.769164
RiboM_AM1136_LiverCR15_T16Day_MS_rep1Q1-4.csv	B2CY77	40S ribosomal protein SA	LLVVTDPR	912.551	2	10.27	456.779255789 457.281215622 457.783129828 458.281970672 458.782251562	141411.15625 120214.981962 57866.6003514 23419.7001887 7035.32889766	B2CY77|P14206	16	0.0496384	C41N11O12H73S0	911.544	11	0.591029	0.30022	0.0892376	0.0195134	0	0.345404	0.373964	0.204816	0.0758158	0	0.0496384	-0.178646	0.0503501	0.0795127	0.0487831		0.727311	0.682769	0.687953	0.866448		0.74112	0.0858861	0.727311
RiboM_AM1136_LiverCR15_T16Day_MS_rep1Q1-4.csv	B2CY77	40S ribosomal protein SA	FAAATGATPIAGR	1203.65	1	8.77	1203.64747137 1204.65282815 1205.65810889 1206.66123754 1207.66844074	2473.76367188 3543.87254571 3388.96708538 2242.25961678 1064.02880859	B2CY77|P14206	16	0.0496384	C53N16O16H86S0	1202.64	30	0.50546	0.334631	0.125624	0.0342852	0	0.13289	0.296275	0.328699	0.242136	0	0.0496384	-0.293099	-0.0304061	0.165303	0.158202		0.786696	Value 0.792727169118 was not used due to low maximum possible change	0.813999	0.761133		0.787276	0.0264382	0.786696
RiboM_AM1136_LiverCR15_T16Day_MS_rep1Q1-4.csv	B2CY77	40S ribosomal protein SA	FAAATGATPIAGR	1203.65	2	8.77	602.327815335 602.830597873 603.33278817 603.835338722 604.336935566	45454.8945312 64434.970041 59125.5287527 38184.2291139 20940.6164948	B2CY77|P14206	16	0.0496384	C53N16O16H86S0	1202.64	30	0.50546	0.334631	0.125624	0.0342852	0	0.13289	0.296275	0.328699	0.242136	0	0.0496384	-0.286082	-0.0236507	0.159731	0.150002		0.767863	Value 0.61660503166 was not used due to low maximum possible change	0.786564	0.72168		0.758702	0.0333979	0.767863
RiboM_AM1136_LiverCR15_T16Day_MS_rep1Q1-4.csv	B2CY77	40S ribosomal protein SA	FAAATGATPIAGR	1203.65	3	8.77	401.885568476 402.223114573 402.555923456 402.89167254 403.225768129	2641.42285156 9194.25753542 2702.14868164 1832.60151706 4609.76930056	B2CY77|P14206	16	0.0496384	C53N16O16H86S0	1202.64	30	0.50546	0.334631	0.125624	0.0342852	0	0.13289	0.296275	0.328699	0.242136	0	0.0496384	-0.344106	0.227007	0.0394385	0.0776606		0.923604	Value -5.91838597117 was not used due to low maximum possible change	0.194207	0.373636		0.497149	0.380061	0.923604
RiboM_AM1136_LiverCR15_T16Day_MS_rep1Q1-4.csv	B2CY77	40S ribosomal protein SA	KSDGIYIINLK	1263.73	3	13.38	421.911247581 422.246229181 422.582011622 422.918601439 423.254506671	2951.0546875 3578.91720044 2164.83534259 1228.64823773 1382.15430816	B2CY77|P14206	16	0.0496384	C58N14O17H98S0	1262.72	12	0.480986	0.342486	0.136914	0.0396142	0	0.272438	0.364801	0.248235	0.114525	0	0.0496384	-0.183604	0.0181665	0.0812393	0.0841984		0.880395	Value 0.814077205609 was not used due to low maximum possible change	0.729776	1.12398		0.911382	0.198919	0.880395
RiboM_AM1136_LiverCR15_T16Day_MS_rep1Q1-4.csv	B2CY77	40S ribosomal protein SA	FTPGTFTNQIQAAFR	1698.86	2	17.75	849.926625893 850.428898062 850.931333537 851.435453709 851.938938175	38192.9140625 24592.0847716 12286.0219147 6355.21424346 2772.46979302	B2CY77|P14206	16	0.0496384	C78N21O22H115S0	1697.85	26	0.376889	0.362795	0.18973	0.0705859	0	0.123235	0.286034	0.332492	0.25824	0	0.0496384	0.0921598	-0.060778	-0.0388447	0.00746286		-0.363328	0.791782	-0.272094	0.0397694		0.0490324	0.524381	-0.363328
RiboM_AM1136_LiverCR15_T16Day_MS_rep1Q1-4.csv	B2CY77	40S ribosomal protein SA	FTPGTFTNQIQAAFR	1698.86	3	17.75	566.953931111 567.289433189 567.625908975 567.964485006 568.303371784	8044.56982422 5563.36895675 2941.40298267 1683.60743107 1255.14056175	B2CY77|P14206	16	0.0496384	C78N21O22H115S0	1697.85	26	0.376889	0.362795	0.18973	0.0705859	0	0.123235	0.286034	0.332492	0.25824	0	0.0496384	0.0643211	-0.0576675	-0.0284065	0.0217529		-0.253578	0.751261	-0.198978	0.11592		0.103656	0.461427	-0.253578
RiboM_AM1136_LiverCR15_T16Day_MS_rep1Q1-4.csv	B2CY77	40S ribosomal protein SA	AIVAIENPADVSVISSR	1740.95	2	15.55	870.981503825 871.48266769 871.984310951 872.486200094 872.987737679	34640.2695312 44568.2126432 41315.0443469 31349.9044397 18947.6569813	B2CY77|P14206	16	0.0496384	C75N21O26H129S0	1739.94	35	0.384938	0.359228	0.186276	0.069558	0	0.0901681	0.249034	0.343938	0.31686	0	0.0496384	-0.156852	-0.065772	0.0857605	0.136863		0.532116	0.596871	0.543949	0.553425		0.55659	0.0282334	0.532116
RiboM_AM1136_LiverCR15_T16Day_MS_rep1Q1-4.csv	B2CY77	40S ribosomal protein SA	AIVAIENPADVSVISSR	1740.95	3	15.55	580.99128263 581.324821735 581.658721506 581.993602663 582.328748074	12050.0488281 15589.5648198 11108.1121227 8076.66402454 6765.97877746	B2CY77|P14206	16	0.0496384	C75N21O26H129S0	1739.94	35	0.384938	0.359228	0.186276	0.069558	0	0.0901681	0.249034	0.343938	0.31686	0	0.0496384	-0.127593	-0.0262914	0.0509536	0.10293		0.432855	0.238591	0.323181	0.416213		0.35271	0.0900944	0.432855
RiboM_AM1136_LiverCR15_T16Day_MS_rep1Q1-4.csv	B2CY77	40S ribosomal protein SA	FLAAGTHLGGTNLDFQMEQYIYK	2617.28	3	18.07	873.106819847 873.444774434 873.775186145 874.111314186 874.458915921	4694.47265625 4839.2749604 4057.80916729 2842.05639351 2561.15706045	B2CY77|P14206	16	0.0496384	C120N29O35H177S1	2616.27	37	0.212847	0.314429	0.255498	0.148641	0.068585	0.0433305	0.147775	0.254521	0.295161	0.259212	0.0496384	0.0342989	-0.05966	-0.0418708	0.000981992	0.0662499	-0.202334	0.357989	Value 42.824173239 was not used due to low maximum possible change	0.0067021	0.347537	0.127473	0.273815	-0.202334
RiboM_AM1136_LiverCR15_T16Day_MS_rep1Q1-4.csv	B2CY77	40S ribosomal protein SA	FLAAGTHLGGTNLDFQMEQYIYK	2617.28	4	18.07	655.081858922 655.337524594 655.583649611 655.840959596 656.08649271	14570.7265625 15912.835541 12164.2770439 9543.72723925 5439.58557081	B2CY77|P14206	16	0.0496384	C120N29O35H177S1	2616.27	37	0.212847	0.314429	0.255498	0.148641	0.068585	0.0433305	0.147775	0.254521	0.295161	0.259212	0.0496384	0.0399807	-0.0383137	-0.0444273	0.016959	0.0258012	-0.235852	0.2299	Value 45.4388772184 was not used due to low maximum possible change	0.115745	0.135349	0.0612858	0.204265	-0.235852
RiboM_AM1136_LiverCR15_T16Day_MS_rep1Q1-4.csv	B2CY77	40S ribosomal protein SA	FLAAGTHLGGTNLDFQMEQYIYK	2617.28	5	18.07	524.271673786 524.468808298 524.669694974 524.86899219 525.070975119	6041.12988281 5983.21957166 5094.61979234 3536.47199177 2545.51412653	B2CY77|P14206	16	0.0496384	C120N29O35H177S1	2616.27	37	0.212847	0.314429	0.255498	0.148641	0.068585	0.0433305	0.147775	0.254521	0.295161	0.259212	0.0496384	0.0475362	-0.0565421	-0.0359119	0.00378675	0.041131	-0.280423	0.339279	Value 36.7295569581 was not used due to low maximum possible change	0.0258446	0.215767	0.0751169	0.269815	-0.280423
RiboM_AM1136_LiverCR15_T16Day_MS_rep1Q1-4.csv	B2CY77	40S ribosomal protein SA	ADHQPLTEASYVNLPTIALCNTDSPLR	2996.48	2	18.45	1498.72269314 1499.22302934 1499.72568673 1500.22801932 1500.73135123	1771.24353027 3806.65984653 6003.60382397 7025.93813548 6624.14614425	B2CY77|P14206	16	0.0496384	C129N36O44H206S1	2995.47	48	0.185741	0.299032	0.264312	0.167109	0.0838073	0.026277	0.108204	0.224391	0.312464	0.328663	0.0496384	-0.115541	-0.148163	-0.0263716	0.111349	0.178726	0.724561	0.776424	Value 0.660599233594 was not used due to low maximum possible change	0.766047	0.729925	0.749239	0.025843	0.724561
RiboM_AM1136_LiverCR15_T16Day_MS_rep1Q1-4.csv	B2CY77	40S ribosomal protein SA	ADHQPLTEASYVNLPTIALCNTDSPLR	2996.48	3	18.45	999.484565115 999.818472346 1000.15308208 1000.48826677 1000.82261192	11985.4619141 25598.4273563 39205.4997707 46154.3754229 43515.6096799	B2CY77|P14206	16	0.0496384	C129N36O44H206S1	2995.47	48	0.185741	0.299032	0.264312	0.167109	0.0838073	0.026277	0.108204	0.224391	0.312464	0.328663	0.0496384	-0.113738	-0.14525	-0.0287856	0.110162	0.177611	0.713255	0.761159	Value 0.721069770145 was not used due to low maximum possible change	0.757882	0.725371	0.739417	0.0237724	0.713255
RiboM_AM1136_LiverCR15_T16Day_MS_rep1Q1-4.csv	B2CY77	40S ribosomal protein SA	ADHQPLTEASYVNLPTIALCNTDSPLR	2996.48	4	18.45	749.86430443 750.11162116 750.362944891 750.613262528 750.863605441	2292.16650391 5634.84548187 8994.15486474 10327.0837939 9905.00370369	B2CY77|P14206	16	0.0496384	C129N36O44H206S1	2995.47	48	0.185741	0.299032	0.264312	0.167109	0.0838073	0.026277	0.108204	0.224391	0.312464	0.328663	0.0496384	-0.124046	-0.147367	-0.022229	0.11085	0.182791	0.777894	0.772252	Value 0.55682837239 was not used due to low maximum possible change	0.762615	0.746525	0.764821	0.0137322	0.777894
RiboM_AM1136_LiverCR15_T16Day_MS_rep1Q1-4.csv	B2CY77	40S ribosomal protein SA	EHPWEVMPDLYFYRDPEEIEKEEQAAAEK	3578.64	5	17.98	716.532794605 716.73321335 716.929792993 717.136682886 717.34535363	2043.90661621 4384.2172925 6763.98474472 6796.79138002 8102.22439255	B2CY77|P14206	16	0.0496384	C161N38O53H232S1	3577.63	70	0.132035	0.261074	0.277059	0.207544	0.122288	0.0104807	0.0590554	0.166875	0.315325	0.448264	0.0496384	-0.0592752	-0.105003	-0.0362721	0.0344115	0.166139	0.487644	0.519768	0.329194	0.319271	0.509665	0.433108	0.100127	0.487644
RiboM_AM1144_CR02_T0Days_MS_rep1Q1-27.csv	B2CY77	40S ribosomal protein SA	LLVVTDPR	912.551	2	10.27	456.77985199 457.280848695 457.78134196 458.276013662	584434.375 293802.625 87951.0390625 25351.174554	B2CY77|P14206	0	0	C41N11O12H73S0	911.544	11	0.591029	0.30022	0.0892376	0.0195134	0	0.344056	0.374021	0.205582	0.0763402	0	0	-0.0016073	-0.00391074	-0.000536101	0.00605414		0.006508	-0.0529902	-0.00460786	0.106537		0.0138616	0.0669652	0.006508
RiboM_AM1144_CR06_T1Days_MS_rep1Q1-27.csv	B2CY77	40S ribosomal protein SA	LLVVTDPR	912.551	2	10.27	456.779623538 457.280858473 457.782004043 458.27622875	433885.96875 224021.109457 74033.6099658 23962.9633549	B2CY77|P14206	1	0.0479278	C41N11O12H73S0	911.544	11	0.591029	0.30022	0.0892376	0.0195134	0	0.351852	0.373626	0.201168	0.0733533	0	0.0479278	-0.0170322	-0.00385839	0.00870291	0.0121877		0.071212	-0.0525622	0.0777528	0.226369		0.080693	0.11413	0.071212
RiboM_AM1144_CR06_T1Days_MS_rep1Q1-27.csv	B2CY77	40S ribosomal protein SA	FAAATGATPIAGR	1203.65	1	8.77	1203.64490541 1204.65052144 1205.65204865 1206.65564143 1207.66850788	6615.67089844 4783.22813743 2189.26660156 943.4491254 387.265069871	B2CY77|P14206	1	0.0479278	C53N16O16H86S0	1202.64	30	0.50546	0.334631	0.125624	0.0342852	0	0.138586	0.301111	0.325885	0.234418	0	0.0479278	-0.0501991	-0.0054707	0.0250311	0.0306387		0.13683	Value 0.163206236903 was not used due to low maximum possible change	0.124993	0.153092		0.138305	0.0141077	0.13683
RiboM_AM1144_CR06_T1Days_MS_rep1Q1-27.csv	B2CY77	40S ribosomal protein SA	FAAATGATPIAGR	1203.65	2	8.77	602.327129182 602.828780762 603.33000523 603.831513157 604.335479751	352726.6875 244323.556813 107203.662686 39424.4096816 57046.4458894	B2CY77|P14206	1	0.0479278	C53N16O16H86S0	1202.64	30	0.50546	0.334631	0.125624	0.0342852	0	0.138586	0.301111	0.325885	0.234418	0	0.0479278	-0.0311596	-0.0060969	0.018529	0.0187275		0.0849329	Value 0.18188751392 was not used due to low maximum possible change	0.0925242	0.0935756		0.0903442	0.00471576	0.0849329
RiboM_AM1144_CR06_T1Days_MS_rep1Q1-27.csv	B2CY77	40S ribosomal protein SA	FAAATGATPIAGR	1203.65	3	8.77	401.886549733 402.226339844 402.553137505 402.888189528 403.225705676	4910.94140625 16056.1025828 2675.64457804 1903.8335517 5487.80548139	B2CY77|P14206	1	0.0479278	C53N16O16H86S0	1202.64	30	0.50546	0.334631	0.125624	0.0342852	0	0.138586	0.301111	0.325885	0.234418	0	0.0479278	-0.313224	0.293874	-0.0208881	0.040239		0.853767	Value -8.76706613817 was not used due to low maximum possible change	-0.104304	0.201062		0.316841	0.489417	0.853767
RiboM_AM1144_CR06_T1Days_MS_rep1Q1-27.csv	B2CY77	40S ribosomal protein SA	KSDGIYIINLK	1263.73	3	13.38	421.915194786 422.249762619 422.584859509 422.918420992 423.258376837	47804.4257812 35946.3080331 15094.2599197 5500.64610786 3258.93298461	B2CY77|P14206	1	0.0479278	C58N14O17H98S0	1262.72	12	0.480986	0.342486	0.136914	0.0396142	0	0.277775	0.365643	0.245052	0.11153	0	0.0479278	-0.0228505	0.00200682	0.00774227	0.0131014		0.112447	Value 0.0866614257754 was not used due to low maximum possible change	0.0715962	0.182177		0.122073	0.0559152	0.112447
RiboM_AM1144_CR06_T1Days_MS_rep1Q1-27.csv	B2CY77	40S ribosomal protein SA	FTPGTFTNQIQAAFR	1698.86	2	17.75	849.935454529 850.436503024 850.938140875 851.43870653 851.941376949	140886.859375 140164.229537 75522.4702604 33675.3401003 11095.6999366	B2CY77|P14206	1	0.0479278	C78N21O22H115S0	1697.85	26	0.376889	0.362795	0.18973	0.0705859	0	0.127701	0.290122	0.330446	0.251731	0	0.0479278	-0.0158715	-0.00362849	0.00379388	0.0157061		0.0636928	0.049929	0.0269613	0.0867045		0.0568219	0.025029	0.0636928
RiboM_AM1144_CR06_T1Days_MS_rep1Q1-27.csv	B2CY77	40S ribosomal protein SA	FTPGTFTNQIQAAFR	1698.86	3	17.75	566.959425178 567.294914413 567.627352093 567.963967584 568.299821095	28949.4726562 28487.636739 18171.9712746 8540.06262034 3845.06193243	B2CY77|P14206	1	0.0479278	C78N21O22H115S0	1697.85	26	0.376889	0.362795	0.18973	0.0705859	0	0.127701	0.290122	0.330446	0.251731	0	0.0479278	-0.0328637	-0.0242573	0.0262196	0.0309014		0.131883	0.333786	0.18633	0.170589		0.205647	0.0884363	0.131883
RiboM_AM1144_CR06_T1Days_MS_rep1Q1-27.csv	B2CY77	40S ribosomal protein SA	AIVAIENPADVSVISSR	1740.95	2	15.55	870.98106753 871.481776362 871.982464676 872.483469956 872.98495514	335114.6875 296534.583631 161125.109375 68884.3873125 24794.6216694	B2CY77|P14206	1	0.0479278	C75N21O26H129S0	1739.94	35	0.384938	0.359228	0.186276	0.069558	0	0.094255	0.254082	0.342824	0.308839	0	0.0479278	0.00397988	-0.0150844	0.00071853	0.010386		-0.0136915	0.143461	0.00458983	0.0434049		0.0444412	0.070175	-0.0136915
RiboM_AM1144_CR06_T1Days_MS_rep1Q1-27.csv	B2CY77	40S ribosomal protein SA	AIVAIENPADVSVISSR	1740.95	3	15.55	580.988998134 581.321991727 581.655969574 581.991416317 582.3229023	45528.5039062 38799.9761133 19737.2219915 8974.3782701 4913.51351821	B2CY77|P14206	1	0.0479278	C75N21O26H129S0	1739.94	35	0.384938	0.359228	0.186276	0.069558	0	0.094255	0.254082	0.342824	0.308839	0	0.0479278	0.017826	-0.0159874	-0.0116718	0.00983314		-0.0613246	0.152049	-0.0745574	0.0410946		0.0143155	0.105369	-0.0613246
RiboM_AM1144_CR06_T1Days_MS_rep1Q1-27.csv	B2CY77	40S ribosomal protein SA	FLAAGTHLGGTNLDFQMEQYIYK	2617.28	2	18.07	1309.14322938 1309.65669864 1310.15068884 1310.66223624 1311.14863399	3956.51025391 9213.1276558 5032.46065845 5650.41193027 1867.3702052	B2CY77|P14206	1	0.0479278	C120N29O35H177S1	2616.27	37	0.212847	0.314429	0.255498	0.148641	0.068585	0.0455743	0.152239	0.2571	0.292631	0.252456	0.0479278	-0.0590158	0.0437815	-0.0598343	0.0710493	0.0040192	0.352813	-0.269939	Value -37.3548511097 was not used due to low maximum possible change	0.493433	0.0218588	0.149541	0.342465	0.352813
RiboM_AM1144_CR06_T1Days_MS_rep1Q1-27.csv	B2CY77	40S ribosomal protein SA	FLAAGTHLGGTNLDFQMEQYIYK	2617.28	3	18.07	873.100401364 873.435522287 873.769076794 874.102908647 874.44103935	22799.9609375 35511.5959996 28657.4980565 19091.3901431 11406.448505	B2CY77|P14206	1	0.0479278	C120N29O35H177S1	2616.27	37	0.212847	0.314429	0.255498	0.148641	0.068585	0.0455743	0.152239	0.2571	0.292631	0.252456	0.0479278	-0.0187497	-0.0121173	-0.0115362	0.0138846	0.0285186	0.112091	0.0747105	Value -7.2020843043 was not used due to low maximum possible change	0.0964276	0.155101	0.109582	0.0339967	0.112091
RiboM_AM1144_CR06_T1Days_MS_rep1Q1-27.csv	B2CY77	40S ribosomal protein SA	ADHQPLTEASYVNLPTIALCNTDSPLR	2996.48	2	18.45	1498.73839557 1499.23984205 1499.74143103 1500.243198 1500.74341957	9071.77734375 14968.2736226 13703.2488105 9348.11856322 5796.69725095	B2CY77|P14206	1	0.0479278	C129N36O44H206S1	2995.47	48	0.185741	0.299032	0.264312	0.167109	0.0838073	0.0278917	0.112322	0.227999	0.311031	0.320757	0.0479278	-0.0142129	-0.0160141	-0.00521268	0.00964399	0.0257957	0.0900412	0.0857697	Value 0.14354866224 was not used due to low maximum possible change	0.0670081	0.108866	0.0879212	0.0171771	0.0900412
RiboM_AM1144_CR06_T1Days_MS_rep1Q1-27.csv	B2CY77	40S ribosomal protein SA	ADHQPLTEASYVNLPTIALCNTDSPLR	2996.48	3	18.45	999.497270855 999.832107909 1000.16598616 1000.49908292 1000.83337084	125836.546875 207086.654383 191441.464765 130766.040399 73864.4201991	B2CY77|P14206	1	0.0479278	C129N36O44H206S1	2995.47	48	0.185741	0.299032	0.264312	0.167109	0.0838073	0.0278917	0.112322	0.227999	0.311031	0.320757	0.0479278	-0.0131242	-0.0149604	-0.00170143	0.0122697	0.0175163	0.0831439	0.0801264	Value 0.0468546932149 was not used due to low maximum possible change	0.0852524	0.0739241	0.0806117	0.00492975	0.0831439
RiboM_AM1144_CR06_T1Days_MS_rep1Q1-27.csv	B2CY77	40S ribosomal protein SA	ADHQPLTEASYVNLPTIALCNTDSPLR	2996.48	4	18.45	749.874378655 750.123524377 750.378136551 750.625201705 750.878019692	12752.34375 16935.5498038 19591.5879739 11455.2040274 7273.99307513	B2CY77|P14206	1	0.0479278	C129N36O44H206S1	2995.47	48	0.185741	0.299032	0.264312	0.167109	0.0838073	0.0278917	0.112322	0.227999	0.311031	0.320757	0.0479278	0.00176992	-0.0500114	0.0237633	0.00132865	0.0231495	-0.0112127	0.267856	Value -0.654402769488 was not used due to low maximum possible change	0.00923167	0.097698	0.0908931	0.127091	-0.0112127
RiboM_AM1144_CR06_T1Days_MS_rep1Q1-27.csv	B2CY77	40S ribosomal protein SA	EHPWEVMPDLYFYRDPEEIEKEEQAAAEK	3578.64	3	17.98	1193.55819023 1193.89363383 1194.22575062 1194.55913569 1194.89099624	3768.9699707 6803.28086773 6640.58690788 5885.52550315 4013.45930221	B2CY77|P14206	1	0.0479278	C161N38O53H232S1	3577.63	70	0.132035	0.261074	0.277059	0.207544	0.122288	0.0112632	0.0619732	0.171107	0.316096	0.439561	0.0479278	0.00698067	-0.0101399	-0.0321261	0.00953974	0.0257456	-0.0578005	0.0509286	0.303213	0.0878818	0.0811465	0.0930739	0.131213	-0.0578005
RiboM_AM1144_CR06_T1Days_MS_rep1Q1-27.csv	B2CY77	40S ribosomal protein SA	EHPWEVMPDLYFYRDPEEIEKEEQAAAEK	3578.64	4	17.98	895.425270035 895.670316834 895.921075694 896.170925578 896.424349188	22155.0 39040.809097 44692.4662651 36087.2931394 24427.2400753	B2CY77|P14206	1	0.0479278	C161N38O53H232S1	3577.63	70	0.132035	0.261074	0.277059	0.207544	0.122288	0.0112632	0.0619732	0.171107	0.316096	0.439561	0.0479278	0.00110571	-0.0264577	-0.00847931	0.00932347	0.0245079	-0.00915539	0.132886	0.0800296	0.0858895	0.0772454	0.0733791	0.0514021	-0.00915539
RiboM_AM1144_CR10_T4Days_MS_rep1Q1-27.csv	B2CY77	40S ribosomal protein SA	LLVVTDPR	912.551	2	10.27	456.77986082 457.281359666 457.782342335 458.280697223	375720.84375 235022.242789 87404.9407524 28781.4180455	B2CY77|P14206	4	0.0482443	C41N11O12H73S0	911.544	11	0.591029	0.30022	0.0892376	0.0195134	0	0.35065	0.373697	0.201846	0.0738067	0	0.0482443	-0.0741685	0.0230878	0.0310009	0.0200798		0.308548	0.314218	0.275298	0.369839		0.316976	0.039201	0.308548
RiboM_AM1144_CR10_T4Days_MS_rep1Q1-27.csv	B2CY77	40S ribosomal protein SA	FAAATGATPIAGR	1203.65	1	8.77	1203.64721621 1204.65077862 1205.65339567 1206.65781312 1207.66254422	4150.43408203 3551.83603149 2224.44228304 1162.77348512 646.250367093	B2CY77|P14206	4	0.0482443	C53N16O16H86S0	1202.64	30	0.50546	0.334631	0.125624	0.0342852	0	0.137511	0.300216	0.326424	0.23585	0	0.0482443	-0.131192	-0.0143422	0.0749659	0.0705685		0.35655	Value 0.416744629923 was not used due to low maximum possible change	0.373338	0.350104		0.359997	0.0119942	0.35655
RiboM_AM1144_CR10_T4Days_MS_rep1Q1-27.csv	B2CY77	40S ribosomal protein SA	FAAATGATPIAGR	1203.65	2	8.77	602.326532796 602.829052922 603.330755008 603.832519243 604.335444578	197247.0 163052.616013 95972.3838963 48689.8359375 26678.6272845	B2CY77|P14206	4	0.0482443	C53N16O16H86S0	1202.64	30	0.50546	0.334631	0.125624	0.0342852	0	0.137511	0.300216	0.326424	0.23585	0	0.0482443	-0.114842	-0.01173	0.0644344	0.0621376		0.312114	Value 0.340839710915 was not used due to low maximum possible change	0.32089	0.308277		0.31376	0.00646549	0.312114
RiboM_AM1144_CR10_T4Days_MS_rep1Q1-27.csv	B2CY77	40S ribosomal protein SA	KSDGIYIINLK	1263.73	3	13.38	421.914665694 422.248351544 422.583779627 422.918405774 423.25957138	22764.4335938 20214.3955585 10292.7617821 3904.93630234 2477.16446886	B2CY77|P14206	4	0.0482443	C58N14O17H98S0	1262.72	12	0.480986	0.342486	0.136914	0.0396142	0	0.276779	0.365493	0.245645	0.112083	0	0.0482443	-0.0828429	0.0110578	0.0431032	0.028682		0.405681	Value 0.480625419594 was not used due to low maximum possible change	0.39642	0.395784		0.399295	0.00553981	0.405681
RiboM_AM1144_CR10_T4Days_MS_rep1Q1-27.csv	B2CY77	40S ribosomal protein SA	FTPGTFTNQIQAAFR	1698.86	2	17.75	849.93469334 850.436027301 850.937187421 851.439142858 851.941374152	115564.71875 133552.155222 80223.3020839 41299.0263312 18341.9384998	B2CY77|P14206	4	0.0482443	C78N21O22H115S0	1697.85	26	0.376889	0.362795	0.18973	0.0705859	0	0.126861	0.289365	0.330836	0.252938	0	0.0482443	-0.065091	-0.00246546	0.0267158	0.0408406		0.260334	0.0335755	0.189331	0.223965		0.176802	0.0997878	0.260334
RiboM_AM1144_CR10_T4Days_MS_rep1Q1-27.csv	B2CY77	40S ribosomal protein SA	FTPGTFTNQIQAAFR	1698.86	3	17.75	566.960828825 567.296850958 567.630051916 567.969452058 568.303074384	12328.1425781 14890.0518174 9993.19510596 6307.37857841 3646.43305513	B2CY77|P14206	4	0.0482443	C78N21O22H115S0	1697.85	26	0.376889	0.362795	0.18973	0.0705859	0	0.126861	0.289365	0.330836	0.252938	0	0.0482443	-0.0936061	-0.0206423	0.0398996	0.0743488		0.374381	0.281115	0.282762	0.407721		0.336495	0.0644531	0.374381
RiboM_AM1144_CR10_T4Days_MS_rep1Q1-27.csv	B2CY77	40S ribosomal protein SA	AIVAIENPADVSVISSR	1740.95	2	15.55	870.981264708 871.482784869 871.984287999 872.485559975 872.98752811	213107.734375 203840.06651 136976.791416 77638.6809046 37627.8443385	B2CY77|P14206	4	0.0482443	C75N21O26H129S0	1739.94	35	0.384938	0.359228	0.186276	0.069558	0	0.0934823	0.253143	0.343044	0.310331	0	0.0482443	-0.0475093	-0.0364735	0.0306097	0.053373		0.163007	0.343812	0.195254	0.221674		0.230937	0.0789818	0.163007
RiboM_AM1144_CR10_T4Days_MS_rep1Q1-27.csv	B2CY77	40S ribosomal protein SA	AIVAIENPADVSVISSR	1740.95	3	15.55	580.989282902 581.322166852 581.655957864 581.99226051 582.325155132	29503.6152344 27978.8486576 16642.7152505 9425.75033717 6247.91037612	B2CY77|P14206	4	0.0482443	C75N21O26H129S0	1739.94	35	0.384938	0.359228	0.186276	0.069558	0	0.0934823	0.253143	0.343044	0.310331	0	0.0482443	-0.0318169	-0.0243565	0.0129169	0.0432565		0.109165	0.229593	0.0823945	0.179657		0.150202	0.0669635	0.109165
RiboM_AM1144_CR10_T4Days_MS_rep1Q1-27.csv	B2CY77	40S ribosomal protein SA	FLAAGTHLGGTNLDFQMEQYIYK	2617.28	2	18.07	1309.13823528 1309.67212082 1310.15195713 1310.67753248 1311.15636703	1304.02624512 4800.38068663 1667.00262225 3590.39477889 1082.5847765	B2CY77|P14206	4	0.0482443	C120N29O35H177S1	2616.27	37	0.212847	0.314429	0.255498	0.148641	0.068585	0.0451494	0.151403	0.256628	0.293111	0.253709	0.0482443	-0.108058	0.0713178	-0.121542	0.139874	0.0184089	0.644366	-0.437463	Value -107.640233523 was not used due to low maximum possible change	0.968188	0.0994407	0.318633	0.618533	0.644366
RiboM_AM1144_CR10_T4Days_MS_rep1Q1-27.csv	B2CY77	40S ribosomal protein SA	FLAAGTHLGGTNLDFQMEQYIYK	2617.28	3	18.07	873.101998399 873.440287062 873.772447047 874.103612893 874.451547497	8174.49121094 12974.6485548 9885.25001297 7973.80138903 6599.8652182	B2CY77|P14206	4	0.0482443	C120N29O35H177S1	2616.27	37	0.212847	0.314429	0.255498	0.148641	0.068585	0.0451494	0.151403	0.256628	0.293111	0.253709	0.0482443	-0.0336131	-0.0299473	-0.038755	0.0261921	0.0761234	0.200439	0.183697	Value -34.3221666273 was not used due to low maximum possible change	0.181298	0.411202	0.244159	0.111687	0.200439
RiboM_AM1144_CR10_T4Days_MS_rep1Q1-27.csv	B2CY77	40S ribosomal protein SA	ADHQPLTEASYVNLPTIALCNTDSPLR	2996.48	2	18.45	1498.73046736 1499.23169698 1499.73245939 1500.23447963 1500.73874837	6534.68701172 11296.2264766 12526.3444076 10047.3091745 7297.20351356	B2CY77|P14206	4	0.0482443	C129N36O44H206S1	2995.47	48	0.185741	0.299032	0.264312	0.167109	0.0838073	0.0275845	0.111547	0.227331	0.31131	0.322227	0.0482443	-0.0487502	-0.0622224	-0.00171445	0.0435189	0.0691682	0.308241	0.33188	Value 0.0463612118743 was not used due to low maximum possible change	0.301792	0.290111	0.308006	0.0175961	0.308241
RiboM_AM1144_CR10_T4Days_MS_rep1Q1-27.csv	B2CY77	40S ribosomal protein SA	ADHQPLTEASYVNLPTIALCNTDSPLR	2996.48	3	18.45	999.492005625 999.826886216 1000.16113972 1000.49544491 1000.82936458	89664.4140625 157243.420648 166286.222192 135426.113514 95590.8430883	B2CY77|P14206	4	0.0482443	C129N36O44H206S1	2995.47	48	0.185741	0.299032	0.264312	0.167109	0.0838073	0.0275845	0.111547	0.227331	0.31131	0.322227	0.0482443	-0.0465558	-0.054945	-0.00618767	0.0431114	0.064577	0.294366	0.293064	Value 0.167322990677 was not used due to low maximum possible change	0.298967	0.270854	0.289313	0.0125634	0.294366
RiboM_AM1144_CR10_T4Days_MS_rep1Q1-27.csv	B2CY77	40S ribosomal protein SA	ADHQPLTEASYVNLPTIALCNTDSPLR	2996.48	4	18.45	749.86995101 750.119844805 750.372589893 750.620099435 750.872787581	7090.15771484 10965.1598769 13215.79625 9497.8529535 7377.01294917	B2CY77|P14206	4	0.0482443	C129N36O44H206S1	2995.47	48	0.185741	0.299032	0.264312	0.167109	0.0838073	0.0275845	0.111547	0.227331	0.31131	0.322227	0.0482443	-0.0384769	-0.0712836	0.0101828	0.0301632	0.0694145	0.243284	0.38021	Value -0.275356262932 was not used due to low maximum possible change	0.209175	0.291144	0.280953	0.0742225	0.243284
RiboM_AM1144_CR10_T4Days_MS_rep1Q1-27.csv	B2CY77	40S ribosomal protein SA	EHPWEVMPDLYFYRDPEEIEKEEQAAAEK	3578.64	3	17.98	1193.5667347 1193.89512836 1194.22360622 1194.56422296 1194.8993335	3574.64257812 6298.87404734 7740.72930977 6866.30074332 5398.51952719	B2CY77|P14206	4	0.0482443	C161N38O53H232S1	3577.63	70	0.132035	0.261074	0.277059	0.207544	0.122288	0.0111134	0.0614207	0.170316	0.315963	0.441186	0.0482443	-0.012398	-0.0502617	-0.0179907	0.0222594	0.058391	0.10253	0.251745	0.168542	0.205308	0.183102	0.182245	0.0545555	0.10253
RiboM_AM1144_CR10_T4Days_MS_rep1Q1-27.csv	B2CY77	40S ribosomal protein SA	EHPWEVMPDLYFYRDPEEIEKEEQAAAEK	3578.64	4	17.98	895.432263839 895.672071378 895.924533401 896.171611177 896.42536791	20229.6152344 38793.6953125 45389.232917 40614.8772386 33774.6679688	B2CY77|P14206	4	0.0482443	C161N38O53H232S1	3577.63	70	0.132035	0.261074	0.277059	0.207544	0.122288	0.0111134	0.0614207	0.170316	0.315963	0.441186	0.0482443	-0.0188954	-0.0441096	-0.0232075	0.0196063	0.0666062	0.156261	0.220931	0.217415	0.180837	0.208863	0.196861	0.0276179	0.156261
RiboM_AM1144_CR16_T16Days_MS_rep1Q1-27.csv	B2CY77	40S ribosomal protein SA	LLVVTDPR	912.551	2	10.27	456.778985483 457.281303968 457.782783257 458.281748182 458.78242632	150503.203125 132775.296875 62679.3893873 24609.3768254 7357.86523438	B2CY77|P14206	16	0.0506427	C41N11O12H73S0	911.544	11	0.591029	0.30022	0.0892376	0.0195134	0	0.341674	0.374111	0.20694	0.0772755	0	0.0506427	-0.184886	0.0580824	0.0799068	0.0468967		0.741457	0.786059	0.678891	0.811892		0.754575	0.0582429	0.741457
RiboM_AM1144_CR16_T16Days_MS_rep1Q1-27.csv	B2CY77	40S ribosomal protein SA	FAAATGATPIAGR	1203.65	1	8.77	1203.64627189 1204.65006707 1205.65572316 1206.65692051 1207.65701549	1640.83789062 2285.56170724 2277.32543796 1458.67096227 853.788713616	B2CY77|P14206	16	0.0506427	C53N16O16H86S0	1202.64	30	0.50546	0.334631	0.125624	0.0342852	0	0.129674	0.293436	0.330244	0.246646	0	0.0506427	-0.291318	-0.0363479	0.171584	0.156082		0.775224	0.882342	0.838549	0.734988		0.807776	0.0654848	0.775224
RiboM_AM1144_CR16_T16Days_MS_rep1Q1-27.csv	B2CY77	40S ribosomal protein SA	FAAATGATPIAGR	1203.65	2	8.77	602.326045576 602.828827319 603.331233708 603.833369705 604.33646932	53948.2695312 76537.9045414 70876.2288482 43952.0747836 28724.0539706	B2CY77|P14206	16	0.0506427	C53N16O16H86S0	1202.64	30	0.50546	0.334631	0.125624	0.0342852	0	0.129674	0.293436	0.330244	0.246646	0	0.0506427	-0.285545	-0.0226317	0.163296	0.144881		0.759862	0.549382	0.798044	0.682241		0.697382	0.109802	0.759862
RiboM_AM1144_CR16_T16Days_MS_rep1Q1-27.csv	B2CY77	40S ribosomal protein SA	KSDGIYIINLK	1263.73	3	13.38	421.913958189 422.249066794 422.584156812 422.918057284 423.259534349	8443.81738281 10590.4198532 6048.65438981 2924.63946249 2332.250579	B2CY77|P14206	16	0.0506427	C58N14O17H98S0	1262.72	12	0.480986	0.342486	0.136914	0.0396142	0	0.269356	0.364272	0.250079	0.116293	0	0.0506427	-0.179502	0.0356417	0.0790512	0.0648091		0.848187	Value 1.63595456944 was not used due to low maximum possible change	0.69855	0.845198		0.797312	0.085543	0.848187
RiboM_AM1144_CR16_T16Days_MS_rep1Q1-27.csv	B2CY77	40S ribosomal protein SA	FTPGTFTNQIQAAFR	1698.86	2	17.75	849.931184428 850.434837436 850.935183457 851.438760436 851.944025088	37759.6328125 67307.855775 60049.982335 40489.5912399 20392.7272409	B2CY77|P14206	16	0.0506427	C78N21O22H115S0	1697.85	26	0.376889	0.362795	0.18973	0.0705859	0	0.120697	0.283638	0.333622	0.262043	0	0.0506427	-0.19324	-0.0354331	0.102332	0.126341		0.754278	0.447635	0.711174	0.659894		0.643245	0.135994	0.754278
RiboM_AM1144_CR16_T16Days_MS_rep1Q1-27.csv	B2CY77	40S ribosomal protein SA	FTPGTFTNQIQAAFR	1698.86	3	17.75	566.962289993 567.298365149 567.632674484 567.970361017 568.308715498	16250.1972656 17861.1027222 14102.0503051 10948.1242977 13082.8288692	B2CY77|P14206	16	0.0506427	C78N21O22H115S0	1697.85	26	0.376889	0.362795	0.18973	0.0705859	0	0.120697	0.283638	0.333622	0.262043	0	0.0506427	-0.102214	-0.0608904	0.0486355	0.114469		0.398975	0.769243	0.338001	0.597885		0.526026	0.19648	0.398975
RiboM_AM1144_CR16_T16Days_MS_rep1Q1-27.csv	B2CY77	40S ribosomal protein SA	AIVAIENPADVSVISSR	1740.95	2	15.55	870.98081972 871.482115226 871.983754652 872.485649185 872.986350433	92210.4453125 109425.638277 96841.9948138 69661.4398049 41222.3490055	B2CY77|P14206	16	0.0506427	C75N21O26H129S0	1739.94	35	0.384938	0.359228	0.186276	0.069558	0	0.0878674	0.246104	0.344505	0.321524	0	0.0506427	-0.134461	-0.0619887	0.0767823	0.119668		0.452624	0.547968	0.485259	0.474936		0.490197	0.0408515	0.452624
RiboM_AM1144_CR16_T16Days_MS_rep1Q1-27.csv	B2CY77	40S ribosomal protein SA	AIVAIENPADVSVISSR	1740.95	3	15.55	580.988591699 581.321297011 581.653963563 581.990394511 582.32537202	22316.0195312 25111.3685291 16403.5454934 12142.0075458 9503.71815864	B2CY77|P14206	16	0.0506427	C75N21O26H129S0	1739.94	35	0.384938	0.359228	0.186276	0.069558	0	0.0878674	0.246104	0.344505	0.321524	0	0.0506427	-0.0912018	-0.0286978	0.0296374	0.0902622		0.307004	0.253683	0.187306	0.358232		0.276556	0.0732272	0.307004
RiboM_AM1144_CR16_T16Days_MS_rep1Q1-27.csv	B2CY77	40S ribosomal protein SA	FLAAGTHLGGTNLDFQMEQYIYK	2617.28	2	18.07	1309.14049023 1309.66140595 1310.14666463 1310.66635782 1311.15640276	998.266418457 3675.66761667 1958.08595822 4525.32100272 1670.32875544	B2CY77|P14206	16	0.0506427	C120N29O35H177S1	2616.27	37	0.212847	0.314429	0.255498	0.148641	0.068585	0.0420712	0.145214	0.252979	0.296575	0.263161	0.0506427	-0.135025	-0.0278867	-0.102853	0.204137	0.061628	0.79066	0.164801	Value 40.8206411594 was not used due to low maximum possible change	1.37992	0.316729	0.663029	0.547231	0.79066
RiboM_AM1144_CR16_T16Days_MS_rep1Q1-27.csv	B2CY77	40S ribosomal protein SA	FLAAGTHLGGTNLDFQMEQYIYK	2617.28	3	18.07	873.1000275 873.436829654 873.764114833 874.099263314 874.436870282	10778.8691406 16455.4671343 15760.6524259 14717.7741046 15479.7376953	B2CY77|P14206	16	0.0506427	C120N29O35H177S1	2616.27	37	0.212847	0.314429	0.255498	0.148641	0.068585	0.0420712	0.145214	0.252979	0.296575	0.263161	0.0506427	-0.0655792	-0.0896043	-0.040167	0.052442	0.142909	0.384009	0.52953	Value 15.9416021462 was not used due to low maximum possible change	0.354497	0.73446	0.500624	0.173654	0.384009
RiboM_AM1144_CR16_T16Days_MS_rep1Q1-27.csv	B2CY77	40S ribosomal protein SA	ADHQPLTEASYVNLPTIALCNTDSPLR	2996.48	2	18.45	1498.72007849 1499.21997807 1499.72906238 1500.22269963 1500.73199396	2161.50708008 4971.60793046 7437.94091797 8016.28679254 7855.59719071	B2CY77|P14206	16	0.0506427	C129N36O44H206S1	2995.47	48	0.185741	0.299032	0.264312	0.167109	0.0838073	0.0253791	0.105863	0.222273	0.313224	0.333261	0.0506427	-0.114739	-0.135723	-0.0199875	0.096213	0.174236	0.7155	0.702613	0.475457	0.658473	0.698472	0.650103	0.0999311	0.7155
RiboM_AM1144_CR16_T16Days_MS_rep1Q1-27.csv	B2CY77	40S ribosomal protein SA	ADHQPLTEASYVNLPTIALCNTDSPLR	2996.48	3	18.45	999.485589213 999.818891587 1000.15396838 1000.48958295 1000.82393584	30159.0820312 62100.9894409 96190.0399531 112121.759753 103122.369699	B2CY77|P14206	16	0.0506427	C129N36O44H206S1	2995.47	48	0.185741	0.299032	0.264312	0.167109	0.0838073	0.0253791	0.105863	0.222273	0.313224	0.333261	0.0506427	-0.111033	-0.1452	-0.026037	0.110631	0.171639	0.692391	0.751676	0.619361	0.757145	0.688062	0.701727	0.0561785	0.692391
RiboM_AM1144_CR16_T16Days_MS_rep1Q1-27.csv	B2CY77	40S ribosomal protein SA	ADHQPLTEASYVNLPTIALCNTDSPLR	2996.48	4	18.45	749.874206298 750.118053887 750.367841566 750.616013136 750.866601729	4331.79345703 6614.74121094 11383.2721931 11257.8254379 11472.2478688	B2CY77|P14206	16	0.0506427	C129N36O44H206S1	2995.47	48	0.185741	0.299032	0.264312	0.167109	0.0838073	0.0253791	0.105863	0.222273	0.313224	0.333261	0.0506427	-0.0896065	-0.152233	-0.0116861	0.0827327	0.170793	0.558778	0.788083	0.277985	0.566215	0.684668	0.575146	0.191043	0.558778
RiboM_AM1144_CR16_T16Days_MS_rep1Q1-27.csv	B2CY77	40S ribosomal protein SA	EHPWEVMPDLYFYRDPEEIEKEEQAAAEK	3578.64	3	17.98	1193.56328681 1193.88639293 1194.22175757 1194.55690413 1194.89210799	1665.94616699 3111.52573372 4116.74638532 4688.84837634 5474.93355643	B2CY77|P14206	16	0.0506427	C161N38O53H232S1	3577.63	70	0.132035	0.261074	0.277059	0.207544	0.122288	0.0100511	0.057418	0.164438	0.314811	0.453283	0.0506427	-0.0446205	-0.0978079	-0.0610478	0.0384868	0.164989	0.36579	0.48026	0.542062	0.358795	0.498466	0.449074	0.0823793	0.36579
RiboM_AM1144_CR16_T16Days_MS_rep1Q1-27.csv	B2CY77	40S ribosomal protein SA	EHPWEVMPDLYFYRDPEEIEKEEQAAAEK	3578.64	5	17.98	716.529682397 716.731491185 716.927157511 717.136850907 717.352612845	4275.04199219 8740.59594272 15206.1954735 12982.3390316 16315.5802922	B2CY77|P14206	16	0.0506427	C161N38O53H232S1	3577.63	70	0.132035	0.261074	0.277059	0.207544	0.122288	0.0100511	0.057418	0.164438	0.314811	0.453283	0.0506427	-0.057712	-0.109116	-0.0126945	0.0181587	0.161364	0.473112	0.535785	0.112719	0.169285	0.487512	0.355682	0.198356	0.473112
RiboM_AM1126_CR11Liver_T4days_MS_rep1Q1-20.csv	E9Q5A0	60S ribosomal protein L13a	YLAFLR	782.456	2	14.02	391.734757521 392.236803244 392.7383719 393.240128159 393.742445624	301843.09375 184476.315745 63552.1555988 18880.9832196 4131.88697515	E9Q5A0|P19253|Q5M9M0|Q3TDS9|S4R281	4	0.0477631	C39N9O8H59S0	781.449	10	0.614962	0.292063	0.0779205	0.0150548	0	0.382873	0.373943	0.183094	0.0600901	0	0.0477631	-0.0842515	0.03229	0.0338191	0.0181424		0.363013	0.394356	0.321554	0.402848		0.370443	0.0368206	0.363013
RiboM_AM1126_CR11Liver_T4days_MS_rep1Q1-20.csv	E9Q5A0	60S ribosomal protein L13a	MVVPAALK	828.501	2	10.78	414.75704808 415.258548025 415.763586826 416.2640523	322736.1875 137474.300451 53362.8095394 17455.1730355	E9Q5A0|P19253|Q5M9M0|Q3TDS9|S4R281	4	0.0477631	C38N9O9H69S1	827.494	13	0.59043	0.279772	0.102415	0.0273825	0	0.323258	0.364027	0.219427	0.093287	0	0.0477631	0.0173266	-0.020889	-0.00192562	0.00548804		-0.0648519	-0.247926	-0.0164566	0.0832725		-0.0614906	0.138749	-0.0648519
RiboM_AM1126_CR11Liver_T4days_MS_rep1Q1-20.csv	E9Q5A0	60S ribosomal protein L13a	LAHEVGWK	939.505	2	6.85	470.249871238 470.750914355 471.253071463 471.760493082	2083.69335938 1205.98830262 1737.25215344 1107.66770474	E9Q5A0|P19253|Q5M9M0|Q3TDS9|S4R281	4	0.0477631	C44N12O11H66S0	938.497	14	0.572095	0.310775	0.0957036	0.0214259	0	0.298616	0.371977	0.23228	0.0971273	0	0.0477631	-0.232433	-0.114187	0.187486	0.159135		0.84991	-1.86576	1.37275	2.10214		0.61476	1.73158	0.84991
RiboM_AM1126_CR11Liver_T4days_MS_rep1Q1-20.csv	E9Q5A0	60S ribosomal protein L13a	YQAVTATLEEK	1252.64	2	9.3	626.806665416 627.312343787 627.815117431 628.32761301 628.837648681	8833.44824219 6052.70978403 3118.77657202 19017.4901301 10413.0671081	E9Q5A0|P19253|Q5M9M0|Q3TDS9|S4R281	4	0.0477631	C55N13O20H89S0	1251.63	23	0.495809	0.334688	0.13154	0.0379632	0	0.180304	0.329786	0.303102	0.186808	0	0.0477631	-0.257211	-0.1712	-0.0473002	0.475712		0.815238	Value 34.9268037762 was not used due to low maximum possible change	-0.275704	3.19603		1.24519	1.77535	0.815238
RiboM_AM1126_CR11Liver_T4days_MS_rep1Q1-20.csv	E9Q5A0	60S ribosomal protein L13a	CEGINISGNFYR	1429.65	1	12.97	1429.670025 1430.66917805 1431.67634151 1432.67745309 1433.68562753	3006.40625 2953.03986554 2315.91846666 1753.31517881 1302.66252368	E9Q5A0|P19253|Q5M9M0|Q3TDS9|S4R281	4	0.0477631	C61N18O20H92S1	1428.65	20	0.437957	0.336328	0.165154	0.0605611	0	0.184328	0.326527	0.2997	0.189445	0	0.0477631	-0.138176	-0.0418681	0.0657754	0.114269		0.544797	Value 4.27192304692 was not used due to low maximum possible change	0.488871	0.886602		0.64009	0.21531	0.544797
RiboM_AM1126_CR11Liver_T4days_MS_rep1Q1-20.csv	E9Q5A0	60S ribosomal protein L13a	CEGINISGNFYR	1429.65	2	12.97	715.33163152 715.832725516 716.336508758 716.836598124 717.346369228	146145.734375 137395.488072 90469.1188369 41897.3776532 21361.0629472	E9Q5A0|P19253|Q5M9M0|Q3TDS9|S4R281	4	0.0477631	C61N18O20H92S1	1428.65	20	0.437957	0.336328	0.165154	0.0605611	0	0.184328	0.326527	0.2997	0.189445	0	0.0477631	-0.0865675	-0.00597664	0.052368	0.0401761		0.341315	Value 0.609814487611 was not used due to low maximum possible change	0.389221	0.311723		0.34742	0.0391081	0.341315
RiboM_AM1126_CR13Liver_T8days_MS_rep1Q1-20.csv	E9Q5A0	60S ribosomal protein L13a	FAYLGR	726.393	2	9.48	363.701741381 364.20002124 364.70666324 365.213496193 365.712398455	13807.1142578 8639.77753778 4863.33204623 5013.17543473 3523.61694336	E9Q5A0|P19253|Q5M9M0|Q3TDS9|S4R281	8	0.0492754	C35N9O8H51S0	725.386	11	0.642937	0.276205	0.0684408	0.0124166	0	0.375157	0.375121	0.18728	0.0624425	0	0.0492754	-0.215782	-0.00891345	0.0820177	0.142678		0.805817	-0.0901116	0.69016	2.85208		1.06449	1.2564	0.805817
RiboM_AM1126_CR13Liver_T8days_MS_rep1Q1-20.csv	E9Q5A0	60S ribosomal protein L13a	MVVPAALK	828.501	2	10.78	414.757324331 415.256818344 415.759761856 416.259240735	175123.734375 100717.673217 39604.5293592 17183.4312044	E9Q5A0|P19253|Q5M9M0|Q3TDS9|S4R281	8	0.0492754	C38N9O9H69S1	827.494	13	0.59043	0.279772	0.102415	0.0273825	0	0.317198	0.364093	0.222796	0.0959136	0	0.0492754	-0.0639472	0.0230204	0.0166499	0.0242769		0.23404	0.27301	0.13831	0.354247		0.249902	0.0896773	0.23404
RiboM_AM1126_CR13Liver_T8days_MS_rep1Q1-20.csv	E9Q5A0	60S ribosomal protein L13a	YQAVTATLEEK	1252.64	2	9.3	626.824725768 627.32613375 627.828998183 628.32875567 628.833123018	62646.203125 83052.6030276 62662.4777021 44808.7497025 20986.5581662	E9Q5A0|P19253|Q5M9M0|Q3TDS9|S4R281	8	0.0492754	C55N13O20H89S0	1251.63	23	0.495809	0.334688	0.13154	0.0379632	0	0.174945	0.326708	0.306176	0.192172	0	0.0492754	-0.248361	-0.00663715	0.115971	0.139028		0.77404	Value 0.831694011627 was not used due to low maximum possible change	0.664074	0.901556		0.77989	0.118849	0.77404
RiboM_AM1126_CR13Liver_T8days_MS_rep1Q1-20.csv	E9Q5A0	60S ribosomal protein L13a	YQAVTATLEEK	1252.64	3	9.3	418.219088167 418.550272892 418.889093568 419.216383438 419.558716515	4779.80175781 1232.44641113 1262.86181641 6653.40732994 664.051940918	E9Q5A0|P19253|Q5M9M0|Q3TDS9|S4R281	8	0.0492754	C55N13O20H89S0	1251.63	23	0.495809	0.334688	0.13154	0.0379632	0	0.174945	0.326708	0.306176	0.192172	0	0.0492754	-0.152642	-0.246204	-0.0408731	0.439719		0.475722	Value 30.8515874536 was not used due to low maximum possible change	-0.234048	2.85146		1.03105	1.61598	0.475722
RiboM_AM1126_CR13Liver_T8days_MS_rep1Q1-20.csv	E9Q5A0	60S ribosomal protein L13a	VLDGIPPPYDKK	1341.74	3	9.73	447.918611114 448.255666291 448.588630275 448.924536341 449.253929753	31649.7539062 52929.5195312 23063.2190764 11341.2341428 10419.0161165	E9Q5A0|P19253|Q5M9M0|Q3TDS9|S4R281	8	0.0492754	C63N14O18H100S0	1340.73	15	0.455328	0.349616	0.149198	0.0458582	0	0.227898	0.352221	0.275056	0.144825	0	0.0492754	-0.189327	0.0952307	0.0446374	0.0494593		0.832464	Value 36.5525258527 was not used due to low maximum possible change	0.354665	0.499757		0.562295	0.244962	0.832464
RiboM_AM1126_CR13Liver_T8days_MS_rep1Q1-20.csv	E9Q5A0	60S ribosomal protein L13a	CEGINISGNFYR	1429.65	1	12.97	1429.65763862 1430.65802047 1431.6777837 1432.70091199 1433.70776995	1784.49157715 2471.81415178 2198.44022769 1667.2490235 1174.15819871	E9Q5A0|P19253|Q5M9M0|Q3TDS9|S4R281	8	0.0492754	C61N18O20H92S1	1428.65	20	0.437957	0.336328	0.165154	0.0605611	0	0.179568	0.324096	0.302385	0.193951	0	0.0492754	-0.218246	-0.0319917	0.105523	0.144715		0.844642	Value 2.61552565891 was not used due to low maximum possible change	0.768948	1.0849		0.899497	0.164964	0.844642
RiboM_AM1126_CR13Liver_T8days_MS_rep1Q1-20.csv	E9Q5A0	60S ribosomal protein L13a	CEGINISGNFYR	1429.65	2	12.97	715.332589044 715.833359751 716.339214323 716.844756973 717.352839055	54575.40625 60504.9783881 55757.9648438 33664.234375 24767.5894583	E9Q5A0|P19253|Q5M9M0|Q3TDS9|S4R281	8	0.0492754	C61N18O20H92S1	1428.65	20	0.437957	0.336328	0.165154	0.0605611	0	0.179568	0.324096	0.302385	0.193951	0	0.0492754	-0.171088	-0.0404634	0.107498	0.104054		0.662134	Value 3.30814218919 was not used due to low maximum possible change	0.783335	0.780075		0.741848	0.0690534	0.662134
RiboM_AM1126_CR14Liver_T16days_MS_rep1Q1-20.csv	E9Q5A0	60S ribosomal protein L13a	FAYLGR	726.393	2	9.48	363.700819305 364.198946225 364.701315592 365.214597769 365.713741169	6051.14355469 3930.53515625 1784.57540353 3098.28478008 108789.763529	E9Q5A0|P19253|Q5M9M0|Q3TDS9|S4R281	8	0.0403605	C35N9O8H51S0	725.386	11	0.642937	0.276205	0.0684408	0.0124166	0	0.413642	0.369128	0.166508	0.050722	0	0.0403605	-0.235851	-0.0117816	0.0516151	0.196018		1.02859	-0.126789	0.526326	Value 5.11724015073 was not used due to low maximum possible change		0.476044	0.579331	1.02859
RiboM_AM1126_CR14Liver_T16days_MS_rep1Q1-20.csv	E9Q5A0	60S ribosomal protein L13a	YLAFLR	782.456	1	14.02	782.462050427 783.457934492 784.467076532 785.486595022	14185.3251953 14296.0353206 5531.5390625 2243.19750977	E9Q5A0|P19253|Q5M9M0|Q3TDS9|S4R281	8	0.0403605	C39N9O8H59S0	781.449	10	0.614962	0.292063	0.0779205	0.0150548	0	0.412161	0.369148	0.167379	0.0513125	0	0.0403605	-0.223709	0.102245	0.0746481	0.0468161		1.10309	1.32638	0.834446	Value 1.29120317138 was not used due to low maximum possible change		1.08797	0.246314	1.10309
RiboM_AM1126_CR14Liver_T16days_MS_rep1Q1-20.csv	E9Q5A0	60S ribosomal protein L13a	MVVPAALK	828.501	2	10.78	414.756711989 415.257884968 415.760207987 416.260464265	163391.140625 87452.3216513 40654.2035404 16824.6399032	E9Q5A0|P19253|Q5M9M0|Q3TDS9|S4R281	8	0.0403605	C38N9O9H69S1	827.494	13	0.59043	0.279772	0.102415	0.0273825	0	0.354705	0.362073	0.202392	0.0808299	0	0.0403605	-0.0604941	0.00386717	0.029441	0.0271859		0.25663	0.0469882	0.294479	0.508647		0.276686	0.189108	0.25663
RiboM_AM1126_CR14Liver_T16days_MS_rep1Q1-20.csv	E9Q5A0	60S ribosomal protein L13a	YQAVTATLEEK	1252.64	2	9.3	626.81683316 627.324238202 627.817864961 628.337943346 628.841190545	6796.52929688 6367.13823396 3213.31667328 5337.96386719 32597.3343656	E9Q5A0|P19253|Q5M9M0|Q3TDS9|S4R281	8	0.0403605	C55N13O20H89S0	1251.63	23	0.495809	0.334688	0.13154	0.0379632	0	0.209378	0.343941	0.286043	0.160638	0	0.0403605	-0.18282	-0.0414733	0.0164367	0.207857		0.638271	Value -4.48224018477 was not used due to low maximum possible change	0.106385	1.69437		0.813009	0.808286	0.638271
RiboM_AM1126_CR14Liver_T16days_MS_rep1Q1-20.csv	E9Q5A0	60S ribosomal protein L13a	VLDGIPPPYDKK	1341.74	3	9.73	447.919739009 448.255840914 448.588585932 448.924418076 449.254615847	28889.8359375 61135.7695983 20816.6345014 10665.5703125 10318.3053557	E9Q5A0|P19253|Q5M9M0|Q3TDS9|S4R281	8	0.0403605	C63N14O18H100S0	1340.73	15	0.455328	0.349616	0.149198	0.0458582	0	0.257677	0.360465	0.257156	0.124702	0	0.0403605	-0.217567	0.153527	0.0221216	0.0419186		1.10076	Value 14.1513078474 was not used due to low maximum possible change	0.204909	0.531665		0.612445	0.453356	1.10076
RiboM_AM1126_CR1Liver_T0days_MS_rep1Q1-20.csv	E9Q5A0	60S ribosomal protein L13a	YQAVTATLEEK	1252.64	2	9.3	626.822894856 627.323827462 627.826462063 628.328348695 628.827588542	147759.609375 103534.640337 39789.7224949 20031.2736632 3475.43938306	E9Q5A0|P19253|Q5M9M0|Q3TDS9|S4R281	0	0	C55N13O20H89S0	1251.63	23	0.495809	0.334688	0.13154	0.0379632	0	0.172441	0.325215	0.307602	0.194742	0	0	-0.0208732	-0.00190234	-0.00364661	0.0264222		0.0645497	Value 0.20083042812 was not used due to low maximum possible change	-0.0207122	0.168532		0.0707899	0.0947764	0.0645497
RiboM_AM1144_CR02_T0Days_MS_rep1Q1-27.csv	E9Q5A0	60S ribosomal protein L13a	YQAVTATLEEK	1252.64	1	9.3	1252.63977008 1253.64135265 1254.64574176 1255.64488836 1256.64172533	9798.72753906 6575.52825555 2809.96073211 992.345153006 546.746820563	E9Q5A0|P19253|Q5M9M0|Q3TDS9|S4R281	0	0	C55N13O20H89S0	1251.63	23	0.495809	0.334688	0.13154	0.0379632	0	0.172441	0.325215	0.307602	0.194742	0	0	-0.0101595	-0.00878849	0.00772811	0.0112199		0.0314179	Value 0.927802392734 was not used due to low maximum possible change	0.0438945	0.0715652		0.0489592	0.0205473	0.0314179
RiboM_AM1144_CR02_T0Days_MS_rep1Q1-27.csv	E9Q5A0	60S ribosomal protein L13a	YQAVTATLEEK	1252.64	2	9.3	626.823719353 627.32547517 627.826799252 628.33079521 628.826199494	183783.234375 125279.496487 48508.1755127 19093.1850056 4895.86748388	E9Q5A0|P19253|Q5M9M0|Q3TDS9|S4R281	0	0	C55N13O20H89S0	1251.63	23	0.495809	0.334688	0.13154	0.0379632	0	0.172441	0.325215	0.307602	0.194742	0	0	-0.00788511	-0.00208513	-0.0027568	0.012727		0.0243844	Value 0.220127119788 was not used due to low maximum possible change	-0.0156582	0.0811785		0.0299682	0.0486592	0.0243844
RiboM_AM1126_CR1Liver_T0days_MS_rep1Q1-20.csv	E9Q5A0	60S ribosomal protein L13a	VLDGIPPPYDKK	1341.74	3	9.73	447.918099061 448.252273401 448.586295491 448.919828359	41842.8632812 35450.9708746 15080.0264703 5405.2186665	E9Q5A0|P19253|Q5M9M0|Q3TDS9|S4R281	0	0	C63N14O18H100S0	1340.73	15	0.455328	0.349616	0.149198	0.0458582	0	0.225647	0.351458	0.276411	0.146484	0	0	-0.0273954	0.0129459	0.00502778	0.00942172		0.119276	Value 7.02668105247 was not used due to low maximum possible change	0.0395225	0.0936313		0.0841432	0.0407144	0.119276
RiboM_AM1144_CR02_T0Days_MS_rep1Q1-27.csv	E9Q5A0	60S ribosomal protein L13a	VLDGIPPPYDKK	1341.74	3	9.73	447.917428935 448.250562523 448.584932409 448.923319168 449.257918518	60961.109375 54758.6533959 24905.6920026 10828.1482201 24501.1454114	E9Q5A0|P19253|Q5M9M0|Q3TDS9|S4R281	0	0	C63N14O18H100S0	1340.73	15	0.455328	0.349616	0.149198	0.0458582	0	0.225647	0.351458	0.276411	0.146484	0	0	-0.0528212	0.011938	0.0152467	0.0256366		0.229976	Value 6.47959924096 was not used due to low maximum possible change	0.119851	0.254772		0.201533	0.0718168	0.229976
RiboM_AM1126_CR5Liver_T2days_MS_rep1Q1-20.csv	E9Q5A0	60S ribosomal protein L13a	FAYLGR	726.393	2	9.48	363.695261807 364.204536492 364.710431209 365.216213819 365.717902138	4583.00830078 3514.00488281 1744.64795758 104706.203125 45550.03125	E9Q5A0|P19253|Q5M9M0|Q3TDS9|S4R281	2	0.0471529	C35N9O8H51S0	725.386	11	0.642937	0.276205	0.0684408	0.0124166	0	0.38398	0.374043	0.182416	0.0595602	0	0.0471529	-0.602928	-0.245528	-0.0532101	0.901666		2.32829	-2.50953	-0.466856	19.126		4.61947	9.8722	2.32829
RiboM_AM1126_CR5Liver_T2days_MS_rep1Q1-20.csv	E9Q5A0	60S ribosomal protein L13a	MVVPAALK	828.501	2	10.78	414.754934737 415.253688053 415.758178102 416.258674619	59587.0039062 22080.137097 46185.6302839 22063.5103029	E9Q5A0|P19253|Q5M9M0|Q3TDS9|S4R281	2	0.0471529	C38N9O9H69S1	827.494	13	0.59043	0.279772	0.102415	0.0273825	0	0.325738	0.36397	0.218057	0.0922348	0	0.0471529	-0.192962	-0.132489	0.205661	0.11979		0.729003	-1.57354	1.77843	1.84712		0.695252	1.59673	0.729003
RiboM_AM1126_CR5Liver_T2days_MS_rep1Q1-20.csv	E9Q5A0	60S ribosomal protein L13a	LAHEVGWK	939.505	2	6.85	470.251807228 470.751272572 471.249909874 471.756495664	2665.46557617 1698.63173253 1094.51344191 1624.95531599	E9Q5A0|P19253|Q5M9M0|Q3TDS9|S4R281	2	0.0471529	C44N12O11H66S0	938.497	14	0.572095	0.310775	0.0957036	0.0214259	0	0.301074	0.372204	0.230815	0.0959061	0	0.0471529	-0.195807	-0.0709764	0.0588109	0.207972		0.722478	-1.15543	0.435275	2.79231		0.69866	1.62183	0.722478
RiboM_AM1126_CR5Liver_T2days_MS_rep1Q1-20.csv	E9Q5A0	60S ribosomal protein L13a	YQAVTATLEEK	1252.64	2	9.3	626.824294979 627.325490688 627.826830799 628.327797951 628.831257358	81301.984375 60696.0395987 27177.5498239 14801.6891844 4894.31744053	E9Q5A0|P19253|Q5M9M0|Q3TDS9|S4R281	2	0.0471529	C55N13O20H89S0	1251.63	23	0.495809	0.334688	0.13154	0.0379632	0	0.182519	0.331014	0.301823	0.184644	0	0.0471529	-0.0538953	-0.00477729	0.0161819	0.0424907		0.17203	Value 1.30017989094 was not used due to low maximum possible change	0.0950295	0.289681		0.18558	0.0980307	0.17203
RiboM_AM1126_CR5Liver_T2days_MS_rep1Q1-20.csv	E9Q5A0	60S ribosomal protein L13a	VLDGIPPPYDKK	1341.74	3	9.73	447.917927482 448.253310418 448.58808707 448.923780259	26753.5898438 26510.4294398 11163.0286997 4077.98376866	E9Q5A0|P19253|Q5M9M0|Q3TDS9|S4R281	2	0.0471529	C63N14O18H100S0	1340.73	15	0.455328	0.349616	0.149198	0.0458582	0	0.234634	0.354382	0.271	0.139984	0	0.0471529	-0.0647934	0.0373691	0.0137542	0.01367		0.293589	Value 7.84030917071 was not used due to low maximum possible change	0.112922	0.145232		0.183914	0.0963448	0.293589
RiboM_AM1136_LiverCR15_T16Day_MS_rep1Q1-4.csv	E9Q5A0	60S ribosomal protein L13a	LAAIVAK	685.461	1	7.6	685.461177418 686.465534035 687.468842154 688.470814991 689.479350756	11709.0048828 10501.8054449 5393.03472069 2065.66913116 737.827486769	E9Q5A0|P19253|Q5M9M0|Q3TDS9|S4R281	16	0.0496384	C32N8O8H60S0	684.453	14	0.665666	0.262458	0.0613008	0.0105749	0	0.334725	0.376816	0.210473	0.0779861	0	0.0496384	-0.271018	0.0915011	0.120469	0.0590477		0.818932	0.80013	0.807587	0.875933		0.825646	0.0344045	0.818932
RiboM_AM1136_LiverCR15_T16Day_MS_rep1Q1-4.csv	E9Q5A0	60S ribosomal protein L13a	LAAIVAK	685.461	2	7.6	343.23393702 343.736884538 344.235456776 344.740167265	29755.8027344 26228.8118527 18756.4037496 4959.85095394	E9Q5A0|P19253|Q5M9M0|Q3TDS9|S4R281	16	0.0496384	C32N8O8H60S0	684.453	14	0.665666	0.262458	0.0613008	0.0105749	0	0.334725	0.376816	0.210473	0.0779861	0	0.0496384	-0.292322	0.0666323	0.174034	0.0516559		0.883307	0.582665	1.16667	0.766281		0.84973	0.244857	0.883307
RiboM_AM1136_LiverCR15_T16Day_MS_rep1Q1-4.csv	E9Q5A0	60S ribosomal protein L13a	FAYLGR	726.393	1	9.48	726.394135653 727.393847368 728.400191348 729.40305421	4005.67114258 3568.43816279 2150.11293625 1059.60244248	E9Q5A0|P19253|Q5M9M0|Q3TDS9|S4R281	16	0.0496384	C35N9O8H51S0	725.386	11	0.642937	0.276205	0.0684408	0.0124166	0	0.373669	0.375285	0.188106	0.0629409	0	0.0496384	-0.271486	0.0547014	0.130942	0.0858419		1.00823	0.552096	1.09424	1.69902		1.0884	0.471501	1.00823
RiboM_AM1136_LiverCR15_T16Day_MS_rep1Q1-4.csv	E9Q5A0	60S ribosomal protein L13a	FAYLGR	726.393	2	9.48	363.702375554 364.200416712 364.705721698 365.210182761 365.716604783	1986.07568359 3068.52266425 2467.29206452 3287.44980154 2148.16103269	E9Q5A0|P19253|Q5M9M0|Q3TDS9|S4R281	16	0.0496384	C35N9O8H51S0	725.386	11	0.642937	0.276205	0.0684408	0.0124166	0	0.373669	0.375285	0.188106	0.0629409	0	0.0496384	-0.4592	0.00767177	0.159815	0.291714		1.70536	0.0774306	1.33552	5.77373		2.22301	2.46757	1.70536
RiboM_AM1136_LiverCR15_T16Day_MS_rep1Q1-4.csv	E9Q5A0	60S ribosomal protein L13a	YLAFLR	782.456	2	14.02	391.733187565 392.235391893 392.737430344 393.239176798 393.743243158	27469.8046875 23060.9226959 10312.9815968 3660.89318029 1032.54185938	E9Q5A0|P19253|Q5M9M0|Q3TDS9|S4R281	16	0.0496384	C39N9O8H59S0	781.449	10	0.614962	0.292063	0.0779205	0.0150548	0	0.375788	0.374813	0.186995	0.0624042	0	0.0496384	-0.189104	0.0654457	0.0819593	0.0416992		0.790654	0.79088	0.751407	0.880669		0.803403	0.0547511	0.790654
RiboM_AM1136_LiverCR15_T16Day_MS_rep1Q1-4.csv	E9Q5A0	60S ribosomal protein L13a	MVVPAALK	828.501	1	10.78	828.499843069 829.501168438 830.505229881 831.508651415	2798.78393555 2761.56910878 1819.98576288 779.521261729	E9Q5A0|P19253|Q5M9M0|Q3TDS9|S4R281	16	0.0496384	C38N9O9H69S1	827.494	13	0.59043	0.279772	0.102415	0.0273825	0	0.315761	0.364093	0.223598	0.096548	0	0.0496384	-0.247436	0.0586613	0.120626	0.0681487		0.900851	0.69569	0.995405	0.985299		0.894312	0.139035	0.900851
RiboM_AM1136_LiverCR15_T16Day_MS_rep1Q1-4.csv	E9Q5A0	60S ribosomal protein L13a	MVVPAALK	828.501	2	10.78	414.754862615 415.256831385 415.758817936 416.259046197 416.761761008	64422.5195312 64467.9745508 34535.1695973 15755.6543228 5506.36872884	E9Q5A0|P19253|Q5M9M0|Q3TDS9|S4R281	16	0.0496384	C38N9O9H69S1	827.494	13	0.59043	0.279772	0.102415	0.0273825	0	0.315761	0.364093	0.223598	0.096548	0	0.0496384	-0.230892	0.0800197	0.0903235	0.0605489		0.840618	0.94899	0.745349	0.87542		0.852594	0.0845738	0.840618
RiboM_AM1136_LiverCR15_T16Day_MS_rep1Q1-4.csv	E9Q5A0	60S ribosomal protein L13a	LAHEVGWK	939.505	2	6.85	470.247637983 470.760722916 471.250435252 471.76286724 472.259341727	41859.4804688 27885.8560421 29881.6299963 7632.96359594 5375.41757956	E9Q5A0|P19253|Q5M9M0|Q3TDS9|S4R281	16	0.0496384	C44N12O11H66S0	938.497	14	0.572095	0.310775	0.0957036	0.0214259	0	0.291191	0.371179	0.23672	0.100909	0	0.0496384	-0.181833	-0.0507914	0.182887	0.0497373		0.647315	-0.840862	1.29692	0.625761		0.432283	0.904095	0.647315
RiboM_AM1136_LiverCR15_T16Day_MS_rep1Q1-4.csv	E9Q5A0	60S ribosomal protein L13a	LAHEVGWK	939.505	3	6.85	313.840154384 314.17497889 314.509941797 314.844418299 315.181781733	42881.9570312 49283.2513555 28617.5764551 12127.2016781 6111.47109452	E9Q5A0|P19253|Q5M9M0|Q3TDS9|S4R281	16	0.0496384	C44N12O11H66S0	938.497	14	0.572095	0.310775	0.0957036	0.0214259	0	0.291191	0.371179	0.23672	0.100909	0	0.0496384	-0.249456	0.0600264	0.119612	0.0698178		0.888048	0.993748	0.84821	0.8784		0.902102	0.0634102	0.888048
RiboM_AM1136_LiverCR15_T16Day_MS_rep1Q1-4.csv	E9Q5A0	60S ribosomal protein L13a	YQAVTATLEEK	1252.64	2	9.3	626.823331306 627.325487431 627.827915152 628.336156101 628.83161706	1931.62890625 1761.94943193 1020.88855172 1190.98515385 1104.36176224	E9Q5A0|P19253|Q5M9M0|Q3TDS9|S4R281	16	0.0496384	C55N13O20H89S0	1251.63	23	0.495809	0.334688	0.13154	0.0379632	0	0.173685	0.325961	0.306894	0.193459	0	0.0496384	-0.168716	-0.036328	0.0413318	0.163712		0.523763	Value 4.16296793452 was not used due to low maximum possible change	0.235705	1.05284		0.604103	0.414449	0.523763
RiboM_AM1136_LiverCR15_T16Day_MS_rep1Q1-4.csv	E9Q5A0	60S ribosomal protein L13a	VLDGIPPPYDKK	1341.74	2	9.73	671.367354426 671.876541646 672.36810337 672.87630851	1210.48010254 1111.39375817 1249.2192946 2080.46128586	E9Q5A0|P19253|Q5M9M0|Q3TDS9|S4R281	16	0.0496384	C63N14O18H100S0	1340.73	15	0.455328	0.349616	0.149198	0.0458582	0	0.226767	0.351841	0.275736	0.145656	0	0.0496384	-0.241143	-0.152963	0.0718422	0.322264		1.05505	Value -68.7580763313 was not used due to low maximum possible change	0.567749	3.22918		1.61732	1.41701	1.05505
RiboM_AM1136_LiverCR15_T16Day_MS_rep1Q1-4.csv	E9Q5A0	60S ribosomal protein L13a	VLDGIPPPYDKK	1341.74	3	9.73	447.91628663 448.250451721 448.58522405 448.92087505 449.260095937	8983.63964844 13363.6507031 8406.824807 5031.50847652 12545.1690401	E9Q5A0|P19253|Q5M9M0|Q3TDS9|S4R281	16	0.0496384	C63N14O18H100S0	1340.73	15	0.455328	0.349616	0.149198	0.0458582	0	0.226767	0.351841	0.275736	0.145656	0	0.0496384	-0.204288	0.0238203	0.0857241	0.0947432		0.8938	Value 10.7073790949 was not used due to low maximum possible change	0.677454	0.949354		0.840203	0.143656	0.8938
RiboM_AM1136_LiverCR15_T16Day_MS_rep1Q1-4.csv	E9Q5A0	60S ribosomal protein L13a	CEGINISGNFYR	1429.65	2	12.97	715.338285086 715.832520612 716.341362031 716.837731796 717.347609947	10994.6904297 13435.4126962 12419.9597885 6838.96540366 4171.37725873	E9Q5A0|P19253|Q5M9M0|Q3TDS9|S4R281	16	0.0496384	C61N18O20H92S1	1428.65	20	0.437957	0.336328	0.165154	0.0605611	0	0.178446	0.323505	0.303015	0.195033	0	0.0496384	-0.186299	-0.0288038	0.119127	0.0959763		0.717886	Value 2.24642396534 was not used due to low maximum possible change	0.864108	0.713726		0.76524	0.0856475	0.717886
RiboM_AM1144_CR02_T0Days_MS_rep1Q1-27.csv	E9Q5A0	60S ribosomal protein L13a	FAYLGR	726.393	2	9.48	363.700990087 364.201432808 364.702654728 365.206514084	120692.523438 58398.7421875 16954.8867188 4445.93984343	E9Q5A0|P19253|Q5M9M0|Q3TDS9|S4R281	0	0	C35N9O8H51S0	725.386	11	0.642937	0.276205	0.0684408	0.0124166	0	0.372192	0.375442	0.188927	0.0634391	0	0	-0.0409559	0.0150718	0.0161255	0.00975851		0.151271	0.151878	0.133837	0.191259		0.157061	0.0242848	0.151271
RiboM_AM1144_CR02_T0Days_MS_rep1Q1-27.csv	E9Q5A0	60S ribosomal protein L13a	LAHEVGWK	939.505	2	6.85	470.249738538 470.750163193 471.250993273 471.767205788	6981.69726562 3276.98116031 6139.71826172 10126.9267578	E9Q5A0|P19253|Q5M9M0|Q3TDS9|S4R281	0	0	C44N12O11H66S0	938.497	14	0.572095	0.310775	0.0957036	0.0214259	0	0.289782	0.371009	0.237566	0.101643	0	0	-0.308886	-0.187234	0.135763	0.360357		1.09413	-3.10847	0.957003	4.49229		0.858739	3.10947	1.09413
RiboM_AM1144_CR02_T0Days_MS_rep1Q1-27.csv	E9Q5A0	60S ribosomal protein L13a	LAHEVGWK	939.505	3	6.85	313.840264626 314.17459125 314.508660349 314.843690184 315.18242552	306588.03125 164083.15022 49925.5533597 13021.661238 614748.328932	E9Q5A0|P19253|Q5M9M0|Q3TDS9|S4R281	0	0	C44N12O11H66S0	938.497	14	0.572095	0.310775	0.0957036	0.0214259	0	0.289782	0.371009	0.237566	0.101643	0	0	0.00245028	-0.00328379	-0.00214315	0.00297666		-0.00867933	-0.0545177	-0.0151073	0.0371076		-0.0102992	0.037543	-0.00867933
RiboM_AM1144_CR02_T0Days_MS_rep1Q1-27.csv	E9Q5A0	60S ribosomal protein L13a	CEGINISGNFYR	1429.65	1	12.97	1429.66258921 1430.65849161 1431.66836454 1432.69402387 1433.6795648	1142.32458496 865.175285308 543.070836536 400.658393316 298.595801253	E9Q5A0|P19253|Q5M9M0|Q3TDS9|S4R281	0	0	C61N18O20H92S1	1428.65	20	0.437957	0.336328	0.165154	0.0605611	0	0.177336	0.322915	0.303638	0.196111	0	0	-0.0508899	-0.0431699	0.018861	0.0751988		0.195264	Value 3.21851147011 was not used due to low maximum possible change	0.136197	0.554767		0.295409	0.226544	0.195264
RiboM_AM1144_CR02_T0Days_MS_rep1Q1-27.csv	E9Q5A0	60S ribosomal protein L13a	CEGINISGNFYR	1429.65	2	12.97	715.336385652 715.831074158 716.336210431 716.836237272 717.351482656	69320.1796875 46129.9400832 25040.2890625 8788.20677408 4695.63333489	E9Q5A0|P19253|Q5M9M0|Q3TDS9|S4R281	0	0	C61N18O20H92S1	1428.65	20	0.437957	0.336328	0.165154	0.0605611	0	0.177336	0.322915	0.303638	0.196111	0	0	0.0264105	-0.0273085	0.00258787	-0.0016899		-0.101337	Value 2.03596825587 was not used due to low maximum possible change	0.0186872	-0.012467		-0.0317056	0.0622819	-0.101337
RiboM_AM1144_CR06_T1Days_MS_rep1Q1-27.csv	E9Q5A0	60S ribosomal protein L13a	FAYLGR	726.393	2	9.48	363.701451977 364.202236214 364.703101198 365.20649134 365.710394951	110325.476562 62015.6287768 20163.4276863 6058.49643091 10311.2225972	E9Q5A0|P19253|Q5M9M0|Q3TDS9|S4R281	1	0.0479278	C35N9O8H51S0	725.386	11	0.642937	0.276205	0.0684408	0.0124166	0	0.380735	0.374461	0.184198	0.060606	0	0.0479278	-0.0873179	0.0361169	0.0331059	0.0180951		0.333017	0.367581	0.285994	0.375499		0.340523	0.0407644	0.333017
RiboM_AM1144_CR06_T1Days_MS_rep1Q1-27.csv	E9Q5A0	60S ribosomal protein L13a	YLAFLR	782.456	2	14.02	391.732784472 392.234198023 392.735730043 393.237120044 393.743644063	123018.742188 61847.8862804 18207.6996326 4591.12157285 946.370176301	E9Q5A0|P19253|Q5M9M0|Q3TDS9|S4R281	1	0.0479278	C39N9O8H59S0	781.449	10	0.614962	0.292063	0.0779205	0.0150548	0	0.382245	0.374025	0.183438	0.0602919	0	0.0479278	-0.0225731	0.00576211	0.00975757	0.00705346		0.0969983	0.0703023	0.0924732	0.155922		0.103924	0.0365754	0.0969983
RiboM_AM1144_CR06_T1Days_MS_rep1Q1-27.csv	E9Q5A0	60S ribosomal protein L13a	MVVPAALK	828.501	2	10.78	414.755673089 415.253076208 415.758640756 416.257947992	87049.2578125 31281.3112754 42208.3354228 20647.4962858	E9Q5A0|P19253|Q5M9M0|Q3TDS9|S4R281	1	0.0479278	C38N9O9H69S1	827.494	13	0.59043	0.279772	0.102415	0.0273825	0	0.322593	0.364039	0.219796	0.0935718	0	0.0479278	-0.10999	-0.107125	0.13054	0.0865747		0.410659	-1.27125	1.11211	1.30799		0.389874	1.17251	0.410659
RiboM_AM1144_CR06_T1Days_MS_rep1Q1-27.csv	E9Q5A0	60S ribosomal protein L13a	LAHEVGWK	939.505	3	6.85	313.840375232 314.174880669 314.508994209 314.843161519 315.181840591	298616.5625 178908.953125 64117.4792038 17436.5686607 7194.49029663	E9Q5A0|P19253|Q5M9M0|Q3TDS9|S4R281	1	0.0479278	C44N12O11H66S0	938.497	14	0.572095	0.310775	0.0957036	0.0214259	0	0.297956	0.371913	0.232674	0.0974578	0	0.0479278	-0.0379734	0.0092309	0.0189804	0.00976208		0.138519	0.150986	0.138573	0.128395		0.139118	0.00924656	0.138519
RiboM_AM1144_CR06_T1Days_MS_rep1Q1-27.csv	E9Q5A0	60S ribosomal protein L13a	YQAVTATLEEK	1252.64	1	9.3	1252.640907 1253.64345827 1254.64490014 1255.65096771 1256.64073989	3954.12939453 2906.84448777 1362.28632206 656.755554199 290.929211232	E9Q5A0|P19253|Q5M9M0|Q3TDS9|S4R281	1	0.0479278	C55N13O20H89S0	1251.63	23	0.495809	0.334688	0.13154	0.0379632	0	0.179711	0.329453	0.303443	0.187392	0	0.0479278	-0.0505245	-0.00734106	0.0218699	0.0359956		0.159838	Value 1.40242582974 was not used due to low maximum possible change	0.127222	0.240888		0.175983	0.0585274	0.159838
RiboM_AM1144_CR06_T1Days_MS_rep1Q1-27.csv	E9Q5A0	60S ribosomal protein L13a	YQAVTATLEEK	1252.64	2	9.3	626.824576039 627.325795697 627.827741113 628.329786766 628.830549731	148777.71875 106406.155046 48122.1531683 19747.4025767 6329.53356433	E9Q5A0|P19253|Q5M9M0|Q3TDS9|S4R281	1	0.0479278	C55N13O20H89S0	1251.63	23	0.495809	0.334688	0.13154	0.0379632	0	0.179711	0.329453	0.303443	0.187392	0	0.0479278	-0.0352726	-0.0053115	0.0174199	0.0231642		0.111588	Value 1.01470063714 was not used due to low maximum possible change	0.101336	0.155018		0.122647	0.0284988	0.111588
RiboM_AM1144_CR06_T1Days_MS_rep1Q1-27.csv	E9Q5A0	60S ribosomal protein L13a	VLDGIPPPYDKK	1341.74	3	9.73	447.918300168 448.251126892 448.586073416 448.919696215 449.254007312	44487.9179688 42535.4238527 18998.0019531 7760.72626499 22592.4488214	E9Q5A0|P19253|Q5M9M0|Q3TDS9|S4R281	1	0.0479278	C63N14O18H100S0	1340.73	15	0.455328	0.349616	0.149198	0.0458582	0	0.23215	0.353606	0.272496	0.141748	0	0.0479278	-0.0643357	0.0242164	0.0177706	0.0223487		0.288271	Value 6.06866576421 was not used due to low maximum possible change	0.144127	0.233067		0.221822	0.0727266	0.288271
RiboM_AM1144_CR06_T1Days_MS_rep1Q1-27.csv	E9Q5A0	60S ribosomal protein L13a	CEGINISGNFYR	1429.65	2	12.97	715.334245373 715.832119818 716.335784198 716.835668514 717.348002263	85316.1171875 66156.5545229 36734.8902082 15936.5625298 7563.1137447	E9Q5A0|P19253|Q5M9M0|Q3TDS9|S4R281	1	0.0479278	C61N18O20H92S1	1428.65	20	0.437957	0.336328	0.165154	0.0605611	0	0.183803	0.326264	0.299997	0.189936	0	0.0479278	-0.0200363	-0.0122597	0.0147918	0.0175042		0.0788351	Value 1.21827790342 was not used due to low maximum possible change	0.109696	0.135298		0.107943	0.0282724	0.0788351
RiboM_AM1144_CR10_T4Days_MS_rep1Q1-27.csv	E9Q5A0	60S ribosomal protein L13a	LAAIVAK	685.461	2	7.6	343.23450928 343.736181508 344.236448109 344.738534634	211084.796875 118867.223366 49763.1572888 14603.9177257	E9Q5A0|P19253|Q5M9M0|Q3TDS9|S4R281	4	0.0482443	C32N8O8H60S0	684.453	14	0.665666	0.262458	0.0613008	0.0105749	0	0.341197	0.376738	0.206712	0.0753525	0	0.0482443	-0.130351	0.038991	0.0648994	0.0264608		0.401738	0.341189	0.446317	0.408488		0.399433	0.0435039	0.401738
RiboM_AM1144_CR10_T4Days_MS_rep1Q1-27.csv	E9Q5A0	60S ribosomal protein L13a	FAYLGR	726.393	2	9.48	363.701082154 364.202749742 364.704423998 365.207232816 365.720155955	86100.1640625 53996.8436385 20727.6128235 6554.06163898 11902.905848	E9Q5A0|P19253|Q5M9M0|Q3TDS9|S4R281	4	0.0482443	C35N9O8H51S0	725.386	11	0.642937	0.276205	0.0684408	0.0124166	0	0.379417	0.374623	0.184924	0.0610354	0	0.0482443	-0.128534	0.0463977	0.0553958	0.0267405		0.487757	0.471434	0.475569	0.550002		0.496191	0.0365375	0.487757
RiboM_AM1144_CR10_T4Days_MS_rep1Q1-27.csv	E9Q5A0	60S ribosomal protein L13a	YLAFLR	782.456	2	14.02	391.733194628 392.234780601 392.735957192 393.237767935 393.742099977	105295.890625 63076.7746435 21842.5471754 5942.16529894 1370.05700684	E9Q5A0|P19253|Q5M9M0|Q3TDS9|S4R281	4	0.0482443	C39N9O8H59S0	781.449	10	0.614962	0.292063	0.0779205	0.0150548	0	0.381042	0.374179	0.184099	0.0606806	0	0.0482443	-0.0781693	0.0294996	0.0334317	0.015238		0.334171	0.359242	0.314864	0.333979		0.335564	0.0181987	0.334171
RiboM_AM1144_CR10_T4Days_MS_rep1Q1-27.csv	E9Q5A0	60S ribosomal protein L13a	MVVPAALK	828.501	2	10.78	414.755430636 415.255458567 415.759242219 416.259277105 416.76163885	208131.859375 97131.6519676 83507.128065 45435.0980545 28700.8331404	E9Q5A0|P19253|Q5M9M0|Q3TDS9|S4R281	4	0.0482443	C38N9O9H69S1	827.494	13	0.59043	0.279772	0.102415	0.0273825	0	0.321317	0.364059	0.220504	0.09412	0	0.0482443	-0.111091	-0.0560725	0.0899064	0.0772571		0.412804	-0.665254	0.761347	1.15763		0.41663	0.782814	0.412804
RiboM_AM1144_CR10_T4Days_MS_rep1Q1-27.csv	E9Q5A0	60S ribosomal protein L13a	LAHEVGWK	939.505	3	6.85	313.84013357 314.17460144 314.509285281 314.844570323 315.180663882	206673.28125 152611.73432 66401.7592607 23433.3125 9588.25662558	E9Q5A0|P19253|Q5M9M0|Q3TDS9|S4R281	4	0.0482443	C44N12O11H66S0	938.497	14	0.572095	0.310775	0.0957036	0.0214259	0	0.296691	0.371786	0.233428	0.0980937	0	0.0482443	-0.111921	0.0290263	0.052145	0.0307501		0.40639	0.475754	0.378617	0.401083		0.415461	0.0419594	0.40639
RiboM_AM1144_CR10_T4Days_MS_rep1Q1-27.csv	E9Q5A0	60S ribosomal protein L13a	YQAVTATLEEK	1252.64	1	9.3	1252.64291489 1253.64491445 1254.64829418 1255.65244535 1256.65880058	5261.94189453 4669.46170923 2847.76255113 1530.67652802 695.773237822	E9Q5A0|P19253|Q5M9M0|Q3TDS9|S4R281	4	0.0482443	C55N13O20H89S0	1251.63	23	0.495809	0.334688	0.13154	0.0379632	0	0.178578	0.328812	0.304095	0.188515	0	0.0482443	-0.128094	-0.00837665	0.0674668	0.0690035		0.403788	Value 1.42558338707 was not used due to low maximum possible change	0.390988	0.458338		0.417705	0.0357667	0.403788
RiboM_AM1144_CR10_T4Days_MS_rep1Q1-27.csv	E9Q5A0	60S ribosomal protein L13a	YQAVTATLEEK	1252.64	2	9.3	626.823371662 627.325563742 627.828566527 628.330665949 628.831790837	111128.632812 97763.2715346 57105.0333932 28755.9784675 12681.4863281	E9Q5A0|P19253|Q5M9M0|Q3TDS9|S4R281	4	0.0482443	C55N13O20H89S0	1251.63	23	0.495809	0.334688	0.13154	0.0379632	0	0.178578	0.328812	0.304095	0.188515	0	0.0482443	-0.118786	-0.00300911	0.0621982	0.0595964		0.374446	Value 0.512106142875 was not used due to low maximum possible change	0.360455	0.395854		0.376918	0.0178283	0.374446
RiboM_AM1144_CR10_T4Days_MS_rep1Q1-27.csv	E9Q5A0	60S ribosomal protein L13a	VLDGIPPPYDKK	1341.74	3	9.73	447.918756899 448.251816053 448.585964072 448.919722318 449.25424873	33144.6523438 34886.4676104 19400.0114416 9085.28111331 28713.8172094	E9Q5A0|P19253|Q5M9M0|Q3TDS9|S4R281	4	0.0482443	C63N14O18H100S0	1340.73	15	0.455328	0.349616	0.149198	0.0458582	0	0.231143	0.353285	0.273102	0.14247	0	0.0482443	-0.111919	0.0118403	0.0518045	0.0482738		0.499225	Value 3.22706524013 was not used due to low maximum possible change	0.418102	0.499668		0.472332	0.0469649	0.499225
RiboM_AM1144_CR10_T4Days_MS_rep1Q1-27.csv	E9Q5A0	60S ribosomal protein L13a	CEGINISGNFYR	1429.65	2	12.97	715.336660789 715.83251452 716.340157595 716.83606522 717.345563262	53656.25 46969.0364106 32991.3111011 15805.4045794 8924.51916608	E9Q5A0|P19253|Q5M9M0|Q3TDS9|S4R281	4	0.0482443	C61N18O20H92S1	1428.65	20	0.437957	0.336328	0.165154	0.0605611	0	0.182798	0.325759	0.300565	0.190879	0	0.0482443	-0.0788653	-0.0219894	0.0556388	0.0452159		0.309083	Value 2.08056572636 was not used due to low maximum possible change	0.41089	0.346967		0.355646	0.0514555	0.309083
RiboM_AM1144_CR16_T16Days_MS_rep1Q1-27.csv	E9Q5A0	60S ribosomal protein L13a	LAAIVAK	685.461	2	7.6	343.233732046 343.736094233 344.237193 344.738907327	46562.0898438 42801.8886701 22607.6723126 8468.26026846	E9Q5A0|P19253|Q5M9M0|Q3TDS9|S4R281	16	0.0506427	C32N8O8H60S0	684.453	14	0.665666	0.262458	0.0613008	0.0105749	0	0.330142	0.376803	0.213152	0.0799031	0	0.0506427	-0.279066	0.0929213	0.126408	0.0597361		0.831731	0.812642	0.832448	0.861643		0.834616	0.0202187	0.831731
RiboM_AM1144_CR16_T16Days_MS_rep1Q1-27.csv	E9Q5A0	60S ribosomal protein L13a	FAYLGR	726.393	2	9.48	363.700814107 364.202508986 364.704593374 365.207113324 365.71723297	40681.8046875 35777.7841792 17644.6758366 6464.4401942 4478.01232508	E9Q5A0|P19253|Q5M9M0|Q3TDS9|S4R281	16	0.0506427	C35N9O8H51S0	725.386	11	0.642937	0.276205	0.0684408	0.0124166	0	0.369582	0.375707	0.190383	0.0643283	0	0.0506427	-0.23842	0.0795495	0.107008	0.0518622		0.872197	0.799478	0.877533	0.999048		0.887064	0.0827114	0.872197
RiboM_AM1144_CR16_T16Days_MS_rep1Q1-27.csv	E9Q5A0	60S ribosomal protein L13a	YLAFLR	782.456	2	14.02	391.732753175 392.235356804 392.736796817 393.239245163 393.742643803	39824.4296875 32435.0710327 15296.6357428 5122.86405471 1570.35387736	E9Q5A0|P19253|Q5M9M0|Q3TDS9|S4R281	16	0.0506427	C39N9O8H59S0	781.449	10	0.614962	0.292063	0.0779205	0.0150548	0	0.372048	0.375225	0.189069	0.063658	0	0.0506427	-0.185259	0.0579097	0.0871292	0.0402205		0.762652	0.696343	0.783896	0.827529		0.767605	0.0546475	0.762652
RiboM_AM1144_CR16_T16Days_MS_rep1Q1-27.csv	E9Q5A0	60S ribosomal protein L13a	MVVPAALK	828.501	2	10.78	414.755078874 415.256605235 415.759161363 416.25802217	97459.9140625 80017.904119 57488.0054354 28777.9676619	E9Q5A0|P19253|Q5M9M0|Q3TDS9|S4R281	16	0.0506427	C38N9O9H69S1	827.494	13	0.59043	0.279772	0.102415	0.0273825	0	0.31182	0.364063	0.225806	0.0983107	0	0.0506427	-0.220905	0.0236204	0.115554	0.0817309		0.792884	0.280225	0.936488	1.1523		0.790475	0.370855	0.792884
RiboM_AM1144_CR16_T16Days_MS_rep1Q1-27.csv	E9Q5A0	60S ribosomal protein L13a	LAHEVGWK	939.505	1	6.85	939.50054562 940.508465509 941.502502071 942.511382115	1715.47436523 1687.30364425 1070.86108398 604.531018253	E9Q5A0|P19253|Q5M9M0|Q3TDS9|S4R281	16	0.0506427	C44N12O11H66S0	938.497	14	0.572095	0.310775	0.0957036	0.0214259	0	0.287296	0.370693	0.23906	0.102951	0	0.0506427	-0.234282	0.0214907	0.115172	0.0976191		0.822621	0.358673	0.803393	1.19741		0.795525	0.343098	0.822621
RiboM_AM1144_CR16_T16Days_MS_rep1Q1-27.csv	E9Q5A0	60S ribosomal protein L13a	LAHEVGWK	939.505	3	6.85	313.839939689 314.174733606 314.509553946 314.844604813 315.181298969	74887.3984375 84313.9592276 47308.5071793 21241.9924943 9865.01456116	E9Q5A0|P19253|Q5M9M0|Q3TDS9|S4R281	16	0.0506427	C44N12O11H66S0	938.497	14	0.572095	0.310775	0.0957036	0.0214259	0	0.287296	0.370693	0.23906	0.102951	0	0.0506427	-0.243284	0.0594256	0.112016	0.0718422		0.85423	0.991794	0.781379	0.881229		0.877158	0.0872874	0.85423
RiboM_AM1144_CR16_T16Days_MS_rep1Q1-27.csv	E9Q5A0	60S ribosomal protein L13a	YQAVTATLEEK	1252.64	1	9.3	1252.63849066 1253.64302565 1254.65256549 1255.65121725 1256.65443614	2005.46960449 2762.3409145 2326.18679283 1501.3172572 839.907032656	E9Q5A0|P19253|Q5M9M0|Q3TDS9|S4R281	16	0.0506427	C55N13O20H89S0	1251.63	23	0.495809	0.334688	0.13154	0.0379632	0	0.170255	0.323884	0.308841	0.197021	0	0.0506427	-0.262487	-0.0133103	0.139094	0.136704		0.80628	Value 1.23195746016 was not used due to low maximum possible change	0.78451	0.859461		0.816751	0.0385569	0.80628
RiboM_AM1144_CR16_T16Days_MS_rep1Q1-27.csv	E9Q5A0	60S ribosomal protein L13a	YQAVTATLEEK	1252.64	2	9.3	626.821627893 627.324600416 627.827332771 628.330611874 628.832039508	32706.2675781 45106.7190099 35676.6878688 23128.8633171 10394.7221745	E9Q5A0|P19253|Q5M9M0|Q3TDS9|S4R281	16	0.0506427	C55N13O20H89S0	1251.63	23	0.495809	0.334688	0.13154	0.0379632	0	0.170255	0.323884	0.308841	0.197021	0	0.0506427	-0.25641	-0.0045224	0.1296	0.131332		0.787613	Value 0.41857788569 was not used due to low maximum possible change	0.730966	0.825689		0.781423	0.0476638	0.787613
RiboM_AM1144_CR16_T16Days_MS_rep1Q1-27.csv	E9Q5A0	60S ribosomal protein L13a	VLDGIPPPYDKK	1341.74	2	9.73	671.368659394 671.872830116 672.37193307 672.877301744	2759.87231445 3826.10664274 5103.00048828 5771.51663553	E9Q5A0|P19253|Q5M9M0|Q3TDS9|S4R281	16	0.0506427	C63N14O18H100S0	1340.73	15	0.455328	0.349616	0.149198	0.0458582	0	0.22367	0.350772	0.2776	0.147958	0	0.0506427	-0.297264	-0.130487	0.143062	0.284689		1.2832	Value -112.929395145 was not used due to low maximum possible change	1.11417	2.78834		1.72857	0.921673	1.2832
RiboM_AM1144_CR16_T16Days_MS_rep1Q1-27.csv	E9Q5A0	60S ribosomal protein L13a	VLDGIPPPYDKK	1341.74	3	9.73	447.917474764 448.250207385 448.584832654 448.921159938 449.259470305	11810.5273438 21324.7170574 13203.2608907 10670.7402777 32020.8223227	E9Q5A0|P19253|Q5M9M0|Q3TDS9|S4R281	16	0.0506427	C63N14O18H100S0	1340.73	15	0.455328	0.349616	0.149198	0.0458582	0	0.22367	0.350772	0.2776	0.147958	0	0.0506427	-0.248159	0.0244411	0.0824009	0.141317		1.07123	Value 21.1525253036 was not used due to low maximum possible change	0.641738	1.38411		1.03236	0.372711	1.07123
RiboM_AM1144_CR16_T16Days_MS_rep1Q1-27.csv	E9Q5A0	60S ribosomal protein L13a	CEGINISGNFYR	1429.65	2	12.97	715.340427722 715.830478939 716.339798622 716.83781645 717.346504553	17433.4257812 21511.2460938 20356.8666023 12205.1319634 7281.4157867	E9Q5A0|P19253|Q5M9M0|Q3TDS9|S4R281	16	0.0506427	C61N18O20H92S1	1428.65	20	0.437957	0.336328	0.165154	0.0605611	0	0.175383	0.321858	0.304731	0.198028	0	0.0506427	-0.194156	-0.035499	0.119531	0.110124		0.739432	Value 2.45335735375 was not used due to low maximum possible change	0.856379	0.801096		0.798969	0.0585025	0.739432
RiboM_AM1126_CR11Liver_T4days_MS_rep1Q1-20.csv	O70569	Ribosomal protein S14	ELGITALHIK	1094.66	3	12.98	365.55780654 365.892274887 366.226976141 366.561636917 366.896465143	289483.6875 233646.219634 121087.412728 42954.7198703 16104.7812206	O70569|P62264|D3Z7I1|D3YVF4|Q3UJS5	4	0.0477631	C50N13O14H87S0	1093.65	16	0.529529	0.326929	0.114427	0.0291139	0	0.255138	0.362345	0.258637	0.12388	0	0.0477631	-0.108261	0.0130818	0.0617837	0.0333955		0.39455	Value 0.369377349851 was not used due to low maximum possible change	0.428431	0.352399		0.391793	0.0380909	0.39455
RiboM_AM1126_CR11Liver_T4days_MS_rep1Q1-20.csv	O70569	Ribosomal protein S14	IEDVTPIPSDSTR	1429.72	2	9.87	715.368739289 715.86917335 716.372836327 716.873778418 717.370961478	165743.5625 158682.665307 108722.0163 57667.9582336 33089.7279353	O70569|P62264|D3Z7I1|D3YVF4|Q3UJS5	4	0.0477631	C60N16O24H100S0	1428.71	22	0.461014	0.343144	0.148601	0.0472417	0	0.176714	0.326598	0.30489	0.191798	0	0.0477631	-0.123324	-0.0198403	0.072912	0.0702523		0.433782	Value 1.19910177592 was not used due to low maximum possible change	0.46652	0.485986		0.462096	0.0263816	0.433782
RiboM_AM1126_CR11Liver_T4days_MS_rep1Q1-20.csv	O70569	Ribosomal protein S14	ADRDESSPYAAMLAAQDVAQR	2265.06	2	14.02	1133.03865104 1133.54347559 1134.04295522 1134.54768839 1135.04799424	10698.8681641 14717.9404505 12077.6824907 10654.2567744 7546.1322182	O70569|P62264|D3Z7I1|D3YVF4|Q3UJS5	4	0.0477631	C93N29O35H149S1	2264.05	58	0.296074	0.347988	0.237333	0.118605	0	0.040018	0.163493	0.335471	0.461018	0	0.0477631	-0.0738691	-0.0423118	0.0135078	0.102673		0.288489	0.229338	0.137641	0.299852		0.23883	0.0742046	0.288489
RiboM_AM1126_CR11Liver_T4days_MS_rep1Q1-20.csv	O70569	Ribosomal protein S14	ADRDESSPYAAMLAAQDVAQR	2265.06	3	14.02	755.695088195 756.028986307 756.365242955 756.698739117 757.032360475	63693.7226562 85491.1774616 76506.7297582 58499.5808186 44250.7133743	O70569|P62264|D3Z7I1|D3YVF4|Q3UJS5	4	0.0477631	C93N29O35H149S1	2264.05	58	0.296074	0.347988	0.237333	0.118605	0	0.040018	0.163493	0.335471	0.461018	0	0.0477631	-0.0719509	-0.0471655	0.0318754	0.087241		0.280997	0.255646	0.324802	0.254783		0.279057	0.0328311	0.280997
RiboM_AM1126_CR13Liver_T8days_MS_rep1Q1-20.csv	O70569	Ribosomal protein S14	ELGITALHIK	1094.66	3	12.98	365.556883874 365.891709838 366.226599233 366.561428127 366.896236445	105840.046875 106323.187831 64722.7944987 29959.0482514 11518.5583718	O70569|P62264|D3Z7I1|D3YVF4|Q3UJS5	8	0.0492754	C50N13O14H87S0	1093.65	16	0.529529	0.326929	0.114427	0.0291139	0	0.249448	0.360934	0.262089	0.127529	0	0.0492754	-0.184599	0.019575	0.0965024	0.0685218		0.659092	Value 0.575659240292 was not used due to low maximum possible change	0.65354	0.696251		0.669627	0.023223	0.659092
RiboM_AM1126_CR13Liver_T8days_MS_rep1Q1-20.csv	O70569	Ribosomal protein S14	IEDVTPIPSDSTR	1429.72	2	9.87	715.365283315 715.866279777 716.37007321 716.870094415 717.369073677	68595.1171875 84141.7379589 68537.3529086 40277.2061282 20023.7078825	O70569|P62264|D3Z7I1|D3YVF4|Q3UJS5	8	0.0492754	C60N16O24H100S0	1428.71	22	0.461014	0.343144	0.148601	0.0472417	0	0.171715	0.323672	0.307725	0.196888	0	0.0492754	-0.198751	-0.0214415	0.113441	0.106752		0.687011	Value 1.10114205589 was not used due to low maximum possible change	0.712906	0.713362		0.704427	0.0150841	0.687011
RiboM_AM1126_CR13Liver_T8days_MS_rep1Q1-20.csv	O70569	Ribosomal protein S14	IEDVTPIPSDSTR	1429.72	3	9.87	477.242626497 477.582514517 477.917074759 478.250911592 478.592722013	42589.4726562 4415.52089648 4809.44726438 17692.8621571 3709.49618503	O70569|P62264|D3Z7I1|D3YVF4|Q3UJS5	8	0.0492754	C60N16O24H100S0	1428.71	22	0.461014	0.343144	0.148601	0.0472417	0	0.171715	0.323672	0.307725	0.196888	0	0.0492754	0.15172	-0.279618	-0.0794072	0.207305		-0.524442	Value 14.3599649571 was not used due to low maximum possible change	-0.499025	1.3853		0.120613	1.09533	-0.524442
RiboM_AM1126_CR13Liver_T8days_MS_rep1Q1-20.csv	O70569	Ribosomal protein S14	ADRDESSPYAAMLAAQDVAQR	2265.06	2	14.02	1133.03969775 1133.54295588 1134.0410625 1134.55091653 1135.04420172	3139.21948242 4709.59505098 5206.02558246 5438.23858211 4891.30147031	O70569|P62264|D3Z7I1|D3YVF4|Q3UJS5	8	0.0492754	C93N29O35H149S1	2264.05	58	0.296074	0.347988	0.237333	0.118605	0	0.0380333	0.159071	0.333884	0.469012	0	0.0492754	-0.126323	-0.0933203	0.0441789	0.175464		0.489546	0.493974	0.457572	0.500743		0.485459	0.0191527	0.489546
RiboM_AM1126_CR13Liver_T8days_MS_rep1Q1-20.csv	O70569	Ribosomal protein S14	ADRDESSPYAAMLAAQDVAQR	2265.06	3	14.02	755.693629513 756.025975668 756.363003842 756.695778805 757.029943125	19686.9414062 29169.1755478 36449.2320785 32154.505415 30579.8017784	O70569|P62264|D3Z7I1|D3YVF4|Q3UJS5	8	0.0492754	C93N29O35H149S1	2264.05	58	0.296074	0.347988	0.237333	0.118605	0	0.0380333	0.159071	0.333884	0.469012	0	0.0492754	-0.128468	-0.0996551	0.072979	0.155144		0.49786	0.527506	0.755863	0.442753		0.555996	0.137795	0.49786
RiboM_AM1126_CR14Liver_T16days_MS_rep1Q1-20.csv	O70569	Ribosomal protein S14	IEDVTPIPSDSTR	1429.72	2	9.87	715.365514397 715.867349667 716.369869632 716.870827787 717.369069371	57093.0195312 68366.923603 53875.9418619 31269.4500197 16861.0031004	O70569|P62264|D3Z7I1|D3YVF4|Q3UJS5	8	0.0403605	C60N16O24H100S0	1428.71	22	0.461014	0.343144	0.148601	0.0472417	0	0.203688	0.340137	0.289234	0.166941	0	0.0403605	-0.189924	-0.0185229	0.107214	0.101232		0.738067	Value 6.16079004549 was not used due to low maximum possible change	0.762367	0.845723		0.782052	0.0564634	0.738067
RiboM_AM1126_CR14Liver_T16days_MS_rep1Q1-20.csv	O70569	Ribosomal protein S14	IEDVTPIPSDSTR	1429.72	3	9.87	477.245879252 477.580575218 477.917854497 478.249789112 478.58736198	24225.6777344 2719.72387975 3703.25605245 11590.8044717 1103.3561928	O70569|P62264|D3Z7I1|D3YVF4|Q3UJS5	8	0.0403605	C60N16O24H100S0	1428.71	22	0.461014	0.343144	0.148601	0.0472417	0	0.203688	0.340137	0.289234	0.166941	0	0.0403605	0.112518	-0.278756	-0.0609278	0.227165		-0.43726	Value 92.7151252621 was not used due to low maximum possible change	-0.433239	1.8978		0.342434	1.34699	-0.43726
RiboM_AM1126_CR14Liver_T16days_MS_rep1Q1-20.csv	O70569	Ribosomal protein S14	ADRDESSPYAAMLAAQDVAQR	2265.06	2	14.02	1133.03016316 1133.54037616 1134.03662041 1134.54430371 1135.03940484	2592.02319336 4536.58194491 4430.651499 4597.91443335 4318.60495385	O70569|P62264|D3Z7I1|D3YVF4|Q3UJS5	8	0.0403605	C93N29O35H149S1	2264.05	58	0.296074	0.347988	0.237333	0.118605	0	0.0518072	0.187308	0.34167	0.419214	0	0.0403605	-0.135648	-0.06721	0.0368887	0.165969		0.555328	0.418285	0.353554	0.552109		0.469819	0.100427	0.555328
RiboM_AM1126_CR14Liver_T16days_MS_rep1Q1-20.csv	O70569	Ribosomal protein S14	ADRDESSPYAAMLAAQDVAQR	2265.06	3	14.02	755.691893756 756.023941927 756.362227309 756.695352337 757.029538997	18897.2949219 29311.3921893 34162.8248743 32822.6849906 29311.4099027	O70569|P62264|D3Z7I1|D3YVF4|Q3UJS5	8	0.0403605	C93N29O35H149S1	2264.05	58	0.296074	0.347988	0.237333	0.118605	0	0.0518072	0.187308	0.34167	0.419214	0	0.0403605	-0.132026	-0.0935363	0.059234	0.166329		0.540501	0.582127	0.567718	0.553305		0.560913	0.0179895	0.540501
RiboM_AM1126_CR1Liver_T0days_MS_rep1Q1-20.csv	O70569	Ribosomal protein S14	IEDVTPIPSDSTR	1429.72	2	9.87	715.36236764 715.863676487 716.36534408 716.866304921	102233.523438 74989.2226367 34131.7075218 12296.7295273	O70569|P62264|D3Z7I1|D3YVF4|Q3UJS5	0	0	C60N16O24H100S0	1428.71	22	0.461014	0.343144	0.148601	0.0472417	0	0.169377	0.322255	0.309042	0.199326	0	0	-0.00390216	-0.00784853	0.0040107	0.00773999		0.0133802	Value 0.375729695827 was not used due to low maximum possible change	0.0249979	0.0508928		0.029757	0.0192038	0.0133802
RiboM_AM1126_CR1Liver_T0days_MS_rep1Q1-20.csv	O70569	Ribosomal protein S14	IEDVTPIPSDSTR	1429.72	3	9.87	477.246990877 477.577675096 477.912769299 478.25020967 478.585742253	39009.03125 16812.6915811 13276.1854974 11997.3016971 3522.32932359	O70569|P62264|D3Z7I1|D3YVF4|Q3UJS5	0	0	C60N16O24H100S0	1428.71	22	0.461014	0.343144	0.148601	0.0472417	0	0.169377	0.322255	0.309042	0.199326	0	0	0.0200139	-0.135824	0.0151104	0.100699		-0.0686262	Value 6.5022313697 was not used due to low maximum possible change	0.0941806	0.662128		0.229228	0.383639	-0.0686262
RiboM_AM1144_CR02_T0Days_MS_rep1Q1-27.csv	O70569	Ribosomal protein S14	IEDVTPIPSDSTR	1429.72	2	9.87	715.360438087 715.866655071 716.365211929 716.864917356 717.371931634	182809.21875 132458.788183 57782.578125 18881.0610992 8480.74145755	O70569|P62264|D3Z7I1|D3YVF4|Q3UJS5	0	0	C60N16O24H100S0	1428.71	22	0.461014	0.343144	0.148601	0.0472417	0	0.169377	0.322255	0.309042	0.199326	0	0	0.00541774	-0.00517997	-0.0011704	0.000932634		-0.018577	Value 0.247978719302 was not used due to low maximum possible change	-0.00729491	0.00613235		-0.00657986	0.0123702	-0.018577
RiboM_AM1144_CR02_T0Days_MS_rep1Q1-27.csv	O70569	Ribosomal protein S14	IEDVTPIPSDSTR	1429.72	3	9.87	477.25292531 477.585307762 477.919702405 478.254223089	76229.15625 53737.3357067 28486.0425696 13473.2021653	O70569|P62264|D3Z7I1|D3YVF4|Q3UJS5	0	0	C60N16O24H100S0	1428.71	22	0.461014	0.343144	0.148601	0.0472417	0	0.169377	0.322255	0.309042	0.199326	0	0	-0.0176294	-0.0305826	0.0170874	0.0311247		0.06045	Value 1.46407181807 was not used due to low maximum possible change	0.106503	0.204654		0.123869	0.073654	0.06045
RiboM_AM1126_CR1Liver_T0days_MS_rep1Q1-20.csv	O70569	Ribosomal protein S14	ADRDESSPYAAMLAAQDVAQR	2265.06	2	14.02	1133.03272837 1133.53645188 1134.03457041 1134.5472996 1135.03129418	7654.06445312 9308.67593626 6233.86256496 3612.88998277 1727.47220416	O70569|P62264|D3Z7I1|D3YVF4|Q3UJS5	0	0	C93N29O35H149S1	2264.05	58	0.296074	0.347988	0.237333	0.118605	0	0.0371256	0.157002	0.333092	0.47278	0	0	-0.0105753	-0.000772614	-0.0048088	0.0161568		0.0408396	0.0040454	-0.0502176	0.0456181		0.0100714	0.0442769	0.0408396
RiboM_AM1126_CR1Liver_T0days_MS_rep1Q1-20.csv	O70569	Ribosomal protein S14	ADRDESSPYAAMLAAQDVAQR	2265.06	3	14.02	755.690785992 756.024445431 756.362663704 756.692680557 757.025604706	73270.9765625 85250.311386 63553.6011133 30929.8395759 15299.5304054	O70569|P62264|D3Z7I1|D3YVF4|Q3UJS5	0	0	C93N29O35H149S1	2264.05	58	0.296074	0.347988	0.237333	0.118605	0	0.0371256	0.157002	0.333092	0.47278	0	0	-0.00647045	-0.0110368	0.0138621	0.00364522		0.0249874	0.0577887	0.14476	0.0102921		0.059457	0.0602347	0.0249874
RiboM_AM1144_CR02_T0Days_MS_rep1Q1-27.csv	O70569	Ribosomal protein S14	ADRDESSPYAAMLAAQDVAQR	2265.06	2	14.02	1133.0344801 1133.5338446 1134.03285366 1134.53509205 1135.03908383	6577.71484375 8058.47488604 5334.76187678 3349.61393539 1559.34993392	O70569|P62264|D3Z7I1|D3YVF4|Q3UJS5	0	0	C93N29O35H149S1	2264.05	58	0.296074	0.347988	0.237333	0.118605	0	0.0371256	0.157002	0.333092	0.47278	0	0	-0.0140172	-0.00243599	-0.00857542	0.0250286		0.0541315	0.0127548	-0.089552	0.0706675		0.0120004	0.0719498	0.0541315
RiboM_AM1144_CR02_T0Days_MS_rep1Q1-27.csv	O70569	Ribosomal protein S14	ADRDESSPYAAMLAAQDVAQR	2265.06	3	14.02	755.690429523 756.025260063 756.359703526 756.69158333 757.02516762	70583.6328125 81708.0268892 58636.8912757 29495.1847816 15113.5740384	O70569|P62264|D3Z7I1|D3YVF4|Q3UJS5	0	0	C93N29O35H149S1	2264.05	58	0.296074	0.347988	0.237333	0.118605	0	0.0371256	0.157002	0.333092	0.47278	0	0	-0.00249351	-0.0081382	0.00655653	0.00407517		0.00962936	0.0426115	0.0684689	0.0115061		0.033054	0.0280392	0.00962936
RiboM_AM1126_CR5Liver_T2days_MS_rep1Q1-20.csv	O70569	Ribosomal protein S14	IEDVTPIPSDSTR	1429.72	2	9.87	715.362817778 715.863400128 716.367758782 716.868902898	29351.9902344 22881.8789062 13553.9642316 5635.93135883	O70569|P62264|D3Z7I1|D3YVF4|Q3UJS5	2	0.0471529	C60N16O24H100S0	1428.71	22	0.461014	0.343144	0.148601	0.0472417	0	0.178778	0.327766	0.303712	0.189745	0	0.0471529	-0.0500581	-0.0227761	0.0411676	0.0316666		0.177363	Value 1.48106997851 was not used due to low maximum possible change	0.265407	0.222217		0.221662	0.0440248	0.177363
RiboM_AM1126_CR5Liver_T2days_MS_rep1Q1-20.csv	O70569	Ribosomal protein S14	IEDVTPIPSDSTR	1429.72	3	9.87	477.245055078 477.579710876 477.915658037 478.247550559 478.596891822	34712.4453125 1258.92736318 2105.66842444 11330.123273 1582.87894319	O70569|P62264|D3Z7I1|D3YVF4|Q3UJS5	2	0.0471529	C60N16O24H100S0	1428.71	22	0.461014	0.343144	0.148601	0.0472417	0	0.178778	0.327766	0.303712	0.189745	0	0.0471529	0.241566	-0.317663	-0.105982	0.18208		-0.855899	Value 20.6568030027 was not used due to low maximum possible change	-0.683264	1.27773		-0.0871453	1.18516	-0.855899
RiboM_AM1126_CR5Liver_T2days_MS_rep1Q1-20.csv	O70569	Ribosomal protein S14	ADRDESSPYAAMLAAQDVAQR	2265.06	3	14.02	755.690731282 756.023890651 756.363228414 756.691721763 757.028311739	41007.7070312 48038.1493581 40697.5307208 22392.6762549 13947.0593288	O70569|P62264|D3Z7I1|D3YVF4|Q3UJS5	2	0.0471529	C93N29O35H149S1	2264.05	58	0.296074	0.347988	0.237333	0.118605	0	0.0408549	0.165318	0.336085	0.457742	0	0.0471529	-0.0265274	-0.0322305	0.0301742	0.0285837		0.10394	0.176441	0.305555	0.0842836		0.167555	0.100173	0.10394
RiboM_AM1136_LiverCR15_T16Day_MS_rep1Q1-4.csv	O70569	Ribosomal protein S14	ELGITALHIK	1094.66	3	12.98	365.557756853 365.89238752 366.227133278 366.562657374 366.897817196	10913.6513672 13348.1138115 9801.21168664 4358.4406274 1814.73123148	O70569|P62264|D3Z7I1|D3YVF4|Q3UJS5	16	0.0496384	C50N13O14H87S0	1093.65	16	0.529529	0.326929	0.114427	0.0291139	0	0.248103	0.360583	0.262906	0.128409	0	0.0496384	-0.245478	0.0204839	0.14067	0.0843239		0.872263	Value 0.608670845652 was not used due to low maximum possible change	0.947413	0.849228		0.889635	0.051346	0.872263
RiboM_AM1136_LiverCR15_T16Day_MS_rep1Q1-4.csv	O70569	Ribosomal protein S14	IEDVTPIPSDSTR	1429.72	2	9.87	715.361504999 715.869438602 716.367251171 716.875027172 717.374823765	27309.2304688 3015.01624231 8219.84670887 2610.19786719 2598.49006228	O70569|P62264|D3Z7I1|D3YVF4|Q3UJS5	16	0.0496384	C60N16O24H100S0	1428.71	22	0.461014	0.343144	0.148601	0.0472417	0	0.170539	0.322963	0.308388	0.198109	0	0.0496384	0.202568	-0.269883	0.0511318	0.0161829		-0.69737	Value 13.373332207 was not used due to low maximum possible change	0.319998	0.107266		-0.090035	0.536615	-0.69737
RiboM_AM1136_LiverCR15_T16Day_MS_rep1Q1-4.csv	O70569	Ribosomal protein S14	IEDVTPIPSDSTR	1429.72	3	9.87	477.252067977 477.584078198 477.923014718 478.256409622 478.590511112	12768.3603516 10483.2925241 11019.2230842 9523.43847493 5051.24196621	O70569|P62264|D3Z7I1|D3YVF4|Q3UJS5	16	0.0496384	C60N16O24H100S0	1428.71	22	0.461014	0.343144	0.148601	0.0472417	0	0.170539	0.322963	0.308388	0.198109	0	0.0496384	-0.169461	-0.103768	0.103012	0.170217		0.583393	Value 5.14196832602 was not used due to low maximum possible change	0.644684	1.12825		0.785443	0.298459	0.583393
RiboM_AM1136_LiverCR15_T16Day_MS_rep1Q1-4.csv	O70569	Ribosomal protein S14	ADRDESSPYAAMLAAQDVAQR	2265.06	3	14.02	755.693873945 756.027049031 756.363698987 756.697011597 757.031841684	3724.31567383 7255.31690637 12343.8971216 13714.3741363 14041.9256108	O70569|P62264|D3Z7I1|D3YVF4|Q3UJS5	16	0.0496384	C93N29O35H149S1	2264.05	58	0.296074	0.347988	0.237333	0.118605	0	0.0375752	0.15803	0.33349	0.470905	0	0.0496384	-0.195519	-0.152099	0.0959442	0.251675		0.756366	0.8007	0.997792	0.714376		0.817309	0.125378	0.756366
RiboM_AM1144_CR02_T0Days_MS_rep1Q1-27.csv	O70569	Ribosomal protein S14	ELGITALHIK	1094.66	3	12.98	365.558023529 365.891877044 366.225304531 366.56082971 366.897741666	105252.335938 65330.8271084 23758.368253 6521.05273438 1438.66081166	O70569|P62264|D3Z7I1|D3YVF4|Q3UJS5	0	0	C50N13O14H87S0	1093.65	16	0.529529	0.326929	0.114427	0.0291139	0	0.246771	0.360229	0.263715	0.129286	0	0	-0.00552748	-0.00167807	0.00385424	0.00335131		0.0195484	Value -0.0503934391824 was not used due to low maximum possible change	0.0258176	0.0334556		0.0262739	0.00696482	0.0195484
RiboM_AM1144_CR06_T1Days_MS_rep1Q1-27.csv	O70569	Ribosomal protein S14	ELGITALHIK	1094.66	3	12.98	365.558018049 365.892289339 366.226997829 366.561010964 366.897122705	155078.84375 102378.954991 39822.4256441 13139.1247631 3399.63337385	O70569|P62264|D3Z7I1|D3YVF4|Q3UJS5	1	0.0479278	C50N13O14H87S0	1093.65	16	0.529529	0.326929	0.114427	0.0291139	0	0.254511	0.362196	0.259017	0.124276	0	0.0479278	-0.0299506	0.00287913	0.0138584	0.0132131		0.108904	Value 0.0816397985891 was not used due to low maximum possible change	0.095847	0.138848		0.114533	0.0220459	0.108904
RiboM_AM1144_CR06_T1Days_MS_rep1Q1-27.csv	O70569	Ribosomal protein S14	IEDVTPIPSDSTR	1429.72	2	9.87	715.362524668 715.863769182 716.365532434 716.866108408 717.370074276	213759.6875 173464.527478 82505.9587826 32537.3683291 12236.6507934	O70569|P62264|D3Z7I1|D3YVF4|Q3UJS5	1	0.0479278	C60N16O24H100S0	1428.71	22	0.461014	0.343144	0.148601	0.0472417	0	0.176162	0.326281	0.305205	0.192352	0	0.0479278	-0.0354244	0.00221883	0.0156663	0.0175392		0.124361	Value -0.131583282056 was not used due to low maximum possible change	0.100038	0.120868		0.115089	0.013151	0.124361
RiboM_AM1144_CR06_T1Days_MS_rep1Q1-27.csv	O70569	Ribosomal protein S14	IEDVTPIPSDSTR	1429.72	3	9.87	477.250564308 477.582355532 477.916922842 478.25224241 478.589548638	29851.3007812 12999.161776 9977.37877465 11973.2352775 12911.2200641	O70569|P62264|D3Z7I1|D3YVF4|Q3UJS5	1	0.0479278	C60N16O24H100S0	1428.71	22	0.461014	0.343144	0.148601	0.0472417	0	0.176162	0.326281	0.305205	0.192352	0	0.0479278	-0.000353073	-0.142543	0.00536869	0.137527		0.0012395	Value 8.45321199498 was not used due to low maximum possible change	0.034282	0.947741		0.327754	0.537179	0.0012395
RiboM_AM1144_CR06_T1Days_MS_rep1Q1-27.csv	O70569	Ribosomal protein S14	ADRDESSPYAAMLAAQDVAQR	2265.06	2	14.02	1133.03217867 1133.53420153 1134.03409708 1134.54144089 1135.0375742	4872.22851562 5989.03535339 4208.8776089 2605.39517551 1993.70324346	O70569|P62264|D3Z7I1|D3YVF4|Q3UJS5	1	0.0479278	C93N29O35H149S1	2264.05	58	0.296074	0.347988	0.237333	0.118605	0	0.0397957	0.163004	0.335303	0.461897	0	0.0479278	-0.0204255	-0.0091564	0.000785551	0.0287964		0.0797006	0.0494983	0.00801832	0.0838829		0.055275	0.0350313	0.0797006
RiboM_AM1144_CR06_T1Days_MS_rep1Q1-27.csv	O70569	Ribosomal protein S14	ADRDESSPYAAMLAAQDVAQR	2265.06	3	14.02	755.690204338 756.024300309 756.359202273 756.692163281 757.025369808	72949.6171875 90192.015625 68753.0004258 38988.859588 23013.215587	O70569|P62264|D3Z7I1|D3YVF4|Q3UJS5	1	0.0479278	C93N29O35H149S1	2264.05	58	0.296074	0.347988	0.237333	0.118605	0	0.0397957	0.163004	0.335303	0.461897	0	0.0479278	-0.0267711	-0.0150333	0.016477	0.0253274		0.104461	0.0812679	0.168185	0.0737778		0.106923	0.0428791	0.104461
RiboM_AM1144_CR06_T1Days_MS_rep1Q1-27.csv	O70569	Ribosomal protein S14	ADRDESSPYAAMLAAQDVAQR	2265.06	4	14.02	567.016580751 567.275461925 567.524166224 567.777873047	5532.63183594 7002.97545284 4869.96386719 3664.50579899	O70569|P62264|D3Z7I1|D3YVF4|Q3UJS5	1	0.0479278	C93N29O35H149S1	2264.05	58	0.296074	0.347988	0.237333	0.118605	0	0.0397957	0.163004	0.335303	0.461897	0	0.0479278	-0.0334912	-0.0156224	-0.00620149	0.0553151		0.130683	0.0844524	-0.0633003	0.161131		0.0782416	0.0994878	0.130683
RiboM_AM1144_CR10_T4Days_MS_rep1Q1-27.csv	O70569	Ribosomal protein S14	ELGITALHIK	1094.66	3	12.98	365.557466234 365.892121297 366.226693797 366.562130151 366.89714987	110478.9375 89548.186074 42737.0049506 17171.3183594 5993.03640288	O70569|P62264|D3Z7I1|D3YVF4|Q3UJS5	4	0.0482443	C50N13O14H87S0	1093.65	16	0.529529	0.326929	0.114427	0.0291139	0	0.253312	0.361905	0.259744	0.125039	0	0.0482443	-0.104505	0.0175722	0.0499865	0.036946		0.378342	Value 0.502410518886 was not used due to low maximum possible change	0.343984	0.385155		0.36916	0.0220681	0.378342
RiboM_AM1144_CR10_T4Days_MS_rep1Q1-27.csv	O70569	Ribosomal protein S14	IEDVTPIPSDSTR	1429.72	2	9.87	715.361879905 715.864546995 716.365846462 716.8671262 717.369405996	142281.359375 135089.398743 80919.8111531 37837.0167181 17870.7300417	O70569|P62264|D3Z7I1|D3YVF4|Q3UJS5	4	0.0482443	C60N16O24H100S0	1428.71	22	0.461014	0.343144	0.148601	0.0472417	0	0.175106	0.325672	0.305805	0.193418	0	0.0482443	-0.101833	-0.002119	0.0556765	0.0482755		0.356174	Value 0.121276594044 was not used due to low maximum possible change	0.354166	0.330256		0.346865	0.014419	0.356174
RiboM_AM1144_CR10_T4Days_MS_rep1Q1-27.csv	O70569	Ribosomal protein S14	IEDVTPIPSDSTR	1429.72	3	9.87	477.253023349 477.584500669 477.920596438 478.252811722 478.587696578	33032.0039062 24348.7397505 13749.1817112 14919.629072 4846.91215135	O70569|P62264|D3Z7I1|D3YVF4|Q3UJS5	4	0.0482443	C60N16O24H100S0	1428.71	22	0.461014	0.343144	0.148601	0.0472417	0	0.175106	0.325672	0.305805	0.193418	0	0.0482443	-0.0771418	-0.0601821	0.0111815	0.126142		0.269813	Value 3.44439971543 was not used due to low maximum possible change	0.071127	0.862949		0.401296	0.41196	0.269813
RiboM_AM1144_CR10_T4Days_MS_rep1Q1-27.csv	O70569	Ribosomal protein S14	ADRDESSPYAAMLAAQDVAQR	2265.06	2	14.02	1133.03424825 1133.53558199 1134.03637762 1134.54166139 1135.04062994	3767.11108398 5051.64705881 4669.59632382 3746.45134574 2893.70382314	O70569|P62264|D3Z7I1|D3YVF4|Q3UJS5	4	0.0482443	C93N29O35H149S1	2264.05	58	0.296074	0.347988	0.237333	0.118605	0	0.0393728	0.16207	0.334976	0.463581	0	0.0482443	-0.0774979	-0.054881	0.0336066	0.0987722		0.301899	0.295189	0.34418	0.286316		0.306896	0.0256624	0.301899
RiboM_AM1144_CR10_T4Days_MS_rep1Q1-27.csv	O70569	Ribosomal protein S14	ADRDESSPYAAMLAAQDVAQR	2265.06	3	14.02	755.691391048 756.025072175 756.36012742 756.693988272 757.028150916	42879.7148438 56057.680384 52628.774654 39816.4049557 30376.0574376	O70569|P62264|D3Z7I1|D3YVF4|Q3UJS5	4	0.0482443	C93N29O35H149S1	2264.05	58	0.296074	0.347988	0.237333	0.118605	0	0.0393728	0.16207	0.334976	0.463581	0	0.0482443	-0.0720213	-0.0550793	0.0376593	0.0894413		0.280565	0.296255	0.385685	0.259268		0.305443	0.0556004	0.280565
RiboM_AM1144_CR16_T16Days_MS_rep1Q1-27.csv	O70569	Ribosomal protein S14	ELGITALHIK	1094.66	3	12.98	365.557386812 365.891651438 366.226269525 366.560708099	27737.0527344 33194.6929456 24202.4787966 12072.7531667	O70569|P62264|D3Z7I1|D3YVF4|Q3UJS5	16	0.0506427	C50N13O14H87S0	1093.65	16	0.529529	0.326929	0.114427	0.0291139	0	0.244422	0.359588	0.265142	0.130848	0	0.0506427	-0.244189	0.0145553	0.134551	0.0950824		0.856482	Value 0.445677089298 was not used due to low maximum possible change	0.892755	0.934622		0.89462	0.0391032	0.856482
RiboM_AM1144_CR16_T16Days_MS_rep1Q1-27.csv	O70569	Ribosomal protein S14	IEDVTPIPSDSTR	1429.72	2	9.87	715.360964248 715.864129916 716.366029581 716.86828957 717.369725636	45496.0 62645.1383559 55421.6699115 32910.9974603 20380.7542342	O70569|P62264|D3Z7I1|D3YVF4|Q3UJS5	16	0.0506427	C60N16O24H100S0	1428.71	22	0.461014	0.343144	0.148601	0.0472417	0	0.167334	0.320991	0.310187	0.201488	0	0.0506427	-0.229451	-0.0242967	0.133481	0.120267		0.781296	Value 1.09678664678 was not used due to low maximum possible change	0.826066	0.779705		0.795689	0.0263197	0.781296
RiboM_AM1144_CR16_T16Days_MS_rep1Q1-27.csv	O70569	Ribosomal protein S14	IEDVTPIPSDSTR	1429.72	3	9.87	477.253470006 477.586111078 477.921723498 478.256298695 478.587805498	33625.6445312 37035.9585771 28921.093234 19703.5687957 9331.14158877	O70569|P62264|D3Z7I1|D3YVF4|Q3UJS5	16	0.0506427	C60N16O24H100S0	1428.71	22	0.461014	0.343144	0.148601	0.0472417	0	0.167334	0.320991	0.310187	0.201488	0	0.0506427	-0.179123	-0.0326643	0.0938505	0.117937		0.609927	Value 1.47451282884 was not used due to low maximum possible change	0.580807	0.764602		0.651779	0.098787	0.609927
RiboM_AM1144_CR16_T16Days_MS_rep1Q1-27.csv	O70569	Ribosomal protein S14	ADRDESSPYAAMLAAQDVAQR	2265.06	3	14.02	755.690209174 756.025659298 756.361617779 756.695051651 757.030413434	6714.14501953 13218.6454508 21173.2278905 22010.2828401 23108.4049536	O70569|P62264|D3Z7I1|D3YVF4|Q3UJS5	16	0.0506427	C93N29O35H149S1	2264.05	58	0.296074	0.347988	0.237333	0.118605	0	0.0363428	0.155195	0.332375	0.476088	0	0.0506427	-0.189696	-0.138555	0.0981304	0.230121		0.730357	0.718671	1.0325	0.643726		0.781313	0.171799	0.730357
RiboM_AM1126_CR11Liver_T4days_MS_rep1Q1-20.csv	P14115	60S ribosomal protein L27a	TGVAPIIDVVR	1139.68	1	14.95	1139.68572686 1140.68819383 1141.68590481 1142.68092491	50398.375 41292.3054309 20365.245131 7743.02243948	P14115	4	0.0477631	C51N14O15H90S0	1138.67	17	0.520737	0.329584	0.118611	0.0310679	0	0.24084	0.357863	0.267305	0.133992	0	0.0477631	-0.100046	0.0150956	0.0513847	0.0335656		0.357439	Value 0.533824254034 was not used due to low maximum possible change	0.345572	0.326121		0.343044	0.015811	0.357439
RiboM_AM1126_CR11Liver_T4days_MS_rep1Q1-20.csv	P14115	60S ribosomal protein L27a	TGVAPIIDVVR	1139.68	2	14.95	570.345493539 570.84793678 571.34875521 571.85111606 572.347132341	640779.5 520097.704528 249460.340602 93083.2482231 30439.2212997	P14115	4	0.0477631	C51N14O15H90S0	1138.67	17	0.520737	0.329584	0.118611	0.0310679	0	0.24084	0.357863	0.267305	0.133992	0	0.0477631	-0.0945229	0.0163585	0.047318	0.0308464		0.337706	Value 0.578481759412 was not used due to low maximum possible change	0.318222	0.299702		0.318543	0.0190042	0.337706
RiboM_AM1126_CR11Liver_T4days_MS_rep1Q1-20.csv	P14115	60S ribosomal protein L27a	TGVAPIIDVVR	1139.68	3	14.95	380.565925215 380.900124298 381.233746511 381.568601578 381.903329663	10004.3310547 7977.4955666 4686.7713135 1733.92640949 651.664267688	P14115	4	0.0477631	C51N14O15H90S0	1138.67	17	0.520737	0.329584	0.118611	0.0310679	0	0.24084	0.357863	0.267305	0.133992	0	0.0477631	-0.110766	-0.00267169	0.0734504	0.0399873		0.395739	Value -0.0944786960235 was not used due to low maximum possible change	0.493968	0.388514		0.426074	0.0589089	0.395739
RiboM_AM1126_CR11Liver_T4days_MS_rep1Q1-20.csv	P14115	60S ribosomal protein L27a	NQSFCPTVNLDK	1422.67	1	10.9	1422.66729715 1423.66965842 1424.66752131 1425.6580997 1426.66426059	2268.14916992 1801.37955213 1418.32645918 1018.12762451 846.289428711	P14115	4	0.0477631	C60N17O21H95S1	1421.66	16	0.442967	0.334042	0.163312	0.0596787	0	0.219202	0.341275	0.279711	0.159812	0	0.0477631	-0.0943421	-0.0571618	0.0546915	0.0968123		0.421612	Value -7.90297418594 was not used due to low maximum possible change	0.469861	0.966838		0.619437	0.301824	0.421612
RiboM_AM1126_CR11Liver_T4days_MS_rep1Q1-20.csv	P14115	60S ribosomal protein L27a	NQSFCPTVNLDKLWTLVSEQTR	2636.31	2	22.25	1318.66854892 1319.17136404 1319.67056448 1320.17718937 1320.67563071	28399.9707031 45407.7316606 43788.9557578 31219.5109764 20369.0808393	P14115	4	0.0477631	C115N32O37H182S1	2635.31	32	0.220713	0.316649	0.25222	0.144528	0.0658902	0.0569986	0.173291	0.267591	0.279684	0.222436	0.0477631	-0.0528495	-0.0482586	0.00660229	0.0400009	0.054505	0.322816	0.336629	Value 0.429547712827 was not used due to low maximum possible change	0.295961	0.348172	0.325894	0.0224873	0.322816
RiboM_AM1126_CR11Liver_T4days_MS_rep1Q1-20.csv	P14115	60S ribosomal protein L27a	NQSFCPTVNLDKLWTLVSEQTR	2636.31	3	22.25	879.450158306 879.784775368 880.119219345 880.45357239 880.787730679	183501.90625 308311.06305 296999.035599 216114.385073 129000.247091	P14115	4	0.0477631	C115N32O37H182S1	2635.31	32	0.220713	0.316649	0.25222	0.144528	0.0658902	0.0569986	0.173291	0.267591	0.279684	0.222436	0.0477631	-0.058884	-0.0447524	0.00970061	0.0460617	0.047874	0.359676	0.312171	Value 0.631125578495 was not used due to low maximum possible change	0.340804	0.305814	0.329616	0.0251634	0.359676
RiboM_AM1126_CR11Liver_T4days_MS_rep1Q1-20.csv	P14115	60S ribosomal protein L27a	NQSFCPTVNLDKLWTLVSEQTR	2636.31	4	22.25	659.840583289 660.082901302 660.345337403 660.594527497 660.842980199	16510.1640625 26655.7633231 32121.8242078 17638.9475075 11823.125	P14115	4	0.0477631	C115N32O37H182S1	2635.31	32	0.220713	0.316649	0.25222	0.144528	0.0658902	0.0569986	0.173291	0.267591	0.279684	0.222436	0.0477631	-0.0630975	-0.0621785	0.0544325	0.0238635	0.04698	0.385413	0.433727	Value 3.54140264109 was not used due to low maximum possible change	0.176562	0.300103	0.323951	0.112725	0.385413
RiboM_AM1126_CR13Liver_T8days_MS_rep1Q1-20.csv	P14115	60S ribosomal protein L27a	NQSFCPTVNLDKLWTLVSEQTR	2636.31	2	22.25	1318.67267845 1319.17367981 1319.67814062 1320.17877119 1320.67982759	10765.203125 18847.9953996 20504.3886671 16584.8487417 12314.8134276	P14115	8	0.0492754	C115N32O37H182S1	2635.31	32	0.220713	0.316649	0.25222	0.144528	0.0658902	0.0547572	0.169404	0.265899	0.282216	0.227724	0.0492754	-0.084474	-0.0781191	0.00727232	0.0653613	0.0899595	0.509016	0.530539	Value 0.531668870861 was not used due to low maximum possible change	0.474706	0.555875	0.517534	0.0343798	0.509016
RiboM_AM1126_CR13Liver_T8days_MS_rep1Q1-20.csv	P14115	60S ribosomal protein L27a	NQSFCPTVNLDKLWTLVSEQTR	2636.31	3	22.25	879.450627832 879.78526016 880.120596103 880.454853226 880.789470444	84354.96875 163615.538447 193253.095234 168073.143159 118930.205906	P14115	8	0.0492754	C115N32O37H182S1	2635.31	32	0.220713	0.316649	0.25222	0.144528	0.0658902	0.0547572	0.169404	0.265899	0.282216	0.227724	0.0492754	-0.104877	-0.0919726	0.0131546	0.08627	0.0974246	0.631956	0.624624	Value 0.961712239859 was not used due to low maximum possible change	0.626563	0.602003	0.621286	0.0132248	0.631956
RiboM_AM1126_CR13Liver_T8days_MS_rep1Q1-20.csv	P14115	60S ribosomal protein L27a	NQSFCPTVNLDKLWTLVSEQTR	2636.31	4	22.25	659.839132682 660.084977912 660.343384824 660.592363475 660.842619294	11554.9355469 17873.8806204 24116.0478357 17168.0323088 12403.1703302	P14115	8	0.0492754	C115N32O37H182S1	2635.31	32	0.220713	0.316649	0.25222	0.144528	0.0658902	0.0547572	0.169404	0.265899	0.282216	0.227724	0.0492754	-0.081691	-0.101602	0.0379288	0.0620272	0.083337	0.492247	0.690021	Value 2.77292161648 was not used due to low maximum possible change	0.450492	0.514953	0.536928	0.105496	0.492247
RiboM_AM1126_CR14Liver_T16days_MS_rep1Q1-20.csv	P14115	60S ribosomal protein L27a	NQSFCPTVNLDKLWTLVSEQTR	2636.31	2	22.25	1318.67541371 1319.18079807 1319.68336389 1320.18275724 1320.68670909	8109.00537109 10018.8057257 12942.823344 10571.9081986 8322.92638049	P14115	8	0.0403605	C115N32O37H182S1	2635.31	32	0.220713	0.316649	0.25222	0.144528	0.0658902	0.069543	0.193396	0.274829	0.265765	0.196467	0.0403605	-0.0584205	-0.116135	0.00681511	0.0670566	0.100683	0.386457	0.942242	Value 0.301432131634 was not used due to low maximum possible change	0.553101	0.771069	0.663217	0.243727	0.386457
RiboM_AM1126_CR14Liver_T16days_MS_rep1Q1-20.csv	P14115	60S ribosomal protein L27a	NQSFCPTVNLDKLWTLVSEQTR	2636.31	3	22.25	879.454300746 879.789005546 880.124918018 880.45862439 880.793247743	72219.453125 134104.599822 154666.043511 131913.609375 92817.1551989	P14115	8	0.0403605	C115N32O37H182S1	2635.31	32	0.220713	0.316649	0.25222	0.144528	0.0658902	0.069543	0.193396	0.274829	0.265765	0.196467	0.0403605	-0.0974126	-0.0876927	0.0118408	0.0806881	0.0925764	0.644392	0.711483	Value 0.52371639108 was not used due to low maximum possible change	0.665538	0.708982	0.682599	0.0330715	0.644392
RiboM_AM1126_CR14Liver_T16days_MS_rep1Q1-20.csv	P14115	60S ribosomal protein L27a	NQSFCPTVNLDKLWTLVSEQTR	2636.31	4	22.25	659.841347284 660.091050978 660.346674323 660.596622601 660.84621985	12017.3203125 17267.7603742 22335.9149139 16289.8821465 11465.2227877	P14115	8	0.0403605	C115N32O37H182S1	2635.31	32	0.220713	0.316649	0.25222	0.144528	0.0658902	0.069543	0.193396	0.274829	0.265765	0.196467	0.0403605	-0.0693155	-0.0991056	0.0291732	0.0606963	0.0785516	0.458528	0.80408	Value 1.29032927209 was not used due to low maximum possible change	0.50064	0.601575	0.591206	0.154087	0.458528
RiboM_AM1126_CR1Liver_T0days_MS_rep1Q1-20.csv	P14115	60S ribosomal protein L27a	NQSFCPTVNLDKLWTLVSEQTR	2636.31	2	22.25	1318.67046972 1319.16981991 1319.67100985 1320.16952461 1320.67133477	18739.6347656 25576.3769531 20405.7144182 11554.5301222 5747.77245362	P14115	0	0	C115N32O37H182S1	2635.31	32	0.220713	0.316649	0.25222	0.144528	0.0658902	0.0537181	0.167569	0.265066	0.283392	0.230254	0	0.0077525	-0.00483354	-0.00344297	-0.00366008	0.0041841	-0.0464236	0.0324225	Value -0.2680233433 was not used due to low maximum possible change	-0.0263572	0.0254563	-0.00372551	0.0387022	-0.0464236
RiboM_AM1126_CR1Liver_T0days_MS_rep1Q1-20.csv	P14115	60S ribosomal protein L27a	NQSFCPTVNLDKLWTLVSEQTR	2636.31	3	22.25	879.447183666 879.781883921 880.115558582 880.448848474 880.78156285	156164.953125 223493.475498 180185.532609 101376.445312 46023.1415828	P14115	0	0	C115N32O37H182S1	2635.31	32	0.220713	0.316649	0.25222	0.144528	0.0658902	0.0537181	0.167569	0.265066	0.283392	0.230254	0	9.52e-05	-0.000642826	0.0025513	-0.00118748	-0.000816188	-0.000570077	0.00431195	Value 0.198609704316 was not used due to low maximum possible change	-0.00855138	-0.00496573	-0.00244381	0.00556219	-0.000570077
RiboM_AM1126_CR1Liver_T0days_MS_rep1Q1-20.csv	P14115	60S ribosomal protein L27a	NQSFCPTVNLDKLWTLVSEQTR	2636.31	4	22.25	659.835899958 660.084285879 660.337713403 660.586135119 660.839002701	21187.4726562 26502.0693124 24866.4413486 11551.0316741 5944.68884234	P14115	0	0	C115N32O37H182S1	2635.31	32	0.220713	0.316649	0.25222	0.144528	0.0658902	0.0537181	0.167569	0.265066	0.283392	0.230254	0	0.0145685	-0.0223508	0.0239149	-0.0162566	0.000124021	-0.0872394	0.149925	Value 1.86169214221 was not used due to low maximum possible change	-0.117068	0.00075455	-0.0134069	0.119826	-0.0872394
RiboM_AM1144_CR02_T0Days_MS_rep1Q1-27.csv	P14115	60S ribosomal protein L27a	NQSFCPTVNLDKLWTLVSEQTR	2636.31	2	22.25	1318.66065703 1319.15664504 1319.66164558 1320.16342985 1320.66173693	6588.84667969 8909.2334884 7199.91846872 4184.23827608 2499.60023086	P14115	0	0	C115N32O37H182S1	2635.31	32	0.220713	0.316649	0.25222	0.144528	0.0658902	0.0537181	0.167569	0.265066	0.283392	0.230254	0	0.00353628	-0.0134267	-0.00717368	-0.0021187	0.0191828	-0.021176	0.0900639	Value -0.55844561708 was not used due to low maximum possible change	-0.0152573	0.116709	0.042585	0.0710865	-0.021176
RiboM_AM1144_CR02_T0Days_MS_rep1Q1-27.csv	P14115	60S ribosomal protein L27a	NQSFCPTVNLDKLWTLVSEQTR	2636.31	3	22.25	879.443443652 879.778600541 880.111814641 880.445310104 880.778029214	73236.3671875 105035.975301 83041.6845165 48050.880274 23371.0535348	P14115	0	0	C115N32O37H182S1	2635.31	32	0.220713	0.316649	0.25222	0.144528	0.0658902	0.0537181	0.167569	0.265066	0.283392	0.230254	0	-0.000609134	-0.000975559	-0.00264793	-0.000116261	0.00434888	0.00364763	0.00654386	Value -0.206132207408 was not used due to low maximum possible change	-0.000837222	0.0264588	0.00895327	0.0120589	0.00364763
RiboM_AM1144_CR02_T0Days_MS_rep1Q1-27.csv	P14115	60S ribosomal protein L27a	NQSFCPTVNLDKLWTLVSEQTR	2636.31	4	22.25	659.832453538 660.081464702 660.336518503 660.590923698 660.833908823	4050.64208984 5521.94897455 4990.95996094 2313.63037109 1291.96264477	P14115	0	0	C115N32O37H182S1	2635.31	32	0.220713	0.316649	0.25222	0.144528	0.0658902	0.0537181	0.167569	0.265066	0.283392	0.230254	0	0.00222804	-0.0127302	0.022474	-0.0171893	0.00521736	-0.013342	0.0853915	Value 1.74952501048 was not used due to low maximum possible change	-0.123784	0.0317427	-0.00499805	0.0888819	-0.013342
RiboM_AM1126_CR5Liver_T2days_MS_rep1Q1-20.csv	P14115	60S ribosomal protein L27a	NQSFCPTVNLDKLWTLVSEQTR	2636.31	2	22.25	1318.67028644 1319.1665787 1319.67100523 1320.17233083 1320.67313008	10129.6347656 11183.745192 11058.5271879 6384.09723305 4110.91529076	P14115	2	0.0471529	C115N32O37H182S1	2635.31	32	0.220713	0.316649	0.25222	0.144528	0.0658902	0.0579317	0.17488	0.268255	0.278633	0.2203	0.0471529	0.0155916	-0.0557547	0.0057532	0.00440059	0.0300093	-0.0957824	0.393278	Value 0.358795274433 was not used due to low maximum possible change	0.0328145	0.194348	0.131165	0.211245	-0.0957824
RiboM_AM1126_CR5Liver_T2days_MS_rep1Q1-20.csv	P14115	60S ribosomal protein L27a	NQSFCPTVNLDKLWTLVSEQTR	2636.31	3	22.25	879.446666436 879.781558857 880.115345991 880.448697543 880.782709102	99794.8671875 149336.633005 124199.6663 79765.5132088 41421.2916382	P14115	2	0.0471529	C115N32O37H182S1	2635.31	32	0.220713	0.316649	0.25222	0.144528	0.0658902	0.0579317	0.17488	0.268255	0.278633	0.2203	0.0471529	-0.0189104	-0.014665	-0.00106726	0.0167718	0.0178708	0.116171	0.103443	Value -0.0665590378176 was not used due to low maximum possible change	0.125065	0.115736	0.115104	0.00888324	0.116171
RiboM_AM1126_CR5Liver_T2days_MS_rep1Q1-20.csv	P14115	60S ribosomal protein L27a	NQSFCPTVNLDKLWTLVSEQTR	2636.31	4	22.25	659.834872381 660.081472359 660.338575341 660.588614801 660.835985371	15798.2451172 19652.063833 19322.6194587 10265.811433 5390.66193847	P14115	2	0.0471529	C115N32O37H182S1	2635.31	32	0.220713	0.316649	0.25222	0.144528	0.0658902	0.0579317	0.17488	0.268255	0.278633	0.2203	0.0471529	0.00360052	-0.0376171	0.0221342	0.00123261	0.0106498	-0.0221188	0.265341	Value 1.38038682505 was not used due to low maximum possible change	0.00919134	0.0689708	0.0803461	0.128989	-0.0221188
RiboM_AM1136_LiverCR15_T16Day_MS_rep1Q1-4.csv	P14115	60S ribosomal protein L27a	TGVAPIIDVVR	1139.68	1	14.95	1139.67680924 1140.68141416 1141.68553102 1142.68622401 1143.69114202	3252.86279297 3738.65336548 2541.33117572 1270.42899648 654.506506384	P14115	16	0.0496384	C51N14O15H90S0	1138.67	17	0.520737	0.329584	0.118611	0.0310679	0	0.233868	0.355743	0.271534	0.138855	0	0.0496384	-0.219638	0.0164822	0.116627	0.0865288		0.765636	Value 0.630077913599 was not used due to low maximum possible change	0.762646	0.802777		0.777019	0.0223565	0.765636
RiboM_AM1136_LiverCR15_T16Day_MS_rep1Q1-4.csv	P14115	60S ribosomal protein L27a	TGVAPIIDVVR	1139.68	2	14.95	570.342213064 570.845435504 571.346933567 571.850903388 572.347201058	59539.1757812 68709.8771055 46388.4547768 21296.6162493 9851.05162092	P14115	16	0.0496384	C51N14O15H90S0	1138.67	17	0.520737	0.329584	0.118611	0.0310679	0	0.233868	0.355743	0.271534	0.138855	0	0.0496384	-0.216864	0.021094	0.118145	0.0776249		0.755966	Value 0.80637809611 was not used due to low maximum possible change	0.772574	0.72017		0.74957	0.0267812	0.755966
RiboM_AM1136_LiverCR15_T16Day_MS_rep1Q1-4.csv	P14115	60S ribosomal protein L27a	TGVAPIIDVVR	1139.68	3	14.95	380.565770433 380.900461658 381.232314716 381.566369424 381.902005717	1193.17285156 966.625263372 989.48210291 399.968553047 267.990070833	P14115	16	0.0496384	C51N14O15H90S0	1138.67	17	0.520737	0.329584	0.118611	0.0310679	0	0.233868	0.355743	0.271534	0.138855	0	0.0496384	-0.184561	-0.057238	0.160176	0.0816232		0.643362	Value -2.18807900703 was not used due to low maximum possible change	1.04742	0.757265		0.816017	0.208339	0.643362
RiboM_AM1136_LiverCR15_T16Day_MS_rep1Q1-4.csv	P14115	60S ribosomal protein L27a	NQSFCPTVNLDK	1422.67	2	10.9	711.837179052 712.341425304 712.842437438 713.348510686 713.846299208	4787.54101562 6670.96718371 5032.47508081 3693.53958572 1460.29574089	P14115	16	0.0496384	C60N17O21H95S1	1421.66	16	0.442967	0.334042	0.163312	0.0596787	0	0.213392	0.339307	0.28307	0.164232	0	0.0496384	-0.205779	-0.00354309	0.0860116	0.12331		0.896343	Value -0.673011943723 was not used due to low maximum possible change	0.71821	1.1794		0.931319	0.232577	0.896343
RiboM_AM1144_CR02_T0Days_MS_rep1Q1-27.csv	P14115	60S ribosomal protein L27a	TGVAPIIDVVR	1139.68	2	14.95	570.340886838 570.843626098 571.342332994 571.844067439	467380.53125 270724.625101 99256.5297177 24291.0850046	P14115	0	0	C51N14O15H90S0	1138.67	17	0.520737	0.329584	0.118611	0.0310679	0	0.232549	0.355321	0.272334	0.139796	0	0	0.0216861	-0.0153922	-0.00341732	-0.0028766		-0.0752497	Value -0.59806346482 was not used due to low maximum possible change	-0.0222303	-0.0264569		-0.0413123	0.0294665	-0.0752497
RiboM_AM1144_CR02_T0Days_MS_rep1Q1-27.csv	P14115	60S ribosomal protein L27a	NQSFCPTVNLDK	1422.67	1	10.9	1422.6565504 1423.66221778 1424.6585602 1425.66672806 1426.66775867	5559.81005859 4008.49438477 2538.21272563 1224.98639112 648.634709159	P14115	0	0	C60N17O21H95S1	1421.66	16	0.442967	0.334042	0.163312	0.0596787	0	0.212291	0.338917	0.283706	0.165086	0	0	-0.0259242	-0.0333639	0.0270802	0.0322079		0.112383	Value -6.84406022963 was not used due to low maximum possible change	0.224929	0.305557		0.21429	0.0970253	0.112383
RiboM_AM1144_CR02_T0Days_MS_rep1Q1-27.csv	P14115	60S ribosomal protein L27a	NQSFCPTVNLDK	1422.67	2	10.9	711.837307037 712.338720215 712.838765296 713.339045644 713.841198229	142189.859375 119057.295959 54977.33317 30498.8645065 8023.91647147	P14115	0	0	C60N17O21H95S1	1421.66	16	0.442967	0.334042	0.163312	0.0596787	0	0.212291	0.338917	0.283706	0.165086	0	0	-0.0328712	0.00933614	-0.00474937	0.0282844		0.142499	Value 1.9151577433 was not used due to low maximum possible change	-0.0394484	0.268335		0.123795	0.154742	0.142499
RiboM_AM1144_CR02_T0Days_MS_rep1Q1-27.csv	P14115	60S ribosomal protein L27a	NQSFCPTVNLDK	1422.67	3	10.9	474.89092372 475.230138612 475.557826114 475.897623127	15753.7744141 11700.4550781 6296.52539062 3148.5457987	P14115	0	0	C60N17O21H95S1	1421.66	16	0.442967	0.334042	0.163312	0.0596787	0	0.212291	0.338917	0.283706	0.165086	0	0	-0.0160276	-0.0169507	0.00732888	0.0256494		0.0694807	Value -3.47716361644 was not used due to low maximum possible change	0.0608739	0.243336		0.124564	0.10295	0.0694807
RiboM_AM1144_CR06_T1Days_MS_rep1Q1-27.csv	P14115	60S ribosomal protein L27a	TGVAPIIDVVR	1139.68	2	14.95	570.343081189 570.844738276 571.345938667 571.845894409	321165.09375 208237.609375 82666.0859375 25683.4138913	P14115	1	0.0479278	C51N14O15H90S0	1138.67	17	0.520737	0.329584	0.118611	0.0310679	0	0.240219	0.357681	0.267682	0.134418	0	0.0479278	-0.0171481	-0.00306636	0.0110105	0.0092039		0.0611299	Value -0.109134542377 was not used due to low maximum possible change	0.0738605	0.089056		0.0746821	0.0139812	0.0611299
RiboM_AM1144_CR06_T1Days_MS_rep1Q1-27.csv	P14115	60S ribosomal protein L27a	NQSFCPTVNLDK	1422.67	1	10.9	1422.6539016 1423.65988661 1424.6644733 1425.66968667 1426.66984057	4781.35546875 4296.54858704 3041.07392389 1876.80575372 1005.06470736	P14115	1	0.0479278	C60N17O21H95S1	1421.66	16	0.442967	0.334042	0.163312	0.0596787	0	0.218685	0.341106	0.28001	0.160199	0	0.0479278	-0.101339	-0.0270534	0.0539731	0.0744193		0.451836	Value -3.82994714679 was not used due to low maximum possible change	0.462501	0.74034		0.551559	0.163576	0.451836
RiboM_AM1144_CR06_T1Days_MS_rep1Q1-27.csv	P14115	60S ribosomal protein L27a	NQSFCPTVNLDK	1422.67	2	10.9	711.835871337 712.336384949 712.837709402 713.338868807 713.841740024	198275.03125 197693.432987 118783.303212 70676.2223056 36230.1104089	P14115	1	0.0479278	C60N17O21H95S1	1421.66	16	0.442967	0.334042	0.163312	0.0596787	0	0.218685	0.341106	0.28001	0.160199	0	0.0479278	-0.104283	0.00364821	0.039588	0.0610471		0.464964	Value 0.516476663674 was not used due to low maximum possible change	0.339234	0.60731		0.470503	0.134124	0.464964
RiboM_AM1144_CR06_T1Days_MS_rep1Q1-27.csv	P14115	60S ribosomal protein L27a	NQSFCPTVNLDK	1422.67	3	10.9	474.891407239 475.226791494 475.559742814 475.897318007	21137.8710938 19907.5123439 14614.4823309 9539.02061217	P14115	1	0.0479278	C60N17O21H95S1	1421.66	16	0.442967	0.334042	0.163312	0.0596787	0	0.218685	0.341106	0.28001	0.160199	0	0.0479278	-0.118761	-0.0287071	0.0608404	0.0866278		0.529516	Value -4.0640498903 was not used due to low maximum possible change	0.521347	0.861793		0.637552	0.194241	0.529516
RiboM_AM1144_CR06_T1Days_MS_rep1Q1-27.csv	P14115	60S ribosomal protein L27a	NQSFCPTVNLDKLWTLVSEQTR	2636.31	2	22.25	1318.65985077 1319.16527757 1319.66412199 1320.16256971 1320.65436335	1547.06921387 1882.86328125 1890.90734863 1127.92647051 1098.67050874	P14115	1	0.0479278	C115N32O37H182S1	2635.31	32	0.220713	0.316649	0.25222	0.144528	0.0658902	0.0567496	0.172864	0.267409	0.279965	0.223013	0.0479278	-0.0157333	-0.0671787	-0.00168389	0.00491727	0.0796785	0.0959562	0.467215	Value -0.110861522416 was not used due to low maximum possible change	0.0363067	0.507111	0.276647	0.244842	0.0959562
RiboM_AM1144_CR06_T1Days_MS_rep1Q1-27.csv	P14115	60S ribosomal protein L27a	NQSFCPTVNLDKLWTLVSEQTR	2636.31	3	22.25	879.4430465 879.776807078 880.111568181 880.445738739 880.778285087	20026.7246094 29427.5025932 24733.9253666 15678.8902894 8891.79962917	P14115	1	0.0479278	C115N32O37H182S1	2635.31	32	0.220713	0.316649	0.25222	0.144528	0.0658902	0.0567496	0.172864	0.267409	0.279965	0.223013	0.0479278	-0.0179286	-0.0186759	-0.00177254	0.0142317	0.0241453	0.109345	0.129887	Value -0.11669832229 was not used due to low maximum possible change	0.10508	0.153672	0.124496	0.0222624	0.109345
RiboM_AM1144_CR10_T4Days_MS_rep1Q1-27.csv	P14115	60S ribosomal protein L27a	TGVAPIIDVVR	1139.68	2	14.95	570.341454224 570.844338947 571.3454018 571.846921779 572.346491076	334662.46875 254299.90832 121798.082323 46285.3709486 15452.289974	P14115	4	0.0482443	C51N14O15H90S0	1138.67	17	0.520737	0.329584	0.118611	0.0310679	0	0.239029	0.35733	0.268403	0.135237	0	0.0482443	-0.0786735	0.00632644	0.0422755	0.0300716		0.279274	Value 0.228012364291 was not used due to low maximum possible change	0.282226	0.288681		0.283394	0.00481122	0.279274
RiboM_AM1144_CR10_T4Days_MS_rep1Q1-27.csv	P14115	60S ribosomal protein L27a	NQSFCPTVNLDK	1422.67	1	10.9	1422.66920784 1423.67468603 1424.68437466 1425.68695375 1426.69935703	1158.04162598 991.269438717 800.438415527 493.755096436 360.512134245	P14115	4	0.0482443	C60N17O21H95S1	1421.66	16	0.442967	0.334042	0.163312	0.0596787	0	0.217694	0.340779	0.280583	0.160944	0	0.0482443	-0.10667	-0.0461758	0.0691369	0.0837087		0.473514	Value -6.85470884357 was not used due to low maximum possible change	0.589548	0.826626		0.629896	0.179981	0.473514
RiboM_AM1144_CR10_T4Days_MS_rep1Q1-27.csv	P14115	60S ribosomal protein L27a	NQSFCPTVNLDK	1422.67	2	10.9	711.837576657 712.339800838 712.841196383 713.343785446 713.843113624	55101.1875 53311.8491389 31784.2985622 15786.0758558 6910.38569503	P14115	4	0.0482443	C60N17O21H95S1	1421.66	16	0.442967	0.334042	0.163312	0.0596787	0	0.217694	0.340779	0.280583	0.160944	0	0.0482443	-0.0897169	0.00773675	0.0404553	0.0415249		0.398259	Value 1.14850587468 was not used due to low maximum possible change	0.344973	0.41006		0.38443	0.034677	0.398259
RiboM_AM1144_CR10_T4Days_MS_rep1Q1-27.csv	P14115	60S ribosomal protein L27a	NQSFCPTVNLDKLWTLVSEQTR	2636.31	2	22.25	1318.66336909 1319.15767116 1319.66520817 1320.1673318 1320.66118235	1715.03833008 2270.07851075 2383.54707471 1660.38109903 1353.83970111	P14115	4	0.0482443	C115N32O37H182S1	2635.31	32	0.220713	0.316649	0.25222	0.144528	0.0658902	0.0562745	0.172046	0.267059	0.280501	0.22412	0.0482443	-0.037929	-0.074711	0.00181112	0.0324308	0.0783981	0.230658	0.516661	Value 0.122054005444 was not used due to low maximum possible change	0.238509	0.495469	0.370324	0.157011	0.230658
RiboM_AM1144_CR10_T4Days_MS_rep1Q1-27.csv	P14115	60S ribosomal protein L27a	NQSFCPTVNLDKLWTLVSEQTR	2636.31	3	22.25	879.442460831 879.776841615 880.111874016 880.445339755 880.779719974	20692.9414062 33021.9836614 32199.1755806 22935.3593439 14593.36824	P14115	4	0.0482443	C115N32O37H182S1	2635.31	32	0.220713	0.316649	0.25222	0.144528	0.0658902	0.0562745	0.172046	0.267059	0.280501	0.22412	0.0482443	-0.0530809	-0.0491409	0.00862257	0.0412697	0.0523295	0.322801	0.339832	Value 0.581086496542 was not used due to low maximum possible change	0.303514	0.330718	0.324216	0.0154564	0.322801
RiboM_AM1144_CR16_T16Days_MS_rep1Q1-27.csv	P14115	60S ribosomal protein L27a	TGVAPIIDVVR	1139.68	2	14.95	570.339644402 570.843328279 571.345063326 571.847647186 572.347969278	105655.945312 118343.864988 76445.4893384 35950.8835225 15716.0155955	P14115	16	0.0506427	C51N14O15H90S0	1138.67	17	0.520737	0.329584	0.118611	0.0310679	0	0.230225	0.35456	0.273744	0.141471	0	0.0506427	-0.206655	0.0222147	0.108638	0.0758028		0.711347	Value 0.889456932299 was not used due to low maximum possible change	0.700287	0.686597		0.699411	0.0123982	0.711347
RiboM_AM1144_CR16_T16Days_MS_rep1Q1-27.csv	P14115	60S ribosomal protein L27a	NQSFCPTVNLDK	1422.67	2	10.9	711.837675282 712.339563231 712.841649552 713.343798541 713.845874182	29762.765625 39677.0551537 30670.3943232 18008.1706281 9409.92773492	P14115	16	0.0506427	C60N17O21H95S1	1421.66	16	0.442967	0.334042	0.163312	0.0596787	0	0.210349	0.338217	0.284828	0.166606	0	0.0506427	-0.190993	0.001867	0.0963462	0.09278		0.82106	Value 0.447236698918 was not used due to low maximum possible change	0.792867	0.867692		0.827206	0.0377893	0.82106
RiboM_AM1144_CR16_T16Days_MS_rep1Q1-27.csv	P14115	60S ribosomal protein L27a	NQSFCPTVNLDKLWTLVSEQTR	2636.31	3	22.25	879.445732761 879.77795028 880.111845181 880.447678587 880.781574511	8343.03222656 16698.9880799 22249.8582331 21296.7226241 16752.3812713	P14115	16	0.0506427	C115N32O37H182S1	2635.31	32	0.220713	0.316649	0.25222	0.144528	0.0658902	0.0528148	0.165956	0.264316	0.284417	0.232496	0.0506427	-0.122952	-0.120975	0.00849691	0.105021	0.130409	0.7323	0.802794	Value 0.702443754491 was not used due to low maximum possible change	0.750745	0.78274	0.767145	0.0316081	0.7323
RiboM_AM1126_CR11Liver_T4days_MS_rep1Q1-20.csv	P14148	60S ribosomal protein L7	LAFVIR	718.461	2	12.97	359.737696881 360.239366793 360.741465847 361.242630391	498842.96875 268564.5625 86969.9617899 21402.1935136	F6XI62|P14148|Q5M9N8|Q3UBI6|Q3TK73	4	0.0477631	C35N9O7H59S0	717.454	10	0.64359	0.27705	0.067437	0.0119234	0	0.399814	0.372716	0.173512	0.0539579	0	0.0477631	-0.0739909	0.0296076	0.0318688	0.0125145		0.30352	0.309489	0.300435	0.29772		0.302791	0.0050553	0.30352
RiboM_AM1126_CR11Liver_T4days_MS_rep1Q1-20.csv	P14148	60S ribosomal protein L7	ASINMLR	804.44	1	9.1	804.432157672 805.43469792 806.43836486 807.438169482	69199.1484375 31933.6252619 12465.079977 4774.52883013	F6XI62|P14148|Q5M9N8|Q3UBI6|Q3TK73	4	0.0477631	C33N11O10H61S1	803.432	13	0.617823	0.262694	0.0950978	0.0243853	0	0.337338	0.363471	0.21169	0.0875007	0	0.0477631	-0.0332342	0.00707846	0.0102062	0.0159495		0.118488	0.0702391	0.0875371	0.252704		0.132242	0.082751	0.118488
RiboM_AM1126_CR11Liver_T4days_MS_rep1Q1-20.csv	P14148	60S ribosomal protein L7	ASINMLR	804.44	2	9.1	402.718122202 403.219050979 403.720198584 404.225123514 404.726422786	23538.3652344 17503.239188 11238.572223 15707.021155 11848.5962327	F6XI62|P14148|Q5M9N8|Q3UBI6|Q3TK73	4	0.0477631	C33N11O10H61S1	803.432	13	0.617823	0.262694	0.0950978	0.0243853	0	0.337338	0.363471	0.21169	0.0875007	0	0.0477631	-0.271605	-0.00524509	0.0702064	0.206644		0.968343	-0.0520467	0.602153	3.27406		1.19813	1.44688	0.968343
RiboM_AM1126_CR11Liver_T4days_MS_rep1Q1-20.csv	P14148	60S ribosomal protein L7	SVNELIYK	965.53	2	9.88	483.271670412 483.778825825 484.280276873 484.780470954 485.276771396	7566.08642578 6592.75506386 6755.31003868 7498.26017907 6095.68780722	F6XI62|P14148|Q5M9N8|Q3UBI6|Q3TK73	4	0.0477631	C44N10O14H72S0	964.523	10	0.571949	0.307677	0.0975636	0.02281	0	0.357796	0.371998	0.198113	0.0720934	0	0.0477631	-0.305654	-0.0756394	0.140196	0.241098		1.42727	-1.17597	1.3943	4.89207		1.63442	2.49073	1.42727
RiboM_AM1126_CR11Liver_T4days_MS_rep1Q1-20.csv	P14148	60S ribosomal protein L7	SVNELIYK	965.53	3	9.88	322.513203328 322.847976599 323.187725401 323.518228442	34635.1640625 16073.8794681 8478.89393584 2198.42701894	F6XI62|P14148|Q5M9N8|Q3UBI6|Q3TK73	4	0.0477631	C44N10O14H72S0	964.523	10	0.571949	0.307677	0.0975636	0.02281	0	0.357796	0.371998	0.198113	0.0720934	0	0.0477631	-0.00773319	-0.0458296	0.0405598	0.0130029		0.0361105	-0.712517	0.403383	0.26384		-0.002296	0.497089	0.0361105
RiboM_AM1126_CR11Liver_T4days_MS_rep1Q1-20.csv	P14148	60S ribosomal protein L7	IALTDNSLIAR	1186.68	1	13.03	1186.67754222 1187.68337497 1188.68619293 1189.68786451 1190.6904181	68901.3359375 55723.3191616 27322.2530697 11431.6962211 3716.45620804	F6XI62|P14148|Q5M9N8|Q3UBI6|Q3TK73	4	0.0477631	C51N15O17H91S0	1185.67	20	0.516651	0.329355	0.121286	0.0327082	0	0.210918	0.346112	0.285296	0.157674	0	0.0477631	-0.0949229	0.011714	0.0459466	0.0372624		0.310477	Value 0.699028631101 was not used due to low maximum possible change	0.280146	0.298181		0.296268	0.0152556	0.310477
RiboM_AM1126_CR11Liver_T4days_MS_rep1Q1-20.csv	P14148	60S ribosomal protein L7	IALTDNSLIAR	1186.68	2	13.03	593.846526239 594.346252106 594.849773339 595.347463876 595.852529215	1201931.375 1072503.11296 523634.327713 237550.599626 64280.6891985	F6XI62|P14148|Q5M9N8|Q3UBI6|Q3TK73	4	0.0477631	C51N15O17H91S0	1185.67	20	0.516651	0.329355	0.121286	0.0327082	0	0.210918	0.346112	0.285296	0.157674	0	0.0477631	-0.120708	0.0239515	0.0512106	0.0455462		0.394816	Value 1.42930200286 was not used due to low maximum possible change	0.312242	0.364469		0.357176	0.0417678	0.394816
RiboM_AM1126_CR11Liver_T4days_MS_rep1Q1-20.csv	P14148	60S ribosomal protein L7	EANNFLWPFK	1265.63	1	19.32	1265.6625608 1266.66674638 1267.66985027 1268.67084882 1269.67363298	16972.2011719 14781.6371061 8510.1820912 4415.25858576 2231.3323805	F6XI62|P14148|Q5M9N8|Q3UBI6|Q3TK73	4	0.0477631	C62N14O15H84S0	1264.62	14	0.464014	0.349498	0.144063	0.0424248	0	0.246786	0.359235	0.263701	0.130278	0	0.0477631	-0.0841471	-0.0186588	0.0464095	0.0563964		0.387367	Value -1.91628390195 was not used due to low maximum possible change	0.387916	0.641938		0.472407	0.146819	0.387367
RiboM_AM1126_CR11Liver_T4days_MS_rep1Q1-20.csv	P14148	60S ribosomal protein L7	EANNFLWPFK	1265.63	2	19.32	633.340693194 633.83725217 634.341016214 634.842551045 635.349736435	140720.515625 119901.53038 67737.6181646 25661.368 13628.1242821	F6XI62|P14148|Q5M9N8|Q3UBI6|Q3TK73	4	0.0477631	C62N14O15H84S0	1264.62	14	0.464014	0.349498	0.144063	0.0424248	0	0.246786	0.359235	0.263701	0.130278	0	0.0477631	-0.0665225	-0.0108128	0.0472746	0.0300607		0.306233	Value -1.110488963 was not used due to low maximum possible change	0.395147	0.342169		0.34785	0.0447284	0.306233
RiboM_AM1126_CR11Liver_T4days_MS_rep1Q1-20.csv	P14148	60S ribosomal protein L7	IVEPYIAWGYPNLK	1662.89	1	18.48	1662.90804895 1663.89621012 1664.90160524 1665.90598432	2678.85742188 3159.90014648 2196.75118974 1511.85990494	F6XI62|P14148|Q5M9N8|Q3UBI6|Q3TK73	4	0.0477631	C82N17O20H119S0	1661.88	19	0.367938	0.364962	0.194178	0.0729216	0	0.163951	0.318924	0.312115	0.20501	0	0.0477631	-0.0873521	-0.0339913	0.0359115	0.085432		0.428224	0.738324	0.304498	0.646777		0.529456	0.198531	0.428224
RiboM_AM1126_CR11Liver_T4days_MS_rep1Q1-20.csv	P14148	60S ribosomal protein L7	IVEPYIAWGYPNLK	1662.89	2	18.48	831.960755813 832.461880519 832.962274353 833.460852369 833.967880195	185864.921875 215484.078434 139126.0 71391.75 28299.8700946	F6XI62|P14148|Q5M9N8|Q3UBI6|Q3TK73	4	0.0477631	C82N17O20H119S0	1661.88	19	0.367938	0.364962	0.194178	0.0729216	0	0.163951	0.318924	0.312115	0.20501	0	0.0477631	-0.0641711	-0.0127873	0.0332013	0.043757		0.314584	0.277752	0.281519	0.33127		0.301281	0.0259519	0.314584
RiboM_AM1126_CR11Liver_T4days_MS_rep1Q1-20.csv	P14148	60S ribosomal protein L7	IVEPYIAWGYPNLK	1662.89	3	18.48	554.976819714 555.309342779 555.644959904 555.978969642 556.312097623	28798.1640625 31191.7940738 21475.7437468 10464.3208153 6197.5358241	F6XI62|P14148|Q5M9N8|Q3UBI6|Q3TK73	4	0.0477631	C82N17O20H119S0	1661.88	19	0.367938	0.364962	0.194178	0.0729216	0	0.163951	0.318924	0.312115	0.20501	0	0.0477631	-0.0546763	-0.0256628	0.0394315	0.0409076		0.268038	0.55742	0.334344	0.309698		0.367375	0.129618	0.268038
RiboM_AM1126_CR11Liver_T4days_MS_rep1Q1-20.csv	P14148	60S ribosomal protein L7	FGIICMEDLIHEIYTVGK	2138.07	2	24.62	1069.53531877 1070.03551 1070.54026682 1071.03897116 1071.53899506	8798.46484375 6875.25633123 8914.67124018 6231.71381256 6510.38765273	F6XI62|P14148|Q5M9N8|Q3UBI6|Q3TK73	4	0.0477631	C97N22O28H152S2	2137.06	26	0.284282	0.341042	0.244803	0.129873	0	0.103756	0.259825	0.336596	0.299823	0	0.0477631	0.00119575	-0.117965	0.044446	0.0723229		-0.0066237	1.45248	0.484194	0.425557		0.588901	0.615917	-0.0066237
RiboM_AM1126_CR11Liver_T4days_MS_rep1Q1-20.csv	P14148	60S ribosomal protein L7	FGIICMEDLIHEIYTVGK	2138.07	3	24.62	713.359478241 713.693513399 714.028919492 714.363426211 714.697913463	79316.28125 112462.457629 99145.0470494 70352.967191 41452.1010235	F6XI62|P14148|Q5M9N8|Q3UBI6|Q3TK73	4	0.0477631	C97N22O28H152S2	2137.06	26	0.284282	0.341042	0.244803	0.129873	0	0.103756	0.259825	0.336596	0.299823	0	0.0477631	-0.0647379	-0.0297499	0.029627	0.0648608		0.358606	0.366306	0.322757	0.381649		0.357329	0.0249592	0.358606
RiboM_AM1126_CR11Liver_T4days_MS_rep1Q1-20.csv	P14148	60S ribosomal protein L7	FGIICMEDLIHEIYTVGKR	2294.17	2	23.32	1147.58816227 1148.09427395 1148.58847876 1149.09098914 1149.59522814	2388.56298828 1560.55450025 2253.30165339 1398.20236578 1753.49250889	F6XI62|P14148|Q5M9N8|Q3UBI6|Q3TK73	4	0.0477631	C103N26O29H164S2	2293.16	29	0.264328	0.339047	0.255292	0.141333	0	0.0884656	0.242196	0.340954	0.328384	0	0.0477631	0.049931	-0.133728	0.0411705	0.0426262		-0.283921	1.38076	0.480619	0.227884		0.451336	0.696472	-0.283921
RiboM_AM1126_CR11Liver_T4days_MS_rep1Q1-20.csv	P14148	60S ribosomal protein L7	FGIICMEDLIHEIYTVGKR	2294.17	3	23.32	765.398292917 765.729526354 766.063412899 766.399485213 766.732268851	27810.3828125 38709.1251616 36977.3101616 26613.3936993 15351.0650287	F6XI62|P14148|Q5M9N8|Q3UBI6|Q3TK73	4	0.0477631	C103N26O29H164S2	2293.16	29	0.264328	0.339047	0.255292	0.141333	0	0.0884656	0.242196	0.340954	0.328384	0	0.0477631	-0.0505831	-0.0415367	0.0289076	0.0632122		0.287629	0.428873	0.337463	0.33794		0.347976	0.058871	0.287629
RiboM_AM1126_CR11Liver_T4days_MS_rep1Q1-20.csv	P14148	60S ribosomal protein L7	FGIICMEDLIHEIYTVGKR	2294.17	4	23.32	574.298427824 574.549106561 574.799714664 575.050534278 575.303855552	103069.90625 153402.566769 143785.384581 100926.750178 71234.4234526	F6XI62|P14148|Q5M9N8|Q3UBI6|Q3TK73	4	0.0477631	C103N26O29H164S2	2293.16	29	0.264328	0.339047	0.255292	0.141333	0	0.0884656	0.242196	0.340954	0.328384	0	0.0477631	-0.0586753	-0.032967	0.0315987	0.0600436		0.333644	0.34039	0.368879	0.321		0.340978	0.0202628	0.333644
RiboM_AM1126_CR13Liver_T8days_MS_rep1Q1-20.csv	P14148	60S ribosomal protein L7	ASINMLR	804.44	2	9.1	402.717676828 403.223187635 403.722649091 404.227400744 404.732458462	8558.40039062 13916.955078 15088.1483051 26269.919278 8538.46063307	F6XI62|P14148|Q5M9N8|Q3UBI6|Q3TK73	8	0.0492754	C33N11O10H61S1	803.432	13	0.617823	0.262694	0.0950978	0.0243853	0	0.330977	0.363806	0.215155	0.0900617	0	0.0492754	-0.483749	-0.0446743	0.14127	0.387153		1.68644	-0.441829	1.17668	5.89486		2.07904	2.70084	1.68644
RiboM_AM1126_CR13Liver_T8days_MS_rep1Q1-20.csv	P14148	60S ribosomal protein L7	SVNELIYK	965.53	2	9.88	483.259900115 483.771859651 484.270845152 484.774943314	16148.7998047 9834.31170379 29988.9559948 7817.37133483	F6XI62|P14148|Q5M9N8|Q3UBI6|Q3TK73	8	0.0492754	C44N10O14H72S0	964.523	10	0.571949	0.307677	0.0975636	0.02281	0	0.35251	0.372393	0.201058	0.0740385	0	0.0492754	-0.318791	-0.153509	0.372561	0.0997396		1.45276	-2.37205	3.5998	1.94696		1.15687	2.5254	1.45276
RiboM_AM1126_CR13Liver_T8days_MS_rep1Q1-20.csv	P14148	60S ribosomal protein L7	SVNELIYK	965.53	3	9.88	322.513560006 322.84887777 323.184518396 323.517863192	19578.7578125 10084.2616557 5684.98843139 1804.08630371	F6XI62|P14148|Q5M9N8|Q3UBI6|Q3TK73	8	0.0492754	C44N10O14H72S0	964.523	10	0.571949	0.307677	0.0975636	0.02281	0	0.35251	0.372393	0.201058	0.0740385	0	0.0492754	-0.0449598	-0.0362454	0.0554558	0.0257495		0.204885	-0.560071	0.535831	0.50264		0.170821	0.509477	0.204885
RiboM_AM1126_CR13Liver_T8days_MS_rep1Q1-20.csv	P14148	60S ribosomal protein L7	KVPAVPETLK	1081.66	3	8.28	361.218241581 361.560345046 361.891822834 362.228194988	13507.1025391 7280.33668055 4118.28423198 11316.0940074	F6XI62|P14148|Q5M9N8|Q3UBI6|Q3TK73	8	0.0492754	C50N12O14H88S0	1080.65	14	0.531333	0.326179	0.113673	0.0288146	0	0.273672	0.366646	0.247405	0.112277	0	0.0492754	-0.158433	-0.125186	2.28e-05	0.283596		0.614889	-3.09352	0.00017038	3.3979		0.229858	2.66348	0.614889
RiboM_AM1126_CR13Liver_T8days_MS_rep1Q1-20.csv	P14148	60S ribosomal protein L7	IALTDNSLIAR	1186.68	1	13.03	1186.67023135 1187.67578117 1188.68007201 1189.68333501 1190.69159221	42061.0976562 35169.5463721 22542.8027275 10309.427939 5747.80382187	F6XI62|P14148|Q5M9N8|Q3UBI6|Q3TK73	8	0.0492754	C51N15O17H91S0	1185.67	20	0.516651	0.329355	0.121286	0.0327082	0	0.20527	0.343703	0.288676	0.16235	0	0.0492754	-0.134565	-0.00987224	0.0834942	0.0609433		0.432156	Value -0.6880243785 was not used due to low maximum possible change	0.498799	0.470088		0.467015	0.0334279	0.432156
RiboM_AM1126_CR13Liver_T8days_MS_rep1Q1-20.csv	P14148	60S ribosomal protein L7	IALTDNSLIAR	1186.68	3	13.03	396.226626369 396.560584238 396.898541873 397.231910926 397.567523673	4257.08349609 2378.86626924 42851.5451625 55090.89447 32527.7222502	F6XI62|P14148|Q5M9N8|Q3UBI6|Q3TK73	8	0.0492754	C51N15O17H91S0	1185.67	20	0.516651	0.329355	0.121286	0.0327082	0	0.20527	0.343703	0.288676	0.16235	0	0.0492754	-0.475944	-0.306607	0.288469	0.494082		1.52849	Value -21.3683459387 was not used due to low maximum possible change	1.72333	3.81112		2.35432	1.26539	1.52849
RiboM_AM1126_CR13Liver_T8days_MS_rep1Q1-20.csv	P14148	60S ribosomal protein L7	EANNFLWPFK	1265.63	1	19.32	1265.65871487 1266.66694933 1267.66594041 1268.66552853 1269.68134085	1075.96887207 911.846130371 1172.85726744 1645.84299209 1450.39658423	F6XI62|P14148|Q5M9N8|Q3UBI6|Q3TK73	8	0.0492754	C62N14O15H84S0	1264.62	14	0.464014	0.349498	0.144063	0.0424248	0	0.241996	0.357923	0.2666	0.133482	0	0.0492754	-0.240158	-0.159787	0.0999508	0.299994		1.0817	Value -18.9657898719 was not used due to low maximum possible change	0.815681	3.29457		1.73065	1.36091	1.0817
RiboM_AM1126_CR13Liver_T8days_MS_rep1Q1-20.csv	P14148	60S ribosomal protein L7	EANNFLWPFK	1265.63	2	19.32	633.333764051 633.833413313 634.33605727 634.845674662 635.34652218	6808.90283203 3676.59235714 5966.56351257 4093.38791331 6356.58273976	F6XI62|P14148|Q5M9N8|Q3UBI6|Q3TK73	8	0.0492754	C62N14O15H84S0	1264.62	14	0.464014	0.349498	0.144063	0.0424248	0	0.241996	0.357923	0.2666	0.133482	0	0.0492754	-0.132608	-0.170548	0.146345	0.156811		0.59728	Value -20.2430792084 was not used due to low maximum possible change	1.19429	1.72212		1.17123	0.562772	0.59728
RiboM_AM1126_CR13Liver_T8days_MS_rep1Q1-20.csv	P14148	60S ribosomal protein L7	IVEPYIAWGYPNLK	1662.89	2	18.48	831.956471326 832.45604918 832.953411568 833.450951053	15562.4824219 12451.6869695 7026.88312988 6616.16199391	F6XI62|P14148|Q5M9N8|Q3UBI6|Q3TK73	8	0.0492754	C82N17O20H119S0	1661.88	19	0.367938	0.364962	0.194178	0.0729216	0	0.159998	0.316314	0.314292	0.209395	0	0.0492754	0.00564627	-0.0660538	-0.0254948	0.0859023		-0.0271534	1.35779	-0.212255	0.629442		0.436957	0.712242	-0.0271534
RiboM_AM1126_CR13Liver_T8days_MS_rep1Q1-20.csv	P14148	60S ribosomal protein L7	IVEPYIAWGYPNLK	1662.89	3	18.48	554.970626738 555.303292563 555.638917079 555.975598701 556.306498681	18286.0527344 27702.8125334 23068.3382327 16988.9087488 14607.6661159	F6XI62|P14148|Q5M9N8|Q3UBI6|Q3TK73	8	0.0492754	C82N17O20H119S0	1661.88	19	0.367938	0.364962	0.194178	0.0729216	0	0.159998	0.316314	0.314292	0.209395	0	0.0492754	-0.155423	-0.043009	0.0739145	0.124518		0.747445	0.884088	0.61537	0.912395		0.789825	0.136796	0.747445
RiboM_AM1126_CR13Liver_T8days_MS_rep1Q1-20.csv	P14148	60S ribosomal protein L7	FGIICMEDLIHEIYTVGK	2138.07	2	24.62	1069.53408796 1070.03296746 1070.53264511 1071.03539657 1071.53962001	4138.88818359 2442.34399777 3006.43793487 2564.00777034 3923.04899079	F6XI62|P14148|Q5M9N8|Q3UBI6|Q3TK73	8	0.0492754	C97N22O28H152S2	2137.06	26	0.284282	0.341042	0.244803	0.129873	0	0.100738	0.256645	0.337637	0.304981	0	0.0492754	0.0563199	-0.140053	0.0026067	0.0811269		-0.306846	1.65946	0.028079	0.463298		0.460998	0.858937	-0.306846
RiboM_AM1126_CR13Liver_T8days_MS_rep1Q1-20.csv	P14148	60S ribosomal protein L7	FGIICMEDLIHEIYTVGK	2138.07	3	24.62	713.36487454 713.694193399 714.030139421 714.366119301 714.69851117	6223.16015625 8005.30942183 8849.54650575 8340.46590951 5852.6834529	F6XI62|P14148|Q5M9N8|Q3UBI6|Q3TK73	8	0.0492754	C97N22O28H152S2	2137.06	26	0.284282	0.341042	0.244803	0.129873	0	0.100738	0.256645	0.337637	0.304981	0	0.0492754	-0.0862091	-0.0862455	0.0368643	0.13559		0.46969	1.0219	0.397097	0.774327		0.665754	0.28824	0.46969
RiboM_AM1126_CR13Liver_T8days_MS_rep1Q1-20.csv	P14148	60S ribosomal protein L7	FGIICMEDLIHEIYTVGKR	2294.17	2	23.32	1147.57185714 1148.08212369 1148.58217539 1149.10288416 1149.581048	1119.375 1213.24698782 1332.79463628 1032.73796581 1296.03032686	F6XI62|P14148|Q5M9N8|Q3UBI6|Q3TK73	8	0.0492754	C103N26O29H164S2	2293.16	29	0.264328	0.339047	0.255292	0.141333	0	0.0857127	0.238813	0.341604	0.33387	0	0.0492754	-0.0260695	-0.0808079	0.0283924	0.078485		0.145953	0.806195	0.328953	0.407635		0.422184	0.278491	0.145953
RiboM_AM1126_CR13Liver_T8days_MS_rep1Q1-20.csv	P14148	60S ribosomal protein L7	FGIICMEDLIHEIYTVGKR	2294.17	3	23.32	765.39611502 765.729783871 766.063559337 766.398530921 766.732504291	12392.7246094 18796.0042468 21071.4216964 18207.4589091 12575.0248134	F6XI62|P14148|Q5M9N8|Q3UBI6|Q3TK73	8	0.0492754	C103N26O29H164S2	2293.16	29	0.264328	0.339047	0.255292	0.141333	0	0.0857127	0.238813	0.341604	0.33387	0	0.0492754	-0.0884638	-0.0723144	0.0437304	0.117048		0.495276	0.721458	0.506659	0.607922		0.582829	0.10538	0.495276
RiboM_AM1126_CR13Liver_T8days_MS_rep1Q1-20.csv	P14148	60S ribosomal protein L7	FGIICMEDLIHEIYTVGKR	2294.17	4	23.32	574.298372968 574.548599869 574.79935145 575.049777411 575.304488624	56017.9023438 97943.0921112 108488.426774 90600.0486728 86623.0060851	F6XI62|P14148|Q5M9N8|Q3UBI6|Q3TK73	8	0.0492754	C103N26O29H164S2	2293.16	29	0.264328	0.339047	0.255292	0.141333	0	0.0857127	0.238813	0.341604	0.33387	0	0.0492754	-0.105659	-0.0616267	0.0519972	0.115289		0.591546	0.61483	0.602438	0.598785		0.6019	0.00973591	0.591546
RiboM_AM1126_CR14Liver_T16days_MS_rep1Q1-20.csv	P14148	60S ribosomal protein L7	ASINMLR	804.44	1	9.1	804.428646134 805.432958344 806.43455789 807.438807968	10708.265625 6502.70980825 2970.94260723 1160.63512314	F6XI62|P14148|Q5M9N8|Q3UBI6|Q3TK73	8	0.0403605	C33N11O10H61S1	803.432	13	0.617823	0.262694	0.0950978	0.0243853	0	0.37035	0.360026	0.19423	0.0753942	0	0.0403605	-0.11609	0.0419887	0.044105	0.029996		0.469102	0.4314	0.444911	0.588054		0.483367	0.0715129	0.469102
RiboM_AM1126_CR14Liver_T16days_MS_rep1Q1-20.csv	P14148	60S ribosomal protein L7	ASINMLR	804.44	2	9.1	402.717087156 403.220955297 403.725052215 404.228929596 404.735044896	6467.87548828 17188.1995555 17462.2789457 22089.9810086 12292.5015663	F6XI62|P14148|Q5M9N8|Q3UBI6|Q3TK73	8	0.0403605	C33N11O10H61S1	803.432	13	0.617823	0.262694	0.0950978	0.0243853	0	0.37035	0.360026	0.19423	0.0753942	0	0.0403605	-0.515496	0.00923518	0.181168	0.325094		2.08305	0.0948839	1.82754	6.37327		2.59469	2.6694	2.08305
RiboM_AM1126_CR14Liver_T16days_MS_rep1Q1-20.csv	P14148	60S ribosomal protein L7	KVPAVPETLK	1081.66	3	8.28	361.219066083 361.559743306 361.894547741 362.224111837	6558.25341797 4699.50683594 2518.38623047 3156.1357961	F6XI62|P14148|Q5M9N8|Q3UBI6|Q3TK73	8	0.0403605	C50N12O14H88S0	1080.65	14	0.531333	0.326179	0.113673	0.0288146	0	0.308118	0.370632	0.226929	0.0943211	0	0.0403605	-0.14401	-0.0486322	0.0350594	0.157583		0.645166	-1.09402	0.309561	2.40561		0.566578	1.43897	0.645166
RiboM_AM1126_CR14Liver_T16days_MS_rep1Q1-20.csv	P14148	60S ribosomal protein L7	IALTDNSLIAR	1186.68	1	13.03	1186.66229819 1187.66764278 1188.67069488 1189.67489299	33005.25 18232.5378195 7326.08496094 2576.57983398	F6XI62|P14148|Q5M9N8|Q3UBI6|Q3TK73	8	0.0403605	C51N15O17H91S0	1185.67	20	0.516651	0.329355	0.121286	0.0327082	0	0.241188	0.356694	0.267071	0.135047	0	0.0403605	0.0231758	-0.0311472	-0.00146226	0.00943375		-0.0841338	Value -1.13927214771 was not used due to low maximum possible change	-0.0100303	0.0921817		-0.000660781	0.0885304	-0.0841338
RiboM_AM1126_CR14Liver_T16days_MS_rep1Q1-20.csv	P14148	60S ribosomal protein L7	IALTDNSLIAR	1186.68	3	13.03	396.226365022 396.563488089 396.898788352 397.232295354 397.567436094	3571.47143555 1870.85985788 41556.1945606 52724.8710645 28737.578989	F6XI62|P14148|Q5M9N8|Q3UBI6|Q3TK73	8	0.0403605	C51N15O17H91S0	1185.67	20	0.516651	0.329355	0.121286	0.0327082	0	0.241188	0.356694	0.267071	0.135047	0	0.0403605	-0.480837	-0.310594	0.295428	0.496003		1.74556	Value -11.3605963763 was not used due to low maximum possible change	2.02647	4.84668		2.8729	1.7151	1.74556
RiboM_AM1126_CR14Liver_T16days_MS_rep1Q1-20.csv	P14148	60S ribosomal protein L7	EANNFLWPFK	1265.63	2	19.32	633.325039836 633.831317483 634.330230322 634.834692487 635.337308494	8099.36230469 4376.33839346 7075.37841931 3895.1545643 8659.33250861	F6XI62|P14148|Q5M9N8|Q3UBI6|Q3TK73	8	0.0403605	C62N14O15H84S0	1264.62	14	0.464014	0.349498	0.144063	0.0424248	0	0.271747	0.36474	0.248672	0.114841	0	0.0403605	-0.11857	-0.162843	0.157707	0.123707		0.616696	Value -10.6836212872 was not used due to low maximum possible change	1.50759	1.70827		1.27752	0.581021	0.616696
RiboM_AM1126_CR14Liver_T16days_MS_rep1Q1-20.csv	P14148	60S ribosomal protein L7	IVEPYIAWGYPNLK	1662.89	2	18.48	831.956329707 832.456453873 832.953864305 833.447453303	11770.4912109 9112.06707412 5365.93252339 5045.19820052	F6XI62|P14148|Q5M9N8|Q3UBI6|Q3TK73	8	0.0403605	C82N17O20H119S0	1661.88	19	0.367938	0.364962	0.194178	0.0729216	0	0.184957	0.331308	0.300219	0.183516	0	0.0403605	0.00819181	-0.0737831	-0.0227081	0.0882994		-0.0447687	Value 2.19236982288 was not used due to low maximum possible change	-0.214145	0.798406		0.179831	0.542355	-0.0447687
RiboM_AM1126_CR14Liver_T16days_MS_rep1Q1-20.csv	P14148	60S ribosomal protein L7	IVEPYIAWGYPNLK	1662.89	3	18.48	554.97202102 555.303933432 555.638006374 555.974257729 556.305267083	14487.5244141 21505.3835291 17383.5351243 11675.4824219 12311.5590481	F6XI62|P14148|Q5M9N8|Q3UBI6|Q3TK73	8	0.0403605	C82N17O20H119S0	1661.88	19	0.367938	0.364962	0.194178	0.0729216	0	0.184957	0.331308	0.300219	0.183516	0	0.0403605	-0.145231	-0.0343742	0.0730473	0.106558		0.793694	Value 1.02138449789 was not used due to low maximum possible change	0.688859	0.9635		0.815351	0.138595	0.793694
RiboM_AM1126_CR14Liver_T16days_MS_rep1Q1-20.csv	P14148	60S ribosomal protein L7	FGIICMEDLIHEIYTVGK	2138.07	2	24.62	1069.5297491 1070.02988614 1070.53799423 1071.03642769 1071.54008412	3262.29125977 1949.47614968 2649.78106553 1506.62151741 2221.56652979	F6XI62|P14148|Q5M9N8|Q3UBI6|Q3TK73	8	0.0403605	C97N22O28H152S2	2137.06	26	0.284282	0.341042	0.244803	0.129873	0	0.120133	0.275527	0.330181	0.274159	0	0.0403605	0.0639491	-0.132946	0.0380468	0.03095		-0.389579	2.02926	0.445626	0.214506		0.574953	1.0315	-0.389579
RiboM_AM1126_CR14Liver_T16days_MS_rep1Q1-20.csv	P14148	60S ribosomal protein L7	FGIICMEDLIHEIYTVGK	2138.07	3	24.62	713.362057543 713.691155688 714.033364091 714.365800874 714.699008483	3213.17236328 3960.20977335 2666.60020527 3766.18774904 2714.89789311	F6XI62|P14148|Q5M9N8|Q3UBI6|Q3TK73	8	0.0403605	C97N22O28H152S2	2137.06	26	0.284282	0.341042	0.244803	0.129873	0	0.120133	0.275527	0.330181	0.274159	0	0.0403605	-0.0481268	-0.0499818	-0.048818	0.146927		0.293189	0.762911	-0.571784	1.0183		0.375655	0.699383	0.293189
RiboM_AM1126_CR14Liver_T16days_MS_rep1Q1-20.csv	P14148	60S ribosomal protein L7	FGIICMEDLIHEIYTVGKR	2294.17	2	23.32	1147.57550459 1148.06449682 1148.58144738 1149.11143468 1149.60018194	1213.01672363 796.157887676 1148.65944395 863.774998147 954.499749506	F6XI62|P14148|Q5M9N8|Q3UBI6|Q3TK73	8	0.0403605	C103N26O29H164S2	2293.16	29	0.264328	0.339047	0.255292	0.141333	0	0.103537	0.259127	0.336412	0.300924	0	0.0403605	0.0372968	-0.141077	0.0303295	0.0734507		-0.231958	1.76522	0.373884	0.460243		0.591848	0.840692	-0.231958
RiboM_AM1126_CR14Liver_T16days_MS_rep1Q1-20.csv	P14148	60S ribosomal protein L7	FGIICMEDLIHEIYTVGKR	2294.17	3	23.32	765.395954204 765.72590906 766.06146308 766.396855829 766.731593659	10745.3115234 7441.28961921 10586.8244543 16025.253689 7593.32333366	F6XI62|P14148|Q5M9N8|Q3UBI6|Q3TK73	8	0.0403605	C103N26O29H164S2	2293.16	29	0.264328	0.339047	0.255292	0.141333	0	0.103537	0.259127	0.336412	0.300924	0	0.0403605	-0.0244701	-0.172942	-0.0189723	0.216384		0.152186	2.16393	-0.23388	1.35587		0.859526	1.10207	0.152186
RiboM_AM1126_CR14Liver_T16days_MS_rep1Q1-20.csv	P14148	60S ribosomal protein L7	FGIICMEDLIHEIYTVGKR	2294.17	4	23.32	574.296925288 574.547699379 574.798672208 575.049256537 575.30283724	51405.7265625 87511.2659688 96788.692084 77472.5744867 70345.3630806	F6XI62|P14148|Q5M9N8|Q3UBI6|Q3TK73	8	0.0403605	C103N26O29H164S2	2293.16	29	0.264328	0.339047	0.255292	0.141333	0	0.103537	0.259127	0.336412	0.300924	0	0.0403605	-0.100186	-0.0596174	0.0537607	0.106043		0.623081	0.745961	0.66273	0.664464		0.674059	0.0516043	0.623081
RiboM_AM1126_CR1Liver_T0days_MS_rep1Q1-20.csv	P14148	60S ribosomal protein L7	ASINMLR	804.44	2	9.1	402.714929936 403.224467909 403.728159162 404.224190584	9892.92675781 24867.7550819 30773.0558383 18829.3974567	F6XI62|P14148|Q5M9N8|Q3UBI6|Q3TK73	0	0	C33N11O10H61S1	803.432	13	0.617823	0.262694	0.0950978	0.0243853	0	0.327973	0.363926	0.216802	0.0912988	0	0	-0.500557	0.0320763	0.269671	0.198809		1.72695	0.316859	2.21579	2.97114		1.80768	1.11792	1.72695
RiboM_AM1144_CR02_T0Days_MS_rep1Q1-27.csv	P14148	60S ribosomal protein L7	ASINMLR	804.44	1	9.1	804.421440579 805.447593433 806.447517819 807.449954755	4293.0078125 22773.5099249 10059.4279753 4106.35042969	F6XI62|P14148|Q5M9N8|Q3UBI6|Q3TK73	0	0	C33N11O10H61S1	803.432	13	0.617823	0.262694	0.0950978	0.0243853	0	0.327973	0.363926	0.216802	0.0912988	0	0	-0.513705	0.289628	0.148872	0.0752054		1.77231	2.86103	1.22322	1.12392		1.74512	0.796715	1.77231
RiboM_AM1144_CR02_T0Days_MS_rep1Q1-27.csv	P14148	60S ribosomal protein L7	ASINMLR	804.44	2	9.1	402.720652694 403.225585492 403.72282408 404.224074482 404.727377667	47519.8554688 30382.9247295 24971.0520878 18931.5367644 7192.68803393	F6XI62|P14148|Q5M9N8|Q3UBI6|Q3TK73	0	0	C33N11O10H61S1	803.432	13	0.617823	0.262694	0.0950978	0.0243853	0	0.327973	0.363926	0.216802	0.0912988	0	0	-0.227693	-0.0132558	0.10991	0.131039		0.785556	-0.130945	0.90309	1.95834		0.879009	0.855233	0.785556
RiboM_AM1126_CR1Liver_T0days_MS_rep1Q1-20.csv	P14148	60S ribosomal protein L7	SVNELIYK	965.53	3	9.88	322.509420538 322.854866464 323.187512461 323.525509829	1054.91809082 14230.7509101 10589.2952207 3584.95852794	F6XI62|P14148|Q5M9N8|Q3UBI6|Q3TK73	0	0	C44N10O14H72S0	964.523	10	0.571949	0.307677	0.0975636	0.02281	0	0.350005	0.372556	0.202461	0.0749775	0	0	-0.536141	0.175377	0.261884	0.0988793		2.41566	2.70316	2.49656	1.89542		2.3777	0.343553	2.41566
RiboM_AM1144_CR02_T0Days_MS_rep1Q1-27.csv	P14148	60S ribosomal protein L7	SVNELIYK	965.53	2	9.88	483.269159066 483.770394497 484.270007552 484.771958369	137931.484375 73629.7387968 28903.1355929 6862.25321149	F6XI62|P14148|Q5M9N8|Q3UBI6|Q3TK73	0	0	C44N10O14H72S0	964.523	10	0.571949	0.307677	0.0975636	0.02281	0	0.350005	0.372556	0.202461	0.0749775	0	0	-0.0142595	-0.00997484	0.0192987	0.00493569		0.0642482	-0.153746	0.183976	0.0946123		0.0472726	0.143324	0.0642482
RiboM_AM1126_CR1Liver_T0days_MS_rep1Q1-20.csv	P14148	60S ribosomal protein L7	IALTDNSLIAR	1186.68	2	13.03	593.839693438 594.34232916 594.849525735 595.355726762 595.849223161	152459.6875 105062.092727 41515.4473665 19513.7212709 9632.82376424	F6XI62|P14148|Q5M9N8|Q3UBI6|Q3TK73	0	0	C51N15O17H91S0	1185.67	20	0.516651	0.329355	0.121286	0.0327082	0	0.202623	0.342525	0.290256	0.164596	0	0	-0.0380472	0.000457837	0.0090398	0.0285495		0.121159	Value 0.0347638297735 was not used due to low maximum possible change	0.0534995	0.216469		0.130376	0.0818746	0.121159
RiboM_AM1144_CR02_T0Days_MS_rep1Q1-27.csv	P14148	60S ribosomal protein L7	IALTDNSLIAR	1186.68	2	13.03	593.843888186 594.344946851 594.845837245 595.344532335	614957.625 391188.361897 138535.546875 36310.5542039	F6XI62|P14148|Q5M9N8|Q3UBI6|Q3TK73	0	0	C51N15O17H91S0	1185.67	20	0.516651	0.329355	0.121286	0.0327082	0	0.202623	0.342525	0.290256	0.164596	0	0	0.00406178	0.00188239	-0.00398174	-0.00196242		-0.0129345	Value 0.14293058642 was not used due to low maximum possible change	-0.0235648	-0.0148795		-0.0171263	0.00566011	-0.0129345
RiboM_AM1144_CR02_T0Days_MS_rep1Q1-27.csv	P14148	60S ribosomal protein L7	IALTDNSLIAR	1186.68	3	13.03	396.228554732 396.562037598 396.899777579 397.234906646	5495.10791016 5206.18316999 3089.51362944 17080.5908775	F6XI62|P14148|Q5M9N8|Q3UBI6|Q3TK73	0	0	C51N15O17H91S0	1185.67	20	0.516651	0.329355	0.121286	0.0327082	0	0.202623	0.342525	0.290256	0.164596	0	0	-0.338651	-0.160714	-0.0212092	0.520574		1.07841	Value -12.2030857362 was not used due to low maximum possible change	-0.125521	3.9471		1.63333	2.09225	1.07841
RiboM_AM1126_CR1Liver_T0days_MS_rep1Q1-20.csv	P14148	60S ribosomal protein L7	EANNFLWPFK	1265.63	2	19.32	633.328912178 633.833103372 634.331171174 634.832451528 635.336243112	4626.99902344 2543.30068688 7532.13028949 23793.7756685 15540.217534	F6XI62|P14148|Q5M9N8|Q3UBI6|Q3TK73	0	0	C62N14O15H84S0	1264.62	14	0.464014	0.349498	0.144063	0.0424248	0	0.239736	0.357274	0.267968	0.135022	0	0	-0.343821	-0.283431	0.0515958	0.575656		1.53301	Value -36.4487242381 was not used due to low maximum possible change	0.416414	6.21675		2.72206	3.07756	1.53301
RiboM_AM1144_CR02_T0Days_MS_rep1Q1-27.csv	P14148	60S ribosomal protein L7	EANNFLWPFK	1265.63	2	19.32	633.323189903 633.824531632 634.330622701 634.834687997 635.349856573	17064.9003906 11050.9159856 7648.00441865 2972.76169698 2170.1299698	F6XI62|P14148|Q5M9N8|Q3UBI6|Q3TK73	0	0	C62N14O15H84S0	1264.62	14	0.464014	0.349498	0.144063	0.0424248	0	0.239736	0.357274	0.267968	0.135022	0	0	-0.0234774	-0.0642139	0.053373	0.0343182		0.10468	Value -8.25778018592 was not used due to low maximum possible change	0.430757	0.370617		0.302018	0.173525	0.10468
RiboM_AM1126_CR1Liver_T0days_MS_rep1Q1-20.csv	P14148	60S ribosomal protein L7	IVEPYIAWGYPNLK	1662.89	3	18.48	554.970000584 555.303860742 555.637631217 555.972586579 556.302512148	22550.7578125 23243.6523438 11500.6308463 5457.23046875 7073.08145416	F6XI62|P14148|Q5M9N8|Q3UBI6|Q3TK73	0	0	C82N17O20H119S0	1661.88	19	0.367938	0.364962	0.194178	0.0729216	0	0.158143	0.315057	0.315306	0.211495	0	0	-0.00857644	0.00544124	-0.0109079	0.0140431		0.04088	-0.109031	-0.0900527	0.101341		-0.0142158	0.101866	0.04088
RiboM_AM1144_CR02_T0Days_MS_rep1Q1-27.csv	P14148	60S ribosomal protein L7	IVEPYIAWGYPNLK	1662.89	2	18.48	831.949467005 832.449170337 832.950638575 833.447990082	52211.8867188 47686.4639431 24811.528338 10233.2054875	F6XI62|P14148|Q5M9N8|Q3UBI6|Q3TK73	0	0	C82N17O20H119S0	1661.88	19	0.367938	0.364962	0.194178	0.0729216	0	0.158143	0.315057	0.315306	0.211495	0	0	0.0189798	-0.0115801	-0.0103116	0.00291191		-0.090468	0.232041	-0.0851301	0.0210135		0.019364	0.150794	-0.090468
RiboM_AM1144_CR02_T0Days_MS_rep1Q1-27.csv	P14148	60S ribosomal protein L7	IVEPYIAWGYPNLK	1662.89	3	18.48	554.968133061 555.304618904 555.636237686 555.967825109	6582.15820312 6525.09327782 3006.12911765 1518.03962542	F6XI62|P14148|Q5M9N8|Q3UBI6|Q3TK73	0	0	C82N17O20H119S0	1661.88	19	0.367938	0.364962	0.194178	0.0729216	0	0.158143	0.315057	0.315306	0.211495	0	0	0.00538174	0.00512112	-0.0236798	0.013177		-0.0256523	-0.102617	-0.195495	0.0950903		-0.0571683	0.122985	-0.0256523
RiboM_AM1126_CR1Liver_T0days_MS_rep1Q1-20.csv	P14148	60S ribosomal protein L7	FGIICMEDLIHEIYTVGK	2138.07	2	24.62	1069.53186661 1070.02938015 1070.52595435 1071.03129507 1071.53586062	1992.28198242 1036.64366616 4446.5026907 4405.176178 3872.85498047	F6XI62|P14148|Q5M9N8|Q3UBI6|Q3TK73	0	0	C97N22O28H152S2	2137.06	26	0.284282	0.341042	0.244803	0.129873	0	0.099328	0.255126	0.338105	0.307441	0	0	-0.11659	-0.253787	0.129463	0.240914		0.630374	2.95389	1.38756	1.35674		1.58214	0.979153	0.630374
RiboM_AM1126_CR1Liver_T0days_MS_rep1Q1-20.csv	P14148	60S ribosomal protein L7	FGIICMEDLIHEIYTVGK	2138.07	3	24.62	713.364080385 713.693636047 714.027199287 714.362525604 714.692877348	2651.77954102 2808.91533787 1741.15863148 1296.17271295 584.056448196	F6XI62|P14148|Q5M9N8|Q3UBI6|Q3TK73	0	0	C97N22O28H152S2	2137.06	26	0.284282	0.341042	0.244803	0.129873	0	0.099328	0.255126	0.338105	0.307441	0	0	0.0277642	-0.0105043	-0.0399128	0.0226529		-0.150114	0.122262	-0.427778	0.127573		-0.0820141	0.264478	-0.150114
RiboM_AM1144_CR02_T0Days_MS_rep1Q1-27.csv	P14148	60S ribosomal protein L7	FGIICMEDLIHEIYTVGK	2138.07	2	24.62	1069.5362773 1070.03692248 1070.53678722 1071.03568811 1071.54118996	2546.24975586 2567.26020306 1800.75069919 1064.72713895 712.382833022	F6XI62|P14148|Q5M9N8|Q3UBI6|Q3TK73	0	0	C97N22O28H152S2	2137.06	26	0.284282	0.341042	0.244803	0.129873	0	0.099328	0.255126	0.338105	0.307441	0	0	0.0348371	-0.019289	-0.019116	0.00356794		-0.188355	0.22451	-0.204881	0.0200934		-0.0371582	0.20227	-0.188355
RiboM_AM1144_CR02_T0Days_MS_rep1Q1-27.csv	P14148	60S ribosomal protein L7	FGIICMEDLIHEIYTVGK	2138.07	3	24.62	713.359128672 713.691958717 714.027286445 714.360987865 714.693402852	30925.4375 36310.6524126 25273.192623 13476.9769466 6045.42322205	F6XI62|P14148|Q5M9N8|Q3UBI6|Q3TK73	0	0	C97N22O28H152S2	2137.06	26	0.284282	0.341042	0.244803	0.129873	0	0.099328	0.255126	0.338105	0.307441	0	0	0.00750491	0.00155609	-0.00634533	-0.00271566		-0.0405771	-0.0181117	-0.068008	-0.0152937		-0.0354976	0.0244486	-0.0405771
RiboM_AM1126_CR1Liver_T0days_MS_rep1Q1-20.csv	P14148	60S ribosomal protein L7	FGIICMEDLIHEIYTVGKR	2294.17	3	23.32	765.393566292 765.727365929 766.061786604 766.396523905 766.728634306	12345.3808594 14358.253815 10937.4523541 7006.55115428 3061.10490023	F6XI62|P14148|Q5M9N8|Q3UBI6|Q3TK73	0	0	C103N26O29H164S2	2293.16	29	0.264328	0.339047	0.255292	0.141333	0	0.0844295	0.237203	0.341884	0.336483	0	0	0.012179	-0.0174565	-0.0103197	0.0155972		-0.0676994	0.171405	-0.119176	0.0799238		0.0161133	0.13356	-0.0676994
RiboM_AM1126_CR1Liver_T0days_MS_rep1Q1-20.csv	P14148	60S ribosomal protein L7	FGIICMEDLIHEIYTVGKR	2294.17	4	23.32	574.296914367 574.547343654 574.79718815 575.047308642 575.30103977	72217.5859375 92071.9068474 67495.411239 37063.8419649 21541.3873689	F6XI62|P14148|Q5M9N8|Q3UBI6|Q3TK73	0	0	C103N26O29H164S2	2293.16	29	0.264328	0.339047	0.255292	0.141333	0	0.0844295	0.237203	0.341884	0.336483	0	0	0.00428999	0.00342034	-0.00423888	-0.00347145		-0.0238467	-0.0335841	-0.0489523	-0.0177886		-0.0310429	0.0135974	-0.0238467
RiboM_AM1144_CR02_T0Days_MS_rep1Q1-27.csv	P14148	60S ribosomal protein L7	FGIICMEDLIHEIYTVGKR	2294.17	3	23.32	765.392873865 765.727385916 766.06182399 766.39754934 766.72804529	10315.3681641 12691.9875285 8954.13485328 5790.05267239 2667.73266018	F6XI62|P14148|Q5M9N8|Q3UBI6|Q3TK73	0	0	C103N26O29H164S2	2293.16	29	0.264328	0.339047	0.255292	0.141333	0	0.0844295	0.237203	0.341884	0.336483	0	0	0.00891571	-0.00284913	-0.0181064	0.0120398		-0.0495597	0.0279754	-0.2091	0.0616951		-0.0422474	0.120594	-0.0495597
RiboM_AM1144_CR02_T0Days_MS_rep1Q1-27.csv	P14148	60S ribosomal protein L7	FGIICMEDLIHEIYTVGKR	2294.17	4	23.32	574.296233473 574.547049108 574.797505691 575.047738731 575.298814781	60138.296875 78818.990189 58572.6367371 32745.8279817 14788.6797867	F6XI62|P14148|Q5M9N8|Q3UBI6|Q3TK73	0	0	C103N26O29H164S2	2293.16	29	0.264328	0.339047	0.255292	0.141333	0	0.0844295	0.237203	0.341884	0.336483	0	0	-0.00317016	0.00323392	-0.000933668	0.000869907		0.0176219	-0.0317537	-0.0107824	0.00445762		-0.00511412	0.0212159	0.0176219
RiboM_AM1126_CR5Liver_T2days_MS_rep1Q1-20.csv	P14148	60S ribosomal protein L7	ASINMLR	804.44	2	9.1	402.718583113 403.221682933 403.72616556 404.228385534 404.730371356	6674.62744141 8365.46868019 17117.6247486 14762.944567 8268.20423588	F6XI62|P14148|Q5M9N8|Q3UBI6|Q3TK73	2	0.0471529	C33N11O10H61S1	803.432	13	0.617823	0.262694	0.0950978	0.0243853	0	0.339941	0.363302	0.210282	0.0864755	0	0.0471529	-0.475569	-0.0844045	0.269723	0.290251		1.71141	-0.838946	2.34167	4.67466		1.9722	2.26645	1.71141
RiboM_AM1126_CR5Liver_T2days_MS_rep1Q1-20.csv	P14148	60S ribosomal protein L7	KVPAVPETLK	1081.66	3	8.28	361.222555619 361.558643849 361.891515608 362.225911682	15179.4150391 8357.52636719 3790.53138918 6237.43434351	F6XI62|P14148|Q5M9N8|Q3UBI6|Q3TK73	2	0.0471529	C50N12O14H88S0	1080.65	14	0.531333	0.326179	0.113673	0.0288146	0	0.281484	0.367877	0.242715	0.107923	0	0.0471529	-0.079092	-0.0771834	-0.000742066	0.157017		0.31656	-1.85101	-0.0057506	1.98483		0.111157	1.57232	0.31656
RiboM_AM1126_CR5Liver_T2days_MS_rep1Q1-20.csv	P14148	60S ribosomal protein L7	IALTDNSLIAR	1186.68	2	13.03	593.84104725 594.342114345 594.8447831 595.34704803 595.8455011	113566.867188 92287.2506901 42167.0209187 19522.5761719 8139.46321353	F6XI62|P14148|Q5M9N8|Q3UBI6|Q3TK73	2	0.0471529	C51N15O17H91S0	1185.67	20	0.516651	0.329355	0.121286	0.0327082	0	0.213246	0.347063	0.283899	0.155791	0	0.0471529	-0.0921713	0.015588	0.0363218	0.0402614		0.30379	Value 0.880251074315 was not used due to low maximum possible change	0.223364	0.327108		0.284754	0.0544288	0.30379
RiboM_AM1126_CR5Liver_T2days_MS_rep1Q1-20.csv	P14148	60S ribosomal protein L7	IALTDNSLIAR	1186.68	3	13.03	396.233522724 396.571293278 396.904678086 397.230408241 397.568254871	110849.195312 68794.5518433 29646.1111717 17078.9009265 4796.89858216	F6XI62|P14148|Q5M9N8|Q3UBI6|Q3TK73	2	0.0471529	C51N15O17H91S0	1185.67	20	0.516651	0.329355	0.121286	0.0327082	0	0.213246	0.347063	0.283899	0.155791	0	0.0471529	-0.0269668	-0.0254499	0.00967767	0.042739		0.0888807	Value -1.43714910316 was not used due to low maximum possible change	0.0595135	0.347237		0.165211	0.158322	0.0888807
RiboM_AM1126_CR5Liver_T2days_MS_rep1Q1-20.csv	P14148	60S ribosomal protein L7	IVEPYIAWGYPNLK	1662.89	3	18.48	554.970519765 555.303057771 555.637064371 555.97254776 556.303115988	23321.1328125 25630.1445312 14619.8474582 7331.05677399 10714.1804207	F6XI62|P14148|Q5M9N8|Q3UBI6|Q3TK73	2	0.0471529	C82N17O20H119S0	1661.88	19	0.367938	0.364962	0.194178	0.0729216	0	0.165577	0.31997	0.311213	0.20324	0	0.0471529	-0.0390182	-0.00347614	0.0120192	0.0304752		0.192815	0.0772614	0.102698	0.233852		0.151657	0.0738956	0.192815
RiboM_AM1126_CR5Liver_T2days_MS_rep1Q1-20.csv	P14148	60S ribosomal protein L7	FGIICMEDLIHEIYTVGK	2138.07	3	24.62	713.360558623 713.692964953 714.027016655 714.361628007 714.695272345	4772.46923828 4514.69432422 2717.91543868 2820.82295964 1150.20858576	F6XI62|P14148|Q5M9N8|Q3UBI6|Q3TK73	2	0.0471529	C97N22O28H152S2	2137.06	26	0.284282	0.341042	0.244803	0.129873	0	0.105003	0.261113	0.336152	0.297733	0	0.0471529	0.0376184	-0.0365277	-0.0614805	0.0603897		-0.209832	0.457001	-0.673029	0.359764		-0.0165238	0.527315	-0.209832
RiboM_AM1126_CR5Liver_T2days_MS_rep1Q1-20.csv	P14148	60S ribosomal protein L7	FGIICMEDLIHEIYTVGKR	2294.17	2	23.32	1147.55839872 1148.07836397 1148.58991577 1149.09816355	1340.54321289 802.614423877 1132.13586426 711.830811052	F6XI62|P14148|Q5M9N8|Q3UBI6|Q3TK73	2	0.0471529	C103N26O29H164S2	2293.16	29	0.264328	0.339047	0.255292	0.141333	0	0.0896056	0.243569	0.340666	0.326159	0	0.0471529	0.0718902	-0.137745	0.0286556	0.0371996		-0.411454	1.4427	0.335649	0.201268		0.39204	0.772239	-0.411454
RiboM_AM1126_CR5Liver_T2days_MS_rep1Q1-20.csv	P14148	60S ribosomal protein L7	FGIICMEDLIHEIYTVGKR	2294.17	3	23.32	765.394695285 765.727849056 766.060760811 766.397006196 766.728246889	14607.4511719 18259.6991856 14525.3596815 10179.3196485 4700.4040789	F6XI62|P14148|Q5M9N8|Q3UBI6|Q3TK73	2	0.0471529	C103N26O29H164S2	2293.16	29	0.264328	0.339047	0.255292	0.141333	0	0.0896056	0.243569	0.340666	0.326159	0	0.0471529	-0.0106022	-0.0218832	-0.00299257	0.035478		0.0606805	0.229197	-0.0350526	0.191954		0.111695	0.121635	0.0606805
RiboM_AM1126_CR5Liver_T2days_MS_rep1Q1-20.csv	P14148	60S ribosomal protein L7	FGIICMEDLIHEIYTVGKR	2294.17	4	23.32	574.296253582 574.546771839 574.797106125 575.047400105 575.304890524	84750.71875 111699.535275 90135.7372216 54376.1330531 48314.7476156	F6XI62|P14148|Q5M9N8|Q3UBI6|Q3TK73	2	0.0471529	C103N26O29H164S2	2293.16	29	0.264328	0.339047	0.255292	0.141333	0	0.0896056	0.243569	0.340666	0.326159	0	0.0471529	-0.0157645	-0.011446	0.00906469	0.0181457		0.0902259	0.119881	0.106176	0.0981774		0.103615	0.0126489	0.0902259
RiboM_AM1136_LiverCR15_T16Day_MS_rep1Q1-4.csv	P14148	60S ribosomal protein L7	LAFVIR	718.461	2	12.97	359.735045068 360.237076944 360.740129212 361.242623907 361.74705957	48210.7265625 39363.4373271 16270.8770143 4710.20186791 1199.32422538	F6XI62|P14148|Q5M9N8|Q3UBI6|Q3TK73	16	0.0496384	C35N9O7H59S0	717.454	10	0.64359	0.27705	0.067437	0.0119234	0	0.392371	0.373912	0.177531	0.0561858	0	0.0496384	-0.199477	0.085562	0.0824487	0.0314665		0.794039	0.883342	0.748891	0.710908		0.784295	0.0742616	0.794039
RiboM_AM1136_LiverCR15_T16Day_MS_rep1Q1-4.csv	P14148	60S ribosomal protein L7	ASINMLR	804.44	1	9.1	804.431029225 805.442272374 806.442296122 807.446134065 808.447008168	2779.47998047 6144.8107291 5711.01515774 3960.97523871 2682.70346713	F6XI62|P14148|Q5M9N8|Q3UBI6|Q3TK73	16	0.0496384	C33N11O10H61S1	803.432	13	0.617823	0.262694	0.0950978	0.0243853	0	0.329468	0.36387	0.215981	0.0906807	0	0.0496384	-0.468358	0.0677381	0.212007	0.188613		1.62425	0.669511	1.75381	2.84504		1.72315	0.890602	1.62425
RiboM_AM1136_LiverCR15_T16Day_MS_rep1Q1-4.csv	P14148	60S ribosomal protein L7	ASINMLR	804.44	2	9.1	402.723206785 403.225965192 403.727813831 404.227533584 404.729040035	22094.703125 20289.5856897 11841.4901694 11002.0630178 7179.82991372	F6XI62|P14148|Q5M9N8|Q3UBI6|Q3TK73	16	0.0496384	C33N11O10H61S1	803.432	13	0.617823	0.262694	0.0950978	0.0243853	0	0.329468	0.36387	0.215981	0.0906807	0	0.0496384	-0.279092	0.048363	0.0864426	0.144286		0.967877	0.478011	0.71509	2.17641		1.08435	0.75502	0.967877
RiboM_AM1136_LiverCR15_T16Day_MS_rep1Q1-4.csv	P14148	60S ribosomal protein L7	SVNELIYK	965.53	1	9.88	965.529651224 966.534868612 967.538513661 968.541175855 969.545453833	3703.23803711 3426.14434144 1944.49866682 798.910426368 357.96537235	F6XI62|P14148|Q5M9N8|Q3UBI6|Q3TK73	16	0.0496384	C44N10O14H72S0	964.523	10	0.571949	0.307677	0.0975636	0.02281	0	0.351253	0.372477	0.201762	0.0745083	0	0.0496384	-0.196854	0.0393516	0.0993917	0.0581104		0.891967	0.607283	0.953871	1.12403		0.894288	0.215026	0.891967
RiboM_AM1136_LiverCR15_T16Day_MS_rep1Q1-4.csv	P14148	60S ribosomal protein L7	SVNELIYK	965.53	2	9.88	483.268135004 483.770616573 484.272052412 484.774344932 485.275849824	28249.9726562 27088.1113425 15953.0435634 6017.78734911 2607.0974003	F6XI62|P14148|Q5M9N8|Q3UBI6|Q3TK73	16	0.0496384	C44N10O14H72S0	964.523	10	0.571949	0.307677	0.0975636	0.02281	0	0.351253	0.372477	0.201762	0.0745083	0	0.0496384	-0.206532	0.0427106	0.108791	0.0550308		0.935822	0.65912	1.04408	1.06446		0.925869	0.186578	0.935822
RiboM_AM1136_LiverCR15_T16Day_MS_rep1Q1-4.csv	P14148	60S ribosomal protein L7	SVNELIYK	965.53	3	9.88	322.5099574 322.847212825 323.187259156 323.5166953 323.854929376	1319.68200684 1413.37562457 1267.45476436 476.948225163 318.720981061	F6XI62|P14148|Q5M9N8|Q3UBI6|Q3TK73	16	0.0496384	C44N10O14H72S0	964.523	10	0.571949	0.307677	0.0975636	0.02281	0	0.351253	0.372477	0.201762	0.0745083	0	0.0496384	-0.27721	0.00798726	0.185511	0.083712		1.25607	0.123261	1.78036	1.61924		1.19473	0.747213	1.25607
RiboM_AM1136_LiverCR15_T16Day_MS_rep1Q1-4.csv	P14148	60S ribosomal protein L7	KVPAVPETLK	1081.66	2	8.28	541.332810456 541.836116955 542.336936802 542.838189995 543.334122326	20224.3671875 22078.4670813 14311.9212154 6149.80037027 2952.97352302	F6XI62|P14148|Q5M9N8|Q3UBI6|Q3TK73	16	0.0496384	C50N12O14H88S0	1080.65	14	0.531333	0.326179	0.113673	0.0288146	0	0.272359	0.36642	0.248195	0.113026	0	0.0496384	-0.209107	0.0255872	0.114352	0.0691675		0.807443	0.635854	0.850062	0.821355		0.778679	0.0968558	0.807443
RiboM_AM1136_LiverCR15_T16Day_MS_rep1Q1-4.csv	P14148	60S ribosomal protein L7	KVPAVPETLK	1081.66	3	8.28	361.222672457 361.559604058 361.894307732 362.229001444 362.561556442	16378.5292969 13630.0141933 9698.45655058 76806.4704397 2210.37492229	F6XI62|P14148|Q5M9N8|Q3UBI6|Q3TK73	16	0.0496384	C50N12O14H88S0	1080.65	14	0.531333	0.326179	0.113673	0.0288146	0	0.272359	0.36642	0.248195	0.113026	0	0.0496384	-0.390761	-0.209197	-0.0304345	0.630392		1.50888	-5.19865	-0.226242	7.48583		0.892454	5.23468	1.50888
RiboM_AM1136_LiverCR15_T16Day_MS_rep1Q1-4.csv	P14148	60S ribosomal protein L7	IALTDNSLIAR	1186.68	1	13.03	1186.66593571 1187.67159346 1188.6772684 1189.68189774 1190.6902094	29813.9824219 19951.2679804 9827.2712717 3857.40557551 2964.13053051	F6XI62|P14148|Q5M9N8|Q3UBI6|Q3TK73	16	0.0496384	C51N15O17H91S0	1185.67	20	0.516651	0.329355	0.121286	0.0327082	0	0.203939	0.343115	0.289471	0.163475	0	0.0496384	-0.0467689	-0.0149135	0.0335962	0.0280863		0.149559	Value -1.08382746871 was not used due to low maximum possible change	0.199757	0.214781		0.188033	0.0341553	0.149559
RiboM_AM1136_LiverCR15_T16Day_MS_rep1Q1-4.csv	P14148	60S ribosomal protein L7	IALTDNSLIAR	1186.68	2	13.03	593.840639845 594.343885078 594.847294857 595.347475987 595.851128774	105182.8125 136598.842008 99792.7090613 53478.3433532 21693.9976799	F6XI62|P14148|Q5M9N8|Q3UBI6|Q3TK73	16	0.0496384	C51N15O17H91S0	1185.67	20	0.516651	0.329355	0.121286	0.0327082	0	0.203939	0.343115	0.289471	0.163475	0	0.0496384	-0.250401	0.016419	0.13132	0.102662		0.80074	Value 1.19323733725 was not used due to low maximum possible change	0.780807	0.785077		0.788875	0.0104954	0.80074
RiboM_AM1136_LiverCR15_T16Day_MS_rep1Q1-4.csv	P14148	60S ribosomal protein L7	IALTDNSLIAR	1186.68	3	13.03	396.224569921 396.561419126 396.899107633 397.233775527 397.567317574	1205.55737305 467.397257506 2837.2785287 5469.82179882 5038.09314849	F6XI62|P14148|Q5M9N8|Q3UBI6|Q3TK73	16	0.0496384	C51N15O17H91S0	1185.67	20	0.516651	0.329355	0.121286	0.0327082	0	0.203939	0.343115	0.289471	0.163475	0	0.0496384	-0.395854	-0.282522	0.163009	0.515367		1.26588	Value -20.5319881813 was not used due to low maximum possible change	0.969224	3.94112		2.05874	1.63692	1.26588
RiboM_AM1136_LiverCR15_T16Day_MS_rep1Q1-4.csv	P14148	60S ribosomal protein L7	EANNFLWPFK	1265.63	2	19.32	633.329000412 633.829307851 634.333369771 634.835807703 635.34246703	5426.71337891 6617.05131513 4768.44704213 2524.04980723 1759.29419963	F6XI62|P14148|Q5M9N8|Q3UBI6|Q3TK73	16	0.0496384	C62N14O15H84S0	1264.62	14	0.464014	0.349498	0.144063	0.0424248	0	0.240861	0.357599	0.267287	0.134253	0	0.0496384	-0.183365	-0.00728813	0.102543	0.0881098		0.821697	Value -0.899595433201 was not used due to low maximum possible change	0.83217	0.959504		0.871124	0.0767184	0.821697
RiboM_AM1136_LiverCR15_T16Day_MS_rep1Q1-4.csv	P14148	60S ribosomal protein L7	IVEPYIAWGYPNLK	1662.89	2	18.48	831.948791072 832.445261091 832.949414916 833.447665621 833.954237823	18259.4140625 24158.1439996 17775.5682932 12035.981776 6220.85996367	F6XI62|P14148|Q5M9N8|Q3UBI6|Q3TK73	16	0.0496384	C82N17O20H119S0	1661.88	19	0.367938	0.364962	0.194178	0.0729216	0	0.159066	0.315685	0.314802	0.210447	0	0.0496384	-0.11514	-0.0304966	0.0519216	0.0937146		0.551243	0.618878	0.430441	0.681434		0.570499	0.107446	0.551243
RiboM_AM1136_LiverCR15_T16Day_MS_rep1Q1-4.csv	P14148	60S ribosomal protein L7	IVEPYIAWGYPNLK	1662.89	3	18.48	554.96745258 555.300850511 555.634359236 555.96939851 556.304439174	5781.44140625 7014.16369217 5306.32457131 3357.78862053 2498.36114335	F6XI62|P14148|Q5M9N8|Q3UBI6|Q3TK73	16	0.0496384	C82N17O20H119S0	1661.88	19	0.367938	0.364962	0.194178	0.0729216	0	0.159066	0.315685	0.314802	0.210447	0	0.0496384	-0.098529	-0.0381096	0.0530908	0.0835478		0.471719	0.773369	0.440134	0.607507		0.573182	0.151932	0.471719
RiboM_AM1144_CR02_T0Days_MS_rep1Q1-27.csv	P14148	60S ribosomal protein L7	KVPAVPETLK	1081.66	2	8.28	541.33339005 541.835906135 542.332192321 542.833847716	98469.7265625 57789.7684106 21788.714956 5462.91343292	F6XI62|P14148|Q5M9N8|Q3UBI6|Q3TK73	0	0	C50N12O14H88S0	1080.65	14	0.531333	0.326179	0.113673	0.0288146	0	0.271057	0.36619	0.248979	0.113773	0	0	0.00525458	-0.0112678	0.00505894	0.000954262		-0.0201886	-0.281621	0.0373889	0.0112321		-0.0632972	0.14744	-0.0201886
RiboM_AM1144_CR02_T0Days_MS_rep1Q1-27.csv	P14148	60S ribosomal protein L7	KVPAVPETLK	1081.66	3	8.28	361.216636234 361.558307462 361.885189613 362.23031301	11050.9980469 5101.99738469 17348.304155 593473.13595	F6XI62|P14148|Q5M9N8|Q3UBI6|Q3TK73	0	0	C50N12O14H88S0	1080.65	14	0.531333	0.326179	0.113673	0.0288146	0	0.271057	0.36619	0.248979	0.113773	0	0	-0.513707	-0.318042	-0.0860036	0.917752		1.97371	-7.94897	-0.635623	10.8023		1.04786	7.74131	1.97371
RiboM_AM1144_CR06_T1Days_MS_rep1Q1-27.csv	P14148	60S ribosomal protein L7	ASINMLR	804.44	1	9.1	804.432205927 805.438242457 806.434774591 807.442107842	13466.8417969 6166.47998047 2664.45089783 1787.39448319	F6XI62|P14148|Q5M9N8|Q3UBI6|Q3TK73	1	0.0479278	C33N11O10H61S1	803.432	13	0.617823	0.262694	0.0950978	0.0243853	0	0.336639	0.363513	0.212069	0.0877783	0	0.0479278	-0.0586885	-0.00666602	0.0155284	0.0498261		0.20872	-0.0661188	0.132754	0.785988		0.265336	0.365935	0.20872
RiboM_AM1144_CR06_T1Days_MS_rep1Q1-27.csv	P14148	60S ribosomal protein L7	ASINMLR	804.44	2	9.1	402.719311144 403.222578945 403.723258719 404.2262929 404.728433399	192986.765625 98495.220395 42682.9762538 35367.2277022 18117.1188635	F6XI62|P14148|Q5M9N8|Q3UBI6|Q3TK73	1	0.0479278	C33N11O10H61S1	803.432	13	0.617823	0.262694	0.0950978	0.0243853	0	0.336639	0.363513	0.212069	0.0877783	0	0.0479278	-0.0955766	0.00384616	0.0204076	0.0713228		0.339908	0.0381492	0.174467	1.12509		0.419404	0.486368	0.339908
RiboM_AM1144_CR06_T1Days_MS_rep1Q1-27.csv	P14148	60S ribosomal protein L7	SVNELIYK	965.53	1	9.88	965.530893267 966.534182854 967.536751359 968.535948999	19234.0976562 10835.22093 3700.09901139 1162.41034428	F6XI62|P14148|Q5M9N8|Q3UBI6|Q3TK73	1	0.0479278	C44N10O14H72S0	964.523	10	0.571949	0.307677	0.0975636	0.02281	0	0.357216	0.372045	0.198435	0.0723043	0	0.0479278	-0.021331	0.00250461	0.00835987	0.0104665		0.0993373	0.0389112	0.0828766	0.211469		0.108149	0.0734513	0.0993373
RiboM_AM1144_CR06_T1Days_MS_rep1Q1-27.csv	P14148	60S ribosomal protein L7	SVNELIYK	965.53	2	9.88	483.269447706 483.770424813 484.270945034 484.772136101	242425.703125 137624.848843 51314.000066 12601.4851114	F6XI62|P14148|Q5M9N8|Q3UBI6|Q3TK73	1	0.0479278	C44N10O14H72S0	964.523	10	0.571949	0.307677	0.0975636	0.02281	0	0.357216	0.372045	0.198435	0.0723043	0	0.0479278	-0.0259035	0.00231229	0.0180174	0.00557387		0.120631	0.0359233	0.178617	0.112616		0.111947	0.0585957	0.120631
RiboM_AM1144_CR06_T1Days_MS_rep1Q1-27.csv	P14148	60S ribosomal protein L7	KVPAVPETLK	1081.66	2	8.28	541.333925953 541.835201494 542.336316043 542.837242474 543.336720532	100936.453125 65767.5732702 24851.532215 7752.20651064 2996.81848855	F6XI62|P14148|Q5M9N8|Q3UBI6|Q3TK73	1	0.0479278	C50N12O14H88S0	1080.65	14	0.531333	0.326179	0.113673	0.0288146	0	0.278605	0.367447	0.244441	0.109508	0	0.0479278	-0.0248975	0.00380067	0.0110158	0.0100811		0.0985152	0.0920984	0.0842396	0.124931		0.0999461	0.0176502	0.0985152
RiboM_AM1144_CR06_T1Days_MS_rep1Q1-27.csv	P14148	60S ribosomal protein L7	KVPAVPETLK	1081.66	3	8.28	361.216076821 361.558238492 361.886200533 362.230364695	12424.3935547 5067.02873556 5132.57999905 206951.253834	F6XI62|P14148|Q5M9N8|Q3UBI6|Q3TK73	1	0.0479278	C50N12O14H88S0	1080.65	14	0.531333	0.326179	0.113673	0.0288146	0	0.278605	0.367447	0.244441	0.109508	0	0.0479278	-0.477214	-0.304108	-0.0913166	0.872638		1.88825	-7.36919	-0.698314	10.8143		1.15876	7.52631	1.88825
RiboM_AM1144_CR06_T1Days_MS_rep1Q1-27.csv	P14148	60S ribosomal protein L7	IALTDNSLIAR	1186.68	1	13.03	1186.68010606 1187.68003402 1188.6844893 1189.68312969	4552.48535156 3140.30678857 1559.16027832 633.725391728	F6XI62|P14148|Q5M9N8|Q3UBI6|Q3TK73	1	0.0479278	C51N15O17H91S0	1185.67	20	0.516651	0.329355	0.121286	0.0327082	0	0.210295	0.345853	0.285669	0.158183	0	0.0479278	-0.0561377	-0.0116924	0.036433	0.0313972		0.183243	Value -0.70869168141 was not used due to low maximum possible change	0.221634	0.250228		0.218369	0.0336114	0.183243
RiboM_AM1144_CR06_T1Days_MS_rep1Q1-27.csv	P14148	60S ribosomal protein L7	IALTDNSLIAR	1186.68	2	13.03	593.843810559 594.345058972 594.846583039 595.34683567	363673.21875 245181.439922 100862.329581 34852.7147164	F6XI62|P14148|Q5M9N8|Q3UBI6|Q3TK73	1	0.0479278	C51N15O17H91S0	1185.67	20	0.516651	0.329355	0.121286	0.0327082	0	0.210295	0.345853	0.285669	0.158183	0	0.0479278	-0.0282169	-6.19e-05	0.0141778	0.014101		0.0921048	Value -0.00375129126013 was not used due to low maximum possible change	0.0862484	0.112381		0.0969115	0.0137135	0.0921048
RiboM_AM1144_CR06_T1Days_MS_rep1Q1-27.csv	P14148	60S ribosomal protein L7	EANNFLWPFK	1265.63	2	19.32	633.326190142 633.825856844 634.332428362 634.831622791 635.345629135	28883.2070312 20166.1924326 10224.7851026 3451.50268555 2277.81600807	F6XI62|P14148|Q5M9N8|Q3UBI6|Q3TK73	1	0.0479278	C62N14O15H84S0	1264.62	14	0.464014	0.349498	0.144063	0.0424248	0	0.246259	0.359094	0.26402	0.130626	0	0.0479278	-0.0035459	-0.0279994	0.0189447	0.0126006		0.0162839	Value -2.9175460306 was not used due to low maximum possible change	0.15793	0.142861		0.105692	0.0777951	0.0162839
RiboM_AM1144_CR06_T1Days_MS_rep1Q1-27.csv	P14148	60S ribosomal protein L7	IVEPYIAWGYPNLK	1662.89	2	18.48	831.947977722 832.448506337 832.95113907 833.450408345 833.963609053	42624.5625 43993.8501006 24262.1063464 11553.0290585 4133.03897532	F6XI62|P14148|Q5M9N8|Q3UBI6|Q3TK73	1	0.0479278	C82N17O20H119S0	1661.88	19	0.367938	0.364962	0.194178	0.0729216	0	0.163515	0.31864	0.312356	0.205488	0	0.0479278	-0.0197936	-0.00563373	0.00398727	0.02144		0.0968268	0.121622	0.0337396	0.16173		0.10348	0.0536353	0.0968268
RiboM_AM1144_CR06_T1Days_MS_rep1Q1-27.csv	P14148	60S ribosomal protein L7	IVEPYIAWGYPNLK	1662.89	3	18.48	554.968194931 555.302536389 555.635583286 555.970000703 556.304456992	6695.66748047 7044.15497397 4030.55775871 1912.31892018 1246.07127484	F6XI62|P14148|Q5M9N8|Q3UBI6|Q3TK73	1	0.0479278	C82N17O20H119S0	1661.88	19	0.367938	0.364962	0.194178	0.0729216	0	0.163515	0.31864	0.312356	0.205488	0	0.0479278	-0.0277577	-0.00707651	0.0105984	0.0242358		0.135786	0.152769	0.0896822	0.18282		0.140264	0.038927	0.135786
RiboM_AM1144_CR06_T1Days_MS_rep1Q1-27.csv	P14148	60S ribosomal protein L7	FGIICMEDLIHEIYTVGK	2138.07	2	24.62	1069.53457312 1070.03656343 1070.53736248 1071.03888836 1071.53794123	13393.0908203 16018.7323077 12283.9594491 7082.99612227 3775.7043457	F6XI62|P14148|Q5M9N8|Q3UBI6|Q3TK73	1	0.0479278	C97N22O28H152S2	2137.06	26	0.284282	0.341042	0.244803	0.129873	0	0.103422	0.259478	0.336714	0.300386	0	0.0479278	-0.00971435	-0.0126461	0.00702741	0.0153331		0.0537119	0.155047	0.0764586	0.0899235		0.0937852	0.0434894	0.0537119
RiboM_AM1144_CR06_T1Days_MS_rep1Q1-27.csv	P14148	60S ribosomal protein L7	FGIICMEDLIHEIYTVGK	2138.07	3	24.62	713.359993119 713.69384226 714.027781909 714.361500278 714.69544525	192302.265625 243174.344554 186487.96927 106490.561241 50454.7012037	F6XI62|P14148|Q5M9N8|Q3UBI6|Q3TK73	1	0.0479278	C97N22O28H152S2	2137.06	26	0.284282	0.341042	0.244803	0.129873	0	0.103422	0.259478	0.336714	0.300386	0	0.0479278	-0.0202959	-0.00721966	0.0112022	0.0163134		0.112219	0.088516	0.12188	0.0956729		0.104572	0.0152209	0.112219
RiboM_AM1144_CR06_T1Days_MS_rep1Q1-27.csv	P14148	60S ribosomal protein L7	FGIICMEDLIHEIYTVGKR	2294.17	2	23.32	1147.56907025 1148.07122101 1148.57725672 1149.07827387	4765.203125 2605.20953435 1430.05932617 835.546845911	F6XI62|P14148|Q5M9N8|Q3UBI6|Q3TK73	1	0.0479278	C103N26O29H164S2	2293.16	29	0.264328	0.339047	0.255292	0.141333	0	0.0881607	0.241826	0.341029	0.328984	0	0.0479278	0.230192	-0.0686854	-0.106885	-0.054622		-1.30667	0.70649	-1.24667	-0.291082		-0.534481	0.949163	-1.30667
RiboM_AM1144_CR06_T1Days_MS_rep1Q1-27.csv	P14148	60S ribosomal protein L7	FGIICMEDLIHEIYTVGKR	2294.17	3	23.32	765.384032158 765.717934721 766.053138874 766.391878902 766.720843802	8488.46484375 4664.45822622 2342.85016642 1341.88629878 695.119828545	F6XI62|P14148|Q5M9N8|Q3UBI6|Q3TK73	1	0.0479278	C103N26O29H164S2	2293.16	29	0.264328	0.339047	0.255292	0.141333	0	0.0881607	0.241826	0.341029	0.328984	0	0.0479278	0.239808	-0.0620216	-0.116149	-0.0616372		-1.36125	0.637947	-1.35472	-0.328467		-0.601623	0.958356	-1.36125
RiboM_AM1144_CR10_T4Days_MS_rep1Q1-27.csv	P14148	60S ribosomal protein L7	ASINMLR	804.44	1	9.1	804.435549244 805.437020347 806.438693512 807.440531538	11381.3505859 7318.38420228 2898.51757812 1220.5682373	F6XI62|P14148|Q5M9N8|Q3UBI6|Q3TK73	4	0.0482443	C33N11O10H61S1	803.432	13	0.617823	0.262694	0.0950978	0.0243853	0	0.3353	0.36359	0.212797	0.0883126	0	0.0482443	-0.119052	0.0580229	0.0319253	0.0291043		0.421391	0.575076	0.271245	0.455271		0.430746	0.125114	0.421391
RiboM_AM1144_CR10_T4Days_MS_rep1Q1-27.csv	P14148	60S ribosomal protein L7	ASINMLR	804.44	2	9.1	402.720476289 403.226406277 403.727258687 404.228066815 404.728368084	133369.40625 102823.906456 58054.7587033 38629.3612328 17204.9550225	F6XI62|P14148|Q5M9N8|Q3UBI6|Q3TK73	4	0.0482443	C33N11O10H61S1	803.432	13	0.617823	0.262694	0.0950978	0.0243853	0	0.3353	0.36359	0.212797	0.0883126	0	0.0482443	-0.217167	0.0462001	0.079305	0.0916615		0.76867	0.457897	0.673795	1.43384		0.83355	0.42079	0.76867
RiboM_AM1144_CR10_T4Days_MS_rep1Q1-27.csv	P14148	60S ribosomal protein L7	SVNELIYK	965.53	1	9.88	965.532215281 966.536395951 967.539973822 968.543417299 969.542355474	15115.5498047 10490.4500175 4246.37466469 1522.63980796 507.137612904	F6XI62|P14148|Q5M9N8|Q3UBI6|Q3TK73	4	0.0482443	C44N10O14H72S0	964.523	10	0.571949	0.307677	0.0975636	0.02281	0	0.356105	0.372132	0.199053	0.0727102	0	0.0482443	-0.0901788	0.0266795	0.037779	0.0257203		0.417796	0.413928	0.372246	0.515435		0.429851	0.0606679	0.417796
RiboM_AM1144_CR10_T4Days_MS_rep1Q1-27.csv	P14148	60S ribosomal protein L7	SVNELIYK	965.53	2	9.88	483.26972099 483.77138704 484.272637427 484.774606998 485.274787971	158601.25 109585.382183 47603.6789887 15767.8670286 9609.68282327	F6XI62|P14148|Q5M9N8|Q3UBI6|Q3TK73	4	0.0482443	C44N10O14H72S0	964.523	10	0.571949	0.307677	0.0975636	0.02281	0	0.356105	0.372132	0.199053	0.0727102	0	0.0482443	-0.0935979	0.022839	0.0460121	0.0247468		0.433637	0.354343	0.453369	0.495926		0.434319	0.0593157	0.433637
RiboM_AM1144_CR10_T4Days_MS_rep1Q1-27.csv	P14148	60S ribosomal protein L7	KVPAVPETLK	1081.66	2	8.28	541.333492293 541.835607778 542.334502671 542.836050563 543.335309896	75318.828125 57836.2119056 27790.4084255 10096.8994141 3882.53193503	F6XI62|P14148|Q5M9N8|Q3UBI6|Q3TK73	4	0.0482443	C50N12O14H88S0	1080.65	14	0.531333	0.326179	0.113673	0.0288146	0	0.277438	0.367265	0.245141	0.110156	0	0.0482443	-0.0909807	0.0119604	0.0488033	0.030217		0.35834	0.291111	0.371219	0.371481		0.348038	0.0384435	0.35834
RiboM_AM1144_CR10_T4Days_MS_rep1Q1-27.csv	P14148	60S ribosomal protein L7	KVPAVPETLK	1081.66	3	8.28	361.218406862 361.559811546 361.885988313 362.230275382	10889.9628906 5836.08166103 10930.2641745 140952.634294	F6XI62|P14148|Q5M9N8|Q3UBI6|Q3TK73	4	0.0482443	C50N12O14H88S0	1080.65	14	0.531333	0.326179	0.113673	0.0288146	0	0.277438	0.367265	0.245141	0.110156	0	0.0482443	-0.466746	-0.291566	-0.0488473	0.807159		1.83834	-7.0966	-0.371553	9.92304		1.07331	7.01755	1.83834
RiboM_AM1144_CR10_T4Days_MS_rep1Q1-27.csv	P14148	60S ribosomal protein L7	IALTDNSLIAR	1186.68	1	13.03	1186.67317386 1187.67809463 1188.6802368 1189.682538 1190.69057134	15862.6113281 12416.3245434 6403.21105579 3029.13241014 1619.65369208	F6XI62|P14148|Q5M9N8|Q3UBI6|Q3TK73	4	0.0482443	C51N15O17H91S0	1185.67	20	0.516651	0.329355	0.121286	0.0327082	0	0.209102	0.345353	0.286384	0.159161	0	0.0482443	-0.0960179	-0.000107716	0.0485095	0.0476161		0.312204	Value -0.00673277929744 was not used due to low maximum possible change	0.293823	0.376553		0.327527	0.0434415	0.312204
RiboM_AM1144_CR10_T4Days_MS_rep1Q1-27.csv	P14148	60S ribosomal protein L7	IALTDNSLIAR	1186.68	2	13.03	593.842954483 594.344332319 594.846399231 595.34752853 595.849522229	337717.90625 279792.548105 146947.535597 63353.8234211 21548.4588048	F6XI62|P14148|Q5M9N8|Q3UBI6|Q3TK73	4	0.0482443	C51N15O17H91S0	1185.67	20	0.516651	0.329355	0.121286	0.0327082	0	0.209102	0.345353	0.286384	0.159161	0	0.0482443	-0.108686	0.00863584	0.0562271	0.0438234		0.353396	Value 0.539784160367 was not used due to low maximum possible change	0.340569	0.346561		0.346842	0.00641808	0.353396
RiboM_AM1144_CR10_T4Days_MS_rep1Q1-27.csv	P14148	60S ribosomal protein L7	EANNFLWPFK	1265.63	1	19.32	1265.65792189 1266.65246274 1267.65860093 1268.6567912	3212.39526367 1365.61279297 2942.52026367 2840.20654297	F6XI62|P14148|Q5M9N8|Q3UBI6|Q3TK73	4	0.0482443	C62N14O15H84S0	1264.62	14	0.464014	0.349498	0.144063	0.0424248	0	0.245251	0.358823	0.26463	0.131296	0	0.0482443	-0.15396	-0.217691	0.139944	0.231707		0.703771	Value -23.3429500038 was not used due to low maximum possible change	1.16071	2.60722		1.49057	0.993671	0.703771
RiboM_AM1144_CR10_T4Days_MS_rep1Q1-27.csv	P14148	60S ribosomal protein L7	EANNFLWPFK	1265.63	2	19.32	633.327548858 633.823118044 634.328102093 634.832438957 635.340955619	20691.9296875 16489.6918909 10759.0406886 3623.14689319 2870.67135053	F6XI62|P14148|Q5M9N8|Q3UBI6|Q3TK73	4	0.0482443	C62N14O15H84S0	1264.62	14	0.464014	0.349498	0.144063	0.0424248	0	0.245251	0.358823	0.26463	0.131296	0	0.0482443	-0.0627266	-0.0297056	0.0645917	0.0278406		0.286732	Value -3.18532453338 was not used due to low maximum possible change	0.535733	0.313268		0.378578	0.136746	0.286732
RiboM_AM1144_CR10_T4Days_MS_rep1Q1-27.csv	P14148	60S ribosomal protein L7	IVEPYIAWGYPNLK	1662.89	2	18.48	831.947386826 832.44873567 832.949836792 833.450107649 833.959367719	34667.6484375 37559.3146252 24218.7212627 13453.1621094 6311.88311003	F6XI62|P14148|Q5M9N8|Q3UBI6|Q3TK73	4	0.0482443	C82N17O20H119S0	1661.88	19	0.367938	0.364962	0.194178	0.0729216	0	0.162681	0.318096	0.312817	0.206406	0	0.0482443	-0.0524875	-0.0231995	0.0261946	0.0494925		0.255717	0.495012	0.220793	0.370773		0.335574	0.124112	0.255717
RiboM_AM1144_CR10_T4Days_MS_rep1Q1-27.csv	P14148	60S ribosomal protein L7	IVEPYIAWGYPNLK	1662.89	3	18.48	554.969729987 555.302895187 555.635594069 555.972309057 556.303777575	4405.41357422 4570.30848715 2446.40234927 1371.9545929 1100.1875	F6XI62|P14148|Q5M9N8|Q3UBI6|Q3TK73	4	0.0482443	C82N17O20H119S0	1661.88	19	0.367938	0.364962	0.194178	0.0729216	0	0.162681	0.318096	0.312817	0.206406	0	0.0482443	-0.0236058	-0.00774153	-0.0029646	0.034312		0.115006	0.165182	-0.0249885	0.257048		0.128062	0.117771	0.115006
RiboM_AM1144_CR10_T4Days_MS_rep1Q1-27.csv	P14148	60S ribosomal protein L7	FGIICMEDLIHEIYTVGK	2138.07	2	24.62	1069.53674033 1070.03746936 1070.53879318 1071.04071143 1071.54137819	5143.28808594 6817.22653063 5607.35378093 3862.79402647 2266.18542454	F6XI62|P14148|Q5M9N8|Q3UBI6|Q3TK73	4	0.0482443	C97N22O28H152S2	2137.06	26	0.284282	0.341042	0.244803	0.129873	0	0.102784	0.258812	0.336937	0.301467	0	0.0482443	-0.0442856	-0.0229354	0.0168484	0.0503727		0.244	0.278919	0.182868	0.293558		0.249836	0.0492483	0.244
RiboM_AM1144_CR10_T4Days_MS_rep1Q1-27.csv	P14148	60S ribosomal protein L7	FGIICMEDLIHEIYTVGK	2138.07	3	24.62	713.360488778 713.694345092 714.02918168 714.36312905 714.696999427	86886.3515625 121830.927355 108331.514155 74026.8320211 40338.8877634	F6XI62|P14148|Q5M9N8|Q3UBI6|Q3TK73	4	0.0482443	C97N22O28H152S2	2137.06	26	0.284282	0.341042	0.244803	0.129873	0	0.102784	0.258812	0.336937	0.301467	0	0.0482443	-0.0621096	-0.0295139	0.0322065	0.0594169		0.342205	0.358919	0.349561	0.346264		0.349237	0.00712107	0.342205
RiboM_AM1144_CR10_T4Days_MS_rep1Q1-27.csv	P14148	60S ribosomal protein L7	FGIICMEDLIHEIYTVGKR	2294.17	3	23.32	765.388559593 765.725163403 766.057556005 766.396145107 766.727353037	2691.14428711 2398.17523535 2313.70087778 2054.05468246 1314.31699052	F6XI62|P14148|Q5M9N8|Q3UBI6|Q3TK73	4	0.0482443	C103N26O29H164S2	2293.16	29	0.264328	0.339047	0.255292	0.141333	0	0.0875783	0.241116	0.34117	0.330135	0	0.0482443	0.0202362	-0.0854617	-0.0106394	0.0758649		-0.114491	0.872677	-0.123891	0.401822		0.259029	0.477178	-0.114491
RiboM_AM1144_CR10_T4Days_MS_rep1Q1-27.csv	P14148	60S ribosomal protein L7	FGIICMEDLIHEIYTVGKR	2294.17	4	23.32	574.297866431 574.546571719 574.798467458 575.04837864 575.297234035	10047.8916016 14922.3285688 13842.1589645 9366.91132617 6134.34977043	F6XI62|P14148|Q5M9N8|Q3UBI6|Q3TK73	4	0.0482443	C103N26O29H164S2	2293.16	29	0.264328	0.339047	0.255292	0.141333	0	0.0875783	0.241116	0.34117	0.330135	0	0.0482443	-0.0557758	-0.029322	0.0320128	0.053085		0.315564	0.299417	0.372772	0.281167		0.31723	0.0396042	0.315564
RiboM_AM1144_CR16_T16Days_MS_rep1Q1-27.csv	P14148	60S ribosomal protein L7	ASINMLR	804.44	1	9.1	804.431723148 805.435620477 806.440855831 807.438975091	4900.95068359 5049.25914812 2309.12763168 976.265541043	F6XI62|P14148|Q5M9N8|Q3UBI6|Q3TK73	16	0.0506427	C33N11O10H61S1	803.432	13	0.617823	0.262694	0.0950978	0.0243853	0	0.325332	0.364011	0.218256	0.0924013	0	0.0506427	-0.247537	0.118797	0.0793656	0.0493753		0.846309	1.17253	0.644421	0.725936		0.847298	0.232137	0.846309
RiboM_AM1144_CR16_T16Days_MS_rep1Q1-27.csv	P14148	60S ribosomal protein L7	ASINMLR	804.44	2	9.1	402.722413974 403.224567148 403.726774116 404.225935123 404.728132928	33972.8046875 31051.2254379 17611.0992204 10872.932204 4394.65085085	F6XI62|P14148|Q5M9N8|Q3UBI6|Q3TK73	16	0.0506427	C33N11O10H61S1	803.432	13	0.617823	0.262694	0.0950978	0.0243853	0	0.325332	0.364011	0.218256	0.0924013	0	0.0506427	-0.254509	0.0693759	0.09324	0.0918927		0.870143	0.684743	0.757077	1.35104		0.915752	0.300057	0.870143
RiboM_AM1144_CR16_T16Days_MS_rep1Q1-27.csv	P14148	60S ribosomal protein L7	SVNELIYK	965.53	1	9.88	965.529496314 966.53318065 967.538303224 968.541527681	4579.92431641 4376.66851379 2544.94113341 1086.25773928	F6XI62|P14148|Q5M9N8|Q3UBI6|Q3TK73	16	0.0506427	C44N10O14H72S0	964.523	10	0.571949	0.307677	0.0975636	0.02281	0	0.347799	0.372686	0.203701	0.0758141	0	0.0506427	-0.208111	0.0400142	0.104612	0.0634845		0.928441	0.615517	0.985627	1.19773		0.931829	0.240597	0.928441
RiboM_AM1144_CR16_T16Days_MS_rep1Q1-27.csv	P14148	60S ribosomal protein L7	SVNELIYK	965.53	2	9.88	483.2678544 483.770275761 484.271139757 484.772531426 485.28034752	37188.4140625 34544.7542895 20605.6192683 8267.23749521 32709.7199327	F6XI62|P14148|Q5M9N8|Q3UBI6|Q3TK73	16	0.0506427	C44N10O14H72S0	964.523	10	0.571949	0.307677	0.0975636	0.02281	0	0.347799	0.372686	0.203701	0.0758141	0	0.0506427	-0.202305	0.0356894	0.107251	0.0593643		0.902542	0.54899	1.0105	1.12		0.895506	0.247482	0.902542
RiboM_AM1144_CR16_T16Days_MS_rep1Q1-27.csv	P14148	60S ribosomal protein L7	KVPAVPETLK	1081.66	2	8.28	541.332338335 541.835575412 542.331854229 542.836464784 543.332092236	23066.7304688 25688.5974538 16516.3128241 8355.73437557 3879.43648905	F6XI62|P14148|Q5M9N8|Q3UBI6|Q3TK73	16	0.0506427	C50N12O14H88S0	1080.65	14	0.531333	0.326179	0.113673	0.0288146	0	0.268761	0.36577	0.250364	0.115105	0	0.0506427	-0.218043	0.0227208	0.11065	0.0846722		0.830412	Value 0.573897516447 was not used due to low maximum possible change	0.809487	0.981249		0.873716	0.0937121	0.830412
RiboM_AM1144_CR16_T16Days_MS_rep1Q1-27.csv	P14148	60S ribosomal protein L7	KVPAVPETLK	1081.66	3	8.28	361.216126123 361.559245793 361.88640382 362.228753298 362.558009207	4428.69824219 2783.47237929 8686.71139373 62337.9904717 7614.30258105	F6XI62|P14148|Q5M9N8|Q3UBI6|Q3TK73	16	0.0506427	C50N12O14H88S0	1080.65	14	0.531333	0.326179	0.113673	0.0288146	0	0.268761	0.36577	0.250364	0.115105	0	0.0506427	-0.474726	-0.290602	-0.00264254	0.767971		1.80799	Value -7.34022895063 was not used due to low maximum possible change	-0.0193322	8.89985		3.56284	4.71143	1.80799
RiboM_AM1144_CR16_T16Days_MS_rep1Q1-27.csv	P14148	60S ribosomal protein L7	IALTDNSLIAR	1186.68	1	13.03	1186.67295803 1187.67438312 1188.67859762 1189.68203692 1190.68478258	8810.02050781 10009.3942088 6882.37007311 3990.98135855 2558.18751368	F6XI62|P14148|Q5M9N8|Q3UBI6|Q3TK73	16	0.0506427	C51N15O17H91S0	1185.67	20	0.516651	0.329355	0.121286	0.0327082	0	0.200308	0.341467	0.291635	0.16659	0	0.0506427	-0.219945	0.00774406	0.1105	0.101701		0.695274	Value 0.639378159458 was not used due to low maximum possible change	0.648667	0.759634		0.701192	0.05572	0.695274
RiboM_AM1144_CR16_T16Days_MS_rep1Q1-27.csv	P14148	60S ribosomal protein L7	IALTDNSLIAR	1186.68	2	13.03	593.840530701 594.342396104 594.845148274 595.346045868 595.85064753	121025.15625 167325.48585 122659.824069 67557.3474855 28115.7793329	F6XI62|P14148|Q5M9N8|Q3UBI6|Q3TK73	16	0.0506427	C51N15O17H91S0	1185.67	20	0.516651	0.329355	0.121286	0.0327082	0	0.200308	0.341467	0.291635	0.16659	0	0.0506427	-0.263761	0.0202833	0.13502	0.108457		0.833781	Value 1.67466438693 was not used due to low maximum possible change	0.792606	0.8101		0.812163	0.020665	0.833781
RiboM_AM1144_CR16_T16Days_MS_rep1Q1-27.csv	P14148	60S ribosomal protein L7	IALTDNSLIAR	1186.68	3	13.03	396.224394449 396.560158177 396.897145289 397.232962166	2328.63720703 1573.48135601 1176.05786133 2033.80554199	F6XI62|P14148|Q5M9N8|Q3UBI6|Q3TK73	16	0.0506427	C51N15O17H91S0	1185.67	20	0.516651	0.329355	0.121286	0.0327082	0	0.200308	0.341467	0.291635	0.16659	0	0.0506427	-0.189226	-0.108111	0.0440768	0.253261		0.598169	Value -8.92604335896 was not used due to low maximum possible change	0.258743	1.89168		0.916197	0.86167	0.598169
RiboM_AM1144_CR16_T16Days_MS_rep1Q1-27.csv	P14148	60S ribosomal protein L7	EANNFLWPFK	1265.63	2	19.32	633.330739859 633.829706307 634.333548013 634.834422631 635.340014106	9620.8359375 10787.896792 8854.95352663 4631.80950726 4320.6883688	F6XI62|P14148|Q5M9N8|Q3UBI6|Q3TK73	16	0.0506427	C62N14O15H84S0	1264.62	14	0.464014	0.349498	0.144063	0.0424248	0	0.23775	0.356688	0.269171	0.136391	0	0.0506427	-0.180176	-0.0312282	0.11718	0.094225		0.796309	Value -4.34325784123 was not used due to low maximum possible change	0.936631	1.00275		0.911896	0.105419	0.796309
RiboM_AM1144_CR16_T16Days_MS_rep1Q1-27.csv	P14148	60S ribosomal protein L7	IVEPYIAWGYPNLK	1662.89	2	18.48	831.945383152 832.44618002 832.948162657 833.448421423 833.952661123	25087.5097656 38062.3670178 31864.1919985 21600.344072 11249.458484	F6XI62|P14148|Q5M9N8|Q3UBI6|Q3TK73	16	0.0506427	C82N17O20H119S0	1661.88	19	0.367938	0.364962	0.194178	0.0729216	0	0.156517	0.313938	0.31619	0.213356	0	0.0506427	-0.152806	-0.0385671	0.0790658	0.112307		0.722756	0.755857	0.64802	0.799714		0.731587	0.0640097	0.722756
RiboM_AM1144_CR16_T16Days_MS_rep1Q1-27.csv	P14148	60S ribosomal protein L7	IVEPYIAWGYPNLK	1662.89	3	18.48	554.967547806 555.302108174 555.635200228 555.970203557 556.305568811	3605.73779297 4386.76760628 3067.89321558 2378.8565504 1574.55491863	F6XI62|P14148|Q5M9N8|Q3UBI6|Q3TK73	16	0.0506427	C82N17O20H119S0	1661.88	19	0.367938	0.364962	0.194178	0.0729216	0	0.156517	0.313938	0.31619	0.213356	0	0.0506427	-0.0996391	-0.0385476	0.0341003	0.104086		0.471283	0.755476	0.279485	0.741176		0.561855	0.229188	0.471283
RiboM_AM1144_CR16_T16Days_MS_rep1Q1-27.csv	P14148	60S ribosomal protein L7	FGIICMEDLIHEIYTVGK	2138.07	2	24.62	1069.53710095 1070.03790353 1070.5405354 1071.04541559 1071.54243368	3123.13134766 2650.61328885 2157.94502276 1249.70556205 1084.3387984	F6XI62|P14148|Q5M9N8|Q3UBI6|Q3TK73	16	0.0506427	C97N22O28H152S2	2137.06	26	0.284282	0.341042	0.244803	0.129873	0	0.0980968	0.253781	0.338504	0.309618	0	0.0506427	0.0558764	-0.0523477	-0.00976804	0.00623938		-0.300111	0.599903	-0.104246	0.0347126		0.0575645	0.386768	-0.300111
RiboM_AM1144_CR16_T16Days_MS_rep1Q1-27.csv	P14148	60S ribosomal protein L7	FGIICMEDLIHEIYTVGK	2138.07	3	24.62	713.360548188 713.694272461 714.029476952 714.364083041 714.698195724	19517.4628906 30394.7929925 34426.69629 28174.0646904 18133.2064418	F6XI62|P14148|Q5M9N8|Q3UBI6|Q3TK73	16	0.0506427	C97N22O28H152S2	2137.06	26	0.284282	0.341042	0.244803	0.129873	0	0.0980968	0.253781	0.338504	0.309618	0	0.0506427	-0.110814	-0.070897	0.0611771	0.120534		0.59518	0.812477	0.652891	0.670585		0.682783	0.0922626	0.59518
RiboM_AM1144_CR16_T16Days_MS_rep1Q1-27.csv	P14148	60S ribosomal protein L7	FGIICMEDLIHEIYTVGKR	2294.17	2	23.32	1147.59533343 1148.08543167 1148.57834437 1149.08078473 1149.5893516	3760.83789062 2601.78154533 2055.62955807 1249.73473965 1404.25048511	F6XI62|P14148|Q5M9N8|Q3UBI6|Q3TK73	16	0.0506427	C103N26O29H164S2	2293.16	29	0.264328	0.339047	0.255292	0.141333	0	0.0833102	0.235781	0.342117	0.338792	0	0.0506427	0.124671	-0.0699338	-0.04267	-0.0120675		-0.688724	0.677218	-0.491451	-0.0611137		-0.141018	0.605167	-0.688724
RiboM_AM1144_CR16_T16Days_MS_rep1Q1-27.csv	P14148	60S ribosomal protein L7	FGIICMEDLIHEIYTVGKR	2294.17	3	23.32	765.397818616 765.726804427 766.061779832 766.397485924 766.73172685	3243.61816406 5081.45683881 6555.73813327 6417.84132771 4257.89400976	F6XI62|P14148|Q5M9N8|Q3UBI6|Q3TK73	16	0.0506427	C103N26O29H164S2	2293.16	29	0.264328	0.339047	0.255292	0.141333	0	0.0833102	0.235781	0.342117	0.338792	0	0.0506427	-0.112036	-0.100466	0.0525082	0.159993		0.618922	0.972881	0.604763	0.810259		0.751706	0.17471	0.618922
RiboM_AM1144_CR16_T16Days_MS_rep1Q1-27.csv	P14148	60S ribosomal protein L7	FGIICMEDLIHEIYTVGKR	2294.17	4	23.32	574.296868413 574.548357354 574.799071553 575.050118643 575.301053657	19460.9453125 40863.2192341 52488.5653293 49189.2379419 35804.5719092	F6XI62|P14148|Q5M9N8|Q3UBI6|Q3TK73	16	0.0506427	C103N26O29H164S2	2293.16	29	0.264328	0.339047	0.255292	0.141333	0	0.0833102	0.235781	0.342117	0.338792	0	0.0506427	-0.1442	-0.0868079	0.0687072	0.162301		0.796608	0.840622	0.791335	0.821945		0.812627	0.0229529	0.796608
RiboM_AM1126_CR11Liver_T4days_MS_rep1Q1-20.csv	P14869	60S acidic ribosomal protein P0	EDLTEIR	875.447	2	8.47	438.226477373 438.726611513 439.232338673 439.735156483 440.239498441	26021.7304688 14084.0811218 19186.5463774 11483.0974469 80204.0120763	P14869|Q5M8R8|Q5FWB6|E9Q070|D3YVM5|S4R1N1|O89073	4	0.0477631	C36N10O15H62S0	874.44	16	0.622885	0.279423	0.0803757	0.0173157	0	0.295855	0.370231	0.234064	0.0998505	0	0.0477631	-0.255219	-0.0804265	0.190715	0.144931		0.780415	-0.885683	1.24092	1.756		0.722913	1.14404	0.780415
RiboM_AM1126_CR11Liver_T4days_MS_rep1Q1-20.csv	P14869	60S acidic ribosomal protein P0	IIQLLDDYPK	1217.68	1	15.32	1217.69039716 1218.69478877 1219.69741536 1220.6978038 1221.69732459	54079.1367188 45960.8538788 22873.9980787 10748.3809237 4241.40632802	P14869|Q5M8R8|Q5FWB6|E9Q070|D3YVM5|S4R1N1|O89073	4	0.0477631	C57N12O17H92S0	1216.67	14	0.489955	0.339425	0.132867	0.0377528	0	0.259464	0.362008	0.256039	0.122489	0	0.0477631	-0.0853601	0.0044332	0.0382653	0.0426616		0.37034	Value 0.196304411664 was not used due to low maximum possible change	0.310667	0.503463		0.394823	0.0987024	0.37034
RiboM_AM1126_CR11Liver_T4days_MS_rep1Q1-20.csv	P14869	60S acidic ribosomal protein P0	IIQLLDDYPK	1217.68	2	15.32	609.349691752 609.851497412 610.35305456 610.855769021 611.353503538	567886.5625 479273.400052 238514.95319 90055.0253805 30502.3523799	P14869|Q5M8R8|Q5FWB6|E9Q070|D3YVM5|S4R1N1|O89073	4	0.0477631	C57N12O17H92S0	1216.67	14	0.489955	0.339425	0.132867	0.0377528	0	0.259464	0.362008	0.256039	0.122489	0	0.0477631	-0.0771659	0.00895289	0.040506	0.027707		0.334789	Value 0.396438678381 was not used due to low maximum possible change	0.328859	0.326979		0.330209	0.00407631	0.334789
RiboM_AM1126_CR11Liver_T4days_MS_rep1Q1-20.csv	P14869	60S acidic ribosomal protein P0	IIQLLDDYPK	1217.68	3	15.32	406.563349912 406.903594794 407.236528463 407.570347595	3819.61376953 2807.82128906 1923.02331543 809.649283946	P14869|Q5M8R8|Q5FWB6|E9Q070|D3YVM5|S4R1N1|O89073	4	0.0477631	C57N12O17H92S0	1216.67	14	0.489955	0.339425	0.132867	0.0377528	0	0.259464	0.362008	0.256039	0.122489	0	0.0477631	-0.0818815	-0.0394472	0.0725815	0.0487472		0.355248	Value -1.74674245608 was not used due to low maximum possible change	0.589272	0.575281		0.5066	0.131261	0.355248
RiboM_AM1126_CR11Liver_T4days_MS_rep1Q1-20.csv	P14869	60S acidic ribosomal protein P0	CFIVGADNVGSK	1266.62	1	10.55	1266.60024671 1267.60313521 1268.60847778 1269.62323083 1270.61780234	1612.50158691 1276.32203828 994.961975098 957.27569609 956.118328372	P14869|Q5M8R8|Q5FWB6|E9Q070|D3YVM5|S4R1N1|O89073	4	0.0477631	C54N15O18H87S1	1265.61	18	0.478038	0.32425	0.147535	0.0501773	0	0.215725	0.341156	0.281794	0.161324	0	0.0477631	-0.144949	-0.0606046	0.0579904	0.147564		0.552582	Value -3.5846409062 was not used due to low maximum possible change	0.43193	1.32764		0.770718	0.486069	0.552582
RiboM_AM1126_CR11Liver_T4days_MS_rep1Q1-20.csv	P14869	60S acidic ribosomal protein P0	GTIEILSDVQLIK	1428.83	1	19.1	1428.87681966 1429.87975049 1430.88511438 1431.87280984 1432.86727116	19735.0761719 19304.9891483 11037.984539 5782.95164561 2692.65926919	P14869|Q5M8R8|Q5FWB6|E9Q070|D3YVM5|S4R1N1|O89073	4	0.0477631	C64N15O21H113S0	1427.82	19	0.445497	0.350008	0.154847	0.0496475	0	0.193459	0.336421	0.295395	0.174726	0	0.0477631	-0.0922081	-0.00441851	0.0427502	0.0538765		0.365849	Value 0.325183618724 was not used due to low maximum possible change	0.304169	0.43074		0.366919	0.0632924	0.365849
RiboM_AM1126_CR11Liver_T4days_MS_rep1Q1-20.csv	P14869	60S acidic ribosomal protein P0	GTIEILSDVQLIK	1428.83	2	19.1	714.941073937 715.44156254 715.944480376 716.440767079	178763.984375 174114.176786 100666.979041 49390.2768177	P14869|Q5M8R8|Q5FWB6|E9Q070|D3YVM5|S4R1N1|O89073	4	0.0477631	C64N15O21H113S0	1427.82	19	0.445497	0.350008	0.154847	0.0496475	0	0.193459	0.336421	0.295395	0.174726	0	0.0477631	-0.0900559	-0.00381235	0.0453117	0.0485565		0.35731	Value 0.280573359442 was not used due to low maximum possible change	0.322394	0.388207		0.355971	0.032927	0.35731
RiboM_AM1126_CR11Liver_T4days_MS_rep1Q1-20.csv	P14869	60S acidic ribosomal protein P0	GTIEILSDVQLIK	1428.83	3	19.1	476.961614253 477.293729443 477.632196492 477.964488007 478.293007398	11982.4589844 12642.9059114 7364.00253625 3678.86995854 2322.12630863	P14869|Q5M8R8|Q5FWB6|E9Q070|D3YVM5|S4R1N1|O89073	4	0.0477631	C64N15O21H113S0	1427.82	19	0.445497	0.350008	0.154847	0.0496475	0	0.193459	0.336421	0.295395	0.174726	0	0.0477631	-0.109555	0.00445014	0.0516111	0.0534939		0.434676	Value -0.32751161191 was not used due to low maximum possible change	0.367215	0.427681		0.409857	0.0370947	0.434676
RiboM_AM1126_CR11Liver_T4days_MS_rep1Q1-20.csv	P14869	60S acidic ribosomal protein P0	AGAIAPCEVTVPAQNTGLGPEK	2180.1	2	12.55	1090.56445393 1091.06663058 1091.56712699 1092.07065146 1092.57352525	116022.40625 152278.486408 135211.465449 95372.7879625 63811.3281446	P14869|Q5M8R8|Q5FWB6|E9Q070|D3YVM5|S4R1N1|O89073	4	0.0477631	C93N26O32H154S1	2179.09	45	0.300234	0.349478	0.234856	0.115433	0	0.05825	0.199325	0.343817	0.398608	0	0.0477631	-0.0676702	-0.0442406	0.0361715	0.0757393		0.279648	0.294637	0.331966	0.267464		0.293429	0.027992	0.279648
RiboM_AM1126_CR11Liver_T4days_MS_rep1Q1-20.csv	P14869	60S acidic ribosomal protein P0	AGAIAPCEVTVPAQNTGLGPEK	2180.1	3	12.55	727.374537251 727.709590048 728.046100745 728.380349659 728.714321987	54998.1601562 66787.171465 57040.8212307 48998.1731979 29550.7793298	P14869|Q5M8R8|Q5FWB6|E9Q070|D3YVM5|S4R1N1|O89073	4	0.0477631	C93N26O32H154S1	2179.09	45	0.300234	0.349478	0.234856	0.115433	0	0.05825	0.199325	0.343817	0.398608	0	0.0477631	-0.0588275	-0.0563261	0.0155162	0.0996374		0.243106	0.375124	0.142401	0.351858		0.278122	0.107227	0.243106
RiboM_AM1126_CR11Liver_T4days_MS_rep1Q1-20.csv	P14869	60S acidic ribosomal protein P0	AFLADPSAFAAAAPAAAATTAAPAAAAAPAK	2696.4	2	17.37	1348.71892837 1349.22042652 1349.72020477 1350.2235761 1350.7266747	70182.2734375 112825.231407 95977.6048085 69251.9990464 52540.0130592	P14869|Q5M8R8|Q5FWB6|E9Q070|D3YVM5|S4R1N1|O89073	4	0.0477631	C122N32O37H190S0	2695.4	88	0.214159	0.322321	0.257125	0.14362	0.0627754	0.00915832	0.0542212	0.160109	0.314436	0.462075	0.0477631	-0.0390439	-0.0408044	-0.0176458	0.0291741	0.0683199	0.190457	0.152199	0.181886	0.170792	0.171099	0.173287	0.0143568	0.190457
RiboM_AM1126_CR11Liver_T4days_MS_rep1Q1-20.csv	P14869	60S acidic ribosomal protein P0	AFLADPSAFAAAAPAAAATTAAPAAAAAPAK	2696.4	3	17.37	899.479745118 899.814832093 900.149926222 900.489317962 900.819157623	88540.28125 132334.732912 115484.013716 88502.6472618 60231.2800133	P14869|Q5M8R8|Q5FWB6|E9Q070|D3YVM5|S4R1N1|O89073	4	0.0477631	C122N32O37H190S0	2695.4	88	0.214159	0.322321	0.257125	0.14362	0.0627754	0.00915832	0.0542212	0.160109	0.314436	0.462075	0.0477631	-0.031637	-0.0495177	-0.0190588	0.0388245	0.061389	0.154326	0.184699	0.196451	0.227288	0.153742	0.183301	0.0309154	0.154326
RiboM_AM1126_CR11Liver_T4days_MS_rep1Q1-20.csv	P14869	60S acidic ribosomal protein P0	AFLADPSAFAAAAPAAAATTAAPAAAAAPAK	2696.4	4	17.37	674.859646107 675.109943936 675.363545077 675.613799614 675.867181904	16864.53125 23650.8798465 40986.064147 19148.2448386 32594.6087437	P14869|Q5M8R8|Q5FWB6|E9Q070|D3YVM5|S4R1N1|O89073	4	0.0477631	C122N32O37H190S0	2695.4	88	0.214159	0.322321	0.257125	0.14362	0.0627754	0.00915832	0.0542212	0.160109	0.314436	0.462075	0.0477631	-0.0875908	-0.14482	0.0504763	8.76e-05	0.181847	0.42727	0.540175	-0.520291	0.000512672	0.455416	0.180617	0.444225	0.42727
RiboM_AM1126_CR13Liver_T8days_MS_rep1Q1-20.csv	P14869	60S acidic ribosomal protein P0	EDLTEIR	875.447	2	8.47	438.223540151 438.726988662 439.231549934 439.736101421 440.237060562	25371.7539062 17477.8566055 11723.8225926 6513.53699091 5787.97261464	P14869|Q5M8R8|Q5FWB6|E9Q070|D3YVM5|S4R1N1|O89073	8	0.0492754	C36N10O15H62S0	874.44	16	0.622885	0.279423	0.0803757	0.0173157	0	0.289089	0.369493	0.238091	0.103327	0	0.0492754	-0.207547	0.00669111	0.111544	0.0893116		0.621777	0.0742881	0.70725	1.03837		0.610422	0.400035	0.621777
RiboM_AM1126_CR13Liver_T8days_MS_rep1Q1-20.csv	P14869	60S acidic ribosomal protein P0	IIQLLDDYPK	1217.68	2	15.32	609.341497926 609.845049156 610.343930245 610.84400368	57712.0625 61739.7331158 43255.2060357 25367.151457	P14869|Q5M8R8|Q5FWB6|E9Q070|D3YVM5|S4R1N1|O89073	8	0.0492754	C57N12O17H92S0	1216.67	14	0.489955	0.339425	0.132867	0.0377528	0	0.254385	0.360873	0.259096	0.125646	0	0.0492754	-0.183097	-0.0111513	0.0971228	0.0971257		0.777252	Value -0.519904184805 was not used due to low maximum possible change	0.769422	1.10505		0.883907	0.191553	0.777252
RiboM_AM1126_CR13Liver_T8days_MS_rep1Q1-20.csv	P14869	60S acidic ribosomal protein P0	IIQLLDDYPK	1217.68	3	15.32	406.568983277 406.904374737 407.238286494 407.571318604 407.90644901	12605.5546875 12937.4956059 9015.89457553 3837.06071675 1593.65118346	P14869|Q5M8R8|Q5FWB6|E9Q070|D3YVM5|S4R1N1|O89073	8	0.0492754	C57N12O17H92S0	1216.67	14	0.489955	0.339425	0.132867	0.0377528	0	0.254385	0.360873	0.259096	0.125646	0	0.0492754	-0.161651	-0.00247564	0.101946	0.0621811		0.686214	Value -0.115421462731 was not used due to low maximum possible change	0.807632	0.707465		0.73377	0.0648423	0.686214
RiboM_AM1126_CR13Liver_T8days_MS_rep1Q1-20.csv	P14869	60S acidic ribosomal protein P0	CFIVGADNVGSK	1266.62	1	10.55	1266.61107073 1267.61791666 1268.62124315 1269.6183969 1270.62027607	2760.2331543 2693.05609638 1964.11756104 1265.81853746 623.052350197	P14869|Q5M8R8|Q5FWB6|E9Q070|D3YVM5|S4R1N1|O89073	8	0.0492754	C54N15O18H87S1	1265.61	18	0.478038	0.32425	0.147535	0.0501773	0	0.21054	0.339289	0.284807	0.165365	0	0.0492754	-0.160157	-0.0141051	0.0786615	0.0956002		0.598721	Value -0.93789294415 was not used due to low maximum possible change	0.573037	0.829953		0.667237	0.1415	0.598721
RiboM_AM1126_CR13Liver_T8days_MS_rep1Q1-20.csv	P14869	60S acidic ribosomal protein P0	CFIVGADNVGSK	1266.62	2	10.55	633.811277895 634.314349022 634.814896757 635.318286211 635.819470784	63521.3320312 68694.0390625 45633.1489542 25885.3968337 11147.915655	P14869|Q5M8R8|Q5FWB6|E9Q070|D3YVM5|S4R1N1|O89073	8	0.0492754	C54N15O18H87S1	1265.61	18	0.478038	0.32425	0.147535	0.0501773	0	0.21054	0.339289	0.284807	0.165365	0	0.0492754	-0.166252	0.0129255	0.0764488	0.0768777		0.621507	Value 0.85946281013 was not used due to low maximum possible change	0.556917	0.667413		0.615279	0.0555106	0.621507
RiboM_AM1126_CR13Liver_T8days_MS_rep1Q1-20.csv	P14869	60S acidic ribosomal protein P0	GTIEILSDVQLIK	1428.83	3	19.1	476.960949275 477.293421328 477.630335821 477.96439835	6334.92675781 7936.26674214 5460.84763731 3069.81437635	P14869|Q5M8R8|Q5FWB6|E9Q070|D3YVM5|S4R1N1|O89073	8	0.0492754	C64N15O21H113S0	1427.82	19	0.445497	0.350008	0.154847	0.0496475	0	0.188627	0.334007	0.29822	0.179146	0	0.0492754	-0.167672	-0.0019547	0.0846442	0.0849826		0.65275	Value 0.122158960876 was not used due to low maximum possible change	0.590378	0.656242		0.633123	0.0370594	0.65275
RiboM_AM1126_CR13Liver_T8days_MS_rep1Q1-20.csv	P14869	60S acidic ribosomal protein P0	AGAIAPCEVTVPAQNTGLGPEK	2180.1	2	12.55	1090.5578152 1091.0588669 1091.56306608 1092.06336168 1092.56734645	26255.25 39177.3000726 44372.3882783 38140.3493908 31446.5887072	P14869|Q5M8R8|Q5FWB6|E9Q070|D3YVM5|S4R1N1|O89073	8	0.0492754	C93N26O32H154S1	2179.09	45	0.300234	0.349478	0.234856	0.115433	0	0.0557438	0.194941	0.343311	0.406004	0	0.0492754	-0.122768	-0.0846687	0.0650685	0.142368		0.502138	0.547886	0.599955	0.489958		0.534985	0.0499796	0.502138
RiboM_AM1126_CR13Liver_T8days_MS_rep1Q1-20.csv	P14869	60S acidic ribosomal protein P0	AGAIAPCEVTVPAQNTGLGPEK	2180.1	3	12.55	727.371469823 727.707087872 728.042148767 728.375894714 728.71206485	42938.2148438 58762.708862 62394.1371205 58184.5185168 41369.757595	P14869|Q5M8R8|Q5FWB6|E9Q070|D3YVM5|S4R1N1|O89073	8	0.0492754	C93N26O32H154S1	2179.09	45	0.300234	0.349478	0.234856	0.115433	0	0.0557438	0.194941	0.343311	0.406004	0	0.0492754	-0.107061	-0.0851142	0.0458454	0.14633		0.437897	0.550768	0.422711	0.503595		0.478743	0.0594789	0.437897
RiboM_AM1126_CR13Liver_T8days_MS_rep1Q1-20.csv	P14869	60S acidic ribosomal protein P0	AFLADPSAFAAAAPAAAATTAAPAAAAAPAK	2696.4	2	17.37	1348.71319393 1349.21479067 1349.71820365 1350.22224061 1350.72365927	12846.8935547 20488.6403936 20197.2992876 18357.7199075 19517.5506234	P14869|Q5M8R8|Q5FWB6|E9Q070|D3YVM5|S4R1N1|O89073	8	0.0492754	C122N32O37H190S0	2695.4	88	0.214159	0.322321	0.257125	0.14362	0.0627754	0.00848129	0.0514601	0.155685	0.313159	0.471215	0.0492754	-0.073615	-0.0981758	-0.0361671	0.0572123	0.150746	0.357914	0.362459	0.356538	0.337458	0.369077	0.356689	0.0118121	0.357914
RiboM_AM1126_CR13Liver_T8days_MS_rep1Q1-20.csv	P14869	60S acidic ribosomal protein P0	AFLADPSAFAAAAPAAAATTAAPAAAAAPAK	2696.4	3	17.37	899.469927552 899.813792365 900.15245964 900.482153989 900.818008254	31321.5488281 37450.2904152 42802.662389 39744.6796875 35096.2427013	P14869|Q5M8R8|Q5FWB6|E9Q070|D3YVM5|S4R1N1|O89073	8	0.0492754	C122N32O37H190S0	2695.4	88	0.214159	0.322321	0.257125	0.14362	0.0627754	0.00848129	0.0514601	0.155685	0.313159	0.471215	0.0492754	-0.0461392	-0.121424	-0.0275155	0.0695847	0.125494	0.224327	0.448288	0.27125	0.410435	0.307251	0.33231	0.0943014	0.224327
RiboM_AM1126_CR13Liver_T8days_MS_rep1Q1-20.csv	P14869	60S acidic ribosomal protein P0	AFLADPSAFAAAAPAAAATTAAPAAAAAPAK	2696.4	4	17.37	674.855785817 675.105371766 675.359147268 675.611696672 675.864021421	11092.828125 13977.067972 28695.3442095 14971.2252601 18382.1354644	P14869|Q5M8R8|Q5FWB6|E9Q070|D3YVM5|S4R1N1|O89073	8	0.0492754	C122N32O37H190S0	2695.4	88	0.214159	0.322321	0.257125	0.14362	0.0627754	0.00848129	0.0514601	0.155685	0.313159	0.471215	0.0492754	-0.0868291	-0.161883	0.072258	0.0282286	0.148226	0.42216	0.597663	-0.712324	0.166502	0.362908	0.167382	0.515308	0.42216
RiboM_AM1126_CR13Liver_T8days_MS_rep1Q1-20.csv	P14869	60S acidic ribosomal protein P0	AFLADPSAFAAAAPAAAATTAAPAAAAAPAKAEAK	3095.62	3	16.32	1032.5362567 1032.88236135 1033.21232802 1033.54024818 1033.88771332	4296.05712891 5002.02214912 4964.31204412 6113.17760412 4676.67800189	P14869|Q5M8R8|Q5FWB6|E9Q070|D3YVM5|S4R1N1|O89073	8	0.0492754	C139N37O43H219S0	3094.61	101	0.174385	0.299498	0.271006	0.170973	0.0841379	0.00544052	0.0378328	0.131231	0.302768	0.522727	0.0492754	-0.00290062	-0.0998347	-0.0728475	0.0730437	0.102539	0.0171691	0.381536	0.521177	0.554222	0.233793	0.341579	0.221319	0.0171691
RiboM_AM1126_CR14Liver_T16days_MS_rep1Q1-20.csv	P14869	60S acidic ribosomal protein P0	EDLTEIR	875.447	2	8.47	438.224087223 438.726347194 439.23208059 439.735305439 440.236524521	15198.5849609 10702.471834 6028.32478997 3221.23064885 12134.009619	P14869|Q5M8R8|Q5FWB6|E9Q070|D3YVM5|S4R1N1|O89073	8	0.0403605	C36N10O15H62S0	874.44	16	0.622885	0.279423	0.0803757	0.0173157	0	0.331503	0.371859	0.213256	0.0833826	0	0.0403605	-0.190501	0.0250515	0.0911241	0.0743251		0.653782	0.271016	0.685761	1.125		0.683889	0.349262	0.653782
RiboM_AM1126_CR14Liver_T16days_MS_rep1Q1-20.csv	P14869	60S acidic ribosomal protein P0	IIQLLDDYPK	1217.68	2	15.32	609.333318533 609.842563547 610.337948646 610.843002078	26163.4433594 18011.1759661 22459.3327053 10433.7292559	P14869|Q5M8R8|Q5FWB6|E9Q070|D3YVM5|S4R1N1|O89073	8	0.0403605	C57N12O17H92S0	1216.67	14	0.489955	0.339425	0.132867	0.0377528	0	0.285933	0.366499	0.240241	0.107327	0	0.0403605	-0.150469	-0.105719	0.158556	0.0976312		0.737512	Value -3.90470870413 was not used due to low maximum possible change	1.47668	1.40327		1.20582	0.407225	0.737512
RiboM_AM1126_CR14Liver_T16days_MS_rep1Q1-20.csv	P14869	60S acidic ribosomal protein P0	IIQLLDDYPK	1217.68	3	15.32	406.568584368 406.903115843 407.237482048 407.572256441 407.907088761	29053.1503906 29624.6162199 19152.3375612 7679.68795246 3429.84149529	P14869|Q5M8R8|Q5FWB6|E9Q070|D3YVM5|S4R1N1|O89073	8	0.0403605	C57N12O17H92S0	1216.67	14	0.489955	0.339425	0.132867	0.0377528	0	0.285933	0.366499	0.240241	0.107327	0	0.0403605	-0.150191	0.00702242	0.0911109	0.0520578		0.736152	Value 0.259372314635 was not used due to low maximum possible change	0.848541	0.748239		0.777644	0.0616958	0.736152
RiboM_AM1126_CR14Liver_T16days_MS_rep1Q1-20.csv	P14869	60S acidic ribosomal protein P0	AGAIAPCEVTVPAQNTGLGPEK	2180.1	2	12.55	1090.55666098 1091.05739713 1091.56020446 1092.06150989 1092.5653025	20176.1523438 29041.9612955 30178.9317404 26118.8854258 19762.8534127	P14869|Q5M8R8|Q5FWB6|E9Q070|D3YVM5|S4R1N1|O89073	8	0.0403605	C93N26O32H154S1	2179.09	45	0.300234	0.349478	0.234856	0.115433	0	0.0726948	0.222245	0.344427	0.360634	0	0.0403605	-0.109019	-0.0742404	0.0511573	0.132102		0.479124	0.583498	0.466887	0.538752		0.517065	0.0542866	0.479124
RiboM_AM1126_CR14Liver_T16days_MS_rep1Q1-20.csv	P14869	60S acidic ribosomal protein P0	AGAIAPCEVTVPAQNTGLGPEK	2180.1	3	12.55	727.370382924 727.706128974 728.04102202 728.376015853 728.711542751	42195.0898438 56077.8786004 58124.0153445 54788.3333173 37808.2642952	P14869|Q5M8R8|Q5FWB6|E9Q070|D3YVM5|S4R1N1|O89073	8	0.0403605	C93N26O32H154S1	2179.09	45	0.300234	0.349478	0.234856	0.115433	0	0.0726948	0.222245	0.344427	0.360634	0	0.0403605	-0.100432	-0.0839394	0.0403718	0.144		0.441385	0.659728	0.368453	0.587273		0.51421	0.132994	0.441385
RiboM_AM1126_CR14Liver_T16days_MS_rep1Q1-20.csv	P14869	60S acidic ribosomal protein P0	AFLADPSAFAAAAPAAAATTAAPAAAAAPAK	2696.4	2	17.37	1348.71516572 1349.21741566 1349.71925731 1350.22193733 1350.72338249	9594.15625 14120.8213385 14393.3190995 12932.4235189 13396.9916366	P14869|Q5M8R8|Q5FWB6|E9Q070|D3YVM5|S4R1N1|O89073	8	0.0403605	C122N32O37H190S0	2695.4	88	0.214159	0.322321	0.257125	0.14362	0.0627754	0.0135604	0.0706133	0.183712	0.318423	0.413692	0.0403605	-0.0652689	-0.103181	-0.0337566	0.0570763	0.145131	0.32537	0.409926	0.45982	0.326519	0.413576	0.387042	0.0591415	0.32537
RiboM_AM1126_CR14Liver_T16days_MS_rep1Q1-20.csv	P14869	60S acidic ribosomal protein P0	AFLADPSAFAAAAPAAAATTAAPAAAAAPAK	2696.4	3	17.37	899.469250004 899.813944977 900.14908308 900.481641279 900.818064225	25816.953125 33863.5865571 36013.1969326 34688.7977693 29238.4569159	P14869|Q5M8R8|Q5FWB6|E9Q070|D3YVM5|S4R1N1|O89073	8	0.0403605	C122N32O37H190S0	2695.4	88	0.214159	0.322321	0.257125	0.14362	0.0627754	0.0135604	0.0706133	0.183712	0.318423	0.413692	0.0403605	-0.0524202	-0.110171	-0.0315076	0.0736996	0.120399	0.261319	0.437693	0.429185	0.421617	0.343098	0.378582	0.0756912	0.261319
RiboM_AM1126_CR14Liver_T16days_MS_rep1Q1-20.csv	P14869	60S acidic ribosomal protein P0	AFLADPSAFAAAAPAAAATTAAPAAAAAPAK	2696.4	4	17.37	674.854909296 675.10709798 675.358343252 675.613011231 675.869217212	10475.7402344 13117.7602042 24719.952702 16251.7346795 21901.5384777	P14869|Q5M8R8|Q5FWB6|E9Q070|D3YVM5|S4R1N1|O89073	8	0.0403605	C122N32O37H190S0	2695.4	88	0.214159	0.322321	0.257125	0.14362	0.0627754	0.0135604	0.0706133	0.183712	0.318423	0.413692	0.0403605	-0.0930059	-0.170612	0.0287652	0.0443334	0.190519	0.463641	0.677818	-0.39183	0.25362	0.542918	0.309234	0.420977	0.463641
RiboM_AM1126_CR14Liver_T16days_MS_rep1Q1-20.csv	P14869	60S acidic ribosomal protein P0	AFLADPSAFAAAAPAAAATTAAPAAAAAPAKAEAK	3095.62	3	16.32	1032.5329732 1032.8844559 1033.20713176 1033.5355874 1033.88271513	3053.8137207 2910.06202234 3156.04101563 3847.94287109 3015.28407694	P14869|Q5M8R8|Q5FWB6|E9Q070|D3YVM5|S4R1N1|O89073	8	0.0403605	C139N37O43H219S0	3094.61	101	0.174385	0.299498	0.271006	0.170973	0.0841379	0.00887071	0.0529286	0.157808	0.313503	0.46689	0.0403605	0.0166801	-0.117428	-0.0735453	0.0697766	0.104516	-0.100778	0.476245	0.649704	0.489558	0.273065	0.357559	0.288994	-0.100778
RiboM_AM1126_CR1Liver_T0days_MS_rep1Q1-20.csv	P14869	60S acidic ribosomal protein P0	EDLTEIR	875.447	2	8.47	438.21862764 438.722904706 439.236021297 439.739610681 440.241055876	32333.8222656 13685.6699865 27594.0055123 12505.2924142 5241.37845415	P14869|Q5M8R8|Q5FWB6|E9Q070|D3YVM5|S4R1N1|O89073	0	0	C36N10O15H62S0	874.44	16	0.622885	0.279423	0.0803757	0.0173157	0	0.285906	0.369096	0.239993	0.105005	0	0	-0.247429	-0.120507	0.240042	0.127894		0.734256	-1.34386	1.50386	1.45849		0.588188	1.33542	0.734256
RiboM_AM1144_CR02_T0Days_MS_rep1Q1-27.csv	P14869	60S acidic ribosomal protein P0	EDLTEIR	875.447	1	8.47	875.447982772 876.449272474 877.468220921 878.466083131 879.474720981	10364.2167969 4897.51886067 4626.41796875 2229.06990513 1753.31558348	P14869|Q5M8R8|Q5FWB6|E9Q070|D3YVM5|S4R1N1|O89073	0	0	C36N10O15H62S0	874.44	16	0.622885	0.279423	0.0803757	0.0173157	0	0.285906	0.369096	0.239993	0.105005	0	0	-0.154281	-0.0579886	0.128801	0.0834686		0.457836	-0.64667	0.806937	0.95187		0.392493	0.72314	0.457836
RiboM_AM1144_CR02_T0Days_MS_rep1Q1-27.csv	P14869	60S acidic ribosomal protein P0	EDLTEIR	875.447	2	8.47	438.228774756 438.73043967 439.238591994 439.741017789 440.241184826	90835.9921875 42499.979359 45825.0790385 20115.1054688 36229.3313591	P14869|Q5M8R8|Q5FWB6|E9Q070|D3YVM5|S4R1N1|O89073	0	0	C36N10O15H62S0	874.44	16	0.622885	0.279423	0.0803757	0.0173157	0	0.285906	0.369096	0.239993	0.105005	0	0	-0.167056	-0.0661514	0.149582	0.0836252		0.495744	-0.737699	0.937126	0.953655		0.412206	0.795397	0.495744
RiboM_AM1126_CR1Liver_T0days_MS_rep1Q1-20.csv	P14869	60S acidic ribosomal protein P0	IIQLLDDYPK	1217.68	3	15.32	406.567789094 406.902530531 407.235348087 407.568245602 407.902945575	15791.578125 11560.4197079 6313.12032106 1790.983513 722.95533652	P14869|Q5M8R8|Q5FWB6|E9Q070|D3YVM5|S4R1N1|O89073	0	0	C57N12O17H92S0	1216.67	14	0.489955	0.339425	0.132867	0.0377528	0	0.25199	0.360306	0.26054	0.127164	0	0	-0.0445713	-0.0133758	0.0451872	0.0127599		0.187301	Value -0.640556630019 was not used due to low maximum possible change	0.353931	0.14271		0.227981	0.111331	0.187301
RiboM_AM1144_CR02_T0Days_MS_rep1Q1-27.csv	P14869	60S acidic ribosomal protein P0	IIQLLDDYPK	1217.68	2	15.32	609.343271629 609.844827788 610.344292497 610.844864138	222998.390625 149509.34213 61645.7252199 17247.1838876	P14869|Q5M8R8|Q5FWB6|E9Q070|D3YVM5|S4R1N1|O89073	0	0	C57N12O17H92S0	1216.67	14	0.489955	0.339425	0.132867	0.0377528	0	0.25199	0.360306	0.26054	0.127164	0	0	0.00405914	-0.00821257	0.00369807	0.000455361		-0.0170577	Value -0.393292575883 was not used due to low maximum possible change	0.0289653	0.00509287		0.00566683	0.0230169	-0.0170577
RiboM_AM1144_CR02_T0Days_MS_rep1Q1-27.csv	P14869	60S acidic ribosomal protein P0	IIQLLDDYPK	1217.68	3	15.32	406.568690233 406.90352198 407.236440172 407.570740785 407.907936343	16264.7929688 10692.7099657 4732.6953125 1572.95544263 574.478202714	P14869|Q5M8R8|Q5FWB6|E9Q070|D3YVM5|S4R1N1|O89073	0	0	C57N12O17H92S0	1216.67	14	0.489955	0.339425	0.132867	0.0377528	0	0.25199	0.360306	0.26054	0.127164	0	0	-0.000981932	-0.0179665	0.00941305	0.00953543		0.00412636	Value -0.860401846295 was not used due to low maximum possible change	0.0737282	0.106647		0.0615004	0.0523425	0.00412636
RiboM_AM1126_CR1Liver_T0days_MS_rep1Q1-20.csv	P14869	60S acidic ribosomal protein P0	AGAIAPCEVTVPAQNTGLGPEK	2180.1	2	12.55	1090.55613614 1091.05712093 1091.55995108 1092.06063077 1092.56330123	35397.6210938 40521.1834868 28329.0302568 13546.4789665 6889.10542309	P14869|Q5M8R8|Q5FWB6|E9Q070|D3YVM5|S4R1N1|O89073	0	0	C93N26O32H154S1	2179.09	45	0.300234	0.349478	0.234856	0.115433	0	0.0545896	0.192876	0.34303	0.409504	0	0	0.000270122	-0.00547864	0.00563997	-0.000431445		-0.00109965	0.0349845	0.0521379	-0.00146714		0.0211389	0.0268218	-0.00109965
RiboM_AM1126_CR1Liver_T0days_MS_rep1Q1-20.csv	P14869	60S acidic ribosomal protein P0	AGAIAPCEVTVPAQNTGLGPEK	2180.1	3	12.55	727.372338313 727.706485766 728.040819875 728.374485239 728.710602561	77617.171875 89302.2735128 60900.3671236 34911.7315562 17016.2055452	P14869|Q5M8R8|Q5FWB6|E9Q070|D3YVM5|S4R1N1|O89073	0	0	C93N26O32H154S1	2179.09	45	0.300234	0.349478	0.234856	0.115433	0	0.0545896	0.192876	0.34303	0.409504	0	0	-0.00480965	-0.00957881	-0.00305883	0.0174473		0.0195798	0.0611666	-0.028277	0.05933		0.0279498	0.0421093	0.0195798
RiboM_AM1144_CR02_T0Days_MS_rep1Q1-27.csv	P14869	60S acidic ribosomal protein P0	AGAIAPCEVTVPAQNTGLGPEK	2180.1	2	12.55	1090.55465307 1091.05566864 1091.55630734 1092.05770041 1092.55801392	47591.21875 55166.5527332 38527.5640002 18357.1256417 8224.83274566	P14869|Q5M8R8|Q5FWB6|E9Q070|D3YVM5|S4R1N1|O89073	0	0	C93N26O32H154S1	2179.09	45	0.300234	0.349478	0.234856	0.115433	0	0.0545896	0.192876	0.34303	0.409504	0	0	-0.00212224	-0.00391497	0.0064808	-0.000443581		0.00863952	0.0249995	0.0599109	-0.00150841		0.0230104	0.0269153	0.00863952
RiboM_AM1144_CR02_T0Days_MS_rep1Q1-27.csv	P14869	60S acidic ribosomal protein P0	AGAIAPCEVTVPAQNTGLGPEK	2180.1	3	12.55	727.370699976 727.705288893 728.039482989 728.378192314 728.707935326	102339.78125 118564.234375 79525.4215085 49899.1133665 19071.9023438	P14869|Q5M8R8|Q5FWB6|E9Q070|D3YVM5|S4R1N1|O89073	0	0	C93N26O32H154S1	2179.09	45	0.300234	0.349478	0.234856	0.115433	0	0.0545896	0.192876	0.34303	0.409504	0	0	-0.00810837	-0.0110409	-0.00785337	0.0270026		0.0330087	0.0705028	-0.0725994	0.0918232		0.0306838	0.0730215	0.0330087
RiboM_AM1126_CR1Liver_T0days_MS_rep1Q1-20.csv	P14869	60S acidic ribosomal protein P0	AFLADPSAFAAAAPAAAATTAAPAAAAAPAK	2696.4	2	17.37	1348.70777747 1349.21027273 1349.71095855 1350.21435071 1350.71023649	19887.6699219 29977.2026616 23153.8230105 13178.5439453 6692.69414846	P14869|Q5M8R8|Q5FWB6|E9Q070|D3YVM5|S4R1N1|O89073	0	0	C122N32O37H190S0	2695.4	88	0.214159	0.322321	0.257125	0.14362	0.0627754	0.00817802	0.0501976	0.153612	0.312503	0.475509	0	-6e-05	0.000396939	-0.0078637	-0.00174751	0.00927429	0.000291376	-0.00145867	0.0759687	-0.0103475	0.0224704	0.0173849	0.034908	0.000291376
RiboM_AM1126_CR1Liver_T0days_MS_rep1Q1-20.csv	P14869	60S acidic ribosomal protein P0	AFLADPSAFAAAAPAAAATTAAPAAAAAPAK	2696.4	3	17.37	899.468129301 899.809476234 900.14396313 900.483609601 900.809959712	64361.2421875 86049.1337282 69204.4861576 41339.3917847 17816.233702	P14869|Q5M8R8|Q5FWB6|E9Q070|D3YVM5|S4R1N1|O89073	0	0	C122N32O37H190S0	2695.4	88	0.214159	0.322321	0.257125	0.14362	0.0627754	0.00817802	0.0501976	0.153612	0.312503	0.475509	0	0.0167161	-0.0136468	-0.00887557	0.00467166	0.00113461	-0.0811533	0.0501492	0.0857441	0.0276621	0.00274901	0.0170302	0.0628002	-0.0811533
RiboM_AM1126_CR1Liver_T0days_MS_rep1Q1-20.csv	P14869	60S acidic ribosomal protein P0	AFLADPSAFAAAAPAAAATTAAPAAAAAPAK	2696.4	4	17.37	674.854729829 675.106280538 675.357460619 675.610235486 675.8583306	25010.7910156 32260.5707392 33368.0814543 16913.2459872 10765.5489238	P14869|Q5M8R8|Q5FWB6|E9Q070|D3YVM5|S4R1N1|O89073	0	0	C122N32O37H190S0	2695.4	88	0.214159	0.322321	0.257125	0.14362	0.0627754	0.00817802	0.0501976	0.153612	0.312503	0.475509	0	-0.00277356	-0.0496612	0.0248952	-0.000673119	0.0282126	0.0134651	0.182495	-0.240505	-0.00398571	0.0683556	0.00396506	0.15487	0.0134651
RiboM_AM1144_CR02_T0Days_MS_rep1Q1-27.csv	P14869	60S acidic ribosomal protein P0	AFLADPSAFAAAAPAAAATTAAPAAAAAPAK	2696.4	2	17.37	1348.7030239 1349.20372832 1349.70535512 1350.20780314 1350.70526316	26171.8046875 39543.267011 32407.3437255 17904.5016717 9886.11230469	P14869|Q5M8R8|Q5FWB6|E9Q070|D3YVM5|S4R1N1|O89073	0	0	C122N32O37H190S0	2695.4	88	0.214159	0.322321	0.257125	0.14362	0.0627754	0.00817802	0.0501976	0.153612	0.312503	0.475509	0	-0.00630311	-0.00826829	0.000254256	-0.00142282	0.01574	0.0306004	0.0303844	-0.00245629	-0.00842491	0.0381359	0.0176479	0.0214109	0.0306004
RiboM_AM1144_CR02_T0Days_MS_rep1Q1-27.csv	P14869	60S acidic ribosomal protein P0	AFLADPSAFAAAAPAAAATTAAPAAAAAPAK	2696.4	3	17.37	899.468361549 899.805964845 900.140348878 900.472929199 900.806877421	102905.257812 144720.199378 120891.088282 68589.7500246 32374.0488281	P14869|Q5M8R8|Q5FWB6|E9Q070|D3YVM5|S4R1N1|O89073	0	0	C122N32O37H190S0	2695.4	88	0.214159	0.322321	0.257125	0.14362	0.0627754	0.00817802	0.0501976	0.153612	0.312503	0.475509	0	0.00503039	-0.0140644	0.000375247	0.00247698	0.00618176	-0.0244216	0.0516839	-0.00362515	0.0146668	0.0149776	0.0106563	0.0280733	-0.0244216
RiboM_AM1144_CR02_T0Days_MS_rep1Q1-27.csv	P14869	60S acidic ribosomal protein P0	AFLADPSAFAAAAPAAAATTAAPAAAAAPAK	2696.4	4	17.37	674.855950005 675.103698551 675.353805904 675.611159974 675.857883569	14601.8261719 21342.8410449 22163.1848584 10152.8494474 7485.97164465	P14869|Q5M8R8|Q5FWB6|E9Q070|D3YVM5|S4R1N1|O89073	0	0	C122N32O37H190S0	2695.4	88	0.214159	0.322321	0.257125	0.14362	0.0627754	0.00817802	0.0501976	0.153612	0.312503	0.475509	0	-0.0213875	-0.0405545	0.0354716	-0.00958329	0.0360536	0.103832	0.14903	-0.34268	-0.0567452	0.0873532	-0.011842	0.200356	0.103832
RiboM_AM1126_CR1Liver_T0days_MS_rep1Q1-20.csv	P14869	60S acidic ribosomal protein P0	AFLADPSAFAAAAPAAAATTAAPAAAAAPAKAEAK	3095.62	3	16.32	1032.54085491 1032.87828863 1033.21171029 1033.5377792 1033.88156772	8814.22753906 13309.5913993 12597.5445834 9756.48811831 4208.27023077	P14869|Q5M8R8|Q5FWB6|E9Q070|D3YVM5|S4R1N1|O89073	0	0	C139N37O43H219S0	3094.61	101	0.174385	0.299498	0.271006	0.170973	0.0841379	0.00523874	0.0368543	0.129311	0.301747	0.526849	0	0.00665736	-0.0261228	-0.0122556	0.0294222	0.00229886	-0.0393587	0.0994609	0.0864935	0.224987	0.0051927	0.075355	0.10146	-0.0393587
RiboM_AM1144_CR02_T0Days_MS_rep1Q1-27.csv	P14869	60S acidic ribosomal protein P0	AFLADPSAFAAAAPAAAATTAAPAAAAAPAKAEAK	3095.62	3	16.32	1032.54136319 1032.87613768 1033.20641231 1033.53728368 1033.87229962	10938.546875 17344.7388372 17289.7190204 12314.3199158 6507.63811952	P14869|Q5M8R8|Q5FWB6|E9Q070|D3YVM5|S4R1N1|O89073	0	0	C139N37O43H219S0	3094.61	101	0.174385	0.299498	0.271006	0.170973	0.0841379	0.00523874	0.0368543	0.129311	0.301747	0.526849	0	-0.00451803	-0.030149	-0.00251096	0.0202577	0.0169203	0.0267108	0.11479	0.017721	0.154907	0.0382197	0.0704697	0.0608918	0.0267108
RiboM_AM1126_CR5Liver_T2days_MS_rep1Q1-20.csv	P14869	60S acidic ribosomal protein P0	EDLTEIR	875.447	2	8.47	438.218157586 438.726150617 439.235228504 439.737982321 440.237710756	23995.3476562 16103.9444516 21004.1071603 10391.3640951 6001.67142662	P14869|Q5M8R8|Q5FWB6|E9Q070|D3YVM5|S4R1N1|O89073	2	0.0471529	C36N10O15H62S0	874.44	16	0.622885	0.279423	0.0803757	0.0173157	0	0.298633	0.370492	0.232417	0.0984578	0	0.0471529	-0.287262	-0.0541767	0.21341	0.128029		0.885919	-0.594897	1.40363	1.57783		0.81812	0.986779	0.885919
RiboM_AM1126_CR5Liver_T2days_MS_rep1Q1-20.csv	P14869	60S acidic ribosomal protein P0	IIQLLDDYPK	1217.68	3	15.32	406.567717943 406.901667611 407.236224658 407.57076019 407.903394895	32048.1308594 23464.9304417 11164.2735382 3598.71606445 1308.74414062	P14869|Q5M8R8|Q5FWB6|E9Q070|D3YVM5|S4R1N1|O89073	2	0.0471529	C57N12O17H92S0	1216.67	14	0.489955	0.339425	0.132867	0.0377528	0	0.261544	0.362446	0.254789	0.121221	0	0.0471529	-0.0339232	-0.0055281	0.0259958	0.0134555		0.148518	Value -0.24012601365 was not used due to low maximum possible change	0.213217	0.161205		0.174313	0.0342835	0.148518
RiboM_AM1126_CR5Liver_T2days_MS_rep1Q1-20.csv	P14869	60S acidic ribosomal protein P0	AGAIAPCEVTVPAQNTGLGPEK	2180.1	2	12.55	1090.55655619 1091.05730038 1091.55867799 1092.05962992 1092.56245244	31763.6328125 37287.35107 27146.4485942 15435.3968764 8092.89771697	P14869|Q5M8R8|Q5FWB6|E9Q070|D3YVM5|S4R1N1|O89073	2	0.0471529	C93N26O32H154S1	2179.09	45	0.300234	0.349478	0.234856	0.115433	0	0.0593	0.201123	0.343988	0.395589	0	0.0471529	-0.0156969	-0.0154603	0.00832044	0.0228368		0.0651502	0.104211	0.0762417	0.0815143		0.0817794	0.0164364	0.0651502
RiboM_AM1126_CR5Liver_T2days_MS_rep1Q1-20.csv	P14869	60S acidic ribosomal protein P0	AGAIAPCEVTVPAQNTGLGPEK	2180.1	3	12.55	727.371510505 727.705886307 728.039729573 728.374593082 728.70984206	76237.546875 89628.9126889 64742.3992301 41457.6149768 20819.4804688	P14869|Q5M8R8|Q5FWB6|E9Q070|D3YVM5|S4R1N1|O89073	2	0.0471529	C93N26O32H154S1	2179.09	45	0.300234	0.349478	0.234856	0.115433	0	0.0593	0.201123	0.343988	0.395589	0	0.0471529	-0.0200169	-0.0200406	0.0031096	0.0369479		0.0830806	0.135085	0.0284938	0.131883		0.0946356	0.0501058	0.0830806
RiboM_AM1126_CR5Liver_T2days_MS_rep1Q1-20.csv	P14869	60S acidic ribosomal protein P0	AFLADPSAFAAAAPAAAATTAAPAAAAAPAK	2696.4	2	17.37	1348.71521175 1349.21554631 1349.71631612 1350.217565 1350.71780599	24906.2949219 37760.586257 30172.6920447 17782.8539897 10984.8815356	P14869|Q5M8R8|Q5FWB6|E9Q070|D3YVM5|S4R1N1|O89073	2	0.0471529	C122N32O37H190S0	2695.4	88	0.214159	0.322321	0.257125	0.14362	0.0627754	0.0094495	0.0553858	0.161932	0.314914	0.458319	0.0471529	-0.00935013	-0.011808	-0.00900876	0.00261159	0.0275553	0.045675	0.0442357	0.0946374	0.0152463	0.0696646	0.0538918	0.0298463	0.045675
RiboM_AM1126_CR5Liver_T2days_MS_rep1Q1-20.csv	P14869	60S acidic ribosomal protein P0	AFLADPSAFAAAAPAAAATTAAPAAAAAPAK	2696.4	3	17.37	899.474853496 899.811173591 900.146351375 900.481659808 900.813765667	77369.2734375 111568.799025 94096.8063039 58535.1832301 30534.8486518	P14869|Q5M8R8|Q5FWB6|E9Q070|D3YVM5|S4R1N1|O89073	2	0.0471529	C122N32O37H190S0	2695.4	88	0.214159	0.322321	0.257125	0.14362	0.0627754	0.0094495	0.0553858	0.161932	0.314914	0.458319	0.0471529	-0.00623604	-0.0224889	-0.00424745	0.0136881	0.0192843	0.0304628	0.0842488	0.0446196	0.0799099	0.0487541	0.0575991	0.0234044	0.0304628
RiboM_AM1126_CR5Liver_T2days_MS_rep1Q1-20.csv	P14869	60S acidic ribosomal protein P0	AFLADPSAFAAAAPAAAATTAAPAAAAAPAK	2696.4	4	17.37	674.854143593 675.106501558 675.356668288 675.609548021 675.860122277	21991.0039062 28725.9145924 30777.5578973 16398.1312789 11416.9284629	P14869|Q5M8R8|Q5FWB6|E9Q070|D3YVM5|S4R1N1|O89073	2	0.0471529	C122N32O37H190S0	2695.4	88	0.214159	0.322321	0.257125	0.14362	0.0627754	0.0094495	0.0553858	0.161932	0.314914	0.458319	0.0471529	-0.0129783	-0.0595263	0.0244388	0.00639537	0.0416704	0.0633985	0.222999	-0.25673	0.0373356	0.10535	0.0344706	0.17763	0.0633985
RiboM_AM1126_CR5Liver_T2days_MS_rep1Q1-20.csv	P14869	60S acidic ribosomal protein P0	AFLADPSAFAAAAPAAAATTAAPAAAAAPAKAEAK	3095.62	3	16.32	1032.54079237 1032.87875004 1033.21162567 1033.53875428 1033.88174903	5863.75341797 7586.26836801 7401.41592376 6499.47790003 3265.9877939	P14869|Q5M8R8|Q5FWB6|E9Q070|D3YVM5|S4R1N1|O89073	2	0.0471529	C139N37O43H219S0	3094.61	101	0.174385	0.299498	0.271006	0.170973	0.0841379	0.00608718	0.0408887	0.137052	0.305659	0.510313	0.0471529	0.0171356	-0.0517179	-0.0292631	0.0413105	0.0225348	-0.101817	0.199984	0.218457	0.306719	0.0528769	0.135244	0.160858	-0.101817
RiboM_AM1136_LiverCR15_T16Day_MS_rep1Q1-4.csv	P14869	60S acidic ribosomal protein P0	EDLTEIR	875.447	1	8.47	875.434370655 876.44063072 877.443931913 878.450308568 879.459446042	29091.6933594 18943.6757812 8547.5581375 3689.57501521 2474.99246203	P14869|Q5M8R8|Q5FWB6|E9Q070|D3YVM5|S4R1N1|O89073	16	0.0496384	C36N10O15H62S0	874.44	16	0.622885	0.279423	0.0803757	0.0173157	0	0.28749	0.369297	0.239047	0.104167	0	0.0496384	-0.140216	0.0348773	0.0614395	0.0438992		0.418061	0.388068	0.387213	0.505455		0.424699	0.0557154	0.418061
RiboM_AM1136_LiverCR15_T16Day_MS_rep1Q1-4.csv	P14869	60S acidic ribosomal protein P0	EDLTEIR	875.447	2	8.47	438.229003281 438.727721673 439.23132601 439.737582073 440.236106326	10476.2880859 7160.46489966 9292.26286585 8192.16134178 12511.1429337	P14869|Q5M8R8|Q5FWB6|E9Q070|D3YVM5|S4R1N1|O89073	16	0.0496384	C36N10O15H62S0	874.44	16	0.622885	0.279423	0.0803757	0.0173157	0	0.28749	0.369297	0.239047	0.104167	0	0.0496384	-0.324596	-0.0755444	0.184201	0.215938		0.967798	-0.840557	1.1609	2.48631		0.943615	1.3676	0.967798
RiboM_AM1136_LiverCR15_T16Day_MS_rep1Q1-4.csv	P14869	60S acidic ribosomal protein P0	IIQLLDDYPK	1217.68	1	15.32	1217.67663144 1218.67950376 1219.68378108 1220.6855771 1221.68713858	2458.77172852 2974.67354949 2060.03371625 1144.96294098 646.45668119	P14869|Q5M8R8|Q5FWB6|E9Q070|D3YVM5|S4R1N1|O89073	16	0.0496384	C57N12O17H92S0	1216.67	14	0.489955	0.339425	0.132867	0.0377528	0	0.253182	0.360591	0.259821	0.126406	0	0.0496384	-0.205324	0.00492837	0.105605	0.09479		0.867176	Value 0.232838748222 was not used due to low maximum possible change	0.831844	1.06922		0.922748	0.128076	0.867176
RiboM_AM1136_LiverCR15_T16Day_MS_rep1Q1-4.csv	P14869	60S acidic ribosomal protein P0	IIQLLDDYPK	1217.68	2	15.32	609.341651723 609.844086434 610.345787357 610.847857365 611.3468505	42119.3710938 49274.1772415 34185.7176545 16687.8426078 7630.73611753	P14869|Q5M8R8|Q5FWB6|E9Q070|D3YVM5|S4R1N1|O89073	16	0.0496384	C57N12O17H92S0	1216.67	14	0.489955	0.339425	0.132867	0.0377528	0	0.253182	0.360591	0.259821	0.126406	0	0.0496384	-0.193897	0.00692511	0.107425	0.0795466		0.818914	Value 0.327173327433 was not used due to low maximum possible change	0.846177	0.897279		0.854124	0.039782	0.818914
RiboM_AM1136_LiverCR15_T16Day_MS_rep1Q1-4.csv	P14869	60S acidic ribosomal protein P0	IIQLLDDYPK	1217.68	3	15.32	406.565632726 406.902115274 407.238815808 407.56935979 407.906124495	1329.24719238 1312.52849576 956.787128133 402.570932518 285.891315553	P14869|Q5M8R8|Q5FWB6|E9Q070|D3YVM5|S4R1N1|O89073	16	0.0496384	C57N12O17H92S0	1216.67	14	0.489955	0.339425	0.132867	0.0377528	0	0.253182	0.360591	0.259821	0.126406	0	0.0496384	-0.157738	-0.0113855	0.106262	0.0628614		0.666197	Value -0.537902397138 was not used due to low maximum possible change	0.837013	0.709072		0.737427	0.0888679	0.666197
RiboM_AM1136_LiverCR15_T16Day_MS_rep1Q1-4.csv	P14869	60S acidic ribosomal protein P0	GHLENNPALEK	1221.62	2	6.02	611.310726997 611.814588278 612.315357908 612.818923278 613.322378928	34201.703125 22662.4336789 18415.5776737 9525.67511082 9291.88186287	P14869|Q5M8R8|Q5FWB6|E9Q070|D3YVM5|S4R1N1|O89073	16	0.0496384	C52N16O18H84S0	1220.61	22	0.508878	0.331504	0.125047	0.0345713	0	0.184968	0.333107	0.300562	0.181364	0	0.0496384	-0.105581	-0.0642757	0.0921045	0.0777526		0.325959	Value -40.1124301764 was not used due to low maximum possible change	0.524767	0.529677		0.460134	0.116225	0.325959
RiboM_AM1136_LiverCR15_T16Day_MS_rep1Q1-4.csv	P14869	60S acidic ribosomal protein P0	GHLENNPALEK	1221.62	3	6.02	407.878180098 408.212763099 408.548209396 408.88278046 409.217683816	27085.2558594 18432.0996459 8353.99705791 4557.36360811 6941.16802012	P14869|Q5M8R8|Q5FWB6|E9Q070|D3YVM5|S4R1N1|O89073	16	0.0496384	C52N16O18H84S0	1220.61	22	0.508878	0.331504	0.125047	0.0345713	0	0.184968	0.333107	0.300562	0.181364	0	0.0496384	-0.045317	-0.0160414	0.017931	0.0434274		0.139906	Value -10.0109313223 was not used due to low maximum possible change	0.102162	0.295842		0.179303	0.102674	0.139906
RiboM_AM1136_LiverCR15_T16Day_MS_rep1Q1-4.csv	P14869	60S acidic ribosomal protein P0	CFIVGADNVGSK	1266.62	2	10.55	633.811250913 634.316092788 634.815259686 635.315261706 635.819491833	14670.1943359 19020.7161009 13772.1990403 12296.0604319 3692.36926754	P14869|Q5M8R8|Q5FWB6|E9Q070|D3YVM5|S4R1N1|O89073	16	0.0496384	C54N15O18H87S1	1265.61	18	0.478038	0.32425	0.147535	0.0501773	0	0.209316	0.33883	0.285517	0.166337	0	0.0496384	-0.232549	-0.00596024	0.0829265	0.155583		0.865389	Value -0.408778319196 was not used due to low maximum possible change	0.600994	1.33939		0.935258	0.374124	0.865389
RiboM_AM1136_LiverCR15_T16Day_MS_rep1Q1-4.csv	P14869	60S acidic ribosomal protein P0	GTIEILSDVQLIK	1428.83	1	19.1	1428.84292145 1429.84822493 1430.84967281 1431.85638304	1344.61242676 2136.98339844 1436.0661897 932.645751953	P14869|Q5M8R8|Q5FWB6|E9Q070|D3YVM5|S4R1N1|O89073	16	0.0496384	C64N15O21H113S0	1427.82	19	0.445497	0.350008	0.154847	0.0496475	0	0.187487	0.333421	0.298884	0.180208	0	0.0496384	-0.215661	0.0152688	0.0906213	0.109771		0.835863	Value -0.920498649688 was not used due to low maximum possible change	0.629153	0.840765		0.768594	0.120784	0.835863
RiboM_AM1136_LiverCR15_T16Day_MS_rep1Q1-4.csv	P14869	60S acidic ribosomal protein P0	AGAIAPCEVTVPAQNTGLGPEK	2180.1	2	12.55	1090.55945614 1091.05830454 1091.56241781 1092.0646585 1092.56669888	6026.28466797 10045.5322774 13713.3317318 13025.3917665 11379.5965626	P14869|Q5M8R8|Q5FWB6|E9Q070|D3YVM5|S4R1N1|O89073	16	0.0496384	C93N26O32H154S1	2179.09	45	0.300234	0.349478	0.234856	0.115433	0	0.0551619	0.193904	0.343173	0.407761	0	0.0496384	-0.159467	-0.114827	0.0854703	0.188824		0.650696	0.738085	0.789071	0.645931		0.705946	0.0697543	0.650696
RiboM_AM1136_LiverCR15_T16Day_MS_rep1Q1-4.csv	P14869	60S acidic ribosomal protein P0	AGAIAPCEVTVPAQNTGLGPEK	2180.1	3	12.55	727.372703352 727.707266616 728.04228909 728.379873747 728.712665899	8342.22265625 13584.768886 16697.9988072 19204.5808016 15841.7117386	P14869|Q5M8R8|Q5FWB6|E9Q070|D3YVM5|S4R1N1|O89073	16	0.0496384	C93N26O32H154S1	2179.09	45	0.300234	0.349478	0.234856	0.115433	0	0.0551619	0.193904	0.343173	0.407761	0	0.0496384	-0.155978	-0.114568	0.0538892	0.216657		0.63646	0.736417	0.497511	0.741142		0.652882	0.114277	0.63646
RiboM_AM1136_LiverCR15_T16Day_MS_rep1Q1-4.csv	P14869	60S acidic ribosomal protein P0	AGAIAPCEVTVPAQNTGLGPEK	2180.1	4	12.55	545.787294782 546.022283837 546.289165712 546.534713204 546.793415078	1798.25219727 1328.02167773 3675.08266998 1037.80849621 1323.74285733	P14869|Q5M8R8|Q5FWB6|E9Q070|D3YVM5|S4R1N1|O89073	16	0.0496384	C93N26O32H154S1	2179.09	45	0.300234	0.349478	0.234856	0.115433	0	0.0551619	0.193904	0.343173	0.407761	0	0.0496384	-0.0708402	-0.18007	0.233955	0.0169551		0.289059	1.15745	2.15989	0.058		0.916101	0.954776	0.289059
RiboM_AM1136_LiverCR15_T16Day_MS_rep1Q1-4.csv	P14869	60S acidic ribosomal protein P0	AFLADPSAFAAAAPAAAATTAAPAAAAAPAK	2696.4	2	17.37	1348.70667135 1349.20814179 1349.70819424 1350.21506425 1350.71756982	1494.04162598 2427.10440817 2904.2422533 3422.56361493 4169.70388503	P14869|Q5M8R8|Q5FWB6|E9Q070|D3YVM5|S4R1N1|O89073	16	0.0496384	C122N32O37H190S0	2695.4	88	0.214159	0.322321	0.257125	0.14362	0.0627754	0.00832772	0.0508229	0.154643	0.312834	0.473373	0.0496384	-0.110533	-0.153978	-0.055688	0.0937668	0.226433	0.537009	0.567143	0.543394	0.554132	0.551472	0.55063	0.0114405	0.537009
RiboM_AM1136_LiverCR15_T16Day_MS_rep1Q1-4.csv	P14869	60S acidic ribosomal protein P0	AFLADPSAFAAAAPAAAATTAAPAAAAAPAK	2696.4	3	17.37	899.47016221 899.808010331 900.146125941 900.476996694 900.81416595	4237.18457031 6013.91650391 7467.18314622 8911.75288302 9728.62522857	P14869|Q5M8R8|Q5FWB6|E9Q070|D3YVM5|S4R1N1|O89073	16	0.0496384	C122N32O37H190S0	2695.4	88	0.214159	0.322321	0.257125	0.14362	0.0627754	0.00832772	0.0508229	0.154643	0.312834	0.473373	0.0496384	-0.0976208	-0.156915	-0.0517489	0.101487	0.204798	0.474275	0.577962	0.504957	0.599754	0.498781	0.531146	0.0544663	0.474275
RiboM_AM1136_LiverCR15_T16Day_MS_rep1Q1-4.csv	P14869	60S acidic ribosomal protein P0	AFLADPSAFAAAAPAAAATTAAPAAAAAPAK	2696.4	4	17.37	674.85937096 675.101852076 675.359626079 675.610306685 675.861494649	1307.16027832 1840.3388519 2850.79551329 2258.91436553 2403.65239839	P14869|Q5M8R8|Q5FWB6|E9Q070|D3YVM5|S4R1N1|O89073	16	0.0496384	C122N32O37H190S0	2695.4	88	0.214159	0.322321	0.257125	0.14362	0.0627754	0.00832772	0.0508229	0.154643	0.312834	0.473373	0.0496384	-0.0915463	-0.149695	0.0102831	0.0682683	0.16269	0.444763	0.551367	-0.10034	0.403444	0.396227	0.339092	0.253344	0.444763
RiboM_AM1144_CR02_T0Days_MS_rep1Q1-27.csv	P14869	60S acidic ribosomal protein P0	GHLENNPALEK	1221.62	1	6.02	1221.61956485 1222.62090036 1223.62682604 1224.62975585 1225.61782866	4528.83251953 3175.03932243 1403.10463228 588.028257515 586.077111758	P14869|Q5M8R8|Q5FWB6|E9Q070|D3YVM5|S4R1N1|O89073	0	0	C52N16O18H84S0	1220.61	22	0.508878	0.331504	0.125047	0.0345713	0	0.183682	0.332411	0.30131	0.182597	0	0	-0.0417472	-0.00401215	0.0196779	0.0260814		0.128375	Value -4.42799606114 was not used due to low maximum possible change	0.111639	0.176195		0.138736	0.0335016	0.128375
RiboM_AM1144_CR02_T0Days_MS_rep1Q1-27.csv	P14869	60S acidic ribosomal protein P0	GHLENNPALEK	1221.62	2	6.02	611.3139084 611.815023339 612.316081104 612.815989439 613.315673887	385733.03125 228209.580381 84474.4621654 30634.2967263 10293.0423135	P14869|Q5M8R8|Q5FWB6|E9Q070|D3YVM5|S4R1N1|O89073	0	0	C52N16O18H84S0	1220.61	22	0.508878	0.331504	0.125047	0.0345713	0	0.183682	0.332411	0.30131	0.182597	0	0	0.0202113	-0.0184818	-0.00917755	0.00744808		-0.0621511	Value -20.3973970658 was not used due to low maximum possible change	-0.0520672	0.050316		-0.0213007	0.0622265	-0.0621511
RiboM_AM1144_CR02_T0Days_MS_rep1Q1-27.csv	P14869	60S acidic ribosomal protein P0	CFIVGADNVGSK	1266.62	1	10.55	1266.6127366 1267.61563433 1268.61689578 1269.61515326 1270.62360938	6252.40283203 4612.21824132 2238.1576199 1143.86505804 494.842285156	P14869|Q5M8R8|Q5FWB6|E9Q070|D3YVM5|S4R1N1|O89073	0	0	C54N15O18H87S1	1265.61	18	0.478038	0.32425	0.147535	0.0501773	0	0.208104	0.33837	0.286221	0.167306	0	0	-0.0391693	-0.000509045	0.00956546	0.0301129		0.145107	Value -0.0360510368807 was not used due to low maximum possible change	0.0689724	0.257093		0.157058	0.094628	0.145107
RiboM_AM1144_CR02_T0Days_MS_rep1Q1-27.csv	P14869	60S acidic ribosomal protein P0	CFIVGADNVGSK	1266.62	2	10.55	633.811008797 634.316023369 634.811531526 635.317049488 635.825659268	92123.234375 67711.2966446 27710.369209 15633.4300929 4281.47753906	P14869|Q5M8R8|Q5FWB6|E9Q070|D3YVM5|S4R1N1|O89073	0	0	C54N15O18H87S1	1265.61	18	0.478038	0.32425	0.147535	0.0501773	0	0.208104	0.33837	0.286221	0.167306	0	0	-0.024627	0.00901069	-0.0111508	0.0267671		0.0912337	Value 0.638145260711 was not used due to low maximum possible change	-0.0804033	0.228528		0.0797862	0.154784	0.0912337
RiboM_AM1144_CR06_T1Days_MS_rep1Q1-27.csv	P14869	60S acidic ribosomal protein P0	EDLTEIR	875.447	1	8.47	875.446778221 876.451194939 877.456353805 878.455872185	10228.5976562 5058.71371239 2723.92827795 1377.15259315	P14869|Q5M8R8|Q5FWB6|E9Q070|D3YVM5|S4R1N1|O89073	1	0.0479278	C36N10O15H62S0	874.44	16	0.622885	0.279423	0.0803757	0.0173157	0	0.29511	0.370156	0.234507	0.100227	0	0.0479278	-0.0953224	-0.0185087	0.060117	0.053714		0.290816	-0.20399	0.390039	0.647846		0.281178	0.356734	0.290816
RiboM_AM1144_CR06_T1Days_MS_rep1Q1-27.csv	P14869	60S acidic ribosomal protein P0	EDLTEIR	875.447	2	8.47	438.227963901 438.729213572 439.231460517 439.734616535 440.236823514	185262.015625 86737.0966338 45849.3347192 18609.3942549 11455.4874057	P14869|Q5M8R8|Q5FWB6|E9Q070|D3YVM5|S4R1N1|O89073	1	0.0479278	C36N10O15H62S0	874.44	16	0.622885	0.279423	0.0803757	0.0173157	0	0.29511	0.370156	0.234507	0.100227	0	0.0479278	-0.0722606	-0.0216284	0.0558949	0.037994		0.220458	-0.238374	0.362646	0.458247		0.200744	0.308617	0.220458
RiboM_AM1144_CR06_T1Days_MS_rep1Q1-27.csv	P14869	60S acidic ribosomal protein P0	IIQLLDDYPK	1217.68	1	15.32	1217.67426743 1218.67873616 1219.67817554 1220.67930493	7099.87890625 4838.09775452 2276.53934532 980.660579303	P14869|Q5M8R8|Q5FWB6|E9Q070|D3YVM5|S4R1N1|O89073	1	0.0479278	C57N12O17H92S0	1216.67	14	0.489955	0.339425	0.132867	0.0377528	0	0.258906	0.361888	0.256375	0.122832	0	0.0479278	-0.0227096	-0.0210277	0.0169525	0.0267848		0.098289	Value -0.936103779087 was not used due to low maximum possible change	0.137259	0.314822		0.183457	0.115422	0.098289
RiboM_AM1144_CR06_T1Days_MS_rep1Q1-27.csv	P14869	60S acidic ribosomal protein P0	IIQLLDDYPK	1217.68	2	15.32	609.342629278 609.844612382 610.345622808 610.847221786 611.346498637	295078.09375 213136.210196 92429.6374779 29864.0822152 8285.89559397	P14869|Q5M8R8|Q5FWB6|E9Q070|D3YVM5|S4R1N1|O89073	1	0.0479278	C57N12O17H92S0	1216.67	14	0.489955	0.339425	0.132867	0.0377528	0	0.258906	0.361888	0.256375	0.122832	0	0.0479278	-0.0219547	-0.00138579	0.0137281	0.00961232		0.0950214	Value -0.0616920133588 was not used due to low maximum possible change	0.111152	0.112981		0.106385	0.00988338	0.0950214
RiboM_AM1144_CR06_T1Days_MS_rep1Q1-27.csv	P14869	60S acidic ribosomal protein P0	IIQLLDDYPK	1217.68	3	15.32	406.568091735 406.902881486 407.23782233 407.571826128 407.904915742	12526.4648438 9072.80280109 4280.40349557 1358.88457246 542.609300054	P14869|Q5M8R8|Q5FWB6|E9Q070|D3YVM5|S4R1N1|O89073	1	0.0479278	C57N12O17H92S0	1216.67	14	0.489955	0.339425	0.132867	0.0377528	0	0.258906	0.361888	0.256375	0.122832	0	0.0479278	-0.0300753	-0.00633786	0.0242777	0.0121355		0.130168	Value -0.282146753591 was not used due to low maximum possible change	0.196569	0.142637		0.156458	0.0352918	0.130168
RiboM_AM1144_CR06_T1Days_MS_rep1Q1-27.csv	P14869	60S acidic ribosomal protein P0	GHLENNPALEK	1221.62	2	6.02	611.314608074 611.815787245 612.316798138 612.818435885 613.319575713	418247.3125 284663.5625 119946.013063 39939.3164062 11472.8300781	P14869|Q5M8R8|Q5FWB6|E9Q070|D3YVM5|S4R1N1|O89073	1	0.0479278	C52N16O18H84S0	1220.61	22	0.508878	0.331504	0.125047	0.0345713	0	0.191189	0.336357	0.296921	0.175533	0	0.0479278	-0.0241197	-0.00157304	0.0139735	0.0117192		0.0759226	Value -0.324187032926 was not used due to low maximum possible change	0.0813009	0.0831376		0.0801204	0.00374956	0.0759226
RiboM_AM1144_CR06_T1Days_MS_rep1Q1-27.csv	P14869	60S acidic ribosomal protein P0	CFIVGADNVGSK	1266.62	1	10.55	1266.61151899 1267.61572575 1268.61773398 1269.61787333 1270.62333069	7729.05664062 5521.00927775 2563.49975168 1149.02626593 459.490127777	P14869|Q5M8R8|Q5FWB6|E9Q070|D3YVM5|S4R1N1|O89073	1	0.0479278	C54N15O18H87S1	1265.61	18	0.478038	0.32425	0.147535	0.0501773	0	0.215154	0.340956	0.282126	0.161764	0	0.0479278	-0.0223847	0.00123173	0.00359142	0.0175616		0.0851505	Value 0.0737267548031 was not used due to low maximum possible change	0.026684	0.157381		0.0897385	0.0654692	0.0851505
RiboM_AM1144_CR06_T1Days_MS_rep1Q1-27.csv	P14869	60S acidic ribosomal protein P0	CFIVGADNVGSK	1266.62	2	10.55	633.81029186 634.311852565 634.812327575 635.313507948 635.815702456	180445.53125 132303.954775 63858.958658 30098.4453166 8877.21491645	P14869|Q5M8R8|Q5FWB6|E9Q070|D3YVM5|S4R1N1|O89073	1	0.0479278	C54N15O18H87S1	1265.61	18	0.478038	0.32425	0.147535	0.0501773	0	0.215154	0.340956	0.282126	0.161764	0	0.0479278	-0.0343631	0.00105569	0.00947946	0.023828		0.130716	Value 0.0631892350664 was not used due to low maximum possible change	0.0704316	0.213538		0.138229	0.0718486	0.130716
RiboM_AM1144_CR06_T1Days_MS_rep1Q1-27.csv	P14869	60S acidic ribosomal protein P0	GTIEILSDVQLIK	1428.83	2	19.1	714.928213466 715.428811933 715.931162353 716.431472435	139533.9375 114008.402557 53731.5531341 20497.9639896	P14869|Q5M8R8|Q5FWB6|E9Q070|D3YVM5|S4R1N1|O89073	1	0.0479278	C64N15O21H113S0	1427.82	19	0.445497	0.350008	0.154847	0.0496475	0	0.192926	0.33616	0.295707	0.175207	0	0.0479278	-0.0197927	-0.00217972	0.00908257	0.0128898		0.0783646	Value 0.157400159651 was not used due to low maximum possible change	0.0644795	0.102659		0.0818342	0.0193246	0.0783646
RiboM_AM1144_CR06_T1Days_MS_rep1Q1-27.csv	P14869	60S acidic ribosomal protein P0	GTIEILSDVQLIK	1428.83	3	19.1	476.950404411 477.288872308 477.623220086 477.959493591	4578.93261719 4209.75016587 2080.55077805 873.508789063	P14869|Q5M8R8|Q5FWB6|E9Q070|D3YVM5|S4R1N1|O89073	1	0.0479278	C64N15O21H113S0	1427.82	19	0.445497	0.350008	0.154847	0.0496475	0	0.192926	0.33616	0.295707	0.175207	0	0.0479278	-0.0555599	0.00848979	0.0223304	0.0247397		0.219977	Value -0.61305778037 was not used due to low maximum possible change	0.158529	0.197034		0.191847	0.0310504	0.219977
RiboM_AM1144_CR06_T1Days_MS_rep1Q1-27.csv	P14869	60S acidic ribosomal protein P0	AGAIAPCEVTVPAQNTGLGPEK	2180.1	2	12.55	1090.55456079 1091.05543337 1091.55733084 1092.05833012 1092.5586013	76691.7265625 93151.3203768 66063.6303427 35596.0126468 18725.1680581	P14869|Q5M8R8|Q5FWB6|E9Q070|D3YVM5|S4R1N1|O89073	1	0.0479278	C93N26O32H154S1	2179.09	45	0.300234	0.349478	0.234856	0.115433	0	0.0579705	0.198843	0.343768	0.399419	0	0.0479278	-0.0177622	-0.00638274	0.00847011	0.0156748		0.0733178	0.0423721	0.0777703	0.0551956		0.062164	0.0164138	0.0733178
RiboM_AM1144_CR06_T1Days_MS_rep1Q1-27.csv	P14869	60S acidic ribosomal protein P0	AGAIAPCEVTVPAQNTGLGPEK	2180.1	3	12.55	727.371333344 727.705868534 728.039556864 728.374851167 728.708544386	144615.15625 171149.043799 123490.892569 75612.4647611 35508.2292346	P14869|Q5M8R8|Q5FWB6|E9Q070|D3YVM5|S4R1N1|O89073	1	0.0479278	C93N26O32H154S1	2179.09	45	0.300234	0.349478	0.234856	0.115433	0	0.0579705	0.198843	0.343768	0.399419	0	0.0479278	-0.0193552	-0.0170644	0.00499405	0.0314255		0.0798932	0.113283	0.0458541	0.110658		0.0874221	0.0315874	0.0798932
RiboM_AM1144_CR06_T1Days_MS_rep1Q1-27.csv	P14869	60S acidic ribosomal protein P0	AFLADPSAFAAAAPAAAATTAAPAAAAAPAK	2696.4	2	17.37	1348.71151164 1349.21275654 1349.71344582 1350.21419668 1350.71551541	31108.2226562 49103.7814797 40013.2955874 24158.6106697 14008.0807817	P14869|Q5M8R8|Q5FWB6|E9Q070|D3YVM5|S4R1N1|O89073	1	0.0479278	C122N32O37H190S0	2695.4	88	0.214159	0.322321	0.257125	0.14362	0.0627754	0.00908154	0.0539119	0.159621	0.314304	0.463082	0.0479278	-0.0177591	-0.0123062	-0.00450258	0.008904	0.0256639	0.0865969	0.0458488	0.0461784	0.0521667	0.0641105	0.0589803	0.0171154	0.0865969
RiboM_AM1144_CR06_T1Days_MS_rep1Q1-27.csv	P14869	60S acidic ribosomal protein P0	AFLADPSAFAAAAPAAAATTAAPAAAAAPAK	2696.4	3	17.37	899.477041106 899.812027637 900.145542015 900.479857497 900.814242126	134313.59375 203937.577893 168400.836551 101288.572583 56595.8783481	P14869|Q5M8R8|Q5FWB6|E9Q070|D3YVM5|S4R1N1|O89073	1	0.0479278	C122N32O37H190S0	2695.4	88	0.214159	0.322321	0.257125	0.14362	0.0627754	0.00908154	0.0539119	0.159621	0.314304	0.463082	0.0479278	-0.0120431	-0.0154335	-0.00371356	0.00879969	0.0223905	0.0587246	0.0575002	0.0380862	0.0515556	0.0559334	0.05236	0.00842743	0.0587246
RiboM_AM1144_CR06_T1Days_MS_rep1Q1-27.csv	P14869	60S acidic ribosomal protein P0	AFLADPSAFAAAAPAAAATTAAPAAAAAPAK	2696.4	4	17.37	674.858565412 675.108787947 675.357504866 675.615928407 675.859759378	14488.6347656 22636.8670396 22044.7180637 11980.0074953 7644.66061635	P14869|Q5M8R8|Q5FWB6|E9Q070|D3YVM5|S4R1N1|O89073	1	0.0479278	C122N32O37H190S0	2695.4	88	0.214159	0.322321	0.257125	0.14362	0.0627754	0.00908154	0.0539119	0.159621	0.314304	0.463082	0.0479278	-0.0302815	-0.035032	0.0226489	0.00842022	0.0342443	0.147658	0.130517	-0.232287	0.0493324	0.0855452	0.0361533	0.154929	0.147658
RiboM_AM1144_CR10_T4Days_MS_rep1Q1-27.csv	P14869	60S acidic ribosomal protein P0	EDLTEIR	875.447	1	8.47	875.449183659 876.448989276 877.459634333 878.459633563 879.469583259	6736.13134766 3830.59265335 4286.19215018 2652.64324291 1186.15913238	P14869|Q5M8R8|Q5FWB6|E9Q070|D3YVM5|S4R1N1|O89073	4	0.0482443	C36N10O15H62S0	874.44	16	0.622885	0.279423	0.0803757	0.0173157	0	0.293683	0.370009	0.235354	0.100953	0	0.0482443	-0.238086	-0.0606017	0.164472	0.134216		0.723221	-0.668995	1.06126	1.60474		0.680054	0.969905	0.723221
RiboM_AM1144_CR10_T4Days_MS_rep1Q1-27.csv	P14869	60S acidic ribosomal protein P0	EDLTEIR	875.447	2	8.47	438.228204767 438.727733191 439.232599275 439.735005869 440.239925096	72403.125 42195.4023472 30745.7185077 13456.9825028 12915.6165377	P14869|Q5M8R8|Q5FWB6|E9Q070|D3YVM5|S4R1N1|O89073	4	0.0482443	C36N10O15H62S0	874.44	16	0.622885	0.279423	0.0803757	0.0173157	0	0.293683	0.370009	0.235354	0.100953	0	0.0482443	-0.16695	-0.0137111	0.113236	0.0674253		0.507135	-0.15136	0.730654	0.806163		0.473148	0.435268	0.507135
RiboM_AM1144_CR10_T4Days_MS_rep1Q1-27.csv	P14869	60S acidic ribosomal protein P0	IIQLLDDYPK	1217.68	1	15.32	1217.67567015 1218.67977502 1219.68116837 1220.68215221 1221.69372111	5098.14306641 4032.38814029 2400.77978516 1383.82099319 750.066650391	P14869|Q5M8R8|Q5FWB6|E9Q070|D3YVM5|S4R1N1|O89073	4	0.0482443	C57N12O17H92S0	1216.67	14	0.489955	0.339425	0.132867	0.0377528	0	0.257836	0.361654	0.257018	0.123492	0	0.0482443	-0.0952134	-0.0272027	0.0530215	0.0693945		0.410192	Value -1.2237151858 was not used due to low maximum possible change	0.427074	0.80937		0.548879	0.22575	0.410192
RiboM_AM1144_CR10_T4Days_MS_rep1Q1-27.csv	P14869	60S acidic ribosomal protein P0	IIQLLDDYPK	1217.68	2	15.32	609.343797765 609.845416182 610.346566839 610.848396765 611.348620744	178129.890625 151527.751626 77727.7166935 29968.3753928 10172.0658471	P14869|Q5M8R8|Q5FWB6|E9Q070|D3YVM5|S4R1N1|O89073	4	0.0482443	C57N12O17H92S0	1216.67	14	0.489955	0.339425	0.132867	0.0377528	0	0.257836	0.361654	0.257018	0.123492	0	0.0482443	-0.082665	0.00704033	0.0448554	0.0307693		0.356132	Value 0.316710396648 was not used due to low maximum possible change	0.361298	0.358872		0.358767	0.00258477	0.356132
RiboM_AM1144_CR10_T4Days_MS_rep1Q1-27.csv	P14869	60S acidic ribosomal protein P0	IIQLLDDYPK	1217.68	3	15.32	406.567774542 406.903270167 407.236806108 407.570889228 407.90556247	18878.078125 16299.2946749 8901.41928433 3569.65573292 1080.89954162	P14869|Q5M8R8|Q5FWB6|E9Q070|D3YVM5|S4R1N1|O89073	4	0.0482443	C57N12O17H92S0	1216.67	14	0.489955	0.339425	0.132867	0.0377528	0	0.257836	0.361654	0.257018	0.123492	0	0.0482443	-0.0937602	0.00264935	0.0539471	0.0371637		0.403931	Value 0.11918126177 was not used due to low maximum possible change	0.434529	0.433452		0.423971	0.0173632	0.403931
RiboM_AM1144_CR10_T4Days_MS_rep1Q1-27.csv	P14869	60S acidic ribosomal protein P0	GHLENNPALEK	1221.62	1	6.02	1221.61814403 1222.62295529 1223.62450612 1224.62835025 1225.61920025	3183.28833008 2840.02294922 1573.88884132 776.440870348 403.77207793	P14869|Q5M8R8|Q5FWB6|E9Q070|D3YVM5|S4R1N1|O89073	4	0.0482443	C52N16O18H84S0	1220.61	22	0.508878	0.331504	0.125047	0.0345713	0	0.19002	0.335761	0.297607	0.176612	0	0.0482443	-0.128722	0.00765781	0.062911	0.0581531		0.403697	Value 1.79905226722 was not used due to low maximum possible change	0.364573	0.409412		0.392561	0.0244059	0.403697
RiboM_AM1144_CR10_T4Days_MS_rep1Q1-27.csv	P14869	60S acidic ribosomal protein P0	GHLENNPALEK	1221.62	2	6.02	611.313861499 611.814947981 612.316429798 612.818998975 613.319680582	216966.734375 177943.048559 91889.0625 39638.1157094 15483.4379054	P14869|Q5M8R8|Q5FWB6|E9Q070|D3YVM5|S4R1N1|O89073	4	0.0482443	C52N16O18H84S0	1220.61	22	0.508878	0.331504	0.125047	0.0345713	0	0.19002	0.335761	0.297607	0.176612	0	0.0482443	-0.0967358	0.00650953	0.0495025	0.0407238		0.303382	Value 1.52928631457 was not used due to low maximum possible change	0.28687	0.286706		0.292319	0.00958124	0.303382
RiboM_AM1144_CR10_T4Days_MS_rep1Q1-27.csv	P14869	60S acidic ribosomal protein P0	CFIVGADNVGSK	1266.62	1	10.55	1266.61100706 1267.61467981 1268.61773741 1269.62595685 1270.62609998	5079.86279297 4061.20072279 2594.39303442 1251.90923849 696.44322731	P14869|Q5M8R8|Q5FWB6|E9Q070|D3YVM5|S4R1N1|O89073	4	0.0482443	C54N15O18H87S1	1265.61	18	0.478038	0.32425	0.147535	0.0501773	0	0.21406	0.34057	0.282762	0.162609	0	0.0482443	-0.086899	-0.0115458	0.0522276	0.0462171		0.32919	Value -0.707463266188 was not used due to low maximum possible change	0.386223	0.41107		0.375494	0.0419808	0.32919
RiboM_AM1144_CR10_T4Days_MS_rep1Q1-27.csv	P14869	60S acidic ribosomal protein P0	CFIVGADNVGSK	1266.62	2	10.55	633.809952393 634.313548375 634.813345924 635.313646532 635.817657147	74482.640625 63618.78125 37365.7946775 23123.9225444 6510.99006181	P14869|Q5M8R8|Q5FWB6|E9Q070|D3YVM5|S4R1N1|O89073	4	0.0482443	C54N15O18H87S1	1265.61	18	0.478038	0.32425	0.147535	0.0501773	0	0.21406	0.34057	0.282762	0.162609	0	0.0482443	-0.102983	-0.00389918	0.0406192	0.0662626		0.390118	Value -0.238920908083 was not used due to low maximum possible change	0.300378	0.58936		0.426619	0.147908	0.390118
RiboM_AM1144_CR10_T4Days_MS_rep1Q1-27.csv	P14869	60S acidic ribosomal protein P0	GTIEILSDVQLIK	1428.83	2	19.1	714.927987753 715.429990728 715.932986112 716.432117837	74597.21875 69533.296875 39783.3479902 18705.1855469	P14869|Q5M8R8|Q5FWB6|E9Q070|D3YVM5|S4R1N1|O89073	4	0.0482443	C64N15O21H113S0	1427.82	19	0.445497	0.350008	0.154847	0.0496475	0	0.191906	0.335658	0.296304	0.176132	0	0.0482443	-0.0773322	-0.00683569	0.0414984	0.0426695		0.304949	Value 0.476334493541 was not used due to low maximum possible change	0.293364	0.337349		0.311887	0.0227987	0.304949
RiboM_AM1144_CR10_T4Days_MS_rep1Q1-27.csv	P14869	60S acidic ribosomal protein P0	GTIEILSDVQLIK	1428.83	3	19.1	476.95119041 477.291640469 477.623455582 477.966834088	1858.71264648 1676.46081419 895.196286373 525.408538546	P14869|Q5M8R8|Q5FWB6|E9Q070|D3YVM5|S4R1N1|O89073	4	0.0482443	C64N15O21H113S0	1427.82	19	0.445497	0.350008	0.154847	0.0496475	0	0.191906	0.335658	0.296304	0.176132	0	0.0482443	-0.0704374	-0.0117242	0.0257897	0.0563719		0.27776	Value 0.816981339848 was not used due to low maximum possible change	0.182315	0.445681		0.301919	0.133335	0.27776
RiboM_AM1144_CR10_T4Days_MS_rep1Q1-27.csv	P14869	60S acidic ribosomal protein P0	AGAIAPCEVTVPAQNTGLGPEK	2180.1	2	12.55	1090.55475407 1091.05591027 1091.55708976 1092.05922188 1092.56102204	44728.8007812 57858.05068 50074.2349083 33034.8413098 22746.3236237	P14869|Q5M8R8|Q5FWB6|E9Q070|D3YVM5|S4R1N1|O89073	4	0.0482443	C93N26O32H154S1	2179.09	45	0.300234	0.349478	0.234856	0.115433	0	0.0574378	0.197919	0.343669	0.400975	0	0.0482443	-0.0593623	-0.037904	0.0348014	0.0624649		0.244495	0.250094	0.319828	0.218759		0.258294	0.0432324	0.244495
RiboM_AM1144_CR10_T4Days_MS_rep1Q1-27.csv	P14869	60S acidic ribosomal protein P0	AGAIAPCEVTVPAQNTGLGPEK	2180.1	3	12.55	727.370323311 727.70524273 728.039597586 728.374748975 728.710004038	67851.078125 85682.078732 71619.9619498 55052.0913314 38176.3911692	P14869|Q5M8R8|Q5FWB6|E9Q070|D3YVM5|S4R1N1|O89073	4	0.0482443	C93N26O32H154S1	2179.09	45	0.300234	0.349478	0.234856	0.115433	0	0.0574378	0.197919	0.343669	0.400975	0	0.0482443	-0.0580857	-0.0436948	0.0207425	0.081038		0.239237	0.288302	0.190625	0.283804		0.250492	0.0456434	0.239237
RiboM_AM1144_CR10_T4Days_MS_rep1Q1-27.csv	P14869	60S acidic ribosomal protein P0	AFLADPSAFAAAAPAAAATTAAPAAAAAPAK	2696.4	2	17.37	1348.71461236 1349.21596944 1349.71495398 1350.21879392 1350.72184926	19461.171875 29865.0181967 26718.4461255 18607.335634 14509.9224665	P14869|Q5M8R8|Q5FWB6|E9Q070|D3YVM5|S4R1N1|O89073	4	0.0482443	C122N32O37H190S0	2695.4	88	0.214159	0.322321	0.257125	0.14362	0.0627754	0.00893613	0.0533235	0.158686	0.314044	0.46501	0.0482443	-0.0358812	-0.0487359	-0.0123647	0.0268361	0.0701457	0.17484	0.181176	0.125609	0.157467	0.17439	0.162697	0.0225196	0.17484
RiboM_AM1144_CR10_T4Days_MS_rep1Q1-27.csv	P14869	60S acidic ribosomal protein P0	AFLADPSAFAAAAPAAAATTAAPAAAAAPAK	2696.4	3	17.37	899.480232788 899.811579021 900.146349604 900.480199487 900.816100796	75329.6640625 114228.445313 101119.259238 72685.5234375 50957.2307717	P14869|Q5M8R8|Q5FWB6|E9Q070|D3YVM5|S4R1N1|O89073	4	0.0482443	C122N32O37H190S0	2695.4	88	0.214159	0.322321	0.257125	0.14362	0.0627754	0.00893613	0.0533235	0.158686	0.314044	0.46501	0.0482443	-0.0323442	-0.0466196	-0.0130638	0.0318131	0.0602146	0.157605	0.173309	0.132711	0.18667	0.1497	0.159999	0.0208862	0.157605
RiboM_AM1144_CR10_T4Days_MS_rep1Q1-27.csv	P14869	60S acidic ribosomal protein P0	AFLADPSAFAAAAPAAAATTAAPAAAAAPAK	2696.4	4	17.37	674.861288792 675.111252399 675.36317025 675.617835848 675.861745872	7355.42529297 10740.6079993 11041.6211414 6210.41064453 6478.66369841	P14869|Q5M8R8|Q5FWB6|E9Q070|D3YVM5|S4R1N1|O89073	4	0.0482443	C122N32O37H190S0	2695.4	88	0.214159	0.322321	0.257125	0.14362	0.0627754	0.00893613	0.0533235	0.158686	0.314044	0.46501	0.0482443	-0.0383047	-0.0655324	0.00686027	0.00485928	0.0921175	0.186649	0.243617	-0.0696913	0.0285129	0.229014	0.12362	0.137745	0.186649
RiboM_AM1144_CR16_T16Days_MS_rep1Q1-27.csv	P14869	60S acidic ribosomal protein P0	EDLTEIR	875.447	1	8.47	875.442235503 876.447232064 877.456057554 878.462589341 879.467873864	13423.3017578 12562.286977 8745.06164062 5107.04337464 2819.70501429	P14869|Q5M8R8|Q5FWB6|E9Q070|D3YVM5|S4R1N1|O89073	16	0.0506427	C36N10O15H62S0	874.44	16	0.622885	0.279423	0.0803757	0.0173157	0	0.283114	0.368721	0.241665	0.106499	0	0.0506427	-0.285936	0.0359135	0.139142	0.110881		0.841553	0.402177	0.862681	1.24328		0.837423	0.343907	0.841553
RiboM_AM1144_CR16_T16Days_MS_rep1Q1-27.csv	P14869	60S acidic ribosomal protein P0	EDLTEIR	875.447	2	8.47	438.229205515 438.730541937 439.233497521 439.73646405 440.240283721	37818.9765625 34520.3333297 25169.3513067 12748.2225045 6830.68033739	P14869|Q5M8R8|Q5FWB6|E9Q070|D3YVM5|S4R1N1|O89073	16	0.0506427	C36N10O15H62S0	874.44	16	0.622885	0.279423	0.0803757	0.0173157	0	0.283114	0.368721	0.241665	0.106499	0	0.0506427	-0.279878	0.0336668	0.147903	0.0983072		0.823724	0.377018	0.917005	1.1023		0.805012	0.307924	0.823724
RiboM_AM1144_CR16_T16Days_MS_rep1Q1-27.csv	P14869	60S acidic ribosomal protein P0	IIQLLDDYPK	1217.68	1	15.32	1217.67376147 1218.68205519 1219.67897978 1220.68607706 1221.69488292	2245.85961914 2655.27421445 1947.94368144 1263.08025183 1291.6053855	P14869|Q5M8R8|Q5FWB6|E9Q070|D3YVM5|S4R1N1|O89073	16	0.0506427	C57N12O17H92S0	1216.67	14	0.489955	0.339425	0.132867	0.0377528	0	0.249885	0.359791	0.261809	0.128515	0	0.0506427	-0.213104	-0.0121043	0.107259	0.117949		0.887675	Value -0.594333939105 was not used due to low maximum possible change	0.83184	1.29955		1.00635	0.255443	0.887675
RiboM_AM1144_CR16_T16Days_MS_rep1Q1-27.csv	P14869	60S acidic ribosomal protein P0	IIQLLDDYPK	1217.68	2	15.32	609.342173387 609.844491889 610.345778465 610.847616981 611.346594217	67048.8203125 79796.4303638 56870.3761609 26600.5501644 12420.4165571	P14869|Q5M8R8|Q5FWB6|E9Q070|D3YVM5|S4R1N1|O89073	16	0.0506427	C57N12O17H92S0	1216.67	14	0.489955	0.339425	0.132867	0.0377528	0	0.249885	0.359791	0.261809	0.128515	0	0.0506427	-0.198839	0.00704008	0.114056	0.077743		0.828253	Value 0.345675224303 was not used due to low maximum possible change	0.884551	0.85656		0.856455	0.0281487	0.828253
RiboM_AM1144_CR16_T16Days_MS_rep1Q1-27.csv	P14869	60S acidic ribosomal protein P0	IIQLLDDYPK	1217.68	3	15.32	406.568194828 406.90362131 407.23701167 407.572970976 407.907229116	11539.1679688 13638.5172752 10063.4921875 4607.75976562 1882.47345641	P14869|Q5M8R8|Q5FWB6|E9Q070|D3YVM5|S4R1N1|O89073	16	0.0506427	C57N12O17H92S0	1216.67	14	0.489955	0.339425	0.132867	0.0377528	0	0.249885	0.359791	0.261809	0.128515	0	0.0506427	-0.200382	0.00283084	0.119674	0.0778779		0.834683	Value 0.138997235419 was not used due to low maximum possible change	0.92812	0.858046		0.873617	0.0486256	0.834683
RiboM_AM1144_CR16_T16Days_MS_rep1Q1-27.csv	P14869	60S acidic ribosomal protein P0	CFIVGADNVGSK	1266.62	1	10.55	1266.61592235 1267.61907551 1268.62110291 1269.62719161 1270.62627084	1800.4597168 2081.92133226 1724.21991373 1040.51802955 534.150723464	P14869|Q5M8R8|Q5FWB6|E9Q070|D3YVM5|S4R1N1|O89073	16	0.0506427	C54N15O18H87S1	1265.61	18	0.478038	0.32425	0.147535	0.0501773	0	0.20597	0.337542	0.287459	0.169029	0	0.0506427	-0.207175	-0.0110432	0.111858	0.106359		0.761481	Value -0.830776136462 was not used due to low maximum possible change	0.799426	0.894889		0.818598	0.0687395	0.761481
RiboM_AM1144_CR16_T16Days_MS_rep1Q1-27.csv	P14869	60S acidic ribosomal protein P0	CFIVGADNVGSK	1266.62	2	10.55	633.810893999 634.314337393 634.813729499 635.315599771 635.817395871	22237.0742188 29555.098216 22588.6720284 19167.1982262 6590.13288412	P14869|Q5M8R8|Q5FWB6|E9Q070|D3YVM5|S4R1N1|O89073	16	0.0506427	C54N15O18H87S1	1265.61	18	0.478038	0.32425	0.147535	0.0501773	0	0.20597	0.337542	0.287459	0.169029	0	0.0506427	-0.24033	-0.00831476	0.0939308	0.154714		0.883346	Value -0.625518657827 was not used due to low maximum possible change	0.671302	1.30174		0.952128	0.320797	0.883346
RiboM_AM1144_CR16_T16Days_MS_rep1Q1-27.csv	P14869	60S acidic ribosomal protein P0	GTIEILSDVQLIK	1428.83	2	19.1	714.925364634 715.428218136 715.931081317 716.4312171	21839.78125 30920.6576805 23677.1951941 14452.4353022	P14869|Q5M8R8|Q5FWB6|E9Q070|D3YVM5|S4R1N1|O89073	16	0.0506427	C64N15O21H113S0	1427.82	19	0.445497	0.350008	0.154847	0.0496475	0	0.184374	0.331785	0.300693	0.183147	0	0.0506427	-0.205209	-0.00980983	0.105656	0.109363		0.785872	Value 0.538328075694 was not used due to low maximum possible change	0.724439	0.819197		0.776503	0.0480688	0.785872
RiboM_AM1144_CR16_T16Days_MS_rep1Q1-27.csv	P14869	60S acidic ribosomal protein P0	AGAIAPCEVTVPAQNTGLGPEK	2180.1	2	12.55	1090.55677034 1091.0548064 1091.55957287 1092.05877356 1092.56386018	7523.53173828 10019.2331511 14920.2156457 13192.3077354 11782.8286367	P14869|Q5M8R8|Q5FWB6|E9Q070|D3YVM5|S4R1N1|O89073	16	0.0506427	C93N26O32H154S1	2179.09	45	0.300234	0.349478	0.234856	0.115433	0	0.0535902	0.191064	0.34276	0.412586	0	0.0506427	-0.135444	-0.130024	0.0919457	0.173522		0.549148	0.820787	0.852108	0.583947		0.701498	0.156995	0.549148
RiboM_AM1144_CR16_T16Days_MS_rep1Q1-27.csv	P14869	60S acidic ribosomal protein P0	AGAIAPCEVTVPAQNTGLGPEK	2180.1	3	12.55	727.361833072 727.702906627 728.038951114 728.373707787 728.709993077	14247.7265625 19378.5425338 23202.7006376 25836.5530086 22172.5643519	P14869|Q5M8R8|Q5FWB6|E9Q070|D3YVM5|S4R1N1|O89073	16	0.0506427	C93N26O32H154S1	2179.09	45	0.300234	0.349478	0.234856	0.115433	0	0.0535902	0.191064	0.34276	0.412586	0	0.0506427	-0.12788	-0.115057	0.0458259	0.197111		0.51848	0.726306	0.424693	0.663329		0.583202	0.136886	0.51848
RiboM_AM1144_CR16_T16Days_MS_rep1Q1-27.csv	P14869	60S acidic ribosomal protein P0	AFLADPSAFAAAAPAAAATTAAPAAAAAPAK	2696.4	2	17.37	1348.71108515 1349.2146538 1349.71646646 1350.22108698 1350.72231185	3494.23266602 5962.77635189 7042.6659716 7742.98712576 10137.2823356	P14869|Q5M8R8|Q5FWB6|E9Q070|D3YVM5|S4R1N1|O89073	16	0.0506427	C122N32O37H190S0	2695.4	88	0.214159	0.322321	0.257125	0.14362	0.0627754	0.00791974	0.0491091	0.1518	0.311899	0.479273	0.0506427	-0.112524	-0.148883	-0.0522764	0.0815979	0.232085	0.545596	0.544936	0.496335	0.484897	0.55723	0.525799	0.0327384	0.545596
RiboM_AM1144_CR16_T16Days_MS_rep1Q1-27.csv	P14869	60S acidic ribosomal protein P0	AFLADPSAFAAAAPAAAATTAAPAAAAAPAK	2696.4	3	17.37	899.477778971 899.814159848 900.150518062 900.481372066 900.820719639	13860.3066406 19931.1037992 25453.6505279 30052.1411009 35286.4227166	P14869|Q5M8R8|Q5FWB6|E9Q070|D3YVM5|S4R1N1|O89073	16	0.0506427	C122N32O37H190S0	2695.4	88	0.214159	0.322321	0.257125	0.14362	0.0627754	0.00791974	0.0491091	0.1518	0.311899	0.479273	0.0506427	-0.102906	-0.162339	-0.0528148	0.0976004	0.220459	0.498965	0.594187	0.501446	0.579992	0.529318	0.540782	0.044207	0.498965
RiboM_AM1144_CR16_T16Days_MS_rep1Q1-27.csv	P14869	60S acidic ribosomal protein P0	AFLADPSAFAAAAPAAAATTAAPAAAAAPAKAEAK	3095.62	3	16.32	1032.52678756 1032.86759379 1033.20782975 1033.54316863 1033.87517871	1794.57446289 1775.67782058 2242.83988971 2756.96036973 2787.33430377	P14869|Q5M8R8|Q5FWB6|E9Q070|D3YVM5|S4R1N1|O89073	16	0.0506427	C139N37O43H219S0	3094.61	101	0.174385	0.299498	0.271006	0.170973	0.0841379	0.0050672	0.0360123	0.127637	0.300827	0.530456	0.0506427	-0.0163751	-0.143153	-0.0735273	0.0717726	0.161283	0.0967123	0.543303	0.512856	0.552719	0.361362	0.41339	0.193116	0.0967123
RiboM_AM1126_CR11Liver_T4days_MS_rep1Q1-20.csv	P25444	40S ribosomal protein S2	ATFDAISK	852.446	2	8.12	426.725929471 427.228934561 427.731521828 428.233287328 428.731676625	1852.46936035 3063.05890025 1826.42974817 2563.60290587 1741.77324906	P25444|Q58EU3|Q3TXS9|Q3TXR5|Q3TI78|D3YWJ3|Q3UB36|D3YVC1|Q3TL20|Q3TLE5|L7N240|F6YTZ4|J3QMG5|Q9DC49|L7N453|E9Q1N8|J3QM94|O89072|D3Z536|Q3V2B9	4	0.0477631	C38N9O13H61S0	851.439	14	0.614602	0.28645	0.0816359	0.0173114	0	0.319302	0.373112	0.220064	0.0875214	0	0.0477631	-0.415531	0.0427141	0.114637	0.25818		1.40715	0.492884	0.828132	3.67725		1.60135	1.43453	1.40715
RiboM_AM1126_CR11Liver_T4days_MS_rep1Q1-20.csv	P25444	40S ribosomal protein S2	SPYQEFTDHLVK	1463.72	1	12.68	1463.72544199 1464.73236016 1465.72998423 1466.72753889 1467.73535787	2265.66796875 1834.64462947 1559.53015137 1599.93859072 1499.0200716	P25444|Q58EU3|Q3TXS9|Q3TXR5|Q3TI78|D3YWJ3|Q3UB36|D3YVC1|Q3TL20|Q3TLE5|L7N240|F6YTZ4|J3QMG5|Q9DC49|L7N453|E9Q1N8|J3QM94|O89072|D3Z536|Q3V2B9	4	0.0477631	C67N16O21H98S0	1462.71	19	0.431267	0.353656	0.161724	0.0533527	0	0.188081	0.333537	0.298506	0.179876	0	0.0477631	-0.119182	-0.100943	0.0530933	0.167031		0.490086	Value 5.01714689016 was not used due to low maximum possible change	0.388163	1.32016		0.732803	0.511212	0.490086
RiboM_AM1126_CR11Liver_T4days_MS_rep1Q1-20.csv	P25444	40S ribosomal protein S2	SPYQEFTDHLVK	1463.72	2	12.68	732.365610365 732.86837924 733.369530129 733.873116289 734.382659818	108474.117188 108564.82213 67497.063867 32087.8269767 16379.6046103	P25444|Q58EU3|Q3TXS9|Q3TXR5|Q3TI78|D3YWJ3|Q3UB36|D3YVC1|Q3TL20|Q3TLE5|L7N240|F6YTZ4|J3QMG5|Q9DC49|L7N453|E9Q1N8|J3QM94|O89072|D3Z536|Q3V2B9	4	0.0477631	C67N16O21H98S0	1462.71	19	0.431267	0.353656	0.161724	0.0533527	0	0.188081	0.333537	0.298506	0.179876	0	0.0477631	-0.0886703	-0.0107736	0.051453	0.047991		0.364621	Value 0.535479753036 was not used due to low maximum possible change	0.37617	0.379305		0.373365	0.00773342	0.364621
RiboM_AM1126_CR11Liver_T4days_MS_rep1Q1-20.csv	P25444	40S ribosomal protein S2	SPYQEFTDHLVK	1463.72	3	12.68	488.581010183 488.914628753 489.251380137 489.584167808 489.919776939	421716.5625 437159.832483 275564.569681 124702.622241 49683.5831048	P25444|Q58EU3|Q3TXS9|Q3TXR5|Q3TI78|D3YWJ3|Q3UB36|D3YVC1|Q3TL20|Q3TLE5|L7N240|F6YTZ4|J3QMG5|Q9DC49|L7N453|E9Q1N8|J3QM94|O89072|D3Z536|Q3V2B9	4	0.0477631	C67N16O21H98S0	1462.71	19	0.431267	0.353656	0.161724	0.0533527	0	0.188081	0.333537	0.298506	0.179876	0	0.0477631	-0.0963432	-0.00646805	0.0571263	0.0456849		0.396172	Value 0.321480753472 was not used due to low maximum possible change	0.417648	0.361079		0.391633	0.0285563	0.396172
RiboM_AM1126_CR11Liver_T4days_MS_rep1Q1-20.csv	P25444	40S ribosomal protein S2	SLEEIYLFSLPIK	1551.87	2	22.28	776.443821566 776.949460502 777.453715047 777.956683232 778.450658728	1776.33972168 2183.707882 7658.75913992 5852.53842221 5165.21195045	P25444|Q58EU3|Q3TXS9|Q3TXR5|Q3TI78|D3YWJ3|Q3UB36|D3YVC1|Q3TL20|Q3TLE5|L7N240|F6YTZ4|J3QMG5|Q9DC49|L7N453|E9Q1N8|J3QM94|O89072|D3Z536|Q3V2B9	4	0.0477631	C75N14O21H118S0	1550.86	19	0.39862	0.360351	0.178142	0.0628862	0	0.175702	0.326335	0.305553	0.19241	0	0.0477631	-0.296949	-0.235363	0.260219	0.272093		1.3321	Value 6.91906276061 was not used due to low maximum possible change	2.04236	2.10072		1.82506	0.427912	1.3321
RiboM_AM1126_CR11Liver_T4days_MS_rep1Q1-20.csv	P25444	40S ribosomal protein S2	ESEIIDFFLGASLKDEVLK	2153.14	3	23.33	718.385843554 718.714590916 719.054774916 719.385519635 719.718668695	7335.07958984 5019.19262952 4389.83122417 6008.55273438 3141.47314453	P25444|Q58EU3|Q3TXS9|Q3TXR5|Q3TI78|D3YWJ3|Q3UB36|D3YVC1|Q3TL20|Q3TLE5|L7N240|F6YTZ4|J3QMG5|Q9DC49|L7N453|E9Q1N8|J3QM94|O89072|D3Z536|Q3V2B9	4	0.0477631	C99N21O32H157S0	2152.13	33	0.298398	0.359357	0.234074	0.108172	0	0.083906	0.239976	0.344639	0.331479	0	0.0477631	0.0239857	-0.138758	-0.0411365	0.155909		-0.111826	1.16232	-0.372055	0.698184		0.344155	0.710775	-0.111826
RiboM_AM1126_CR13Liver_T8days_MS_rep1Q1-20.csv	P25444	40S ribosomal protein S2	ATFDAISK	852.446	2	8.12	426.7246215 427.228946712 427.728254683 428.232434874	2712.75732422 3190.79516602 2760.77905273 4072.15209961	P25444|Q58EU3|Q3TXS9|Q3TXR5|Q3TI78|D3YWJ3|Q3UB36|D3YVC1|Q3TL20|Q3TLE5|L7N240|F6YTZ4|J3QMG5|Q9DC49|L7N453|E9Q1N8|J3QM94|O89072|D3Z536|Q3V2B9	8	0.0492754	C38N9O13H61S0	851.439	14	0.614602	0.28645	0.0816359	0.0173114	0	0.312821	0.372856	0.22386	0.0904623	0	0.0492754	-0.401611	-0.0359262	0.135126	0.302412		1.3308	-0.415782	0.950087	4.13409		1.4998	1.9096	1.3308
RiboM_AM1126_CR13Liver_T8days_MS_rep1Q1-20.csv	P25444	40S ribosomal protein S2	SPYQEFTDHLVK	1463.72	2	12.68	732.361023675 732.8629242 733.366450154 733.870347853 734.378548577	42529.3984375 45106.3204835 36769.2378721 21611.2585263 13788.2023235	P25444|Q58EU3|Q3TXS9|Q3TXR5|Q3TI78|D3YWJ3|Q3UB36|D3YVC1|Q3TL20|Q3TLE5|L7N240|F6YTZ4|J3QMG5|Q9DC49|L7N453|E9Q1N8|J3QM94|O89072|D3Z536|Q3V2B9	8	0.0492754	C67N16O21H98S0	1462.71	19	0.431267	0.353656	0.161724	0.0533527	0	0.183412	0.331079	0.301215	0.184295	0	0.0492754	-0.140002	-0.0447432	0.0900917	0.0946532		0.564853	Value 1.98174337252 was not used due to low maximum possible change	0.645861	0.722864		0.644526	0.0790141	0.564853
RiboM_AM1126_CR13Liver_T8days_MS_rep1Q1-20.csv	P25444	40S ribosomal protein S2	SPYQEFTDHLVK	1463.72	3	12.68	488.577745389 488.912274427 489.248036596 489.581638924 489.916895241	219545.671875 279779.46875 225090.309437 118205.55596 55589.1465936	P25444|Q58EU3|Q3TXS9|Q3TXR5|Q3TI78|D3YWJ3|Q3UB36|D3YVC1|Q3TL20|Q3TLE5|L7N240|F6YTZ4|J3QMG5|Q9DC49|L7N453|E9Q1N8|J3QM94|O89072|D3Z536|Q3V2B9	8	0.0492754	C67N16O21H98S0	1462.71	19	0.431267	0.353656	0.161724	0.0533527	0	0.183412	0.331079	0.301215	0.184295	0	0.0492754	-0.170716	-0.0216215	0.105407	0.0869305		0.688772	Value 0.957649520657 was not used due to low maximum possible change	0.755653	0.663886		0.70277	0.0474578	0.688772
RiboM_AM1126_CR13Liver_T8days_MS_rep1Q1-20.csv	P25444	40S ribosomal protein S2	LLMMAGIDDCYTSAR	1716.78	2	15.78	858.903398756 859.402480644 859.904285667 860.410521802 860.911255037	11282.8056641 15227.4711054 14839.0741812 12104.6529094 7437.10498047	P25444|Q58EU3|Q3TXS9|Q3TXR5|Q3TI78|D3YWJ3|Q3UB36|D3YVC1|Q3TL20|Q3TLE5|L7N240|F6YTZ4|J3QMG5|Q9DC49|L7N453|E9Q1N8|J3QM94|O89072|D3Z536|Q3V2B9	8	0.0492754	C71N19O24H117S3	1715.77	27	0.360279	0.325407	0.211846	0.102468	0	0.118127	0.272051	0.330237	0.279586	0	0.0492754	-0.149204	-0.0405361	0.0657585	0.123982		0.616158	0.759735	0.555436	0.699998		0.657832	0.0901551	0.616158
RiboM_AM1126_CR13Liver_T8days_MS_rep1Q1-20.csv	P25444	40S ribosomal protein S2	ESEIIDFFLGASLKDEVLK	2153.14	2	23.33	1077.05229696 1077.56618526 1078.08216516 1078.58622599	3308.3190918 2712.42055371 1893.03446125 2624.89982745	P25444|Q58EU3|Q3TXS9|Q3TXR5|Q3TI78|D3YWJ3|Q3UB36|D3YVC1|Q3TL20|Q3TLE5|L7N240|F6YTZ4|J3QMG5|Q9DC49|L7N453|E9Q1N8|J3QM94|O89072|D3Z536|Q3V2B9	8	0.0492754	C99N21O32H157S0	2152.13	33	0.298398	0.359357	0.234074	0.108172	0	0.0809555	0.236002	0.345183	0.33786	0	0.0492754	0.015524	-0.101979	-0.0544462	0.140901		-0.0713936	0.82671	-0.490023	0.613446		0.219685	0.608807	-0.0713936
RiboM_AM1126_CR13Liver_T8days_MS_rep1Q1-20.csv	P25444	40S ribosomal protein S2	ESEIIDFFLGASLKDEVLK	2153.14	3	23.33	718.379179154 718.715464394 719.056128778 719.380333566	4186.32568359 1902.38607612 1481.23510883 3738.16782514	P25444|Q58EU3|Q3TXS9|Q3TXR5|Q3TI78|D3YWJ3|Q3UB36|D3YVC1|Q3TL20|Q3TLE5|L7N240|F6YTZ4|J3QMG5|Q9DC49|L7N453|E9Q1N8|J3QM94|O89072|D3Z536|Q3V2B9	8	0.0492754	C99N21O32H157S0	2152.13	33	0.298398	0.359357	0.234074	0.108172	0	0.0809555	0.236002	0.345183	0.33786	0	0.0492754	0.0718077	-0.191125	-0.103085	0.222402		-0.330238	1.54939	-0.927778	0.968279		0.314913	1.14183	-0.330238
RiboM_AM1126_CR14Liver_T16days_MS_rep1Q1-20.csv	P25444	40S ribosomal protein S2	SPYQEFTDHLVK	1463.72	2	12.68	732.360912055 732.860747123 733.365929014 733.868969533 734.379157188	30918.2519531 17070.8341241 19604.4420446 7414.99963007 7789.08890108	P25444|Q58EU3|Q3TXS9|Q3TXR5|Q3TI78|D3YWJ3|Q3UB36|D3YVC1|Q3TL20|Q3TLE5|L7N240|F6YTZ4|J3QMG5|Q9DC49|L7N453|E9Q1N8|J3QM94|O89072|D3Z536|Q3V2B9	8	0.0403605	C67N16O21H98S0	1462.71	19	0.431267	0.353656	0.161724	0.0533527	0	0.212944	0.34484	0.283864	0.158352	0	0.0403605	-0.01907	-0.126071	0.0996384	0.0455027		0.0873479	Value 14.3003049968 was not used due to low maximum possible change	0.815773	0.433363		0.445495	0.364364	0.0873479
RiboM_AM1126_CR14Liver_T16days_MS_rep1Q1-20.csv	P25444	40S ribosomal protein S2	SPYQEFTDHLVK	1463.72	3	12.68	488.577381524 488.911545619 489.247786214 489.581346142 489.916095077	203609.1875 259703.948524 203395.078247 109289.320274 54943.0143492	P25444|Q58EU3|Q3TXS9|Q3TXR5|Q3TI78|D3YWJ3|Q3UB36|D3YVC1|Q3TL20|Q3TLE5|L7N240|F6YTZ4|J3QMG5|Q9DC49|L7N453|E9Q1N8|J3QM94|O89072|D3Z536|Q3V2B9	8	0.0403605	C67N16O21H98S0	1462.71	19	0.431267	0.353656	0.161724	0.0533527	0	0.212944	0.34484	0.283864	0.158352	0	0.0403605	-0.168883	-0.0189852	0.100383	0.0874845		0.773546	Value 2.15349924725 was not used due to low maximum possible change	0.821873	0.833193		0.809537	0.0316794	0.773546
RiboM_AM1126_CR1Liver_T0days_MS_rep1Q1-20.csv	P25444	40S ribosomal protein S2	ATFDAISK	852.446	2	8.12	426.725994137 427.224202817 427.726107062 428.229563993	3347.40429688 20179.9522043 9581.006921 14316.7733715	P25444|Q58EU3|Q3TXS9|Q3TXR5|Q3TI78|D3YWJ3|Q3UB36|D3YVC1|Q3TL20|Q3TLE5|L7N240|F6YTZ4|J3QMG5|Q9DC49|L7N453|E9Q1N8|J3QM94|O89072|D3Z536|Q3V2B9	0	0	C38N9O13H61S0	851.439	14	0.614602	0.28645	0.0816359	0.0173114	0	0.309765	0.372694	0.225659	0.0918826	0	0	-0.54402	0.139062	0.120388	0.28457		1.78462	1.61242	0.835895	3.81609		2.01226	1.27139	1.78462
RiboM_AM1144_CR02_T0Days_MS_rep1Q1-27.csv	P25444	40S ribosomal protein S2	ATFDAISK	852.446	1	8.12	852.444304172 853.447877654 854.453662029 855.455994641	22601.9472656 10856.1241639 3535.89046873 1336.79558139	P25444|Q58EU3|Q3TXS9|Q3TXR5|Q3TI78|D3YWJ3|Q3UB36|D3YVC1|Q3TL20|Q3TLE5|L7N240|F6YTZ4|J3QMG5|Q9DC49|L7N453|E9Q1N8|J3QM94|O89072|D3Z536|Q3V2B9	0	0	C38N9O13H61S0	851.439	14	0.614602	0.28645	0.0816359	0.0173114	0	0.309765	0.372694	0.225659	0.0918826	0	0	-0.0249468	-0.00322796	0.010611	0.0175638		0.0818365	-0.0374283	0.0736755	0.235531		0.0884038	0.112161	0.0818365
RiboM_AM1144_CR02_T0Days_MS_rep1Q1-27.csv	P25444	40S ribosomal protein S2	ATFDAISK	852.446	2	8.12	426.72702014 427.228357836 427.730408812 428.236155495 428.734376673	141412.703125 68549.4812249 21261.9397352 9950.38133801 3783.0922953	P25444|Q58EU3|Q3TXS9|Q3TXR5|Q3TI78|D3YWJ3|Q3UB36|D3YVC1|Q3TL20|Q3TLE5|L7N240|F6YTZ4|J3QMG5|Q9DC49|L7N453|E9Q1N8|J3QM94|O89072|D3Z536|Q3V2B9	0	0	C38N9O13H61S0	851.439	14	0.614602	0.28645	0.0816359	0.0173114	0	0.309765	0.372694	0.225659	0.0918826	0	0	-0.0282524	-0.00221835	0.00652411	0.0239466		0.09268	-0.0257219	0.0452992	0.321124		0.108345	0.149966	0.09268
RiboM_AM1126_CR1Liver_T0days_MS_rep1Q1-20.csv	P25444	40S ribosomal protein S2	IGKPHTVPCK	1136.62	3	5.28	379.545433251 379.879766915 380.214108543 380.547390483 380.88091746	154274.84375 92380.6673749 44223.7674123 15144.5504808 4633.05156166	P25444|Q58EU3|Q3TXS9|Q3TXR5|Q3TI78|D3YWJ3|Q3UB36|D3YVC1|Q3TL20|Q3TLE5|L7N240|F6YTZ4|J3QMG5|Q9DC49|L7N453|E9Q1N8|J3QM94|O89072|D3Z536|Q3V2B9	0	0	C50N15O13H85S1	1135.62	11	0.503655	0.318333	0.135154	0.0428581	0	0.297729	0.360603	0.234237	0.107431	0	0	0.000471878	-0.0164591	0.0093572	0.00663003		-0.00229149	-0.389381	0.0944375	0.102676		-0.0486397	0.232106	-0.00229149
RiboM_AM1126_CR1Liver_T0days_MS_rep1Q1-20.csv	P25444	40S ribosomal protein S2	SPYQEFTDHLVK	1463.72	2	12.68	732.369775392 732.86348394 733.366271266 733.87223714 734.375795754	7598.67919922 4234.02006256 5000.828181 2568.87683275 9697.38352003	P25444|Q58EU3|Q3TXS9|Q3TXR5|Q3TI78|D3YWJ3|Q3UB36|D3YVC1|Q3TL20|Q3TLE5|L7N240|F6YTZ4|J3QMG5|Q9DC49|L7N453|E9Q1N8|J3QM94|O89072|D3Z536|Q3V2B9	0	0	C67N16O21H98S0	1462.71	19	0.431267	0.353656	0.161724	0.0533527	0	0.18122	0.329886	0.302481	0.186413	0	0	-0.0396306	-0.135435	0.0960183	0.0790472		0.158493	Value 5.69769931652 was not used due to low maximum possible change	0.682159	0.594071		0.478241	0.280391	0.158493
RiboM_AM1126_CR1Liver_T0days_MS_rep1Q1-20.csv	P25444	40S ribosomal protein S2	SPYQEFTDHLVK	1463.72	3	12.68	488.582145166 488.91362769 489.254512442 489.580454414 489.927734955	113982.757812 92898.484375 52628.3203125 15813.7944825 8782.05584613	P25444|Q58EU3|Q3TXS9|Q3TXR5|Q3TI78|D3YWJ3|Q3UB36|D3YVC1|Q3TL20|Q3TLE5|L7N240|F6YTZ4|J3QMG5|Q9DC49|L7N453|E9Q1N8|J3QM94|O89072|D3Z536|Q3V2B9	0	0	C67N16O21H98S0	1462.71	19	0.431267	0.353656	0.161724	0.0533527	0	0.18122	0.329886	0.302481	0.186413	0	0	-0.0172706	-0.0162404	0.0294265	0.00408444		0.0690695	Value 0.683226442359 was not used due to low maximum possible change	0.20906	0.0306962		0.102942	0.0938824	0.0690695
RiboM_AM1144_CR02_T0Days_MS_rep1Q1-27.csv	P25444	40S ribosomal protein S2	SPYQEFTDHLVK	1463.72	2	12.68	732.362686442 732.861610035 733.36585632 733.866129044	41569.1171875 31649.5672476 20384.7510144 9934.69791986	P25444|Q58EU3|Q3TXS9|Q3TXR5|Q3TI78|D3YWJ3|Q3UB36|D3YVC1|Q3TL20|Q3TLE5|L7N240|F6YTZ4|J3QMG5|Q9DC49|L7N453|E9Q1N8|J3QM94|O89072|D3Z536|Q3V2B9	0	0	C67N16O21H98S0	1462.71	19	0.431267	0.353656	0.161724	0.0533527	0	0.18122	0.329886	0.302481	0.186413	0	0	-0.0297805	-0.047976	0.0351571	0.0425993		0.1191	Value 2.01833354495 was not used due to low maximum possible change	0.249773	0.320151		0.229675	0.102021	0.1191
RiboM_AM1144_CR02_T0Days_MS_rep1Q1-27.csv	P25444	40S ribosomal protein S2	SPYQEFTDHLVK	1463.72	3	12.68	488.577831476 488.911729689 489.249114478 489.579977727 489.917929502	247058.671875 200693.870194 94121.9094074 34403.013172 8929.21167632	P25444|Q58EU3|Q3TXS9|Q3TXR5|Q3TI78|D3YWJ3|Q3UB36|D3YVC1|Q3TL20|Q3TLE5|L7N240|F6YTZ4|J3QMG5|Q9DC49|L7N453|E9Q1N8|J3QM94|O89072|D3Z536|Q3V2B9	0	0	C67N16O21H98S0	1462.71	19	0.431267	0.353656	0.161724	0.0533527	0	0.18122	0.329886	0.302481	0.186413	0	0	-0.00255175	-0.00539718	0.00160296	0.00634597		0.0102051	Value 0.227057674105 was not used due to low maximum possible change	0.0113882	0.0476925		0.0230953	0.02131	0.0102051
RiboM_AM1126_CR5Liver_T2days_MS_rep1Q1-20.csv	P25444	40S ribosomal protein S2	ATFDAISK	852.446	2	8.12	426.727680971 427.228683767 427.728336368 428.230773701	14632.2666016 9730.32727272 3779.74516079 2597.84764009	P25444|Q58EU3|Q3TXS9|Q3TXR5|Q3TI78|D3YWJ3|Q3UB36|D3YVC1|Q3TL20|Q3TLE5|L7N240|F6YTZ4|J3QMG5|Q9DC49|L7N453|E9Q1N8|J3QM94|O89072|D3Z536|Q3V2B9	2	0.0471529	C38N9O13H61S0	851.439	14	0.614602	0.28645	0.0816359	0.0173114	0	0.321957	0.373182	0.218517	0.0863441	0	0.0471529	-0.138605	0.0300842	0.0413219	0.0671984		0.473626	0.346866	0.301882	0.973429		0.523951	0.308349	0.473626
RiboM_AM1126_CR5Liver_T2days_MS_rep1Q1-20.csv	P25444	40S ribosomal protein S2	IGKPHTVPCK	1136.62	3	5.28	379.545889566 379.879987695 380.214105095 380.547306005 380.882127472	73867.5859375 48227.1666084 22719.0609937 7075.37092055 2377.73999023	P25444|Q58EU3|Q3TXS9|Q3TXR5|Q3TI78|D3YWJ3|Q3UB36|D3YVC1|Q3TL20|Q3TLE5|L7N240|F6YTZ4|J3QMG5|Q9DC49|L7N453|E9Q1N8|J3QM94|O89072|D3Z536|Q3V2B9	2	0.0471529	C50N15O13H85S1	1135.62	11	0.503655	0.318333	0.135154	0.0428581	0	0.30674	0.360901	0.229196	0.103162	0	0.0471529	-0.0173295	-0.000817728	0.0144229	0.00372434		0.0880051	-0.0192099	0.153366	0.0617593		0.07098	0.0714061	0.0880051
RiboM_AM1126_CR5Liver_T2days_MS_rep1Q1-20.csv	P25444	40S ribosomal protein S2	SPYQEFTDHLVK	1463.72	2	12.68	732.365456403 732.865962824 733.375146703 733.872851433	1330.24829102 1015.04995664 2006.05554199 1443.64916992	P25444|Q58EU3|Q3TXS9|Q3TXR5|Q3TI78|D3YWJ3|Q3UB36|D3YVC1|Q3TL20|Q3TLE5|L7N240|F6YTZ4|J3QMG5|Q9DC49|L7N453|E9Q1N8|J3QM94|O89072|D3Z536|Q3V2B9	2	0.0471529	C67N16O21H98S0	1462.71	19	0.431267	0.353656	0.161724	0.0533527	0	0.190003	0.334516	0.297386	0.178095	0	0.0471529	-0.201716	-0.178497	0.184445	0.195767		0.836081	Value 9.32576788953 was not used due to low maximum possible change	1.3596	1.56937		1.25502	0.377668	0.836081
RiboM_AM1126_CR5Liver_T2days_MS_rep1Q1-20.csv	P25444	40S ribosomal protein S2	SPYQEFTDHLVK	1463.72	3	12.68	488.584774761 488.916401687 489.252340424 489.586195179 489.926784422	10917.0136719 11157.3926844 14199.5825769 6510.07988846 3935.78436143	P25444|Q58EU3|Q3TXS9|Q3TXR5|Q3TI78|D3YWJ3|Q3UB36|D3YVC1|Q3TL20|Q3TLE5|L7N240|F6YTZ4|J3QMG5|Q9DC49|L7N453|E9Q1N8|J3QM94|O89072|D3Z536|Q3V2B9	2	0.0471529	C67N16O21H98S0	1462.71	19	0.431267	0.353656	0.161724	0.0533527	0	0.190003	0.334516	0.297386	0.178095	0	0.0471529	-0.176101	-0.0928725	0.170165	0.0988086		0.729913	Value 4.85222855309 was not used due to low maximum possible change	1.25434	0.792103		0.925451	0.286516	0.729913
RiboM_AM1126_CR5Liver_T2days_MS_rep1Q1-20.csv	P25444	40S ribosomal protein S2	ESEIIDFFLGASLKDEVLK	2153.14	2	23.33	1077.05140838 1077.57456555 1078.07890798 1078.56889177 1079.08535202	3882.15722656 8084.21510386 5401.70962955 3409.24021309 1536.99326169	P25444|Q58EU3|Q3TXS9|Q3TXR5|Q3TI78|D3YWJ3|Q3UB36|D3YVC1|Q3TL20|Q3TLE5|L7N240|F6YTZ4|J3QMG5|Q9DC49|L7N453|E9Q1N8|J3QM94|O89072|D3Z536|Q3V2B9	2	0.0471529	C99N21O32H157S0	2152.13	33	0.298398	0.359357	0.234074	0.108172	0	0.0851326	0.241594	0.344388	0.328885	0	0.0471529	-0.111552	0.0297318	0.0259074	0.0559126		0.523067	-0.252473	0.234851	0.253327		0.189693	0.322871	0.523067
RiboM_AM1126_CR5Liver_T2days_MS_rep1Q1-20.csv	P25444	40S ribosomal protein S2	ESEIIDFFLGASLKDEVLK	2153.14	3	23.33	718.376483238 718.720565793 719.046234221 719.377510688 719.722424773	1637.52807617 1099.08508301 1132.6862793 1256.93720571 1361.9361065	P25444|Q58EU3|Q3TXS9|Q3TXR5|Q3TI78|D3YWJ3|Q3UB36|D3YVC1|Q3TL20|Q3TLE5|L7N240|F6YTZ4|J3QMG5|Q9DC49|L7N453|E9Q1N8|J3QM94|O89072|D3Z536|Q3V2B9	2	0.0471529	C99N21O32H157S0	2152.13	33	0.298398	0.359357	0.234074	0.108172	0	0.0851326	0.241594	0.344388	0.328885	0	0.0471529	0.0210428	-0.144953	-0.013115	0.137025		-0.0986698	1.23089	-0.118888	0.620827		0.40854	0.647242	-0.0986698
RiboM_AM1136_LiverCR15_T16Day_MS_rep1Q1-4.csv	P25444	40S ribosomal protein S2	GAIILAK	685.461	1	8.58	685.460769292 686.465267526 687.468715792 688.470371661 689.478619009	11709.0048828 10511.7229495 5453.2135868 2139.24558462 769.050284635	P25444|Q58EU3|Q3TXS9|Q3TXR5|Q3TI78|D3YWJ3|Q3UB36|D3YVC1|Q3TL20|Q3TLE5|L7N240|F6YTZ4|J3QMG5|Q9DC49|L7N453|E9Q1N8|J3QM94|O89072|D3Z536|Q3V2B9	16	0.0496384	C32N8O8H60S0	684.453	12	0.665666	0.262458	0.0613008	0.0105749	0	0.368113	0.375936	0.191184	0.0647672	0	0.0496384	-0.27292	0.090128	0.121612	0.0611801		0.917214	0.794236	0.936317	1.12894		0.944178	0.138335	0.917214
RiboM_AM1136_LiverCR15_T16Day_MS_rep1Q1-4.csv	P25444	40S ribosomal protein S2	GAIILAK	685.461	2	8.58	343.233882885 343.736851584 344.235380715 344.740052062	29755.8027344 26307.3305311 18756.4037496 4891.62871148	P25444|Q58EU3|Q3TXS9|Q3TXR5|Q3TI78|D3YWJ3|Q3UB36|D3YVC1|Q3TL20|Q3TLE5|L7N240|F6YTZ4|J3QMG5|Q9DC49|L7N453|E9Q1N8|J3QM94|O89072|D3Z536|Q3V2B9	16	0.0496384	C32N8O8H60S0	684.453	12	0.665666	0.262458	0.0613008	0.0105749	0	0.368113	0.375936	0.191184	0.0647672	0	0.0496384	-0.292371	0.0675749	0.174004	0.050792		0.982582	0.59549	1.33969	0.937254		0.963755	0.304415	0.982582
RiboM_AM1136_LiverCR15_T16Day_MS_rep1Q1-4.csv	P25444	40S ribosomal protein S2	ATFDAISK	852.446	1	8.12	852.444690027 853.449674509 854.453576053 855.458014435 856.460559587	12998.1318359 12923.8840326 7384.01659778 3426.03009758 1385.45162514	P25444|Q58EU3|Q3TXS9|Q3TXR5|Q3TI78|D3YWJ3|Q3UB36|D3YVC1|Q3TL20|Q3TLE5|L7N240|F6YTZ4|J3QMG5|Q9DC49|L7N453|E9Q1N8|J3QM94|O89072|D3Z536|Q3V2B9	16	0.0496384	C38N9O13H61S0	851.439	14	0.614602	0.28645	0.0816359	0.0173114	0	0.311286	0.372778	0.224763	0.0911729	0	0.0496384	-0.260739	0.0653918	0.119388	0.0759594		0.859627	0.75748	0.834139	1.0284		0.869913	0.114231	0.859627
RiboM_AM1136_LiverCR15_T16Day_MS_rep1Q1-4.csv	P25444	40S ribosomal protein S2	ATFDAISK	852.446	2	8.12	426.726828038 427.228672561 427.732118171 428.235541493 428.738446861	35205.7539062 37022.7545815 20806.9428358 10597.9234293 4290.60611245	P25444|Q58EU3|Q3TXS9|Q3TXR5|Q3TI78|D3YWJ3|Q3UB36|D3YVC1|Q3TL20|Q3TLE5|L7N240|F6YTZ4|J3QMG5|Q9DC49|L7N453|E9Q1N8|J3QM94|O89072|D3Z536|Q3V2B9	16	0.0496384	C38N9O13H61S0	851.439	14	0.614602	0.28645	0.0816359	0.0173114	0	0.311286	0.372778	0.224763	0.0911729	0	0.0496384	-0.274888	0.0707972	0.119139	0.0849522		0.906274	0.820095	0.832398	1.15016		0.927231	0.153412	0.906274
RiboM_AM1136_LiverCR15_T16Day_MS_rep1Q1-4.csv	P25444	40S ribosomal protein S2	LSIVPVRR	939.61	2	8.87	470.307223713 470.811348605 471.306457526 471.810061288	12113.2714844 9938.04497476 5643.32893713 2308.37066406	P25444|Q58EU3|Q3TXS9|Q3TXR5|Q3TI78|D3YWJ3|Q3UB36|D3YVC1|Q3TL20|Q3TLE5|L7N240|F6YTZ4|J3QMG5|Q9DC49|L7N453|E9Q1N8|J3QM94|O89072|D3Z536|Q3V2B9	16	0.0496384	C42N14O10H78S0	938.603	13	0.580541	0.307693	0.0918759	0.0198904	0	0.309063	0.373729	0.225948	0.0912593	0	0.0496384	-0.176806	0.0235419	0.0962161	0.0570476		0.651271	0.3565	0.717643	0.799333		0.631187	0.192877	0.651271
RiboM_AM1136_LiverCR15_T16Day_MS_rep1Q1-4.csv	P25444	40S ribosomal protein S2	LSIVPVRR	939.61	3	8.87	313.875002142 314.209690299 314.544138183 314.878710199 315.210029156	35322.5507812 31376.0561406 15874.7067556 5811.88356911 2997.76246526	P25444|Q58EU3|Q3TXS9|Q3TXR5|Q3TI78|D3YWJ3|Q3UB36|D3YVC1|Q3TL20|Q3TLE5|L7N240|F6YTZ4|J3QMG5|Q9DC49|L7N453|E9Q1N8|J3QM94|O89072|D3Z536|Q3V2B9	16	0.0496384	C42N14O10H78S0	938.603	13	0.580541	0.307693	0.0918759	0.0198904	0	0.309063	0.373729	0.225948	0.0912593	0	0.0496384	-0.180897	0.0472992	0.0877323	0.045866		0.666344	0.716262	0.654365	0.642659		0.669908	0.0323805	0.666344
RiboM_AM1136_LiverCR15_T16Day_MS_rep1Q1-4.csv	P25444	40S ribosomal protein S2	IGKPHTVPCK	1136.62	2	5.28	568.80899809 569.311072016 569.81417329 570.314507019 570.820445209	25396.5605469 25386.8500311 14562.2891297 9126.26672662 2547.94284174	P25444|Q58EU3|Q3TXS9|Q3TXR5|Q3TI78|D3YWJ3|Q3UB36|D3YVC1|Q3TL20|Q3TLE5|L7N240|F6YTZ4|J3QMG5|Q9DC49|L7N453|E9Q1N8|J3QM94|O89072|D3Z536|Q3V2B9	16	0.0496384	C50N15O13H85S1	1135.62	11	0.503655	0.318333	0.135154	0.0428581	0	0.298858	0.360654	0.233603	0.106885	0	0.0496384	-0.162633	0.0225582	0.0603869	0.0796882		0.794121	0.53303	0.613383	1.2446		0.796283	0.318197	0.794121
RiboM_AM1136_LiverCR15_T16Day_MS_rep1Q1-4.csv	P25444	40S ribosomal protein S2	IGKPHTVPCK	1136.62	3	5.28	379.545668669 379.880571847 380.215391881 380.54878544 380.883002453	121000.25 119909.934062 75610.8120979 32865.7573778 13529.4012408	P25444|Q58EU3|Q3TXS9|Q3TXR5|Q3TI78|D3YWJ3|Q3UB36|D3YVC1|Q3TL20|Q3TLE5|L7N240|F6YTZ4|J3QMG5|Q9DC49|L7N453|E9Q1N8|J3QM94|O89072|D3Z536|Q3V2B9	16	0.0496384	C50N15O13H85S1	1135.62	11	0.503655	0.318333	0.135154	0.0428581	0	0.298858	0.360654	0.233603	0.106885	0	0.0496384	-0.157333	0.0248679	0.0812564	0.0512089		0.768241	0.587608	0.825366	0.799799		0.745254	0.107663	0.768241
RiboM_AM1136_LiverCR15_T16Day_MS_rep1Q1-4.csv	P25444	40S ribosomal protein S2	SPYQEFTDHLVK	1463.72	2	12.68	732.36521973 732.86451433 733.367920782 733.869217126 734.374214532	10834.1455078 15228.226516 14061.5052185 8698.76801123 5603.54783631	P25444|Q58EU3|Q3TXS9|Q3TXR5|Q3TI78|D3YWJ3|Q3UB36|D3YVC1|Q3TL20|Q3TLE5|L7N240|F6YTZ4|J3QMG5|Q9DC49|L7N453|E9Q1N8|J3QM94|O89072|D3Z536|Q3V2B9	16	0.0496384	C67N16O21H98S0	1462.71	19	0.431267	0.353656	0.161724	0.0533527	0	0.18231	0.330482	0.301852	0.185356	0	0.0496384	-0.209358	-0.0417472	0.126287	0.124818		0.840943	Value 1.80147320624 was not used due to low maximum possible change	0.901233	0.94557		0.895915	0.0525156	0.840943
RiboM_AM1136_LiverCR15_T16Day_MS_rep1Q1-4.csv	P25444	40S ribosomal protein S2	SPYQEFTDHLVK	1463.72	3	12.68	488.57836943 488.912763382 489.249008426 489.582828416 489.917970566	39825.8046875 60036.1718317 52835.8338371 31364.4150592 15017.7406159	P25444|Q58EU3|Q3TXS9|Q3TXR5|Q3TI78|D3YWJ3|Q3UB36|D3YVC1|Q3TL20|Q3TLE5|L7N240|F6YTZ4|J3QMG5|Q9DC49|L7N453|E9Q1N8|J3QM94|O89072|D3Z536|Q3V2B9	16	0.0496384	C67N16O21H98S0	1462.71	19	0.431267	0.353656	0.161724	0.0533527	0	0.18231	0.330482	0.301852	0.185356	0	0.0496384	-0.214895	-0.027483	0.12533	0.117048		0.863183	Value 1.18594709393 was not used due to low maximum possible change	0.894398	0.886711		0.881431	0.0162634	0.863183
RiboM_AM1136_LiverCR15_T16Day_MS_rep1Q1-4.csv	P25444	40S ribosomal protein S2	SLEEIYLFSLPIK	1551.87	2	22.28	776.430974585 776.939597821 777.44021328 777.942997073 778.444486513	2897.45703125 3819.01376139 3319.81901862 2059.46077116 1346.18565276	P25444|Q58EU3|Q3TXS9|Q3TXR5|Q3TI78|D3YWJ3|Q3UB36|D3YVC1|Q3TL20|Q3TLE5|L7N240|F6YTZ4|J3QMG5|Q9DC49|L7N453|E9Q1N8|J3QM94|O89072|D3Z536|Q3V2B9	16	0.0496384	C75N14O21H118S0	1550.86	19	0.39862	0.360351	0.178142	0.0628862	0	0.170388	0.323176	0.308564	0.197872	0	0.0496384	-0.159077	-0.0446193	0.0963194	0.107377		0.696996	Value 1.20023584431 was not used due to low maximum possible change	0.738524	0.795466		0.743662	0.0494357	0.696996
RiboM_AM1136_LiverCR15_T16Day_MS_rep1Q1-4.csv	P25444	40S ribosomal protein S2	LLMMAGIDDCYTSAR	1716.78	2	15.78	858.900998755 859.40670193 859.903117387 860.410484266 860.909179127	4523.11621094 7931.23976244 7367.89018607 6696.63410987 4024.11167008	P25444|Q58EU3|Q3TXS9|Q3TXR5|Q3TI78|D3YWJ3|Q3UB36|D3YVC1|Q3TL20|Q3TLE5|L7N240|F6YTZ4|J3QMG5|Q9DC49|L7N453|E9Q1N8|J3QM94|O89072|D3Z536|Q3V2B9	16	0.0496384	C71N19O24H117S3	1715.77	27	0.360279	0.325407	0.211846	0.102468	0	0.117233	0.271265	0.330609	0.280893	0	0.0496384	-0.189717	-0.0263277	0.0659896	0.150055		0.780581	0.486276	0.555641	0.841001		0.665875	0.171497	0.780581
RiboM_AM1144_CR02_T0Days_MS_rep1Q1-27.csv	P25444	40S ribosomal protein S2	LSIVPVRR	939.61	3	8.87	313.875253219 314.209551093 314.54360268 314.876553029	228074.890625 118809.114117 37582.2506794 8676.71686698	P25444|Q58EU3|Q3TXS9|Q3TXR5|Q3TI78|D3YWJ3|Q3UB36|D3YVC1|Q3TL20|Q3TLE5|L7N240|F6YTZ4|J3QMG5|Q9DC49|L7N453|E9Q1N8|J3QM94|O89072|D3Z536|Q3V2B9	0	0	C42N14O10H78S0	938.603	13	0.580541	0.307693	0.0918759	0.0198904	0	0.30766	0.373635	0.22678	0.0919238	0	0	-0.000408534	-0.00548967	0.00371842	0.00217978		0.00149712	-0.0832494	0.0275633	0.0302607		-0.00598207	0.0531194	0.00149712
RiboM_AM1144_CR02_T0Days_MS_rep1Q1-27.csv	P25444	40S ribosomal protein S2	SLEEIYLFSLPIK	1551.87	2	22.28	776.434232814 776.93818801 777.436487317 777.941041655	21481.03125 18067.4310793 9702.91497659 3742.22694326	P25444|Q58EU3|Q3TXS9|Q3TXR5|Q3TI78|D3YWJ3|Q3UB36|D3YVC1|Q3TL20|Q3TLE5|L7N240|F6YTZ4|J3QMG5|Q9DC49|L7N453|E9Q1N8|J3QM94|O89072|D3Z536|Q3V2B9	0	0	C75N14O21H118S0	1550.86	19	0.39862	0.360351	0.178142	0.0628862	0	0.169384	0.322561	0.309129	0.198926	0	0	0.00673095	-0.0194151	0.00495378	0.00773039		-0.0293625	Value 0.513765615712 was not used due to low maximum possible change	0.037819	0.0568247		0.0217604	0.0452821	-0.0293625
RiboM_AM1144_CR02_T0Days_MS_rep1Q1-27.csv	P25444	40S ribosomal protein S2	LLMMAGIDDCYTSAR	1716.78	2	15.78	858.898078187 859.401465721 859.902837202 860.413615541	20141.2363281 17697.4257898 11167.9593437 7391.84635903	P25444|Q58EU3|Q3TXS9|Q3TXR5|Q3TI78|D3YWJ3|Q3UB36|D3YVC1|Q3TL20|Q3TLE5|L7N240|F6YTZ4|J3QMG5|Q9DC49|L7N453|E9Q1N8|J3QM94|O89072|D3Z536|Q3V2B9	0	0	C71N19O24H117S3	1715.77	27	0.360279	0.325407	0.211846	0.102468	0	0.116351	0.270482	0.330974	0.282193	0	0	-0.00315556	-0.011614	-0.0138272	0.0285968		0.0129364	0.211454	-0.116071	0.159114		0.0668585	0.148087	0.0129364
RiboM_AM1144_CR02_T0Days_MS_rep1Q1-27.csv	P25444	40S ribosomal protein S2	ESEIIDFFLGASLKDEVLK	2153.14	3	23.33	718.384719709 718.719411278 719.053771217 719.383272382 719.715078805	5065.89013672 5104.27377686 3651.73029196 2165.60767386 979.696959762	P25444|Q58EU3|Q3TXS9|Q3TXR5|Q3TI78|D3YWJ3|Q3UB36|D3YVC1|Q3TL20|Q3TLE5|L7N240|F6YTZ4|J3QMG5|Q9DC49|L7N453|E9Q1N8|J3QM94|O89072|D3Z536|Q3V2B9	0	0	C99N21O32H157S0	2152.13	33	0.298398	0.359357	0.234074	0.108172	0	0.0795858	0.234116	0.345405	0.340893	0	0	0.0184679	-0.0400901	-0.00566205	0.0272842		-0.0844007	0.320105	-0.0508578	0.11724		0.0755217	0.18539	-0.0844007
RiboM_AM1144_CR06_T1Days_MS_rep1Q1-27.csv	P25444	40S ribosomal protein S2	ATFDAISK	852.446	1	8.12	852.445778354 853.448568083 854.454842033 855.451744115	21929.4179688 11205.3212056 3819.7204225 1544.73306703	P25444|Q58EU3|Q3TXS9|Q3TXR5|Q3TI78|D3YWJ3|Q3UB36|D3YVC1|Q3TL20|Q3TLE5|L7N240|F6YTZ4|J3QMG5|Q9DC49|L7N453|E9Q1N8|J3QM94|O89072|D3Z536|Q3V2B9	1	0.0479278	C38N9O13H61S0	851.439	14	0.614602	0.28645	0.0816359	0.0173114	0	0.31859	0.37309	0.220481	0.0878402	0	0.0479278	-0.0449953	0.00460318	0.0175797	0.0228124		0.152004	0.0531304	0.126614	0.323447		0.163799	0.114393	0.152004
RiboM_AM1144_CR06_T1Days_MS_rep1Q1-27.csv	P25444	40S ribosomal protein S2	ATFDAISK	852.446	2	8.12	426.727004103 427.228625881 427.73188471 428.23577073 428.735681904	210167.8125 108356.038037 38329.9137942 14810.4163688 3700.06434423	P25444|Q58EU3|Q3TXS9|Q3TXR5|Q3TI78|D3YWJ3|Q3UB36|D3YVC1|Q3TL20|Q3TLE5|L7N240|F6YTZ4|J3QMG5|Q9DC49|L7N453|E9Q1N8|J3QM94|O89072|D3Z536|Q3V2B9	1	0.0479278	C38N9O13H61S0	851.439	14	0.614602	0.28645	0.0816359	0.0173114	0	0.31859	0.37309	0.220481	0.0878402	0	0.0479278	-0.0491248	0.00509263	0.0214946	0.0225375		0.165955	0.0587797	0.154811	0.31955		0.174774	0.107844	0.165955
RiboM_AM1144_CR06_T1Days_MS_rep1Q1-27.csv	P25444	40S ribosomal protein S2	LSIVPVRR	939.61	3	8.87	313.875325552 314.209243405 314.543759362 314.876977583	70987.6796875 39349.2868088 12978.333301 3498.70446371	P25444|Q58EU3|Q3TXS9|Q3TXR5|Q3TI78|D3YWJ3|Q3UB36|D3YVC1|Q3TL20|Q3TLE5|L7N240|F6YTZ4|J3QMG5|Q9DC49|L7N453|E9Q1N8|J3QM94|O89072|D3Z536|Q3V2B9	1	0.0479278	C42N14O10H78S0	938.603	13	0.580541	0.307693	0.0918759	0.0198904	0	0.31579	0.3741	0.221973	0.0881371	0	0.0479278	-0.0207628	0.00259834	0.0104655	0.00769891		0.078424	0.0391276	0.0804442	0.11281		0.0777014	0.0301584	0.078424
RiboM_AM1144_CR06_T1Days_MS_rep1Q1-27.csv	P25444	40S ribosomal protein S2	IGKPHTVPCK	1136.62	2	5.28	568.814371341 569.315143446 569.81559054 570.315198475 570.819144525	30803.9355469 19368.6601562 9014.47785871 2742.92794249 1045.49209646	P25444|Q58EU3|Q3TXS9|Q3TXR5|Q3TI78|D3YWJ3|Q3UB36|D3YVC1|Q3TL20|Q3TLE5|L7N240|F6YTZ4|J3QMG5|Q9DC49|L7N453|E9Q1N8|J3QM94|O89072|D3Z536|Q3V2B9	1	0.0479278	C50N15O13H85S1	1135.62	11	0.503655	0.318333	0.135154	0.0428581	0	0.30426	0.360843	0.230578	0.104318	0	0.0479278	-0.00625578	-0.00558236	0.0104055	0.00143267		0.0313739	-0.131319	0.109044	0.0233105		0.00810238	0.100665	0.0313739
RiboM_AM1144_CR06_T1Days_MS_rep1Q1-27.csv	P25444	40S ribosomal protein S2	IGKPHTVPCK	1136.62	3	5.28	379.546370306 379.880568804 380.214065514 380.54768949 380.881375389	1282187.5 857572.330644 374264.652919 126988.90537 31943.0878737	P25444|Q58EU3|Q3TXS9|Q3TXR5|Q3TI78|D3YWJ3|Q3UB36|D3YVC1|Q3TL20|Q3TLE5|L7N240|F6YTZ4|J3QMG5|Q9DC49|L7N453|E9Q1N8|J3QM94|O89072|D3Z536|Q3V2B9	1	0.0479278	C50N15O13H85S1	1135.62	11	0.503655	0.318333	0.135154	0.0428581	0	0.30426	0.360843	0.230578	0.104318	0	0.0479278	-0.0181643	0.00638016	0.00655885	0.00522529		0.0910972	0.150086	0.0687334	0.0850191		0.0987339	0.0355129	0.0910972
RiboM_AM1144_CR06_T1Days_MS_rep1Q1-27.csv	P25444	40S ribosomal protein S2	SPYQEFTDHLVK	1463.72	2	12.68	732.372635113 732.871025674 733.364415269 733.87222524	8034.92626953 4013.0222168 6024.37228075 1879.5571858	P25444|Q58EU3|Q3TXS9|Q3TXR5|Q3TI78|D3YWJ3|Q3UB36|D3YVC1|Q3TL20|Q3TLE5|L7N240|F6YTZ4|J3QMG5|Q9DC49|L7N453|E9Q1N8|J3QM94|O89072|D3Z536|Q3V2B9	1	0.0479278	C67N16O21H98S0	1462.71	19	0.431267	0.353656	0.161724	0.0533527	0	0.187566	0.333271	0.298805	0.180357	0	0.0479278	-0.0285513	-0.152521	0.140221	0.0408518		0.117157	Value 7.48194964576 was not used due to low maximum possible change	1.0229	0.321656		0.487239	0.475035	0.117157
RiboM_AM1144_CR06_T1Days_MS_rep1Q1-27.csv	P25444	40S ribosomal protein S2	SPYQEFTDHLVK	1463.72	3	12.68	488.577732879 488.911864601 489.24819353 489.581464071 489.916989472	291127.75 253921.955498 130888.63355 50920.7320761 19478.4282497	P25444|Q58EU3|Q3TXS9|Q3TXR5|Q3TI78|D3YWJ3|Q3UB36|D3YVC1|Q3TL20|Q3TLE5|L7N240|F6YTZ4|J3QMG5|Q9DC49|L7N453|E9Q1N8|J3QM94|O89072|D3Z536|Q3V2B9	1	0.0479278	C67N16O21H98S0	1462.71	19	0.431267	0.353656	0.161724	0.0533527	0	0.187566	0.333271	0.298805	0.180357	0	0.0479278	-0.0307381	-0.0043149	0.0183498	0.0167031		0.126131	Value 0.211667781783 was not used due to low maximum possible change	0.133861	0.131516		0.130503	0.00396372	0.126131
RiboM_AM1144_CR06_T1Days_MS_rep1Q1-27.csv	P25444	40S ribosomal protein S2	SLEEIYLFSLPIK	1551.87	1	22.28	1551.86496844 1552.86677025 1553.87267074 1554.8855638	2358.64697266 2247.96907704 1351.73663577 587.22764962	P25444|Q58EU3|Q3TXS9|Q3TXR5|Q3TI78|D3YWJ3|Q3UB36|D3YVC1|Q3TL20|Q3TLE5|L7N240|F6YTZ4|J3QMG5|Q9DC49|L7N453|E9Q1N8|J3QM94|O89072|D3Z536|Q3V2B9	1	0.0479278	C75N14O21H118S0	1550.86	19	0.39862	0.360351	0.178142	0.0628862	0	0.175228	0.326059	0.305823	0.19289	0	0.0479278	-0.0382785	-0.0169181	0.0283692	0.0268274		0.171351	Value 0.493351021664 was not used due to low maximum possible change	0.222188	0.206359		0.199966	0.0260145	0.171351
RiboM_AM1144_CR06_T1Days_MS_rep1Q1-27.csv	P25444	40S ribosomal protein S2	SLEEIYLFSLPIK	1551.87	2	22.28	776.436751665 776.93941362 777.439303728 777.942625868 778.442542047	96152.7421875 90720.703125 49505.8687909 19939.8233125 8327.57451709	P25444|Q58EU3|Q3TXS9|Q3TXR5|Q3TI78|D3YWJ3|Q3UB36|D3YVC1|Q3TL20|Q3TLE5|L7N240|F6YTZ4|J3QMG5|Q9DC49|L7N453|E9Q1N8|J3QM94|O89072|D3Z536|Q3V2B9	1	0.0479278	C75N14O21H118S0	1550.86	19	0.39862	0.360351	0.178142	0.0628862	0	0.175228	0.326059	0.305823	0.19289	0	0.0479278	-0.0234914	-0.00641468	0.0149993	0.0149068		0.105158	Value 0.187059580397 was not used due to low maximum possible change	0.117475	0.114664		0.112432	0.00645493	0.105158
RiboM_AM1144_CR06_T1Days_MS_rep1Q1-27.csv	P25444	40S ribosomal protein S2	LLMMAGIDDCYTSAR	1716.78	2	15.78	858.895353645 859.394432936 859.897386047 860.402601892 860.906415191	39780.859375 38489.3655761 25763.1682095 14768.3715241 6385.89204441	P25444|Q58EU3|Q3TXS9|Q3TXR5|Q3TI78|D3YWJ3|Q3UB36|D3YVC1|Q3TL20|Q3TLE5|L7N240|F6YTZ4|J3QMG5|Q9DC49|L7N453|E9Q1N8|J3QM94|O89072|D3Z536|Q3V2B9	1	0.0479278	C71N19O24H117S3	1715.77	27	0.360279	0.325407	0.211846	0.102468	0	0.121514	0.274965	0.328801	0.274721	0	0.0479278	-0.0254286	-0.00142694	0.00501241	0.0218432		0.1065	0.028289	0.0428577	0.126809		0.0761139	0.0479114	0.1065
RiboM_AM1144_CR06_T1Days_MS_rep1Q1-27.csv	P25444	40S ribosomal protein S2	ESEIIDFFLGASLKDEVLK	2153.14	2	23.33	1077.07249847 1077.57434626 1078.07932714 1078.56647235 1079.08951033	3469.00463867 4437.16215306 3355.40944408 2234.14225389 1390.88105207	P25444|Q58EU3|Q3TXS9|Q3TXR5|Q3TI78|D3YWJ3|Q3UB36|D3YVC1|Q3TL20|Q3TLE5|L7N240|F6YTZ4|J3QMG5|Q9DC49|L7N453|E9Q1N8|J3QM94|O89072|D3Z536|Q3V2B9	1	0.0479278	C99N21O32H157S0	2152.13	33	0.298398	0.359357	0.234074	0.108172	0	0.0835784	0.23954	0.344704	0.332177	0	0.0479278	-0.0413529	-0.0305736	0.0145541	0.0573725		0.192501	0.255171	0.131556	0.256121		0.208837	0.059503	0.192501
RiboM_AM1144_CR06_T1Days_MS_rep1Q1-27.csv	P25444	40S ribosomal protein S2	ESEIIDFFLGASLKDEVLK	2153.14	3	23.33	718.383900735 718.717255452 719.051967831 719.385719567 719.71958208	23122.6933594 29466.1214365 20321.2232223 11611.9495514 5288.03420899	P25444|Q58EU3|Q3TXS9|Q3TXR5|Q3TI78|D3YWJ3|Q3UB36|D3YVC1|Q3TL20|Q3TLE5|L7N240|F6YTZ4|J3QMG5|Q9DC49|L7N453|E9Q1N8|J3QM94|O89072|D3Z536|Q3V2B9	1	0.0479278	C99N21O32H157S0	2152.13	33	0.298398	0.359357	0.234074	0.108172	0	0.0835784	0.23954	0.344704	0.332177	0	0.0479278	-0.0248276	-0.0107358	0.00635167	0.0292117		0.115574	0.0896021	0.0574135	0.130406		0.0982491	0.0320238	0.115574
RiboM_AM1144_CR10_T4Days_MS_rep1Q1-27.csv	P25444	40S ribosomal protein S2	GAIILAK	685.461	2	8.58	343.23450928 343.736181508 344.236448109 344.738534634	211084.796875 118867.223366 49763.1572888 14603.9177257	P25444|Q58EU3|Q3TXS9|Q3TXR5|Q3TI78|D3YWJ3|Q3UB36|D3YVC1|Q3TL20|Q3TLE5|L7N240|F6YTZ4|J3QMG5|Q9DC49|L7N453|E9Q1N8|J3QM94|O89072|D3Z536|Q3V2B9	4	0.0482443	C32N8O8H60S0	684.453	12	0.665666	0.262458	0.0613008	0.0105749	0	0.374284	0.375314	0.187739	0.0626619	0	0.0482443	-0.130351	0.038991	0.0648994	0.0264608		0.447356	0.345493	0.513288	0.508013		0.453537	0.0779947	0.447356
RiboM_AM1144_CR10_T4Days_MS_rep1Q1-27.csv	P25444	40S ribosomal protein S2	ATFDAISK	852.446	1	8.12	852.445202237 853.448876039 854.454693166 855.454606833 856.460180315	16371.3349609 10873.6257217 4904.46154981 2352.84993245 903.597683551	P25444|Q58EU3|Q3TXS9|Q3TXR5|Q3TI78|D3YWJ3|Q3UB36|D3YVC1|Q3TL20|Q3TLE5|L7N240|F6YTZ4|J3QMG5|Q9DC49|L7N453|E9Q1N8|J3QM94|O89072|D3Z536|Q3V2B9	4	0.0482443	C38N9O13H61S0	851.439	14	0.614602	0.28645	0.0816359	0.0173114	0	0.317225	0.373043	0.221279	0.0884538	0	0.0482443	-0.140102	0.0287066	0.0605131	0.0508826		0.471125	0.331512	0.433342	0.715222		0.4878	0.162676	0.471125
RiboM_AM1144_CR10_T4Days_MS_rep1Q1-27.csv	P25444	40S ribosomal protein S2	ATFDAISK	852.446	2	8.12	426.726695534 427.227982711 427.734291813 428.237739424 428.741067452	105877.640625 71724.8280638 32985.9393262 15955.1530682 5252.51774254	P25444|Q58EU3|Q3TXS9|Q3TXR5|Q3TI78|D3YWJ3|Q3UB36|D3YVC1|Q3TL20|Q3TLE5|L7N240|F6YTZ4|J3QMG5|Q9DC49|L7N453|E9Q1N8|J3QM94|O89072|D3Z536|Q3V2B9	4	0.0482443	C38N9O13H61S0	851.439	14	0.614602	0.28645	0.0816359	0.0173114	0	0.317225	0.373043	0.221279	0.0884538	0	0.0482443	-0.147241	0.0301548	0.0639694	0.0531172		0.495132	0.348237	0.458093	0.746632		0.512024	0.168386	0.495132
RiboM_AM1144_CR10_T4Days_MS_rep1Q1-27.csv	P25444	40S ribosomal protein S2	LSIVPVRR	939.61	3	8.87	313.875091358 314.209392841 314.543885391 314.878749334 315.208436186	121513.273438 76468.3279942 29952.3300135 9214.82517139 3561.05394622	P25444|Q58EU3|Q3TXS9|Q3TXR5|Q3TI78|D3YWJ3|Q3UB36|D3YVC1|Q3TL20|Q3TLE5|L7N240|F6YTZ4|J3QMG5|Q9DC49|L7N453|E9Q1N8|J3QM94|O89072|D3Z536|Q3V2B9	4	0.0482443	C42N14O10H78S0	938.603	13	0.580541	0.307693	0.0918759	0.0198904	0	0.314534	0.37404	0.222713	0.0887122	0	0.0482443	-0.0681481	0.0147558	0.0344259	0.0189664		0.256189	0.222402	0.26312	0.275586		0.254324	0.0227447	0.256189
RiboM_AM1144_CR10_T4Days_MS_rep1Q1-27.csv	P25444	40S ribosomal protein S2	IGKPHTVPCK	1136.62	3	5.28	379.546213645 379.88045061 380.214220962 380.548118921 380.882837257	895184.4375 658312.1875 314982.0625 116447.664062 32230.9511719	P25444|Q58EU3|Q3TXS9|Q3TXR5|Q3TI78|D3YWJ3|Q3UB36|D3YVC1|Q3TL20|Q3TLE5|L7N240|F6YTZ4|J3QMG5|Q9DC49|L7N453|E9Q1N8|J3QM94|O89072|D3Z536|Q3V2B9	4	0.0482443	C50N15O13H85S1	1135.62	11	0.503655	0.318333	0.135154	0.0428581	0	0.303253	0.360814	0.231141	0.104792	0	0.0482443	-0.0526638	0.0133225	0.0235334	0.0158079		0.262791	0.313609	0.245172	0.255239		0.269203	0.0304713	0.262791
RiboM_AM1144_CR10_T4Days_MS_rep1Q1-27.csv	P25444	40S ribosomal protein S2	SPYQEFTDHLVK	1463.72	2	12.68	732.359974268 732.867014525 733.365237664 733.868634431 734.371379345	22216.7578125 13442.0077957 16175.1055454 7303.33346375 8174.096413	P25444|Q58EU3|Q3TXS9|Q3TXR5|Q3TI78|D3YWJ3|Q3UB36|D3YVC1|Q3TL20|Q3TLE5|L7N240|F6YTZ4|J3QMG5|Q9DC49|L7N453|E9Q1N8|J3QM94|O89072|D3Z536|Q3V2B9	4	0.0482443	C67N16O21H98S0	1462.71	19	0.431267	0.353656	0.161724	0.0533527	0	0.186581	0.332759	0.299378	0.181282	0	0.0482443	-0.055585	-0.126354	0.111794	0.0701454		0.227169	Value 6.04646571052 was not used due to low maximum possible change	0.812138	0.548315		0.529207	0.292952	0.227169
RiboM_AM1144_CR10_T4Days_MS_rep1Q1-27.csv	P25444	40S ribosomal protein S2	SPYQEFTDHLVK	1463.72	3	12.68	488.577774652 488.91246386 489.249110337 489.582629057 489.917782671	160094.0 163475.491289 105100.103415 49571.8621907 21782.8866387	P25444|Q58EU3|Q3TXS9|Q3TXR5|Q3TI78|D3YWJ3|Q3UB36|D3YVC1|Q3TL20|Q3TLE5|L7N240|F6YTZ4|J3QMG5|Q9DC49|L7N453|E9Q1N8|J3QM94|O89072|D3Z536|Q3V2B9	4	0.0482443	C67N16O21H98S0	1462.71	19	0.431267	0.353656	0.161724	0.0533527	0	0.186581	0.332759	0.299378	0.181282	0	0.0482443	-0.0965109	-0.01183	0.0580392	0.0503017		0.394429	Value 0.566105172212 was not used due to low maximum possible change	0.421632	0.3932		0.403087	0.0160725	0.394429
RiboM_AM1144_CR10_T4Days_MS_rep1Q1-27.csv	P25444	40S ribosomal protein S2	SLEEIYLFSLPIK	1551.87	2	22.28	776.434110127 776.938781044 777.43736886 777.943475416 778.440844116	27036.7089844 29149.8319417 19670.2741769 9268.36617476 4856.88037109	P25444|Q58EU3|Q3TXS9|Q3TXR5|Q3TI78|D3YWJ3|Q3UB36|D3YVC1|Q3TL20|Q3TLE5|L7N240|F6YTZ4|J3QMG5|Q9DC49|L7N453|E9Q1N8|J3QM94|O89072|D3Z536|Q3V2B9	4	0.0482443	C75N14O21H118S0	1550.86	19	0.39862	0.360351	0.178142	0.0628862	0	0.174321	0.325528	0.306339	0.193812	0	0.0482443	-0.0810093	-0.0179163	0.0529325	0.0459931		0.361165	Value 0.514500224704 was not used due to low maximum possible change	0.412901	0.351291		0.375119	0.0330904	0.361165
RiboM_AM1144_CR10_T4Days_MS_rep1Q1-27.csv	P25444	40S ribosomal protein S2	LLMMAGIDDCYTSAR	1716.78	2	15.78	858.898765267 859.401715687 859.906136449 860.409527442 860.919495579	16766.7773438 18582.8017612 14102.5885696 10818.6578358 6166.30331061	P25444|Q58EU3|Q3TXS9|Q3TXR5|Q3TI78|D3YWJ3|Q3UB36|D3YVC1|Q3TL20|Q3TLE5|L7N240|F6YTZ4|J3QMG5|Q9DC49|L7N453|E9Q1N8|J3QM94|O89072|D3Z536|Q3V2B9	4	0.0482443	C71N19O24H117S3	1715.77	27	0.360279	0.325407	0.211846	0.102468	0	0.120708	0.274281	0.329146	0.275865	0	0.0482443	-0.0820888	-0.017085	0.0221409	0.0770329		0.342648	0.334177	0.188755	0.444257		0.327459	0.105129	0.342648
RiboM_AM1144_CR10_T4Days_MS_rep1Q1-27.csv	P25444	40S ribosomal protein S2	LLMMAGIDDCYTSAR	1716.78	3	15.78	572.933782442 573.274049611 573.60442371 573.938759018 574.283791691	2347.20019531 5981.21777344 4170.21603394 3179.3137207 5933.56296763	P25444|Q58EU3|Q3TXS9|Q3TXR5|Q3TI78|D3YWJ3|Q3UB36|D3YVC1|Q3TL20|Q3TLE5|L7N240|F6YTZ4|J3QMG5|Q9DC49|L7N453|E9Q1N8|J3QM94|O89072|D3Z536|Q3V2B9	4	0.0482443	C71N19O24H117S3	1715.77	27	0.360279	0.325407	0.211846	0.102468	0	0.120708	0.274281	0.329146	0.275865	0	0.0482443	-0.210566	0.0560985	0.0541464	0.100321		0.878927	-1.09727	0.461607	0.578562		0.205457	0.88609	0.878927
RiboM_AM1144_CR10_T4Days_MS_rep1Q1-27.csv	P25444	40S ribosomal protein S2	ESEIIDFFLGASLKDEVLK	2153.14	3	23.33	718.381669724 718.716180867 719.051023792 719.386590099 719.718980538	4622.515625 5375.46180653 4769.70240098 3271.12997199 2138.54326488	P25444|Q58EU3|Q3TXS9|Q3TXR5|Q3TI78|D3YWJ3|Q3UB36|D3YVC1|Q3TL20|Q3TLE5|L7N240|F6YTZ4|J3QMG5|Q9DC49|L7N453|E9Q1N8|J3QM94|O89072|D3Z536|Q3V2B9	4	0.0482443	C99N21O32H157S0	2152.13	33	0.298398	0.359357	0.234074	0.108172	0	0.0829533	0.238705	0.344824	0.333517	0	0.0482443	-0.0421439	-0.0613623	0.0303397	0.0731664		0.195614	0.508592	0.273946	0.324686		0.32571	0.132981	0.195614
RiboM_AM1144_CR16_T16Days_MS_rep1Q1-27.csv	P25444	40S ribosomal protein S2	GAIILAK	685.461	2	8.58	343.233733432 343.736154959 344.237365032 344.738536684	46562.0898438 41953.2646538 21544.1388539 7522.15869141	P25444|Q58EU3|Q3TXS9|Q3TXR5|Q3TI78|D3YWJ3|Q3UB36|D3YVC1|Q3TL20|Q3TLE5|L7N240|F6YTZ4|J3QMG5|Q9DC49|L7N453|E9Q1N8|J3QM94|O89072|D3Z536|Q3V2B9	16	0.0506427	C32N8O8H60S0	684.453	12	0.665666	0.262458	0.0613008	0.0105749	0	0.363731	0.376321	0.193647	0.0663011	0	0.0506427	-0.269668	0.0943428	0.121926	0.053399		0.893132	0.828565	0.921268	0.958239		0.900301	0.0547538	0.893132
RiboM_AM1144_CR16_T16Days_MS_rep1Q1-27.csv	P25444	40S ribosomal protein S2	ATFDAISK	852.446	1	8.12	852.44410727 853.448835865 854.454473135 855.457175352 856.462400219	7069.36816406 6939.15459373 4019.30971888 1949.16565832 902.5	P25444|Q58EU3|Q3TXS9|Q3TXR5|Q3TI78|D3YWJ3|Q3UB36|D3YVC1|Q3TL20|Q3TLE5|L7N240|F6YTZ4|J3QMG5|Q9DC49|L7N453|E9Q1N8|J3QM94|O89072|D3Z536|Q3V2B9	16	0.0506427	C38N9O13H61S0	851.439	14	0.614602	0.28645	0.0816359	0.0173114	0	0.30708	0.372529	0.227243	0.0931483	0	0.0506427	-0.260727	0.060907	0.119561	0.0802591		0.847832	0.707574	0.821123	1.05831		0.85871	0.146304	0.847832
RiboM_AM1144_CR16_T16Days_MS_rep1Q1-27.csv	P25444	40S ribosomal protein S2	ATFDAISK	852.446	2	8.12	426.72640382 427.229358389 427.733992739 428.238420579 428.740678404	41292.5976562 46030.3382944 29417.0333704 15137.2491311 7592.47803203	P25444|Q58EU3|Q3TXS9|Q3TXR5|Q3TI78|D3YWJ3|Q3UB36|D3YVC1|Q3TL20|Q3TLE5|L7N240|F6YTZ4|J3QMG5|Q9DC49|L7N453|E9Q1N8|J3QM94|O89072|D3Z536|Q3V2B9	16	0.0506427	C38N9O13H61S0	851.439	14	0.614602	0.28645	0.0816359	0.0173114	0	0.30708	0.372529	0.227243	0.0931483	0	0.0506427	-0.301489	0.0625891	0.141428	0.0974715		0.98038	0.727116	0.971301	1.28528		0.991019	0.228572	0.98038
RiboM_AM1144_CR16_T16Days_MS_rep1Q1-27.csv	P25444	40S ribosomal protein S2	LSIVPVRR	939.61	3	8.87	313.874915002 314.210104364 314.544700807 314.879543535 315.209790179	62974.0390625 55282.9098637 27537.8114307 10243.0693359 5510.54657009	P25444|Q58EU3|Q3TXS9|Q3TXR5|Q3TI78|D3YWJ3|Q3UB36|D3YVC1|Q3TL20|Q3TLE5|L7N240|F6YTZ4|J3QMG5|Q9DC49|L7N453|E9Q1N8|J3QM94|O89072|D3Z536|Q3V2B9	16	0.0506427	C42N14O10H78S0	938.603	13	0.580541	0.307693	0.0918759	0.0198904	0	0.305184	0.373456	0.228252	0.0931084	0	0.0506427	-0.176959	0.0465987	0.0846057	0.0457544		0.642653	0.708589	0.620385	0.624907		0.649133	0.0407855	0.642653
RiboM_AM1144_CR16_T16Days_MS_rep1Q1-27.csv	P25444	40S ribosomal protein S2	IGKPHTVPCK	1136.62	2	5.28	568.813391399 569.316719929 569.818833162 570.314113825 570.822801684	11326.5751953 10566.8369141 6564.24658203 2503.38696289 1305.89819336	P25444|Q58EU3|Q3TXS9|Q3TXR5|Q3TI78|D3YWJ3|Q3UB36|D3YVC1|Q3TL20|Q3TLE5|L7N240|F6YTZ4|J3QMG5|Q9DC49|L7N453|E9Q1N8|J3QM94|O89072|D3Z536|Q3V2B9	16	0.0506427	C50N15O13H85S1	1135.62	11	0.503655	0.318333	0.135154	0.0428581	0	0.295733	0.360504	0.235361	0.108402	0	0.0506427	-0.137822	0.0229614	0.0768626	0.0379979		0.662853	0.544482	0.767036	0.579733		0.638526	0.0990074	0.662853
RiboM_AM1144_CR16_T16Days_MS_rep1Q1-27.csv	P25444	40S ribosomal protein S2	SPYQEFTDHLVK	1463.72	2	12.68	732.366738663 732.867360663 733.366404962 733.868423783 734.373054908	11341.7128906 9376.60941376 11553.3647787 7694.8070655 8607.78642728	P25444|Q58EU3|Q3TXS9|Q3TXR5|Q3TI78|D3YWJ3|Q3UB36|D3YVC1|Q3TL20|Q3TLE5|L7N240|F6YTZ4|J3QMG5|Q9DC49|L7N453|E9Q1N8|J3QM94|O89072|D3Z536|Q3V2B9	16	0.0506427	C67N16O21H98S0	1462.71	19	0.431267	0.353656	0.161724	0.0533527	0	0.179301	0.328821	0.303585	0.188292	0	0.0506427	-0.147486	-0.119045	0.127352	0.139179		0.585342	Value 4.7933939982 was not used due to low maximum possible change	0.897722	1.03142		0.83816	0.228924	0.585342
RiboM_AM1144_CR16_T16Days_MS_rep1Q1-27.csv	P25444	40S ribosomal protein S2	SPYQEFTDHLVK	1463.72	3	12.68	488.577531791 488.911814805 489.247680842 489.581250488 489.916486982	57468.8007812 85526.9789929 72366.0014008 44200.3244549 20258.1184645	P25444|Q58EU3|Q3TXS9|Q3TXR5|Q3TI78|D3YWJ3|Q3UB36|D3YVC1|Q3TL20|Q3TLE5|L7N240|F6YTZ4|J3QMG5|Q9DC49|L7N453|E9Q1N8|J3QM94|O89072|D3Z536|Q3V2B9	16	0.0506427	C67N16O21H98S0	1462.71	19	0.431267	0.353656	0.161724	0.0533527	0	0.179301	0.328821	0.303585	0.188292	0	0.0506427	-0.20986	-0.0241514	0.117076	0.116935		0.832891	Value 0.972469840113 was not used due to low maximum possible change	0.825286	0.866576		0.841584	0.0219748	0.832891
RiboM_AM1144_CR16_T16Days_MS_rep1Q1-27.csv	P25444	40S ribosomal protein S2	SLEEIYLFSLPIK	1551.87	2	22.28	776.433127173 776.938973058 777.440473974 777.943328943 778.440414025	12490.0009766 17762.7165241 15727.8122839 9645.60771023 6660.17067765	P25444|Q58EU3|Q3TXS9|Q3TXR5|Q3TI78|D3YWJ3|Q3UB36|D3YVC1|Q3TL20|Q3TLE5|L7N240|F6YTZ4|J3QMG5|Q9DC49|L7N453|E9Q1N8|J3QM94|O89072|D3Z536|Q3V2B9	16	0.0506427	C75N14O21H118S0	1550.86	19	0.39862	0.360351	0.178142	0.0628862	0	0.167617	0.321465	0.310121	0.200797	0	0.0506427	-0.174086	-0.041028	0.104599	0.110514		0.753606	Value 1.05509107444 was not used due to low maximum possible change	0.792547	0.801347		0.7825	0.025407	0.753606
RiboM_AM1144_CR16_T16Days_MS_rep1Q1-27.csv	P25444	40S ribosomal protein S2	LLMMAGIDDCYTSAR	1716.78	2	15.78	858.896505332 859.404200821 859.900337888 860.40835538 860.909442952	5646.35205078 9542.90342823 8709.48052371 7799.33048853 4791.51546272	P25444|Q58EU3|Q3TXS9|Q3TXR5|Q3TI78|D3YWJ3|Q3UB36|D3YVC1|Q3TL20|Q3TLE5|L7N240|F6YTZ4|J3QMG5|Q9DC49|L7N453|E9Q1N8|J3QM94|O89072|D3Z536|Q3V2B9	16	0.0506427	C71N19O24H117S3	1715.77	27	0.360279	0.325407	0.211846	0.102468	0	0.114801	0.26909	0.331607	0.284502	0	0.0506427	-0.18215	-0.0243504	0.0629177	0.143583		0.742023	0.432384	0.525362	0.78877		0.622135	0.170793	0.742023
RiboM_AM1144_CR16_T16Days_MS_rep1Q1-27.csv	P25444	40S ribosomal protein S2	ESEIIDFFLGASLKDEVLK	2153.14	3	23.33	718.383527491 718.715718131 719.051806027 719.384072794 719.716736223	2275.5546875 3485.22373523 3743.18732423 3963.03030644 3115.5595112	P25444|Q58EU3|Q3TXS9|Q3TXR5|Q3TI78|D3YWJ3|Q3UB36|D3YVC1|Q3TL20|Q3TLE5|L7N240|F6YTZ4|J3QMG5|Q9DC49|L7N453|E9Q1N8|J3QM94|O89072|D3Z536|Q3V2B9	16	0.0506427	C99N21O32H157S0	2152.13	33	0.298398	0.359357	0.234074	0.108172	0	0.078394	0.232455	0.345581	0.34357	0	0.0506427	-0.129425	-0.100559	0.043879	0.186105		0.588286	0.792417	0.393508	0.790597		0.641202	0.190908	0.588286
RiboM_AM1126_CR11Liver_T4days_MS_rep1Q1-20.csv	P35979	60S ribosomal protein L12	CTGGEVGATSALAPK	1418.69	2	8.32	709.849548669 710.351696057 710.845934363 711.356327121	2882.57763672 6466.70257907 1146.61808747 2482.8934905	P35979|Q5BLK0|Q8C2K0|Q3TIQ2|Q6DI58|F8VQK7	4	0.0477631	C58N17O22H99S1	1417.69	29	0.451066	0.330657	0.160216	0.0580602	0	0.133552	0.292228	0.326364	0.247857	0	0.0477631	-0.228967	0.167594	-0.0718708	0.133244		0.721123	Value -4.3611242643 was not used due to low maximum possible change	-0.432573	0.702034		0.330195	0.660645	0.721123
RiboM_AM1126_CR11Liver_T4days_MS_rep1Q1-20.csv	P35979	60S ribosomal protein L12	QAQIEVVPSASALIIK	1666.97	1	17.15	1667.01133602 1668.01425137 1669.01919452 1670.02240085 1671.02378975	19202.6679688 22408.020188 15766.6567266 8919.1871449 4820.71772512	P35979|Q5BLK0|Q8C2K0|Q3TIQ2|Q6DI58|F8VQK7	4	0.0477631	C75N19O23H131S0	1665.97	34	0.389642	0.360451	0.183224	0.066682	0	0.0987508	0.259816	0.341721	0.299713	0	0.0477631	-0.0999941	-0.0224544	0.0545958	0.0678527		0.34375	0.223127	0.344461	0.291175		0.300628	0.0573779	0.34375
RiboM_AM1126_CR11Liver_T4days_MS_rep1Q1-20.csv	P35979	60S ribosomal protein L12	QAQIEVVPSASALIIK	1666.97	2	17.15	834.009054859 834.509398595 835.012189616 835.513009591 836.013577024	440026.625 497751.485268 335800.606864 189949.284004 96865.1157028	P35979|Q5BLK0|Q8C2K0|Q3TIQ2|Q6DI58|F8VQK7	4	0.0477631	C75N19O23H131S0	1665.97	34	0.389642	0.360451	0.183224	0.066682	0	0.0987508	0.259816	0.341721	0.299713	0	0.0477631	-0.0889807	-0.0203475	0.0462215	0.0631066		0.30589	0.20219	0.291625	0.270808		0.267628	0.0459422	0.30589
RiboM_AM1126_CR11Liver_T4days_MS_rep1Q1-20.csv	P35979	60S ribosomal protein L12	EILGTAQSVGCNVDGR	1675.81	2	10.3	838.405994069 838.910940547 839.408606243 839.911168908 840.413558212	13735.8740234 11906.9098868 9677.29033431 5770.32117546 4337.09326313	P35979|Q5BLK0|Q8C2K0|Q3TIQ2|Q6DI58|F8VQK7	4	0.0477631	C67N22O26H114S1	1674.8	31	0.400406	0.342098	0.183822	0.0736734	0	0.113203	0.272797	0.334901	0.279098	0	0.0477631	-0.0661219	-0.0523247	0.0516901	0.0667565		0.230227	0.755032	0.342139	0.324968		0.413092	0.233212	0.230227
RiboM_AM1126_CR11Liver_T4days_MS_rep1Q1-20.csv	P35979	60S ribosomal protein L12	HSGNITFDEIVNIAR	1685.86	2	16.55	843.437654344 843.940570758 844.442072249 844.944573014 845.446492512	347747.9375 380763.795481 250365.130365 132127.534019 59310.2809759	P35979|Q5BLK0|Q8C2K0|Q3TIQ2|Q6DI58|F8VQK7	4	0.0477631	C73N22O24H116S0	1684.85	26	0.393773	0.359146	0.181303	0.065779	0	0.132859	0.294497	0.327929	0.244715	0	0.0477631	-0.0807695	-0.0164253	0.0440476	0.0531472		0.309564	0.254069	0.300408	0.297017		0.290265	0.0247054	0.309564
RiboM_AM1126_CR11Liver_T4days_MS_rep1Q1-20.csv	P35979	60S ribosomal protein L12	HSGNITFDEIVNIAR	1685.86	3	16.55	562.628165056 562.962910222 563.297474129 563.632293441 563.96810684	385892.0625 432014.335395 284810.96363 148085.384152 67088.3219354	P35979|Q5BLK0|Q8C2K0|Q3TIQ2|Q6DI58|F8VQK7	4	0.0477631	C73N22O24H116S0	1684.85	26	0.393773	0.359146	0.181303	0.065779	0	0.132859	0.294497	0.327929	0.244715	0	0.0477631	-0.0852572	-0.0137559	0.0463999	0.0526132		0.326764	0.21278	0.316451	0.294033		0.287507	0.051658	0.326764
RiboM_AM1126_CR11Liver_T4days_MS_rep1Q1-20.csv	P35979	60S ribosomal protein L12	HSGNITFDEIVNIAR	1685.86	4	16.55	422.228618611 422.474666298 422.730329341 422.982759877 423.234465781	2225.79003906 1367.23082872 1407.89277649 1895.20734214 2828.13957846	P35979|Q5BLK0|Q8C2K0|Q3TIQ2|Q6DI58|F8VQK7	4	0.0477631	C73N22O24H116S0	1684.85	26	0.393773	0.359146	0.181303	0.065779	0	0.132859	0.294497	0.327929	0.244715	0	0.0477631	-0.071013	-0.160885	0.0228546	0.209043		0.272171	2.4886	0.15587	1.16825		1.02122	1.07776	0.272171
RiboM_AM1126_CR11Liver_T4days_MS_rep1Q1-20.csv	P35979	60S ribosomal protein L12	HPHDIIDDINSGAVECPAS	2046.92	2	12.75	1023.96818132 1024.47152109 1024.97127618 1025.47611066 1025.97534937	97178.4140625 120458.885573 96376.5888894 64473.8731514 36519.0690395	P35979|Q5BLK0|Q8C2K0|Q3TIQ2|Q6DI58|F8VQK7	4	0.0477631	C85N25O32H131S1	2045.91	39	0.32676	0.349178	0.220963	0.103098	0	0.0743847	0.225046	0.344585	0.355985	0	0.0477631	-0.0700055	-0.0309148	0.0336725	0.0672478		0.277387	0.249046	0.272384	0.265921		0.266184	0.0123521	0.277387
RiboM_AM1126_CR11Liver_T4days_MS_rep1Q1-20.csv	P35979	60S ribosomal protein L12	HPHDIIDDINSGAVECPAS	2046.92	3	12.75	682.981453178 683.316666758 683.650649524 683.9845501 684.321150663	130257.117188 177469.478298 134832.952922 91019.8086412 65707.1182829	P35979|Q5BLK0|Q8C2K0|Q3TIQ2|Q6DI58|F8VQK7	4	0.0477631	C85N25O32H131S1	2045.91	39	0.32676	0.349178	0.220963	0.103098	0	0.0743847	0.225046	0.344585	0.355985	0	0.0477631	-0.0826405	-0.0165765	0.0317317	0.0674853		0.327451	0.133539	0.256685	0.26686		0.246133	0.081304	0.327451
RiboM_AM1126_CR11Liver_T4days_MS_rep1Q1-20.csv	P35979	60S ribosomal protein L12	ELSGTIKEILGTAQSVGCNVDGR	2404.21	2	18.98	1202.62011046 1203.12292599 1203.62492038 1204.13872822 1204.62425429	14689.9755859 17920.2689257 17022.1704704 11878.6816406 8831.21174665	P35979|Q5BLK0|Q8C2K0|Q3TIQ2|Q6DI58|F8VQK7	4	0.0477631	C99N30O37H170S1	2403.21	41	0.262625	0.328057	0.234993	0.122821	0.0515035	0.0467402	0.154538	0.258404	0.291311	0.249007	0.0477631	-0.0537895	-0.073299	0.00699701	0.0460487	0.0740427	0.249158	0.422425	Value 0.298877916433 was not used due to low maximum possible change	0.273302	0.374894	0.329945	0.0822758	0.249158
RiboM_AM1126_CR11Liver_T4days_MS_rep1Q1-20.csv	P35979	60S ribosomal protein L12	ELSGTIKEILGTAQSVGCNVDGR	2404.21	3	18.98	802.086814771 802.427166499 802.758673612 803.09613684 803.428926214	80934.5859375 126234.967069 102930.315135 76481.2777392 65022.7452031	P35979|Q5BLK0|Q8C2K0|Q3TIQ2|Q6DI58|F8VQK7	4	0.0477631	C99N30O37H170S1	2403.21	41	0.262625	0.328057	0.234993	0.122821	0.0515035	0.0467402	0.154538	0.258404	0.291311	0.249007	0.0477631	-0.0834092	-0.0485312	-0.00707181	0.0465339	0.0924783	0.386359	0.279687	Value -0.302072908753 was not used due to low maximum possible change	0.276181	0.468237	0.352616	0.092498	0.386359
RiboM_AM1126_CR11Liver_T4days_MS_rep1Q1-20.csv	P35979	60S ribosomal protein L12	ELSGTIKEILGTAQSVGCNVDGR	2404.21	4	18.98	601.818355002 602.066139187 602.320881543 602.571030193 602.822960082	18769.8808594 23267.0273438 25976.3557698 16699.7885597 11447.7580146	P35979|Q5BLK0|Q8C2K0|Q3TIQ2|Q6DI58|F8VQK7	4	0.0477631	C99N30O37H170S1	2403.21	41	0.262625	0.328057	0.234993	0.122821	0.0515035	0.0467402	0.154538	0.258404	0.291311	0.249007	0.0477631	-0.0674324	-0.0860975	0.035141	0.0508443	0.0675445	0.312354	0.496184	Value 1.50105206381 was not used due to low maximum possible change	0.301764	0.341992	0.363073	0.0903587	0.312354
RiboM_AM1126_CR13Liver_T8days_MS_rep1Q1-20.csv	P35979	60S ribosomal protein L12	CTGGEVGATSALAPK	1418.69	2	8.32	709.842063428 710.346601153 710.846016947 711.347761968 711.845755361	3413.99780273 3584.41484814 2066.29090352 5008.55445909 5093.16624589	P35979|Q5BLK0|Q8C2K0|Q3TIQ2|Q6DI58|F8VQK7	8	0.0492754	C58N17O22H99S1	1417.69	29	0.451066	0.330657	0.160216	0.0580602	0	0.128924	0.288349	0.328557	0.254171	0	0.0492754	-0.208479	-0.0759601	-0.0133924	0.297831		0.647163	1.79541	-0.0795558	1.51869		0.970427	0.85404	0.647163
RiboM_AM1126_CR13Liver_T8days_MS_rep1Q1-20.csv	P35979	60S ribosomal protein L12	QAQIEVVPSASALIIK	1666.97	1	17.15	1666.99480045 1667.99923397 1669.00545119 1670.00626079 1671.01280583	3742.484375 5149.83354286 4923.64965003 3563.44637325 2295.45460386	P35979|Q5BLK0|Q8C2K0|Q3TIQ2|Q6DI58|F8VQK7	8	0.0492754	C75N19O23H131S0	1665.97	34	0.389642	0.360451	0.183224	0.066682	0	0.0950143	0.255384	0.342871	0.306731	0	0.0492754	-0.174302	-0.0641333	0.100079	0.138356		0.591601	0.610399	0.626878	0.576367		0.601311	0.0220057	0.591601
RiboM_AM1126_CR13Liver_T8days_MS_rep1Q1-20.csv	P35979	60S ribosomal protein L12	QAQIEVVPSASALIIK	1666.97	2	17.15	833.999326523 834.500488105 835.003087057 835.504049644 836.007732601	124841.203125 179432.422886 161270.625905 117438.382812 72062.5914633	P35979|Q5BLK0|Q8C2K0|Q3TIQ2|Q6DI58|F8VQK7	8	0.0492754	C75N19O23H131S0	1665.97	34	0.389642	0.360451	0.183224	0.066682	0	0.0950143	0.255384	0.342871	0.306731	0	0.0492754	-0.1755	-0.0526678	0.0934058	0.134762		0.595667	0.501275	0.585078	0.561394		0.560853	0.0422243	0.595667
RiboM_AM1126_CR13Liver_T8days_MS_rep1Q1-20.csv	P35979	60S ribosomal protein L12	EILGTAQSVGCNVDGR	1675.81	2	10.3	838.407671275 838.909413117 839.411484621 839.911975666 840.411188251	28220.9707031 21105.1940742 16444.9107866 9578.20052239 9207.46728155	P35979|Q5BLK0|Q8C2K0|Q3TIQ2|Q6DI58|F8VQK7	8	0.0492754	C67N22O26H114S1	1674.8	31	0.400406	0.342098	0.183822	0.0736734	0	0.109181	0.26876	0.336488	0.285572	0	0.0492754	-0.0258708	-0.0620001	0.034427	0.0534439		0.0888343	0.845395	0.225505	0.252215		0.352987	0.33598	0.0888343
RiboM_AM1126_CR13Liver_T8days_MS_rep1Q1-20.csv	P35979	60S ribosomal protein L12	EILGTAQSVGCNVDGR	1675.81	3	10.3	559.27796117 559.610610988 559.948085095 560.287179057 560.618226198	9593.26855469 4221.28662109 5562.15864768 8191.05761062 4182.56175503	P35979|Q5BLK0|Q8C2K0|Q3TIQ2|Q6DI58|F8VQK7	8	0.0492754	C67N22O26H114S1	1674.8	31	0.400406	0.342098	0.183822	0.0736734	0	0.109181	0.26876	0.336488	0.285572	0	0.0492754	-0.0524176	-0.188974	0.017941	0.223451		0.17999	2.57674	0.117518	1.05452		0.982191	1.14586	0.17999
RiboM_AM1126_CR13Liver_T8days_MS_rep1Q1-20.csv	P35979	60S ribosomal protein L12	HSGNITFDEIVNIAR	1685.86	2	16.55	843.436422527 843.938605104 844.440784869 844.943502424	105248.3125 138414.841796 112712.849977 69035.6345878	P35979|Q5BLK0|Q8C2K0|Q3TIQ2|Q6DI58|F8VQK7	8	0.0492754	C73N22O24H116S0	1684.85	26	0.393773	0.359146	0.181303	0.065779	0	0.128706	0.290882	0.329907	0.250506	0	0.0492754	-0.146369	-0.0337788	0.0836475	0.0965006		0.552197	0.494826	0.562888	0.522396		0.533077	0.0307217	0.552197
RiboM_AM1126_CR13Liver_T8days_MS_rep1Q1-20.csv	P35979	60S ribosomal protein L12	HSGNITFDEIVNIAR	1685.86	3	16.55	562.625873809 562.960810042 563.29578501 563.630547044 563.966983074	179129.6875 242940.706963 208366.451475 129911.957335 79226.2512056	P35979|Q5BLK0|Q8C2K0|Q3TIQ2|Q6DI58|F8VQK7	8	0.0492754	C73N22O24H116S0	1684.85	26	0.393773	0.359146	0.181303	0.065779	0	0.128706	0.290882	0.329907	0.250506	0	0.0492754	-0.158184	-0.0396334	0.092738	0.105079		0.596769	0.580591	0.624061	0.568836		0.592564	0.0239172	0.596769
RiboM_AM1126_CR13Liver_T8days_MS_rep1Q1-20.csv	P35979	60S ribosomal protein L12	HPHDIIDDINSGAVECPAS	2046.92	2	12.75	1023.9641996 1024.46733991 1024.96876149 1025.47229584 1025.97410918	28984.1796875 45207.2867253 47042.1017515 39620.0820312 27485.5668247	P35979|Q5BLK0|Q8C2K0|Q3TIQ2|Q6DI58|F8VQK7	8	0.0492754	C85N25O32H131S1	2045.91	39	0.32676	0.349178	0.220963	0.103098	0	0.0714133	0.22071	0.344814	0.363063	0	0.0492754	-0.14657	-0.0681323	0.0714893	0.143213		0.574005	0.530342	0.577222	0.550895		0.558116	0.0219166	0.574005
RiboM_AM1126_CR13Liver_T8days_MS_rep1Q1-20.csv	P35979	60S ribosomal protein L12	HPHDIIDDINSGAVECPAS	2046.92	3	12.75	682.977978846 683.3138051 683.647666133 683.982265393 684.318784609	98929.40625 156344.847481 155772.41126 133906.97055 96892.9863697	P35979|Q5BLK0|Q8C2K0|Q3TIQ2|Q6DI58|F8VQK7	8	0.0492754	C85N25O32H131S1	2045.91	39	0.32676	0.349178	0.220963	0.103098	0	0.0714133	0.22071	0.344814	0.363063	0	0.0492754	-0.145223	-0.0622827	0.0648818	0.142624		0.568728	0.484809	0.523871	0.548627		0.531509	0.0361363	0.568728
RiboM_AM1126_CR13Liver_T8days_MS_rep1Q1-20.csv	P35979	60S ribosomal protein L12	ELSGTIKEILGTAQSVGCNVDGR	2404.21	2	18.98	1202.61606573 1203.1216185 1203.62145369 1204.1337526 1204.62197546	7839.36572266 11561.2832031 13323.7714074 11005.9505845 9884.7794719	P35979|Q5BLK0|Q8C2K0|Q3TIQ2|Q6DI58|F8VQK7	8	0.0492754	C99N30O37H170S1	2403.21	41	0.262625	0.328057	0.234993	0.122821	0.0515035	0.0444755	0.150097	0.255908	0.293872	0.255648	0.0492754	-0.11641	-0.112422	0.0135141	0.082456	0.132862	0.533623	0.631729	Value 0.646171376962 was not used due to low maximum possible change	0.482054	0.650824	0.574558	0.0802448	0.533623
RiboM_AM1126_CR13Liver_T8days_MS_rep1Q1-20.csv	P35979	60S ribosomal protein L12	ELSGTIKEILGTAQSVGCNVDGR	2404.21	3	18.98	802.079734546 802.419938574 802.75031945 803.086138277 803.421741015	56402.8007812 106943.182056 102445.360117 95953.2876543 83855.9562658	P35979|Q5BLK0|Q8C2K0|Q3TIQ2|Q6DI58|F8VQK7	8	0.0492754	C99N30O37H170S1	2403.21	41	0.262625	0.328057	0.234993	0.122821	0.0515035	0.0444755	0.150097	0.255908	0.293872	0.255648	0.0492754	-0.136048	-0.0880592	-0.00508948	0.0925138	0.136683	0.623646	0.494826	Value -0.24335159533 was not used due to low maximum possible change	0.540855	0.669541	0.582217	0.07893	0.623646
RiboM_AM1126_CR13Liver_T8days_MS_rep1Q1-20.csv	P35979	60S ribosomal protein L12	ELSGTIKEILGTAQSVGCNVDGR	2404.21	4	18.98	601.81360854 602.063765905 602.315709704 602.568058588 602.816925606	16472.7597656 26559.0534801 32454.1701894 24073.4946379 19950.2330304	P35979|Q5BLK0|Q8C2K0|Q3TIQ2|Q6DI58|F8VQK7	8	0.0492754	C99N30O37H170S1	2403.21	41	0.262625	0.328057	0.234993	0.122821	0.0515035	0.0444755	0.150097	0.255908	0.293872	0.255648	0.0492754	-0.124789	-0.105824	0.0365675	0.0786146	0.11543	0.572034	0.594649	Value 1.74845924396 was not used due to low maximum possible change	0.459597	0.565436	0.547929	0.0602021	0.572034
RiboM_AM1126_CR14Liver_T16days_MS_rep1Q1-20.csv	P35979	60S ribosomal protein L12	QAQIEVVPSASALIIK	1666.97	1	17.15	1666.98701928 1667.99181934 1668.99448391 1670.00080827 1671.00703095	3072.12573242 3942.59360233 3764.73953509 2751.92559492 1716.01655383	P35979|Q5BLK0|Q8C2K0|Q3TIQ2|Q6DI58|F8VQK7	8	0.0403605	C75N19O23H131S0	1665.97	34	0.389642	0.360451	0.183224	0.066682	0	0.119772	0.282124	0.333714	0.26439	0	0.0403605	-0.162605	-0.0690847	0.0949984	0.136692		0.602531	0.881999	0.631261	0.691381		0.701793	0.125711	0.602531
RiboM_AM1126_CR14Liver_T16days_MS_rep1Q1-20.csv	P35979	60S ribosomal protein L12	QAQIEVVPSASALIIK	1666.97	2	17.15	833.996056199 834.497142351 834.999446304 835.501267479 836.00255769	126082.25 172898.068923 150138.6748 106877.726787 62999.2718498	P35979|Q5BLK0|Q8C2K0|Q3TIQ2|Q6DI58|F8VQK7	8	0.0403605	C75N19O23H131S0	1665.97	34	0.389642	0.360451	0.183224	0.066682	0	0.119772	0.282124	0.333714	0.26439	0	0.0403605	-0.162874	-0.0494817	0.0868107	0.125545		0.603528	0.631729	0.576855	0.635003		0.611779	0.0272344	0.603528
RiboM_AM1126_CR14Liver_T16days_MS_rep1Q1-20.csv	P35979	60S ribosomal protein L12	EILGTAQSVGCNVDGR	1675.81	2	10.3	838.40286552 838.905463894 839.406725818 839.909828223 840.411785415	10164.671875 6344.79198245 6363.21823982 3963.79541016 4880.98948019	P35979|Q5BLK0|Q8C2K0|Q3TIQ2|Q6DI58|F8VQK7	8	0.0403605	C67N22O26H114S1	1674.8	31	0.400406	0.342098	0.183822	0.0736734	0	0.135592	0.292688	0.32491	0.24681	0	0.0403605	-0.0216429	-0.105674	0.0532887	0.0740283		0.0817288	2.13871	0.377699	0.427572		0.756428	0.934078	0.0817288
RiboM_AM1126_CR14Liver_T16days_MS_rep1Q1-20.csv	P35979	60S ribosomal protein L12	HPHDIIDDINSGAVECPAS	2046.92	2	12.75	1023.96424848 1024.46648131 1024.96774471 1025.4718988 1025.97159729	19416.0195312 29334.7680041 28304.7846194 23497.5542021 16015.5825919	P35979|Q5BLK0|Q8C2K0|Q3TIQ2|Q6DI58|F8VQK7	8	0.0403605	C85N25O32H131S1	2045.91	39	0.32676	0.349178	0.220963	0.103098	0	0.0912679	0.24728	0.341423	0.320028	0	0.0403605	-0.133668	-0.0574444	0.0605274	0.130585		0.567611	0.563743	0.502469	0.601967		0.558947	0.0413864	0.567611
RiboM_AM1126_CR14Liver_T16days_MS_rep1Q1-20.csv	P35979	60S ribosomal protein L12	HPHDIIDDINSGAVECPAS	2046.92	3	12.75	682.97727647 683.312914885 683.64652434 683.981246901 684.317364861	86117.21875 127433.786934 124269.492409 99039.2109375 73503.9063566	P35979|Q5BLK0|Q8C2K0|Q3TIQ2|Q6DI58|F8VQK7	8	0.0403605	C85N25O32H131S1	2045.91	39	0.32676	0.349178	0.220963	0.103098	0	0.0912679	0.24728	0.341423	0.320028	0	0.0403605	-0.129632	-0.0574742	0.0634974	0.123609		0.550473	0.564037	0.527125	0.56981		0.552861	0.0189755	0.550473
RiboM_AM1126_CR14Liver_T16days_MS_rep1Q1-20.csv	P35979	60S ribosomal protein L12	ELSGTIKEILGTAQSVGCNVDGR	2404.21	2	18.98	1202.60512542 1203.11550731 1203.6174895 1204.12787882 1204.61537971	5267.79931641 6855.28624511 7434.51610948 6052.96854464 5487.90466238	P35979|Q5BLK0|Q8C2K0|Q3TIQ2|Q6DI58|F8VQK7	8	0.0403605	C99N30O37H170S1	2403.21	41	0.262625	0.328057	0.234993	0.122821	0.0515035	0.0598767	0.178078	0.269481	0.276459	0.216105	0.0403605	-0.0932341	-0.107619	0.0040702	0.0718178	0.124965	0.459851	0.717559	Value 0.118018733957 was not used due to low maximum possible change	0.467448	0.759197	0.601014	0.159553	0.459851
RiboM_AM1126_CR14Liver_T16days_MS_rep1Q1-20.csv	P35979	60S ribosomal protein L12	ELSGTIKEILGTAQSVGCNVDGR	2404.21	3	18.98	802.077901501 802.415891239 802.74857298 803.084151596 803.419520542	50771.1992188 92062.5048747 84264.7751512 74622.4752822 66818.5865812	P35979|Q5BLK0|Q8C2K0|Q3TIQ2|Q6DI58|F8VQK7	8	0.0403605	C99N30O37H170S1	2403.21	41	0.262625	0.328057	0.234993	0.122821	0.0515035	0.0598767	0.178078	0.269481	0.276459	0.216105	0.0403605	-0.124862	-0.0782534	-0.00634835	0.0796607	0.129803	0.615846	0.521761	Value -0.184075358549 was not used due to low maximum possible change	0.518495	0.788588	0.611173	0.126598	0.615846
RiboM_AM1126_CR14Liver_T16days_MS_rep1Q1-20.csv	P35979	60S ribosomal protein L12	ELSGTIKEILGTAQSVGCNVDGR	2404.21	4	18.98	601.811631442 602.061522244 602.314429731 602.565611704 602.814592361	17059.09375 25909.1282723 31714.5174871 23459.7872927 18688.3177334	P35979|Q5BLK0|Q8C2K0|Q3TIQ2|Q6DI58|F8VQK7	8	0.0403605	C99N30O37H170S1	2403.21	41	0.262625	0.328057	0.234993	0.122821	0.0515035	0.0598767	0.178078	0.269481	0.276459	0.216105	0.0403605	-0.11661	-0.106291	0.0364632	0.0779804	0.108457	0.575145	0.708703	Value 1.05728038151 was not used due to low maximum possible change	0.507559	0.658905	0.612578	0.0891002	0.575145
RiboM_AM1126_CR1Liver_T0days_MS_rep1Q1-20.csv	P35979	60S ribosomal protein L12	QAQIEVVPSASALIIK	1666.97	1	17.15	1667.00446191 1668.00894682 1669.00802089 1670.01081629 1671.01015676	8092.26611328 7599.19667439 3958.94914248 1579.99731445 666.479492188	P35979|Q5BLK0|Q8C2K0|Q3TIQ2|Q6DI58|F8VQK7	0	0	C75N19O23H131S0	1665.97	34	0.389642	0.360451	0.183224	0.066682	0	0.0932839	0.253278	0.34337	0.310069	0	0	-0.00847831	-0.00251207	0.00325097	0.00773941		0.0286083	0.0234393	0.0203001	0.0317988		0.0260366	0.00514687	0.0286083
RiboM_AM1126_CR1Liver_T0days_MS_rep1Q1-20.csv	P35979	60S ribosomal protein L12	QAQIEVVPSASALIIK	1666.97	2	17.15	834.007714417 834.505485522 835.008350104 835.505342984	337391.0 309585.159884 155153.069226 58245.4750911	P35979|Q5BLK0|Q8C2K0|Q3TIQ2|Q6DI58|F8VQK7	0	0	C75N19O23H131S0	1665.97	34	0.389642	0.360451	0.183224	0.066682	0	0.0932839	0.253278	0.34337	0.310069	0	0	0.00250202	-0.000625345	-0.00289246	0.00101579		-0.00844255	0.00583489	-0.0180615	0.00417355		-0.0041239	0.0112684	-0.00844255
RiboM_AM1144_CR02_T0Days_MS_rep1Q1-27.csv	P35979	60S ribosomal protein L12	QAQIEVVPSASALIIK	1666.97	1	17.15	1666.9889184 1667.98458002 1668.9920599 1670.00245368 1671.00134974	5920.29589844 5630.2582863 3139.37757654 1256.78441021 799.645140441	P35979|Q5BLK0|Q8C2K0|Q3TIQ2|Q6DI58|F8VQK7	0	0	C75N19O23H131S0	1665.97	34	0.389642	0.360451	0.183224	0.066682	0	0.0932839	0.253278	0.34337	0.310069	0	0	-0.0183874	-0.00738437	0.0136423	0.0121295		0.0620444	0.0689011	0.0851869	0.0498363		0.0664922	0.0147478	0.0620444
RiboM_AM1144_CR02_T0Days_MS_rep1Q1-27.csv	P35979	60S ribosomal protein L12	QAQIEVVPSASALIIK	1666.97	2	17.15	834.0031024 834.503020934 835.004504311 835.502551985 836.004810444	261935.640625 239753.972709 120040.612829 39768.2196739 11523.4331928	P35979|Q5BLK0|Q8C2K0|Q3TIQ2|Q6DI58|F8VQK7	0	0	C75N19O23H131S0	1665.97	34	0.389642	0.360451	0.183224	0.066682	0	0.0932839	0.253278	0.34337	0.310069	0	0	0.00633094	0.00198941	-0.00175672	-0.00656363		-0.0213624	-0.0185625	-0.0109695	-0.0269679		-0.0194656	0.00665536	-0.0213624
RiboM_AM1144_CR02_T0Days_MS_rep1Q1-27.csv	P35979	60S ribosomal protein L12	QAQIEVVPSASALIIK	1666.97	3	17.15	556.33808865 556.670028569 557.00391977 557.338809401	64350.9179688 52469.4519525 28020.4687107 12096.1706626	P35979|Q5BLK0|Q8C2K0|Q3TIQ2|Q6DI58|F8VQK7	0	0	C75N19O23H131S0	1665.97	34	0.389642	0.360451	0.183224	0.066682	0	0.0932839	0.253278	0.34337	0.310069	0	0	0.0204007	-0.0261168	-0.00467848	0.0103946		-0.0688381	0.243688	-0.029214	0.0427081		0.0470859	0.138962	-0.0688381
RiboM_AM1126_CR1Liver_T0days_MS_rep1Q1-20.csv	P35979	60S ribosomal protein L12	EILGTAQSVGCNVDGR	1675.81	2	10.3	838.406982951 838.912460882 839.409214727 839.908758262 840.408822449	15576.5869141 12188.2108752 9179.88055025 3648.16776312 2849.61547919	P35979|Q5BLK0|Q8C2K0|Q3TIQ2|Q6DI58|F8VQK7	0	0	C67N22O26H114S1	1674.8	31	0.400406	0.342098	0.183822	0.0736734	0	0.107313	0.266832	0.337198	0.288657	0	0	-0.0166788	-0.0418431	0.0423232	0.0161988		0.0569062	0.555937	0.275945	0.0753489		0.241034	0.23219	0.0569062
RiboM_AM1144_CR02_T0Days_MS_rep1Q1-27.csv	P35979	60S ribosomal protein L12	EILGTAQSVGCNVDGR	1675.81	2	10.3	838.406564697 838.907160277 839.408223088 839.908222696 840.409291379	164321.296875 137422.825812 74017.1535729 30072.2704412 10645.057482	P35979|Q5BLK0|Q8C2K0|Q3TIQ2|Q6DI58|F8VQK7	0	0	C67N22O26H114S1	1674.8	31	0.400406	0.342098	0.183822	0.0736734	0	0.107313	0.266832	0.337198	0.288657	0	0	0.00449207	-0.00347957	-0.00143908	0.000426577		-0.0153265	0.0462304	-0.0093827	0.00198423		0.00587636	0.0278448	-0.0153265
RiboM_AM1144_CR02_T0Days_MS_rep1Q1-27.csv	P35979	60S ribosomal protein L12	EILGTAQSVGCNVDGR	1675.81	3	10.3	559.277931214 559.60847185 559.940760765 560.279031171 560.612065649	143984.71875 108804.722218 61077.849668 31680.8241747 11448.6994756	P35979|Q5BLK0|Q8C2K0|Q3TIQ2|Q6DI58|F8VQK7	0	0	C67N22O26H114S1	1674.8	31	0.400406	0.342098	0.183822	0.0736734	0	0.107313	0.266832	0.337198	0.288657	0	0	0.0162788	-0.0272225	-0.00706569	0.0180094		-0.0555415	0.361684	-0.0460679	0.0837711		0.0859615	0.194493	-0.0555415
RiboM_AM1126_CR1Liver_T0days_MS_rep1Q1-20.csv	P35979	60S ribosomal protein L12	HPHDIIDDINSGAVECPAS	2046.92	2	12.75	1023.96510269 1024.46570961 1024.96706094 1025.46869778 1025.97044951	40967.5625 44295.3591288 27815.3685589 13176.1275454 5460.80058976	P35979|Q5BLK0|Q8C2K0|Q3TIQ2|Q6DI58|F8VQK7	0	0	C85N25O32H131S1	2045.91	39	0.32676	0.349178	0.220963	0.103098	0	0.0700403	0.218659	0.34488	0.366421	0	0	-0.0022758	0.00166368	-0.000651437	0.00126356		0.00886492	-0.0127466	-0.00525708	0.00479852		-0.00108505	0.00978119	0.00886492
RiboM_AM1126_CR1Liver_T0days_MS_rep1Q1-20.csv	P35979	60S ribosomal protein L12	HPHDIIDDINSGAVECPAS	2046.92	3	12.75	682.978086306 683.31313913 683.646336319 683.980795881 684.317537233	220224.953125 239269.712961 148527.90793 68765.44092 28498.9800507	P35979|Q5BLK0|Q8C2K0|Q3TIQ2|Q6DI58|F8VQK7	0	0	C85N25O32H131S1	2045.91	39	0.32676	0.349178	0.220963	0.103098	0	0.0700403	0.218659	0.34488	0.366421	0	0	-0.00136275	0.00435878	-0.00150346	-0.00149257		0.00530832	-0.0333956	-0.0121329	-0.00566821		-0.0114721	0.0162926	0.00530832
RiboM_AM1144_CR02_T0Days_MS_rep1Q1-27.csv	P35979	60S ribosomal protein L12	HPHDIIDDINSGAVECPAS	2046.92	2	12.75	1023.96263387 1024.46463623 1024.96411845 1025.465517 1025.96707399	45782.84375 50222.536965 31072.1958582 15541.829214 5955.35941598	P35979|Q5BLK0|Q8C2K0|Q3TIQ2|Q6DI58|F8VQK7	0	0	C85N25O32H131S1	2045.91	39	0.32676	0.349178	0.220963	0.103098	0	0.0700403	0.218659	0.34488	0.366421	0	0	-0.00574587	0.0029654	-0.00309554	0.005876		0.0223819	-0.02272	-0.0249809	0.0223148		-0.000751067	0.0266889	0.0223819
RiboM_AM1144_CR02_T0Days_MS_rep1Q1-27.csv	P35979	60S ribosomal protein L12	HPHDIIDDINSGAVECPAS	2046.92	3	12.75	682.977131361 683.312858742 683.645451702 683.979669803 684.320863894	213803.953125 239184.564417 144440.413007 69960.8401774 29204.1062435	P35979|Q5BLK0|Q8C2K0|Q3TIQ2|Q6DI58|F8VQK7	0	0	C85N25O32H131S1	2045.91	39	0.32676	0.349178	0.220963	0.103098	0	0.0700403	0.218659	0.34488	0.366421	0	0	-0.00640154	0.00920974	-0.00453761	0.00172941		0.0249359	-0.0705621	-0.0366184	0.00656761		-0.0189192	0.0430236	0.0249359
RiboM_AM1126_CR1Liver_T0days_MS_rep1Q1-20.csv	P35979	60S ribosomal protein L12	ELSGTIKEILGTAQSVGCNVDGR	2404.21	3	18.98	802.076855877 802.413438291 802.745357108 803.083463374 803.412384895	189370.203125 254827.630004 168291.573889 88826.6904041 55018.7376223	P35979|Q5BLK0|Q8C2K0|Q3TIQ2|Q6DI58|F8VQK7	0	0	C99N30O37H170S1	2403.21	41	0.262625	0.328057	0.234993	0.122821	0.0515035	0.0434345	0.148013	0.25469	0.295045	0.258817	0	-0.0122462	0.00886734	-0.0124841	-0.00537731	0.0212403	0.0558703	-0.049251	Value -0.633836600615 was not used due to low maximum possible change	-0.0312227	0.102455	0.0194629	0.0718884	0.0558703
RiboM_AM1126_CR1Liver_T0days_MS_rep1Q1-20.csv	P35979	60S ribosomal protein L12	ELSGTIKEILGTAQSVGCNVDGR	2404.21	4	18.98	601.809315976 602.059233541 602.311104525 602.560788977 602.811221064	62239.6679688 74738.879513 57248.6931142 28322.2255665 13928.8255701	P35979|Q5BLK0|Q8C2K0|Q3TIQ2|Q6DI58|F8VQK7	0	0	C99N30O37H170S1	2403.21	41	0.262625	0.328057	0.234993	0.122821	0.0515035	0.0434345	0.148013	0.25469	0.295045	0.258817	0	0.000568969	-0.0120074	0.00709509	-0.00305421	0.00739753	-0.00259577	0.0666914	Value 0.36022741528 was not used due to low maximum possible change	-0.0177339	0.0356828	0.0205111	0.03812	-0.00259577
RiboM_AM1144_CR02_T0Days_MS_rep1Q1-27.csv	P35979	60S ribosomal protein L12	ELSGTIKEILGTAQSVGCNVDGR	2404.21	2	18.98	1202.60916131 1203.10759917 1203.61593641 1204.11994308 1204.60869568	1255.47497559 1191.45620725 1294.20068359 997.751546511 891.804830763	P35979|Q5BLK0|Q8C2K0|Q3TIQ2|Q6DI58|F8VQK7	0	0	C99N30O37H170S1	2403.21	41	0.262625	0.328057	0.234993	0.122821	0.0515035	0.0434345	0.148013	0.25469	0.295045	0.258817	0	-0.039655	-0.116457	-0.0051458	0.054378	0.106879	0.180915	0.646823	Value -0.261259162516 was not used due to low maximum possible change	0.315739	0.515544	0.414755	0.206962	0.180915
RiboM_AM1144_CR02_T0Days_MS_rep1Q1-27.csv	P35979	60S ribosomal protein L12	ELSGTIKEILGTAQSVGCNVDGR	2404.21	3	18.98	802.082686408 802.413711032 802.747244333 803.083823772 803.415938501	35143.4960938 45672.7526305 31328.2881205 17003.515663 11189.5993912	P35979|Q5BLK0|Q8C2K0|Q3TIQ2|Q6DI58|F8VQK7	0	0	C99N30O37H170S1	2403.21	41	0.262625	0.328057	0.234993	0.122821	0.0515035	0.0434345	0.148013	0.25469	0.295045	0.258817	0	-0.012204	-0.002608	-0.0117584	-0.00165945	0.0282299	0.0556777	0.0144853	Value -0.596989964135 was not used due to low maximum possible change	-0.00963536	0.13617	0.0491744	0.0639594	0.0556777
RiboM_AM1144_CR02_T0Days_MS_rep1Q1-27.csv	P35979	60S ribosomal protein L12	ELSGTIKEILGTAQSVGCNVDGR	2404.21	4	18.98	601.815971934 602.065726675 602.318416621 602.566735445 602.817514346	10059.3427734 7331.28414723 4754.17400542 2117.39815148 1820.19516415	P35979|Q5BLK0|Q8C2K0|Q3TIQ2|Q6DI58|F8VQK7	0	0	C99N30O37H170S1	2403.21	41	0.262625	0.328057	0.234993	0.122821	0.0515035	0.0434345	0.148013	0.25469	0.295045	0.258817	0	0.123051	-0.0469753	-0.0527183	-0.0416398	0.0182828	-0.561386	0.26091	Value -2.67657873537 was not used due to low maximum possible change	-0.241776	0.0881891	-0.113516	0.364197	-0.561386
RiboM_AM1126_CR5Liver_T2days_MS_rep1Q1-20.csv	P35979	60S ribosomal protein L12	QAQIEVVPSASALIIK	1666.97	1	17.15	1666.98947079 1667.99239236 1668.99873373 1669.99857266 1671.00169222	5556.04785156 5498.04394531 2850.0171697 1492.31842896 786.643211357	P35979|Q5BLK0|Q8C2K0|Q3TIQ2|Q6DI58|F8VQK7	2	0.0471529	C75N19O23H131S0	1665.97	34	0.389642	0.360451	0.183224	0.066682	0	0.100308	0.261618	0.341213	0.296861	0	0.0471529	-0.0287762	-0.00335263	0.00188456	0.0302443		0.0994565	0.0339221	0.0119284	0.131395		0.0691754	0.0557021	0.0994565
RiboM_AM1126_CR5Liver_T2days_MS_rep1Q1-20.csv	P35979	60S ribosomal protein L12	QAQIEVVPSASALIIK	1666.97	2	17.15	833.999151301 834.499265223 835.001136711 835.499800678	241940.96875 240194.858214 126940.967395 57457.2733904	P35979|Q5BLK0|Q8C2K0|Q3TIQ2|Q6DI58|F8VQK7	2	0.0471529	C75N19O23H131S0	1665.97	34	0.389642	0.360451	0.183224	0.066682	0	0.100308	0.261618	0.341213	0.296861	0	0.0471529	-0.0266586	-8.73e-05	0.0072249	0.019521		0.0921376	0.000883804	0.0457305	0.0848081		0.05589	0.0419486	0.0921376
RiboM_AM1126_CR5Liver_T2days_MS_rep1Q1-20.csv	P35979	60S ribosomal protein L12	EILGTAQSVGCNVDGR	1675.81	3	10.3	559.277821723 559.608393041 559.946292677 560.288646899	5532.23339844 2379.29729928 1924.84775902 3193.51141006	P35979|Q5BLK0|Q8C2K0|Q3TIQ2|Q6DI58|F8VQK7	2	0.0471529	C67N22O26H114S1	1674.8	31	0.400406	0.342098	0.183822	0.0736734	0	0.114875	0.274431	0.33422	0.276474	0	0.0471529	0.024174	-0.159495	-0.0360966	0.171418		-0.0846635	2.35705	-0.240007	0.845254		0.719407	1.1923	-0.0846635
RiboM_AM1126_CR5Liver_T2days_MS_rep1Q1-20.csv	P35979	60S ribosomal protein L12	HPHDIIDDINSGAVECPAS	2046.92	2	12.75	1023.96512465 1024.46643508 1024.96755809 1025.46886503 1025.96870812	26346.1835938 30182.1850998 19967.0420235 11261.8489282 6181.8660137	P35979|Q5BLK0|Q8C2K0|Q3TIQ2|Q6DI58|F8VQK7	2	0.0471529	C85N25O32H131S1	2045.91	39	0.32676	0.349178	0.220963	0.103098	0	0.0756256	0.226816	0.344456	0.353103	0	0.0471529	-0.0265434	-0.00525031	0.00656234	0.0252314		0.105694	0.0429077	0.0531396	0.100924		0.0756663	0.0322499	0.105694
RiboM_AM1126_CR5Liver_T2days_MS_rep1Q1-20.csv	P35979	60S ribosomal protein L12	HPHDIIDDINSGAVECPAS	2046.92	3	12.75	682.978553059 683.313454483 683.646650883 683.981857677 684.319195738	154903.390625 175236.309847 118007.861162 62353.6182873 31044.7723275	P35979|Q5BLK0|Q8C2K0|Q3TIQ2|Q6DI58|F8VQK7	2	0.0471529	C85N25O32H131S1	2045.91	39	0.32676	0.349178	0.220963	0.103098	0	0.0756256	0.226816	0.344456	0.353103	0	0.0471529	-0.023326	-0.0059151	0.0101973	0.0190438		0.0928827	0.0483407	0.0825745	0.0761738		0.0749929	0.0190549	0.0928827
RiboM_AM1126_CR5Liver_T2days_MS_rep1Q1-20.csv	P35979	60S ribosomal protein L12	ELSGTIKEILGTAQSVGCNVDGR	2404.21	3	18.98	802.077140629 802.413601066 802.745807653 803.085289808 803.414617346	104279.257812 144569.05396 99535.3120156 60216.3359412 43373.5179716	P35979|Q5BLK0|Q8C2K0|Q3TIQ2|Q6DI58|F8VQK7	2	0.0471529	C99N30O37H170S1	2403.21	41	0.262625	0.328057	0.234993	0.122821	0.0515035	0.0476905	0.156364	0.259393	0.290234	0.246318	0.0471529	-0.0319052	-0.00819522	-0.0147697	0.0104089	0.0444612	0.148441	0.0477319	Value -0.60532376383 was not used due to low maximum possible change	0.0621749	0.228223	0.121643	0.0838189	0.148441
RiboM_AM1126_CR5Liver_T2days_MS_rep1Q1-20.csv	P35979	60S ribosomal protein L12	ELSGTIKEILGTAQSVGCNVDGR	2404.21	4	18.98	601.809819318 602.0597381 602.311073359 602.56162155 602.812274577	44427.2226562 54135.0849569 44572.6504156 24494.7671452 13075.2865347	P35979|Q5BLK0|Q8C2K0|Q3TIQ2|Q6DI58|F8VQK7	2	0.0471529	C99N30O37H170S1	2403.21	41	0.262625	0.328057	0.234993	0.122821	0.0515035	0.0476905	0.156364	0.259393	0.290234	0.246318	0.0471529	-0.0167701	-0.0284799	0.0116662	0.0127302	0.0208535	0.0780241	0.165877	Value 0.47813150087 was not used due to low maximum possible change	0.0760407	0.107043	0.106746	0.0418902	0.0780241
RiboM_AM1136_LiverCR15_T16Day_MS_rep1Q1-4.csv	P35979	60S ribosomal protein L12	ELSGTIK	747.425	1	6.38	747.436046582 748.440926103 749.444760952 750.447260961 751.457664217	11868.9589844 10143.9301139 4907.2522241 1727.13794288 641.669330402	P35979|Q5BLK0|Q8C2K0|Q3TIQ2|Q6DI58|F8VQK7	16	0.0496384	C32N8O12H58S0	746.417	10	0.659888	0.260953	0.0664716	0.012687	0	0.402331	0.369311	0.173045	0.055312	0	0.0496384	-0.245574	0.0931441	0.104828	0.0476028		0.953476	0.859596	0.983614	1.11678		0.978366	0.10632	0.953476
RiboM_AM1136_LiverCR15_T16Day_MS_rep1Q1-4.csv	P35979	60S ribosomal protein L12	ELSGTIK	747.425	2	6.38	374.221964503 374.724184352 375.225211294 375.728027528	77859.890625 66427.030271 35285.5455129 11690.4031991	P35979|Q5BLK0|Q8C2K0|Q3TIQ2|Q6DI58|F8VQK7	16	0.0496384	C32N8O12H58S0	746.417	10	0.659888	0.260953	0.0664716	0.012687	0	0.402331	0.369311	0.173045	0.055312	0	0.0496384	-0.252805	0.0863541	0.118016	0.0484352		0.98155	0.796934	1.10736	1.13631		1.00554	0.154445	0.98155
RiboM_AM1136_LiverCR15_T16Day_MS_rep1Q1-4.csv	P35979	60S ribosomal protein L12	CTGGEVGATSALAPK	1418.69	1	8.32	1418.69079283 1419.6970012 1420.70251233 1421.70772574 1422.7099623	2538.95556641 3922.93572905 3932.19374444 2867.46766699 1660.52080291	P35979|Q5BLK0|Q8C2K0|Q3TIQ2|Q6DI58|F8VQK7	16	0.0496384	C58N17O22H99S1	1417.69	29	0.451066	0.330657	0.160216	0.0580602	0	0.127841	0.287417	0.32906	0.255682	0	0.0496384	-0.259614	-0.0348443	0.136294	0.158164		0.803198	0.805836	0.807221	0.800338		0.804148	0.00303933	0.803198
RiboM_AM1136_LiverCR15_T16Day_MS_rep1Q1-4.csv	P35979	60S ribosomal protein L12	CTGGEVGATSALAPK	1418.69	2	8.32	709.850651177 710.35248207 710.854849839 711.357522663 711.860049982	18281.3613281 28737.3961265 27447.2729772 20252.1753896 11941.4116135	P35979|Q5BLK0|Q8C2K0|Q3TIQ2|Q6DI58|F8VQK7	16	0.0496384	C58N17O22H99S1	1417.69	29	0.451066	0.330657	0.160216	0.0580602	0	0.127841	0.287417	0.32906	0.255682	0	0.0496384	-0.258059	-0.0272582	0.129562	0.155755		0.798385	0.630393	0.767346	0.788147		0.746068	0.0781905	0.798385
RiboM_AM1136_LiverCR15_T16Day_MS_rep1Q1-4.csv	P35979	60S ribosomal protein L12	QAQIEVVPSASALIIK	1666.97	2	17.15	833.992840156 834.494922372 834.998332891 835.499663277 836.004787081	22835.1445312 40752.9349903 43602.6495492 34550.7342951 21379.8302237	P35979|Q5BLK0|Q8C2K0|Q3TIQ2|Q6DI58|F8VQK7	16	0.0496384	C75N19O23H131S0	1665.97	34	0.389642	0.360451	0.183224	0.066682	0	0.0941427	0.254327	0.343125	0.308405	0	0.0496384	-0.228538	-0.0729353	0.124397	0.177077		0.773396	0.687264	0.777961	0.732561		0.742795	0.0422748	0.773396
RiboM_AM1136_LiverCR15_T16Day_MS_rep1Q1-4.csv	P35979	60S ribosomal protein L12	QAQIEVVPSASALIIK	1666.97	3	17.15	556.331990085 556.665924743 557.001751347 557.335808831 557.671034391	6326.68017578 9760.15529113 10524.0571759 9055.19849222 5507.68185337	P35979|Q5BLK0|Q8C2K0|Q3TIQ2|Q6DI58|F8VQK7	16	0.0496384	C75N19O23H131S0	1665.97	34	0.389642	0.360451	0.183224	0.066682	0	0.0941427	0.254327	0.343125	0.308405	0	0.0496384	-0.212256	-0.0867977	0.111847	0.187206		0.718295	0.817888	0.69948	0.774466		0.752532	0.0539728	0.718295
RiboM_AM1136_LiverCR15_T16Day_MS_rep1Q1-4.csv	P35979	60S ribosomal protein L12	EILGTAQSVGCNVDGR	1675.81	2	10.3	838.407597395 838.910355795 839.411358507 839.914659875 840.416054513	7100.78662109 10037.0931307 10323.4761969 8320.15272423 5536.52738986	P35979|Q5BLK0|Q8C2K0|Q3TIQ2|Q6DI58|F8VQK7	16	0.0496384	C67N22O26H114S1	1674.8	31	0.400406	0.342098	0.183822	0.0736734	0	0.108241	0.267793	0.336848	0.287119	0	0.0496384	-0.201958	-0.0615876	0.104692	0.158853		0.691244	0.828851	0.684149	0.744234		0.73712	0.0667729	0.691244
[truncated: 4,418 more rows]
