# Supplementary material for: Mechanisms of In Vivo Ribosome Maintenance Change in Response to Nutrient Signals
Source: Mol Cell Proteomics. 2016 Dec 8;16(2):243–54. doi: 10.1074/mcp.M116.063255 (PMC5294211; doi:10.1074/mcp.M116.063255)
Supplement: Supplemental Data [file 10.1074_M116.063255_mcp.M116.063255-9.xlsx]

## Sheet: DR_Total_peptides
file	Protein ID	Protein name	sequence	experimental mass	charge	observed retention time	observed m/z	abundances	homologous proteins	time	labeling	Elemental Composition	theoretical mass	number of possible labeling sites	M0 no labeling theory	M1 no labeling theory	M2 no labeling theory	M3 no labeling theory	M4 no labeling theory	M0 maximum theory	M1 maximum theory	M2 maximum theory	M3 maximum theory	M4 maximum theory	Experimental_Amount_of_Label (eaol) (0 = 0.05)	M0 difference from no labeling theory	M1 difference from no labeling theory	M2 difference from no labeling theory	M3 difference from no labeling theory	M4 difference from no labeling theory	M0 fraction new	M1 fraction new	M2 fraction new	M3 fraction new	M4 fraction new	average abundance fraction new	abundance std_dev	M0 fraction new for calculation
CR01M_BN1117_HPLC5_T0days_MS_rep1Q1-27.csv	B2CY77	40S ribosomal protein SA	ADHQPLTEASYVNLPTIALCNTDSPLR	2996.48	3	20.28	999.495281195 999.826852536 1000.15975276 1000.49438348 1000.82980705	23689.5332031 38219.4179688 33732.1814152 22932.6113281 12278.5943281	B2CY77|P14206	0	0	C129N36O44H206S1	2995.47	48	0.185741	0.299032	0.264312	0.167109	0.0838073	0.0259496	0.107355	0.223628	0.312745	0.330322	0	-0.00470042	-0.00695129	-0.00652336	0.00814691	0.0100282	0.029416	0.0362657	0.160345	0.0559402	0.0406797	0.0645293	0.0544403	0.029416
CR01M_BN1117_HPLC5_T0days_MS_rep1Q1-27.csv	B2CY77	40S ribosomal protein SA	ADHQPLTEASYVNLPTIALCNTDSPLR	2996.48	4	20.28	749.870883056 750.1191521 750.371371562 750.620490586 750.870947937	13063.0947266 20601.2464129 19727.0822727 12205.230242 6585.70067874	B2CY77|P14206	0	0	C129N36O44H206S1	2995.47	48	0.185741	0.299032	0.264312	0.167109	0.0838073	0.0259496	0.107355	0.223628	0.312745	0.330322	0	-0.0047671	-0.0136262	0.00898357	0.0019801	0.00742966	0.0298333	0.0710897	-0.220817	0.0135962	0.0301388	-0.0152318	0.116873	0.0298333
CR2M_BN1090_HPLC5_T0hrs_MS_rep1Q1-27.csv	B2CY77	40S ribosomal protein SA	ADHQPLTEASYVNLPTIALCNTDSPLR	2996.48	2	20.12	1498.7294278 1499.23981844 1499.73769177 1500.24211209 1500.74164903	8367.16308594 12830.007 11033.3479134 7039.61832964 3830.22314453	B2CY77|P14206	0	0	C129N36O44H206S1	2995.47	48	0.185741	0.299032	0.264312	0.167109	0.0838073	0.0259496	0.107355	0.223628	0.312745	0.330322	0	0.00839148	-0.00135431	-0.00831949	-0.00377789	0.00506022	-0.0525153	0.00706561	0.204494	-0.0259406	0.020527	0.0307261	0.101241	-0.0525153
CR2M_BN1090_HPLC5_T0hrs_MS_rep1Q1-27.csv	B2CY77	40S ribosomal protein SA	ADHQPLTEASYVNLPTIALCNTDSPLR	2996.48	3	20.12	999.491036588 999.828134555 1000.16249787 1000.49408154 1000.83149642	76925.515625 107841.972065 93346.7578125 60672.5234375 30289.2736951	B2CY77|P14206	0	0	C129N36O44H206S1	2995.47	48	0.185741	0.299032	0.264312	0.167109	0.0838073	0.0259496	0.107355	0.223628	0.312745	0.330322	0	0.0226867	-0.00683735	-0.0113914	-0.00271843	-0.00173949	-0.141977	0.0356713	0.280001	-0.018666	-0.00705631	0.0295947	0.154798	-0.141977
CR2M_BN1090_HPLC5_T0hrs_MS_rep1Q1-27.csv	B2CY77	40S ribosomal protein SA	ADHQPLTEASYVNLPTIALCNTDSPLR	2996.48	4	20.12	749.870808339 750.121643843 750.372086178 750.6242918 750.876365303	15954.5478516 23404.7802769 24355.6256021 13129.8428905 6902.67312572	B2CY77|P14206	0	0	C129N36O44H206S1	2995.47	48	0.185741	0.299032	0.264312	0.167109	0.0838073	0.0259496	0.107355	0.223628	0.312745	0.330322	0	0.0047672	-0.0195633	0.0265107	-0.0103298	-0.00138486	-0.029834	0.102064	-0.651636	-0.0709286	-0.00561775	-0.13119	0.297886	-0.029834
CR1M_BN1090_HPLC1_T0hrs_MS_rep2Q1-27.csv	B2CY77	40S ribosomal protein SA	EHPWEVMPDLYFYRDPEEIEKEEQAAAEK	3578.64	3	17.88	1193.5644588 1193.88875941 1194.21913388 1194.5677223 1194.88748862	5526.51025391 5838.22892008 5898.58049234 5454.66891805 3354.22107762	B2CY77|P14206	0	0	C161N38O53H232S1	3577.63	70	0.132035	0.261074	0.277059	0.207544	0.122288	0.0103236	0.0584595	0.165993	0.315145	0.450079	0	0.0799343	-0.0371487	-0.0508192	0.00167029	0.00636322	-0.656753	0.183347	0.457558	0.015523	0.0194125	0.00381757	0.410745	-0.656753
CR1M_BN1090_HPLC1_T0hrs_MS_rep2Q1-27.csv	B2CY77	40S ribosomal protein SA	EHPWEVMPDLYFYRDPEEIEKEEQAAAEK	3578.64	4	17.88	895.417161842 895.665400655 895.915519792 896.167141196 896.418853554	9329.36328125 8661.34361064 11324.7141301 7086.89804662 6581.59583015	B2CY77|P14206	0	0	C161N38O53H232S1	3577.63	70	0.132035	0.261074	0.277059	0.207544	0.122288	0.0103236	0.0584595	0.165993	0.315145	0.450079	0	0.0850081	-0.0595721	-0.0135953	-0.0426704	0.0308297	-0.698439	0.294017	0.122408	-0.39656	0.0940529	-0.116904	0.414433	-0.698439
CR1M_BN1090_HPLC1_T0hrs_MS_rep2Q1-27.csv	B2CY77	40S ribosomal protein SA	EHPWEVMPDLYFYRDPEEIEKEEQAAAEK	3578.64	5	17.88	716.528743616 716.729443938 716.933237891 717.133214807 717.344092573	8948.02050781 14782.9651404 14391.0859624 10925.7653529 8075.57241298	B2CY77|P14206	0	0	C161N38O53H232S1	3577.63	70	0.132035	0.261074	0.277059	0.207544	0.122288	0.0103236	0.0584595	0.165993	0.315145	0.450079	0	0.0246086	-0.00228406	-0.0251296	-0.0162776	0.0190826	-0.202188	0.0112729	0.226258	-0.151277	0.058216	-0.0115437	0.171615	-0.202188
CR2M_BN1090_HPLC8_T0hrs_MS_rep1Q1-27.csv	B2CY77	40S ribosomal protein SA	EHPWEVMPDLYFYRDPEEIEKEEQAAAEK	3578.64	4	17.88	895.428166691 895.668969228 895.919444345 896.16514918 896.431462326	3231.48193359 3987.24619633 4411.52084167 3142.12991607 2907.24561478	B2CY77|P14206	0	0	C161N38O53H232S1	3577.63	70	0.132035	0.261074	0.277059	0.207544	0.122288	0.0103236	0.0584595	0.165993	0.315145	0.450079	0	0.0507449	-0.0355463	-0.0275336	-0.0298176	0.0421525	-0.416928	0.175438	0.247903	-0.277112	0.128596	-0.0284206	0.298057	-0.416928
CR1M_BN1090_HPLC1_T0hrs_MS_rep2Q1-27.csv	B2CY77	40S ribosomal protein SA	FAAATGATPIAGR	1203.65	3	8.27	401.895272139 402.229884531 402.562008983 402.894190304	69920.2890625 55719.0871939 20297.8763712 7100.16086353	B2CY77|P14206	0	0	C53N16O16H86S0	1202.64	30	0.50546	0.334631	0.125624	0.0342852	0	0.131722	0.295252	0.329264	0.243762	0	0	-0.0485761	0.0294572	0.00700914	0.0121097		0.129974	Value -0.748051609379 was not used due to low maximum possible change	0.0344193	0.0578095		0.0740675	0.0498086	0.129974
CR2M_BN1090_HPLC8_T0hrs_MS_rep1Q1-27.csv	B2CY77	40S ribosomal protein SA	FLAAGTHLGGTNLDFQMEQYIYK	2617.28	2	18.03	1309.138038 1309.63874357 1310.14076779 1310.63657727 1311.14330081	3957.04736328 6158.61914229 4934.11480077 3727.66162383 1839.62601771	B2CY77|P14206	0	0	C120N29O35H177S1	2616.27	37	0.212847	0.314429	0.255498	0.148641	0.068585	0.0428723	0.146848	0.253968	0.295676	0.260636	0	-0.020916	-0.0157143	-0.0161767	0.0321635	0.0206433	0.123054	0.0937713	Value 10.5681968452 was not used due to low maximum possible change	0.218747	0.107489	0.135765	0.0565999	0.123054
CR2M_BN1090_HPLC8_T0hrs_MS_rep1Q1-27.csv	B2CY77	40S ribosomal protein SA	FLAAGTHLGGTNLDFQMEQYIYK	2617.28	3	18.03	873.09718719 873.430838579 873.764824633 874.100238481 874.430116741	12392.3320312 19326.7180321 15183.8293235 9497.88346749 7545.5338108	B2CY77|P14206	0	0	C120N29O35H177S1	2616.27	37	0.212847	0.314429	0.255498	0.148641	0.068585	0.0428723	0.146848	0.253968	0.295676	0.260636	0	-0.0190538	-0.0121953	-0.0180519	-0.000112045	0.049413	0.112098	0.0727725	Value 11.793301409 was not used due to low maximum possible change	-0.000762032	0.257292	0.11035	0.108555	0.112098
CR01M_BN1117_HPLC2_T0days_MS_rep1Q1-27.csv	B2CY77	40S ribosomal protein SA	FTPGTFTNQIQAAFR	1698.86	2	19.43	849.931295879 850.432198764 850.931211383 851.432666693	18362.171875 17106.6003685 8674.64644979 4510.71656165	B2CY77|P14206	0	0	C78N21O22H115S0	1697.85	26	0.376889	0.362795	0.18973	0.0705859	0	0.122314	0.285171	0.332905	0.25961	0	0	0.000512651	-0.0111987	-0.0114379	0.022124		-0.00201375	0.144269	-0.0798878	0.117043		0.0448525	0.104645	-0.00201375
CR01M_BN1117_HPLC2_T0days_MS_rep1Q1-27.csv	B2CY77	40S ribosomal protein SA	FTPGTFTNQIQAAFR	1698.86	3	19.43	566.958587021 567.293910818 567.626063004 567.962752113	10496.6533203 9250.55566406 5634.45732516 2368.59546666	B2CY77|P14206	0	0	C78N21O22H115S0	1697.85	26	0.376889	0.362795	0.18973	0.0705859	0	0.122314	0.285171	0.332905	0.25961	0	0	0.00136478	-0.0294445	0.0133116	0.0147681		-0.005361	0.379323	0.0929747	0.078128		0.136266	0.167719	-0.005361
CR01M_BN1117_HPLC2_T0days_MS_rep1Q1-27.csv	B2CY77	40S ribosomal protein SA	FTPGTFTNQIQAAFREPR	2081.06	3	18.57	694.358493555 694.691455335 695.025125876 695.360358461 695.692461723	85192.2109375 94409.8009646 60014.1236194 27952.2588906 9250.09245071	B2CY77|P14206	0	0	C94N27O27H141S0	2080.05	35	0.310636	0.362455	0.22678	0.100128	0	0.0764241	0.229999	0.346133	0.347444	0	0	0.00775774	-0.00961185	-0.00248561	0.00433971		-0.0331227	0.0725662	-0.0208257	0.0175473		0.00904126	0.0475311	-0.0331227
CR01M_BN1117_HPLC2_T0days_MS_rep1Q1-27.csv	B2CY77	40S ribosomal protein SA	FTPGTFTNQIQAAFREPR	2081.06	4	18.57	521.018354346 521.274891064 521.522209457 521.773081643	5232.80810547 6935.64589223 4077.46262685 2700.02878487	B2CY77|P14206	0	0	C94N27O27H141S0	2080.05	35	0.310636	0.362455	0.22678	0.100128	0	0.0764241	0.229999	0.346133	0.347444	0	0	-0.0344397	0.00362	-0.0115645	0.0423842		0.147045	-0.0273298	-0.0968939	0.171377		0.0485495	0.131275	0.147045
CR03M_BN1117_HPLC5_T9hrs_MS_rep1Q1-27.csv	B2CY77	40S ribosomal protein SA	ADHQPLTEASYVNLPTIALCNTDSPLR	2996.48	3	20.28	999.492287368 999.826044297 1000.16033851 1000.49233791 1000.82670831	36189.3710938 57545.8312272 50191.597527 34598.396896 17979.3758539	B2CY77|P14206	0.4	0.0477922	C129N36O44H206S1	2995.47	48	0.185741	0.299032	0.264312	0.167109	0.0838073	0.0280245	0.112655	0.228284	0.31091	0.320126	0.0477922	-0.00157508	-0.00618452	-0.00888948	0.00896043	0.00768864	0.00998678	0.0331829	Value 0.246743441781 was not used due to low maximum possible change	0.0623112	0.032535	0.034504	0.0214473	0.00998678
CR03M_BN1117_HPLC5_T9hrs_MS_rep1Q1-27.csv	B2CY77	40S ribosomal protein SA	ADHQPLTEASYVNLPTIALCNTDSPLR	2996.48	4	20.28	749.870410382 750.120313702 750.371851417 750.622344161 750.873892054	14668.6552734 24301.4470094 23382.3661557 14590.0681778 8201.52945267	B2CY77|P14206	0.4	0.0477922	C129N36O44H206S1	2995.47	48	0.185741	0.299032	0.264312	0.167109	0.0838073	0.0280245	0.112655	0.228284	0.31091	0.320126	0.0477922	-0.0134602	-0.0136162	0.0103097	0.00424869	0.012518	0.0853445	0.0730572	Value -0.286164311783 was not used due to low maximum possible change	0.0295455	0.0529708	0.0602295	0.0244234	0.0853445
CR3M_BN1090_HPLC2_T9hrs_MS_rep1Q1-27.csv	B2CY77	40S ribosomal protein SA	AIVAIENPADVSVISSR	1740.95	2	15.45	870.977024289 871.479293852 871.980604083 872.480951477 872.983190734	128566.226562 120988.606925 62312.1680874 26220.6413666 9516.73859533	B2CY77|P14206	0.4	0.0477922	C75N21O26H129S0	1739.94	35	0.384938	0.359228	0.186276	0.069558	0	0.0945883	0.254486	0.342727	0.308199	0	0.0477922	-0.00466337	-0.00136657	-0.00196784	0.00799778		0.0160612	0.013047	-0.0125779	0.0335139		0.012511	0.0190041	0.0160612
CR3M_BN1090_HPLC2_T9hrs_MS_rep1Q1-27.csv	B2CY77	40S ribosomal protein SA	AIVAIENPADVSVISSR	1740.95	3	15.45	580.987196432 581.321146986 581.655596253 581.988451206	25353.7480469 27071.9846177 12835.1349479 5650.52402528	B2CY77|P14206	0.4	0.0477922	C75N21O26H129S0	1739.94	35	0.384938	0.359228	0.186276	0.069558	0	0.0945883	0.254486	0.342727	0.308199	0	0.0477922	-0.027397	0.0225438	-0.00527313	0.0101263		0.0943584	-0.21523	-0.0337046	0.0424333		-0.0280357	0.135425	0.0943584
CR4M_BN1090_HPLC2_T9hrs_MS_rep1Q1-27.csv	B2CY77	40S ribosomal protein SA	AIVAIENPADVSVISSR	1740.95	2	15.45	870.976453602 871.478734177 871.979982431 872.480327121 872.980610748	114718.578125 106712.319029 54964.0835637 22991.9144399 8024.76610823	B2CY77|P14206	0.4	0.0473663	C75N21O26H129S0	1739.94	35	0.384938	0.359228	0.186276	0.069558	0	0.0956444	0.255755	0.342416	0.306185	0	0.0473663	-0.00175986	-0.00279207	-0.00268676	0.00723869		0.00608329	0.0269834	-0.0172074	0.0305911		0.0116126	0.0220425	0.00608329
CR4M_BN1090_HPLC2_T9hrs_MS_rep1Q1-27.csv	B2CY77	40S ribosomal protein SA	AIVAIENPADVSVISSR	1740.95	3	15.45	580.986596673 581.320156442 581.652340221 581.986393742 582.324901691	20288.546875 25804.7969085 11602.5460953 5361.30538935 71763.4877335	B2CY77|P14206	0.4	0.0473663	C75N21O26H129S0	1739.94	35	0.384938	0.359228	0.186276	0.069558	0	0.0956444	0.255755	0.342416	0.306185	0	0.0473663	-0.0631899	0.0500002	-0.00227522	0.0154649		0.218428	-0.483218	-0.0145717	0.0653557		-0.0535014	0.302349	0.218428
CR3M_BN1090_HPLC1_T9hrs_MS_rep1Q1-27.csv	B2CY77	40S ribosomal protein SA	EHPWEVMPDLYFYRDPEEIEKEEQAAAEK	3578.64	4	17.88	895.415818639 895.670527434 895.915446679 896.159408097 896.420699401	11909.8330078 1688.83256344 8813.10548717 1635.97535247 5403.39416549	B2CY77|P14206	0.4	0.0477922	C161N38O53H232S1	3577.63	70	0.132035	0.261074	0.277059	0.207544	0.122288	0.0113281	0.0622117	0.171447	0.316151	0.438862	0.0477922	0.272358	-0.20373	0.0221857	-0.151995	0.0611818	-2.25636	1.02448	-0.210067	-1.39949	0.193262	-0.529635	1.30175	-2.25636
CR3M_BN1090_HPLC8_T9hrs_MS_rep1Q1-27.csv	B2CY77	40S ribosomal protein SA	EHPWEVMPDLYFYRDPEEIEKEEQAAAEK	3578.64	3	17.88	1193.56203781 1193.88894546 1194.22553829 1194.56932913 1194.89565739	2338.00488281 3405.31757026 3898.04922981 3023.81347656 1853.0513916	B2CY77|P14206	0.4	0.0477922	C161N38O53H232S1	3577.63	70	0.132035	0.261074	0.277059	0.207544	0.122288	0.0113281	0.0622117	0.171447	0.316151	0.438862	0.0477922	0.0290041	-0.0265195	-0.00856601	0.000733296	0.00534814	-0.240285	0.133356	0.0811081	0.00675182	0.0168938	-0.000435079	0.143553	-0.240285
CR3M_BN1090_HPLC8_T9hrs_MS_rep1Q1-27.csv	B2CY77	40S ribosomal protein SA	EHPWEVMPDLYFYRDPEEIEKEEQAAAEK	3578.64	4	17.88	895.422090633 895.670666993 895.916719513 896.168269145 896.423026627	6922.12109375 10585.6240234 12091.3173828 9660.00391692 6705.00370098	B2CY77|P14206	0.4	0.0477922	C161N38O53H232S1	3577.63	70	0.132035	0.261074	0.277059	0.207544	0.122288	0.0113281	0.0622117	0.171447	0.316151	0.438862	0.0477922	0.0185635	-0.0307719	-0.0139991	0.00262063	0.0235869	-0.153789	0.15474	0.132552	0.0241294	0.0745067	0.0464276	0.123005	-0.153789
CR3M_BN1090_HPLC8_T9hrs_MS_rep1Q1-27.csv	B2CY77	40S ribosomal protein SA	EHPWEVMPDLYFYRDPEEIEKEEQAAAEK	3578.64	5	17.88	716.535090996 716.733633656 716.931227648 717.134643123 717.348043759	6119.01220703 10540.2100068 11490.9587412 11481.0216039 6673.57661117	B2CY77|P14206	0.4	0.0477922	C161N38O53H232S1	3577.63	70	0.132035	0.261074	0.277059	0.207544	0.122288	0.0113281	0.0622117	0.171447	0.316151	0.438862	0.0477922	0.000111382	-0.0334472	-0.0289001	0.040401	0.0218349	-0.000922749	0.168193	0.273643	0.371993	0.0689723	0.176376	0.150635	-0.000922749
CR4M_BN1090_HPLC1_T9hrs_MS_rep1Q1-27.csv	B2CY77	40S ribosomal protein SA	EHPWEVMPDLYFYRDPEEIEKEEQAAAEK	3578.64	4	17.88	895.414814278 895.666744937 895.914177648 896.166086299 896.422227391	7633.19628906 2161.44790757 6291.7331709 1924.51112681 3757.63021518	B2CY77|P14206	0.4	0.0473663	C161N38O53H232S1	3577.63	70	0.132035	0.261074	0.277059	0.207544	0.122288	0.0115348	0.0629678	0.172518	0.316318	0.436661	0.0473663	0.218618	-0.161782	0.0119697	-0.119136	0.0503297	-1.81425	0.816641	-0.114498	-1.09526	0.160095	-0.409454	1.04385	-1.81425
CR4M_BN1090_HPLC8_T9Hours_MS_rep1Q1-27.csv	B2CY77	40S ribosomal protein SA	EHPWEVMPDLYFYRDPEEIEKEEQAAAEK	3578.64	3	17.88	1193.55472612 1193.88226514 1194.21657567 1194.55801149 1194.88777935	3857.00537109 6033.69823156 6476.74462891 6396.58454847 3875.31149237	B2CY77|P14206	0.4	0.0473663	C161N38O53H232S1	3577.63	70	0.132035	0.261074	0.277059	0.207544	0.122288	0.0115348	0.0629678	0.172518	0.316318	0.436661	0.0473663	0.012751	-0.0345783	-0.0339323	0.0325743	0.0231852	-0.105817	0.174544	0.324584	0.299467	0.0737507	0.153306	0.176511	-0.105817
CR4M_BN1090_HPLC8_T9Hours_MS_rep1Q1-27.csv	B2CY77	40S ribosomal protein SA	EHPWEVMPDLYFYRDPEEIEKEEQAAAEK	3578.64	4	17.88	895.417863059 895.665118773 895.914391356 896.164453309 896.423349041	6219.49414062 9848.26650818 10409.0004585 7802.10121144 5788.59053776	B2CY77|P14206	0.4	0.0473663	C161N38O53H232S1	3577.63	70	0.132035	0.261074	0.277059	0.207544	0.122288	0.0115348	0.0629678	0.172518	0.316318	0.436661	0.0473663	0.0231905	-0.0152818	-0.0172724	-0.0128195	0.0221832	-0.192452	0.0771397	0.165221	-0.117854	0.0705632	0.000523652	0.149293	-0.192452
CR4M_BN1090_HPLC8_T9Hours_MS_rep1Q1-27.csv	B2CY77	40S ribosomal protein SA	EHPWEVMPDLYFYRDPEEIEKEEQAAAEK	3578.64	5	17.88	716.530658908 716.730220692 716.932351726 717.132360916 717.343591481	7887.9375 14125.3368315 15063.848517 11810.8241256 9566.12090252	B2CY77|P14206	0.4	0.0473663	C161N38O53H232S1	3577.63	70	0.132035	0.261074	0.277059	0.207544	0.122288	0.0115348	0.0629678	0.172518	0.316318	0.436661	0.0473663	0.00290742	-0.0194255	-0.0193553	-0.00549054	0.0413639	-0.0241279	0.0980562	0.185146	-0.0504765	0.131576	0.0680347	0.10148	-0.0241279
CR03M_BN1117_HPLC2_T9hrs_MS_rep1Q1-27.csv	B2CY77	40S ribosomal protein SA	FAAATGATPIAGR	1203.65	2	9.2	602.326802778 602.828269505 603.328932766 603.830620958	382859.28125 258455.043031 106832.213615 29648.7644389	B2CY77|P14206	0.4	0.0477922	C53N16O16H86S0	1202.64	30	0.50546	0.334631	0.125624	0.0342852	0	0.13905	0.301494	0.325652	0.233804	0	0.0477922	-0.0132231	-0.00233897	0.0117283	0.00383379		0.0360884	Value 0.0705848340373 was not used due to low maximum possible change	0.0586334	0.0192152		0.037979	0.019777	0.0360884
CR3M_BN1090_HPLC1_T9hrs_MS_rep1Q1-27.csv	B2CY77	40S ribosomal protein SA	FAAATGATPIAGR	1203.65	3	8.27	401.895627813 402.230646552 402.563233142 402.896775031	96299.9140625 75535.2755957 28047.6515927 9674.22257044	B2CY77|P14206	0.4	0.0477922	C53N16O16H86S0	1202.64	30	0.50546	0.334631	0.125624	0.0342852	0	0.13905	0.301494	0.325652	0.233804	0	0.0477922	-0.0459194	0.0258212	0.00821826	0.0118799		0.125323	Value -0.779225397937 was not used due to low maximum possible change	0.0410856	0.0595428		0.075317	0.0442785	0.125323
CR3M_BN1090_HPLC2_T9hrs_MS_rep1Q1-27.csv	B2CY77	40S ribosomal protein SA	FAAATGATPIAGR	1203.65	1	8.97	1203.64589198 1204.64751011 1205.65124359 1206.65161392	8090.07617188 5203.16834238 2299.6533525 719.184410456	B2CY77|P14206	0.4	0.0477922	C53N16O16H86S0	1202.64	30	0.50546	0.334631	0.125624	0.0342852	0	0.13905	0.301494	0.325652	0.233804	0	0.0477922	-0.00950363	-0.0156545	0.0153542	0.00980387		0.0259372	Value 0.472416321254 was not used due to low maximum possible change	0.0767604	0.0491376		0.0506117	0.0254437	0.0259372
CR3M_BN1090_HPLC2_T9hrs_MS_rep1Q1-27.csv	B2CY77	40S ribosomal protein SA	FAAATGATPIAGR	1203.65	2	8.97	602.327256161 602.828649467 603.329818709 603.830233036	386227.0 256177.707063 97825.2736273 30773.4157769	B2CY77|P14206	0.4	0.0477922	C53N16O16H86S0	1202.64	30	0.50546	0.334631	0.125624	0.0342852	0	0.13905	0.301494	0.325652	0.233804	0	0.0477922	-0.00451897	-0.00236549	0.00125618	0.00562827		0.0123331	Value 0.071384910379 was not used due to low maximum possible change	0.00628004	0.0282092		0.0156075	0.0113253	0.0123331
CR3M_BN1090_HPLC2_T9hrs_MS_rep1Q1-27.csv	B2CY77	40S ribosomal protein SA	FAAATGATPIAGR	1203.65	3	8.97	401.887735932 402.228379436 402.561470151 402.896142013 403.226639324	9236.66699219 41925.266052 19779.5829648 14059.9352476 23944.3871504	B2CY77|P14206	0.4	0.0477922	C53N16O16H86S0	1202.64	30	0.50546	0.334631	0.125624	0.0342852	0	0.13905	0.301494	0.325652	0.233804	0	0.0477922	-0.396795	0.158599	0.107073	0.131123		1.08293	Value -4.78615803629 was not used due to low maximum possible change	0.535289	0.657196		0.75847	0.287522	1.08293
CR4M_BN1090_HPLC1_T9hrs_MS_rep1Q1-27.csv	B2CY77	40S ribosomal protein SA	FAAATGATPIAGR	1203.65	3	8.27	401.895113079 402.229900514 402.563193566 402.894445788	82252.484375 63086.1269869 25607.6538861 8615.84643482	B2CY77|P14206	0.4	0.0473663	C53N16O16H86S0	1202.64	30	0.50546	0.334631	0.125624	0.0342852	0	0.140518	0.302697	0.324911	0.231875	0	0.0473663	-0.0473871	0.0167023	0.0169874	0.0136974		0.129848	Value -0.523027748574 was not used due to low maximum possible change	0.0852411	0.0693223		0.0948039	0.0313757	0.129848
CR4M_BN1090_HPLC2_T9hrs_MS_rep1Q1-27.csv	B2CY77	40S ribosomal protein SA	FAAATGATPIAGR	1203.65	2	8.97	602.326598067 602.828046289 603.329209389 603.829515669	215572.078125 142740.568885 54762.9555293 17025.6852362	B2CY77|P14206	0.4	0.0473663	C53N16O16H86S0	1202.64	30	0.50546	0.334631	0.125624	0.0342852	0	0.140518	0.302697	0.324911	0.231875	0	0.0473663	-0.00424734	-0.00275419	0.00170143	0.0053001		0.0116384	Value 0.0862464395086 was not used due to low maximum possible change	0.00853762	0.0268238		0.0156666	0.00978602	0.0116384
CR4M_BN1090_HPLC2_T9hrs_MS_rep1Q1-27.csv	B2CY77	40S ribosomal protein SA	FAAATGATPIAGR	1203.65	3	8.97	401.886342335 402.22842683 402.562575473 402.896304078 403.22745231	7371.79785156 38937.6731064 25014.1518687 10284.4214966 14808.4530024	B2CY77|P14206	0.4	0.0473663	C53N16O16H86S0	1202.64	30	0.50546	0.334631	0.125624	0.0342852	0	0.140518	0.302697	0.324911	0.231875	0	0.0473663	-0.415128	0.1425	0.180891	0.091737		1.13752	Value -4.4623181907 was not used due to low maximum possible change	0.907696	0.464281		0.836498	0.342219	1.13752
CR3M_BN1090_HPLC8_T9hrs_MS_rep1Q1-27.csv	B2CY77	40S ribosomal protein SA	FLAAGTHLGGTNLDFQMEQYIYK	2617.28	2	18.03	1309.13944232 1309.64076196 1310.1411896 1310.64224629 1311.14190972	11033.0634766 16336.9843829 13324.3859109 8864.62754748 4320.15006412	B2CY77|P14206	0.4	0.0477922	C120N29O35H177S1	2616.27	37	0.212847	0.314429	0.255498	0.148641	0.068585	0.0457576	0.152598	0.257302	0.292424	0.251919	0.0477922	-0.00807257	-0.0112138	-0.00819744	0.0158867	0.0115972	0.048313	0.0692936	Value -4.54525035821 was not used due to low maximum possible change	0.110491	0.0632571	0.0728387	0.0266056	0.048313
CR3M_BN1090_HPLC8_T9hrs_MS_rep1Q1-27.csv	B2CY77	40S ribosomal protein SA	FLAAGTHLGGTNLDFQMEQYIYK	2617.28	3	18.03	873.096488897 873.430913828 873.764482498 874.099497307 874.431115717	26660.6445312 41440.5143154 32797.9646222 19890.0250978 12865.9186557	B2CY77|P14206	0.4	0.0477922	C120N29O35H177S1	2616.27	37	0.212847	0.314429	0.255498	0.148641	0.068585	0.0457576	0.152598	0.257302	0.292424	0.251919	0.0477922	-0.0133731	-0.00437315	-0.0101059	0.000174987	0.0276772	0.0800358	0.0270229	Value -5.60343551879 was not used due to low maximum possible change	0.00121702	0.150966	0.0648104	0.0661478	0.0800358
CR4M_BN1090_HPLC8_T9Hours_MS_rep1Q1-27.csv	B2CY77	40S ribosomal protein SA	FLAAGTHLGGTNLDFQMEQYIYK	2617.28	2	18.03	1309.13704985 1309.64148487 1310.14321685 1310.64220902 1311.14402874	7155.59082031 10532.5833854 8709.50384083 5719.82996747 2924.68576519	B2CY77|P14206	0.4	0.0473663	C120N29O35H177S1	2616.27	37	0.212847	0.314429	0.255498	0.148641	0.068585	0.046339	0.153731	0.257933	0.291766	0.250231	0.0473663	-0.00864733	-0.0138602	-0.00695516	0.0145858	0.0148769	0.0519335	0.0862504	Value -2.85695044114 was not used due to low maximum possible change	0.10191	0.0819005	0.0804985	0.0208922	0.0519335
CR4M_BN1090_HPLC8_T9Hours_MS_rep1Q1-27.csv	B2CY77	40S ribosomal protein SA	FLAAGTHLGGTNLDFQMEQYIYK	2617.28	3	18.03	873.097328195 873.431029764 873.766417576 874.099240263 874.432210705	26668.0195312 40073.3671875 32475.8341859 19342.8403436 13629.9088485	B2CY77|P14206	0.4	0.0473663	C120N29O35H177S1	2616.27	37	0.212847	0.314429	0.255498	0.148641	0.068585	0.046339	0.153731	0.257933	0.291766	0.250231	0.0473663	-0.0111065	-0.011279	-0.00982302	-0.00231503	0.0345235	0.0667026	0.0701878	Value -4.03497342314 was not used due to low maximum possible change	-0.0161749	0.19006	0.0776938	0.0848815	0.0667026
CR03M_BN1117_HPLC2_T9hrs_MS_rep1Q1-27.csv	B2CY77	40S ribosomal protein SA	FTPGTFTNQIQAAFR	1698.86	2	19.43	849.929957528 850.430748305 850.934998339 851.431160899 851.936778857	17282.9589844 16955.9597534 8850.72884695 4298.68652344 2410.72667689	B2CY77|P14206	0.4	0.0477922	C78N21O22H115S0	1697.85	26	0.376889	0.362795	0.18973	0.0705859	0	0.128063	0.290446	0.330277	0.251214	0	0.0477922	-0.0121803	-0.004986	-0.00295977	0.020126		0.048951	0.0689161	-0.0210589	0.111423		0.0520578	0.0552694	0.048951
CR03M_BN1117_HPLC2_T9hrs_MS_rep1Q1-27.csv	B2CY77	40S ribosomal protein SA	FTPGTFTNQIQAAFR	1698.86	3	19.43	566.953538389 567.29033006 567.623083544 567.95935187 568.301799951	7943.65332031 7557.2609827 3842.51245069 1965.55865308 1135.0745628	B2CY77|P14206	0.4	0.0477922	C78N21O22H115S0	1697.85	26	0.376889	0.362795	0.18973	0.0705859	0	0.128063	0.290446	0.330277	0.251214	0	0.0477922	-0.00410522	-0.00814336	-0.00940639	0.021655		0.0164984	0.112557	-0.066927	0.119887		0.0455039	0.0885269	0.0164984
CR3M_BN1090_HPLC2_T9hrs_MS_rep1Q1-27.csv	B2CY77	40S ribosomal protein SA	FTPGTFTNQIQAAFR	1698.86	2	17.27	849.936018886 850.437853544 850.938998884 851.439101747 851.940016084	165195.75 164111.578685 84901.7757514 35301.2019936 10240.8456613	B2CY77|P14206	0.4	0.0477922	C78N21O22H115S0	1697.85	26	0.376889	0.362795	0.18973	0.0705859	0	0.128063	0.290446	0.330277	0.251214	0	0.0477922	-0.00938785	0.00229496	-0.000853822	0.00794671		0.0377286	-0.0317207	-0.00607499	0.043995		0.010982	0.0361465	0.0377286
CR3M_BN1090_HPLC2_T9hrs_MS_rep1Q1-27.csv	B2CY77	40S ribosomal protein SA	FTPGTFTNQIQAAFR	1698.86	3	17.27	566.960432165 567.296814243 567.629465272 567.963835522 568.302256953	33747.5507812 35446.0082586 18696.7260016 7855.11690445 3541.3837127	B2CY77|P14206	0.4	0.0477922	C78N21O22H115S0	1697.85	26	0.376889	0.362795	0.18973	0.0705859	0	0.128063	0.290446	0.330277	0.251214	0	0.0477922	-0.0244177	0.00741634	0.00554547	0.0114558		0.0981315	-0.102508	0.0394563	0.0634225		0.0246255	0.0881121	0.0981315
CR4M_BN1090_HPLC2_T9hrs_MS_rep1Q1-27.csv	B2CY77	40S ribosomal protein SA	FTPGTFTNQIQAAFR	1698.86	2	17.27	849.935204957 850.436602762 850.93798991 851.43825126 851.938653699	102871.328125 101931.486497 54023.4776053 22407.7560875 7057.00692323	B2CY77|P14206	0.4	0.0473663	C78N21O22H115S0	1697.85	26	0.376889	0.362795	0.18973	0.0705859	0	0.129208	0.291465	0.32974	0.249587	0	0.0473663	-0.011104	-0.000351113	0.0023644	0.00909067		0.0448317	0.00492238	0.0168873	0.0507857		0.0293568	0.0219939	0.0448317
CR4M_BN1090_HPLC2_T9hrs_MS_rep1Q1-27.csv	B2CY77	40S ribosomal protein SA	FTPGTFTNQIQAAFR	1698.86	3	17.27	566.959793309 567.296414641 567.627305873 567.961964036 568.299773361	27096.0175781 27120.8331773 14399.542749 6391.58157008 2876.32596668	B2CY77|P14206	0.4	0.0473663	C78N21O22H115S0	1697.85	26	0.376889	0.362795	0.18973	0.0705859	0	0.129208	0.291465	0.32974	0.249587	0	0.0473663	-0.0156476	-0.00122207	0.00224352	0.0146262		0.0631764	0.0171327	0.016024	0.0817101		0.0445108	0.0331323	0.0631764
CR03M_BN1117_HPLC2_T9hrs_MS_rep1Q1-27.csv	B2CY77	40S ribosomal protein SA	FTPGTFTNQIQAAFREPR	2081.06	2	18.57	1041.03761703 1041.52999659 1042.03300881 1042.53835485 1043.03306706	3508.89355469 3887.48797391 2761.0099532 1506.86425781 714.25	B2CY77|P14206	0.4	0.0477922	C94N27O27H141S0	2080.05	35	0.310636	0.362455	0.22678	0.100128	0	0.0807308	0.236062	0.345528	0.33768	0	0.0477922	-0.00981194	-0.0291733	0.00992679	0.0290585		0.0426781	0.230813	0.0835957	0.122325		0.119853	0.080806	0.0426781
CR03M_BN1117_HPLC2_T9hrs_MS_rep1Q1-27.csv	B2CY77	40S ribosomal protein SA	FTPGTFTNQIQAAFREPR	2081.06	3	18.57	694.357630725 694.691812697 695.026443616 695.360452811 695.693162056	76096.6953125 86433.3522051 58315.421875 28218.8003329 10931.3149754	B2CY77|P14206	0.4	0.0477922	C94N27O27H141S0	2080.05	35	0.310636	0.362455	0.22678	0.100128	0	0.0807308	0.236062	0.345528	0.33768	0	0.0477922	-0.00510605	-0.0154231	0.00735792	0.0131713		0.0222093	0.122025	0.0619627	0.0554459		0.0654106	0.0415639	0.0222093
CR3M_BN1090_HPLC2_T9hrs_MS_rep1Q1-27.csv	B2CY77	40S ribosomal protein SA	SDGIYIINLK	1135.64	2	15.58	568.320901762 568.822712634 569.323161884 569.824952344	29376.1738281 19227.6950909 7626.85740227 2863.60842281	B2CY77|P14206	0.4	0.0477922	C52N12O16H86S0	1134.63	11	0.518126	0.329714	0.120182	0.0319785	0	0.311582	0.370358	0.224949	0.0931109	0	0.0477922	-0.0210192	-0.00434107	0.00888053	0.0164798		0.101767	-0.106807	0.0847646	0.269575		0.0873249	0.153967	0.101767
CR4M_BN1090_HPLC2_T9hrs_MS_rep1Q1-27.csv	B2CY77	40S ribosomal protein SA	SDGIYIINLK	1135.64	2	15.58	568.320438717 568.822475206 569.323686677 569.825153377	19689.3808594 12110.0111573 5100.35639031 2070.1529984	B2CY77|P14206	0.4	0.0473663	C52N12O16H86S0	1134.63	11	0.518126	0.329714	0.120182	0.0319785	0	0.312992	0.370417	0.22413	0.0924616	0	0.0473663	-0.0128798	-0.018961	0.0106975	0.0211434		0.0627875	-0.465843	0.102912	0.349575		0.0123579	0.343091	0.0627875
CR3M_BN1090_HPLC2_T9hrs_MS_rep1Q1-27.csv	B2CY77	40S ribosomal protein SA	YVDIAIPCNNK	1306.65	1	11.53	1306.6471562 1307.65058061 1308.64645239 1309.65340903	2167.93408203 1501.48974609 758.365234375 400.987400417	B2CY77|P14206	0.4	0.0477922	C57N15O18H91S1	1305.64	15	0.463078	0.329702	0.153677	0.0535429	0	0.23758	0.348074	0.269086	0.145259	0	0.0477922	-0.0141171	-0.0187553	0.0033741	0.0294983		0.0626041	Value -1.02081794048 was not used due to low maximum possible change	0.0292359	0.321626		0.137822	0.160051	0.0626041
CR3M_BN1090_HPLC2_T9hrs_MS_rep1Q1-27.csv	B2CY77	40S ribosomal protein SA	YVDIAIPCNNK	1306.65	2	11.53	653.82733018 654.327389152 654.828564606 655.329349152 655.836324862	94883.03125 71615.7187635 32963.4482869 15533.0143419 6139.7607667	B2CY77|P14206	0.4	0.0477922	C57N15O18H91S1	1305.64	15	0.463078	0.329702	0.153677	0.0535429	0	0.23758	0.348074	0.269086	0.145259	0	0.0477922	-0.0217522	0.00340228	-0.000355342	0.0187053		0.0964629	Value 0.185180152488 was not used due to low maximum possible change	-0.00307897	0.203947		0.0991104	0.103539	0.0964629
CR4M_BN1090_HPLC2_T9hrs_MS_rep1Q1-27.csv	B2CY77	40S ribosomal protein SA	YVDIAIPCNNK	1306.65	2	11.53	653.826189541 654.326424844 654.828086827 655.327252486 655.832179208	56545.3125 43393.0463026 19559.1467773 9298.68150869 4052.17494872	B2CY77|P14206	0.4	0.0473663	C57N15O18H91S1	1305.64	15	0.463078	0.329702	0.153677	0.0535429	0	0.238967	0.348423	0.268281	0.144328	0	0.0473663	-0.0240491	0.007211	-0.0018159	0.018654		0.107309	Value 0.385168565362 was not used due to low maximum possible change	-0.0158449	0.205474		0.0989792	0.110894	0.107309
CR4M_BN1090_HPLC2_T9hrs_MS_rep1Q1-27.csv	B2CY77	40S ribosomal protein SA	YVDIAIPCNNK	1306.65	3	11.53	436.224378086 436.557708273 436.892467439 437.234271654 437.563478065	3897.19287109 2000.94970042 1766.22593138 16667.5415021 10848.2101817	B2CY77|P14206	0.4	0.0473663	C57N15O18H91S1	1305.64	15	0.463078	0.329702	0.153677	0.0535429	0	0.238967	0.348423	0.268281	0.144328	0	0.0473663	-0.302911	-0.247466	-0.0810882	0.631465		1.35161	Value -13.2181441817 was not used due to low maximum possible change	-0.707549	6.95559		2.53321	3.96586	1.35161
CR05M_BN1117_HPLC5_T1days_MS_rep1Q1-27.csv	B2CY77	40S ribosomal protein SA	ADHQPLTEASYVNLPTIALCNTDSPLR	2996.48	3	20.28	999.496731382 999.831147615 1000.16344656 1000.49903978 1000.83242114	28954.7714844 47738.6706952 44992.8506601 32129.519532 18036.474165	B2CY77|P14206	1	0.0471529	C129N36O44H206S1	2995.47	48	0.185741	0.299032	0.264312	0.167109	0.0838073	0.0286604	0.114242	0.229631	0.310323	0.317144	0.0471529	-0.0172542	-0.0212428	-0.00250032	0.0198514	0.021146	0.109843	0.114956	Value 0.0720965254904 was not used due to low maximum possible change	0.138613	0.0906245	0.113509	0.0197438	0.109843
CR05M_BN1117_HPLC5_T1days_MS_rep1Q1-27.csv	B2CY77	40S ribosomal protein SA	ADHQPLTEASYVNLPTIALCNTDSPLR	2996.48	4	20.28	749.87299663 750.122869082 750.375915453 750.627210638 750.874033523	14434.2314453 23002.2545087 22358.8146621 13810.9333889 9318.93057694	B2CY77|P14206	1	0.0471529	C129N36O44H206S1	2995.47	48	0.185741	0.299032	0.264312	0.167109	0.0838073	0.0286604	0.114242	0.229631	0.310323	0.317144	0.0471529	-0.0116773	-0.0216461	0.0053149	-0.000561788	0.0285703	0.0743396	0.117139	Value -0.153254598376 was not used due to low maximum possible change	-0.00392272	0.122442	0.0774995	0.0583972	0.0743396
CR6M_BN1090_HPLC5_T1day_MS_rep1Q1-27.csv	B2CY77	40S ribosomal protein SA	ADHQPLTEASYVNLPTIALCNTDSPLR	2996.48	2	20.12	1498.73727206 1499.24300967 1499.74504772 1500.24349627 1500.74599409	4656.67822266 6175.28239504 6333.06141871 4303.67060697 3121.39207305	B2CY77|P14206	1	0.0479278	C129N36O44H206S1	2995.47	48	0.185741	0.299032	0.264312	0.167109	0.0838073	0.0278917	0.112322	0.227999	0.311031	0.320757	0.0479278	0.00363157	-0.0479028	-0.00676618	0.00790776	0.0431297	-0.0230066	0.256562	Value 0.186329551065 was not used due to low maximum possible change	0.0549445	0.182021	0.11763	0.125375	-0.0230066
CR6M_BN1090_HPLC5_T1day_MS_rep1Q1-27.csv	B2CY77	40S ribosomal protein SA	ADHQPLTEASYVNLPTIALCNTDSPLR	2996.48	3	20.12	999.491702721 999.830575746 1000.16098765 1000.49670711 1000.83049913	78637.7578125 101609.263501 98738.0270153 73598.5726828 38802.5217047	B2CY77|P14206	1	0.0479278	C129N36O44H206S1	2995.47	48	0.185741	0.299032	0.264312	0.167109	0.0838073	0.0278917	0.112322	0.227999	0.311031	0.320757	0.0479278	0.0151805	-0.039418	-0.0120337	0.0209372	0.0153339	-0.0961713	0.211118	Value 0.331389200451 was not used due to low maximum possible change	0.145475	0.064714	0.0812841	0.132593	-0.0961713
CR6M_BN1090_HPLC5_T1day_MS_rep1Q1-27.csv	B2CY77	40S ribosomal protein SA	ADHQPLTEASYVNLPTIALCNTDSPLR	2996.48	4	20.12	749.867877136 750.120584839 750.371174338 750.625106303 750.873393429	13135.0009766 18322.2910156 19921.265625 11346.6376953 7445.54450339	B2CY77|P14206	1	0.0479278	C129N36O44H206S1	2995.47	48	0.185741	0.299032	0.264312	0.167109	0.0838073	0.0278917	0.112322	0.227999	0.311031	0.320757	0.0479278	0.00144568	-0.0379217	0.0195855	-0.00540833	0.0222988	-0.00915863	0.203104	Value -0.539353612449 was not used due to low maximum possible change	-0.037578	0.0941077	0.0626189	0.109421	-0.00915863
CR6M_BN1090_HPLC2_T1day_MS_rep1Q1-27.csv	B2CY77	40S ribosomal protein SA	AIVAIENPADVSVISSR	1740.95	2	15.45	870.974679391 871.477920362 871.979598395 872.479806398 872.98355884	214187.015625 201045.770041 113115.727081 54398.5793989 19133.0127511	B2CY77|P14206	1	0.0479278	C75N21O26H129S0	1739.94	35	0.384938	0.359228	0.186276	0.069558	0	0.094255	0.254082	0.342824	0.308839	0	0.0479278	-0.0173911	-0.0142316	0.00783218	0.0237905		0.0598283	0.135351	0.0500305	0.0994252		0.0861588	0.0391342	0.0598283
CR6M_BN1090_HPLC2_T1day_MS_rep1Q1-27.csv	B2CY77	40S ribosomal protein SA	AIVAIENPADVSVISSR	1740.95	3	15.45	580.983696951 581.317581247 581.652139032 581.9865012	44063.9492188 47147.1144286 25477.05274 12176.3272213	B2CY77|P14206	1	0.0479278	C75N21O26H129S0	1739.94	35	0.384938	0.359228	0.186276	0.069558	0	0.094255	0.254082	0.342824	0.308839	0	0.0479278	-0.0429979	0.00663773	0.0114287	0.0249315		0.14792	-0.0631288	0.0730044	0.104193		0.0654973	0.0910896	0.14792
CR5M_BN1090_HPLC8_T1day_MS_rep1Q1-27.csv	B2CY77	40S ribosomal protein SA	EHPWEVMPDLYFYRDPEEIEKEEQAAAEK	3578.64	4	17.88	895.421800211 895.667148434 895.918859738 896.164411687 896.426782944	4169.36523438 5668.80371094 6930.05810547 4855.61109591 3967.25334589	B2CY77|P14206	1	0.0471529	C161N38O53H232S1	3577.63	70	0.132035	0.261074	0.277059	0.207544	0.122288	0.0116401	0.0633508	0.173058	0.316398	0.435553	0.0471529	0.0308875	-0.0395593	-0.00625968	-0.0178053	0.0327368	-0.256551	0.200074	0.0601883	-0.163569	0.104502	-0.0110712	0.191398	-0.256551
CR6M_BN1090_HPLC1_T1day_MS_rep1Q1-27.csv	B2CY77	40S ribosomal protein SA	EHPWEVMPDLYFYRDPEEIEKEEQAAAEK	3578.64	3	17.88	1193.56017701 1193.89824984 1194.22473531 1194.57577848 1194.9102508	4686.09082031 2763.97005122 1850.02688459 2103.44070477 1323.9589856	B2CY77|P14206	1	0.0479278	C161N38O53H232S1	3577.63	70	0.132035	0.261074	0.277059	0.207544	0.122288	0.0112632	0.0619732	0.171107	0.316096	0.439561	0.0479278	0.236152	-0.0439086	-0.131703	-0.0422761	-0.0182644	-1.95535	0.220535	1.24304	-0.389455	-0.0575668	-0.18776	1.16145	-1.95535
CR6M_BN1090_HPLC1_T1day_MS_rep1Q1-27.csv	B2CY77	40S ribosomal protein SA	EHPWEVMPDLYFYRDPEEIEKEEQAAAEK	3578.64	4	17.88	895.423510272 895.666937782 895.916170772 896.160180184 896.430345544	5789.12597656 3252.18226842 4544.56125902 2879.33881523 3849.04340171	B2CY77|P14206	1	0.0479278	C161N38O53H232S1	3577.63	70	0.132035	0.261074	0.277059	0.207544	0.122288	0.0112632	0.0619732	0.171107	0.316096	0.439561	0.0479278	0.152943	-0.10098	-0.0533464	-0.0658038	0.067187	-1.26638	0.507182	0.503495	-0.606196	0.211764	-0.130028	0.781385	-1.26638
CR6M_BN1090_HPLC8_T1day_MS_rep1Q1-27.csv	B2CY77	40S ribosomal protein SA	EHPWEVMPDLYFYRDPEEIEKEEQAAAEK	3578.64	4	17.88	895.426736763 895.666059053 895.916727282 896.155983506 896.429675686	4091.49291992 3353.39007886 4960.79023065 3417.73852539 4017.14306641	B2CY77|P14206	1	0.0479278	C161N38O53H232S1	3577.63	70	0.132035	0.261074	0.277059	0.207544	0.122288	0.0112632	0.0619732	0.171107	0.316096	0.439561	0.0479278	0.0741836	-0.0920571	-0.0270265	-0.0352834	0.0801833	-0.614246	0.462364	0.255082	-0.325037	0.252727	0.00617809	0.454278	-0.614246
CR05M_BN1117_HPLC2_T1days_MS_rep1Q1-27.csv	B2CY77	40S ribosomal protein SA	FAAATGATPIAGR	1203.65	2	9.2	602.327509327 602.829120823 603.329915644 603.83151456	365528.65625 259462.818391 117221.273438 43594.4689232	B2CY77|P14206	1	0.0471529	C53N16O16H86S0	1202.64	30	0.50546	0.334631	0.125624	0.0342852	0	0.14126	0.3033	0.324533	0.230907	0	0.0471529	-0.0402964	-0.00444447	0.0235488	0.0211921		0.110644	Value 0.141854500859 was not used due to low maximum possible change	0.11839	0.107781		0.112272	0.00548826	0.110644
CR05M_BN1117_HPLC2_T1days_MS_rep1Q1-27.csv	B2CY77	40S ribosomal protein SA	FAAATGATPIAGR	1203.65	3	9.2	401.894882895 402.224832371 402.558000616 402.893466364 403.228283413	62943.2265625 53458.2476038 18131.3564919 7123.83131338 13259.9986749	B2CY77|P14206	1	0.0471529	C53N16O16H86S0	1202.64	30	0.50546	0.334631	0.125624	0.0342852	0	0.14126	0.3033	0.324533	0.230907	0	0.0471529	-0.0611232	0.0427482	0.0023708	0.0160042		0.167829	Value -1.36439474725 was not used due to low maximum possible change	0.011919	0.0813962		0.087048	0.0781085	0.167829
CR6M_BN1090_HPLC2_T1day_MS_rep1Q1-27.csv	B2CY77	40S ribosomal protein SA	FAAATGATPIAGR	1203.65	2	8.97	602.326189275 602.827693286 603.329012954 603.830085931	404910.96875 280967.25 122394.842496 44092.6657753	B2CY77|P14206	1	0.0479278	C53N16O16H86S0	1202.64	30	0.50546	0.334631	0.125624	0.0342852	0	0.138586	0.301111	0.325885	0.234418	0	0.0479278	-0.030416	-0.00499856	0.01797	0.0174446		0.082906	Value 0.149120833091 was not used due to low maximum possible change	0.0897328	0.087165		0.0866013	0.00344817	0.082906
CR6M_BN1090_HPLC2_T1day_MS_rep1Q1-27.csv	B2CY77	40S ribosomal protein SA	FAAATGATPIAGR	1203.65	3	8.97	401.888336739 402.223761439 402.556719328 402.891184186 403.22697406	16413.3027344 20216.5400793 6812.72920235 4116.25547315 32503.0907072	B2CY77|P14206	1	0.0479278	C53N16O16H86S0	1202.64	30	0.50546	0.334631	0.125624	0.0342852	0	0.138586	0.301111	0.325885	0.234418	0	0.0479278	-0.160344	0.0904541	0.0176242	0.0522656		0.437055	Value -2.69849664131 was not used due to low maximum possible change	0.088006	0.261155		0.262072	0.174526	0.437055
CR5M_BN1090_HPLC8_T1day_MS_rep1Q1-27.csv	B2CY77	40S ribosomal protein SA	FLAAGTHLGGTNLDFQMEQYIYK	2617.28	2	18.03	1309.13848389 1309.64179735 1310.1420622 1310.64427062 1311.14499452	9070.60449219 13467.7580609 11745.3134644 7922.40130089 4329.0718046	B2CY77|P14206	1	0.0471529	C120N29O35H177S1	2616.27	37	0.212847	0.314429	0.255498	0.148641	0.068585	0.0466335	0.154302	0.258248	0.291433	0.249384	0.0471529	-0.0179272	-0.0250184	-0.00310189	0.0216044	0.024443	0.107857	0.156241	Value -1.12832821259 was not used due to low maximum possible change	0.1513	0.135195	0.137648	0.0217995	0.107857
CR5M_BN1090_HPLC8_T1day_MS_rep1Q1-27.csv	B2CY77	40S ribosomal protein SA	FLAAGTHLGGTNLDFQMEQYIYK	2617.28	3	18.03	873.096781207 873.431275087 873.76471231 874.098927948 874.433249968	28597.0429688 43275.7194791 36667.3353259 24244.6110302 16191.8061563	B2CY77|P14206	1	0.0471529	C120N29O35H177S1	2616.27	37	0.212847	0.314429	0.255498	0.148641	0.068585	0.0466335	0.154302	0.258248	0.291433	0.249384	0.0471529	-0.0208899	-0.023942	-0.0093702	0.0141001	0.040102	0.125681	0.149519	Value -3.40845388034 was not used due to low maximum possible change	0.0987456	0.221805	0.148938	0.0528206	0.125681
CR6M_BN1090_HPLC8_T1day_MS_rep1Q1-27.csv	B2CY77	40S ribosomal protein SA	FLAAGTHLGGTNLDFQMEQYIYK	2617.28	3	18.03	873.106068547 873.43333023 873.767757575 874.100259869 874.432592843	7235.74462891 11479.2336135 8354.08551238 5622.5735332 6833.52407173	B2CY77|P14206	1	0.0479278	C120N29O35H177S1	2616.27	37	0.212847	0.314429	0.255498	0.148641	0.068585	0.0455743	0.152239	0.2571	0.292631	0.252456	0.0479278	-0.0297798	-0.0240003	-0.0441373	-0.00638809	0.104306	0.178032	0.147976	Value -27.5551494142 was not used due to low maximum possible change	-0.0443648	0.567276	0.21223	0.256383	0.178032
CR05M_BN1117_HPLC2_T1days_MS_rep1Q1-27.csv	B2CY77	40S ribosomal protein SA	FTPGTFTNQIQAAFR	1698.86	2	19.43	849.933785945 850.433226924 850.936623957 851.43455232 851.939722628	24203.5722656 24083.7313599 13611.5640604 7117.80818178 3055.80485136	B2CY77|P14206	1	0.0471529	C78N21O22H115S0	1697.85	26	0.376889	0.362795	0.18973	0.0705859	0	0.129787	0.291976	0.329467	0.24877	0	0.0471529	-0.0261978	-0.0138395	0.00749141	0.0325459		0.10602	0.19542	0.0536106	0.182653		0.134426	0.0667935	0.10602
CR05M_BN1117_HPLC2_T1days_MS_rep1Q1-27.csv	B2CY77	40S ribosomal protein SA	FTPGTFTNQIQAAFR	1698.86	3	19.43	566.958247111 567.29362949 567.627904158 567.961171096 568.302485033	14897.6220703 15034.6557572 8485.26484548 4384.55601805 2689.65261987	B2CY77|P14206	1	0.0471529	C78N21O22H115S0	1697.85	26	0.376889	0.362795	0.18973	0.0705859	0	0.129787	0.291976	0.329467	0.24877	0	0.0471529	-0.0288312	-0.011535	0.00851416	0.031852		0.116677	0.162879	0.0609297	0.178759		0.129811	0.0529355	0.116677
CR6M_BN1090_HPLC2_T1day_MS_rep1Q1-27.csv	B2CY77	40S ribosomal protein SA	FTPGTFTNQIQAAFR	1698.86	2	17.27	849.931462217 850.433399728 850.933924034 851.434377148 851.937789701	165192.25 171130.706758 95811.9921875 43464.914146 14863.5498432	B2CY77|P14206	1	0.0479278	C78N21O22H115S0	1697.85	26	0.376889	0.362795	0.18973	0.0705859	0	0.127701	0.290122	0.330446	0.251731	0	0.0479278	-0.0295549	-0.00297397	0.0117251	0.0208038		0.118605	0.0409225	0.0833244	0.114846		0.0894245	0.0359972	0.118605
CR6M_BN1090_HPLC2_T1day_MS_rep1Q1-27.csv	B2CY77	40S ribosomal protein SA	FTPGTFTNQIQAAFR	1698.86	3	17.27	566.956010443 567.291345282 567.624952671 567.958861189 568.295457498	65414.7421875 68709.5927923 39783.7514001 17259.7881066 8598.83401785	B2CY77|P14206	1	0.0479278	C78N21O22H115S0	1697.85	26	0.376889	0.362795	0.18973	0.0705859	0	0.127701	0.290122	0.330446	0.251731	0	0.0479278	-0.0347046	-0.00337455	0.018379	0.0197002		0.139271	0.0464346	0.130611	0.108753		0.106267	0.0419045	0.139271
CR05M_BN1117_HPLC2_T1days_MS_rep1Q1-27.csv	B2CY77	40S ribosomal protein SA	FTPGTFTNQIQAAFREPR	2081.06	2	18.57	1041.0305624 1041.53416191 1042.03266431 1042.52879211 1043.04812699	2890.11669922 3428.02613475 2368.24100251 1493.1330781 1018.94106134	B2CY77|P14206	1	0.0471529	C94N27O27H141S0	2080.05	35	0.310636	0.362455	0.22678	0.100128	0	0.0820319	0.237842	0.345305	0.334821	0	0.0471529	-0.0267215	-0.0256982	0.00586756	0.0465521		0.11689	0.206224	0.049505	0.198353		0.142743	0.0741262	0.11689
CR05M_BN1117_HPLC2_T1days_MS_rep1Q1-27.csv	B2CY77	40S ribosomal protein SA	FTPGTFTNQIQAAFREPR	2081.06	3	18.57	694.357432765 694.691593821 695.025259374 695.361406598 695.692268411	73592.40625 82520.3030932 58416.4296875 32138.1066792 12446.8617116	B2CY77|P14206	1	0.0471529	C94N27O27H141S0	2080.05	35	0.310636	0.362455	0.22678	0.100128	0	0.0820319	0.237842	0.345305	0.334821	0	0.0471529	-0.0122895	-0.0279145	0.0100427	0.0301613		0.0537588	0.224009	0.0847308	0.128514		0.122753	0.0741437	0.0537588
CR05M_BN1117_HPLC2_T1days_MS_rep1Q1-27.csv	B2CY77	40S ribosomal protein SA	FTPGTFTNQIQAAFREPR	2081.06	4	18.57	521.016107648 521.273197175 521.519672945 521.773359546	5473.65478516 6949.01269531 4534.48091741 2927.83946097	B2CY77|P14206	1	0.0471529	C94N27O27H141S0	2080.05	35	0.310636	0.362455	0.22678	0.100128	0	0.0820319	0.237842	0.345305	0.334821	0	0.0471529	-0.0353707	-0.0129952	0.00125526	0.0471107		0.154724	0.104285	0.0105907	0.200733		0.117583	0.0814813	0.154724
CR6M_BN1090_HPLC1_T1day_MS_rep1Q1-27.csv	B2CY77	40S ribosomal protein SA	LLVVTDPR	912.551	2	10.48	456.77899427 457.28058435 457.780642547 458.280627268	667969.8125 350974.899863 116313.661204 31154.4804175	B2CY77|P14206	1	0.0479278	C41N11O12H73S0	911.544	11	0.591029	0.30022	0.0892376	0.0195134	0	0.351852	0.373626	0.201168	0.0733533	0	0.0479278	-0.0183585	0.000680717	0.0104815	0.00719629		0.0767571	0.00927331	0.0936428	0.133661		0.0783335	0.0518565	0.0767571
CR6M_BN1090_HPLC2_T1day_MS_rep1Q1-27.csv	B2CY77	40S ribosomal protein SA	SDGIYIINLK	1135.64	2	15.58	568.317914729 568.821476776 569.321083901 569.827861083	24187.6835938 13476.8486328 7096.84130859 2534.76561587	B2CY77|P14206	1	0.0479278	C52N12O16H86S0	1134.63	11	0.518126	0.329714	0.120182	0.0319785	0	0.311135	0.370338	0.225209	0.0933179	0	0.0479278	-0.00671642	-0.0447679	0.0298693	0.021615		0.0324479	-1.102	0.284396	0.352384		-0.108193	0.676681	0.0324479
CR6M_BN1090_HPLC2_T1day_MS_rep1Q1-27.csv	B2CY77	40S ribosomal protein SA	YVDIAIPCNNK	1306.65	2	11.53	653.825625215 654.325818843 654.826980161 655.328793609 655.830717373	131733.421875 101565.989209 53417.8851749 23634.8443839 9673.44196071	B2CY77|P14206	1	0.0479278	C57N15O18H91S1	1305.64	15	0.463078	0.329702	0.153677	0.0535429	0	0.23714	0.347962	0.269342	0.145556	0	0.0479278	-0.0386141	-0.00244103	0.0184431	0.022612		0.170906	Value -0.133677096449 was not used due to low maximum possible change	0.159453	0.245748		0.192036	0.0468675	0.170906
CR08M_BN1117_HPLC5_T2days_MS_rep1Q1-27.csv	B2CY77	40S ribosomal protein SA	ADHQPLTEASYVNLPTIALCNTDSPLR	2996.48	3	20.28	999.49251795 999.826530648 1000.1591468 1000.49446344 1000.82800629	24743.8886719 40201.8960173 39539.8271553 29593.1805385 19307.5734149	B2CY77|P14206	2	0.046335	C129N36O44H206S1	2995.47	48	0.185741	0.299032	0.264312	0.167109	0.0838073	0.0294981	0.116306	0.231352	0.309533	0.31331	0.046335	-0.0244232	-0.0369362	-0.00653223	0.0258235	0.0420681	0.156316	0.20214	Value 0.19819112048 was not used due to low maximum possible change	0.181314	0.183301	0.180768	0.0188093	0.156316
CR08M_BN1117_HPLC5_T2days_MS_rep1Q1-27.csv	B2CY77	40S ribosomal protein SA	ADHQPLTEASYVNLPTIALCNTDSPLR	2996.48	4	20.28	749.871990442 750.121205963 750.37324734 750.624313843 750.872782848	10486.6337891 17721.4732694 18674.9349697 12604.0835871 8567.14245191	B2CY77|P14206	2	0.046335	C129N36O44H206S1	2995.47	48	0.185741	0.299032	0.264312	0.167109	0.0838073	0.0294981	0.116306	0.231352	0.309533	0.31331	0.046335	-0.0316484	-0.0386297	0.0101009	0.0180976	0.0420796	0.202559	0.211408	Value -0.306466218279 was not used due to low maximum possible change	0.127068	0.183351	0.181097	0.0378752	0.202559
CR8M_BN1090_HPLC5_T2days_MS_rep1Q1-27.csv	B2CY77	40S ribosomal protein SA	ADHQPLTEASYVNLPTIALCNTDSPLR	2996.48	2	20.12	1498.72424892 1499.23022251 1499.74428621 1500.23094272 1500.73085389	2241.94702148 1861.31039345 2340.43740313 2150.05627885 2112.77117519	B2CY77|P14206	2	0.046335	C129N36O44H206S1	2995.47	48	0.185741	0.299032	0.264312	0.167109	0.0838073	0.0294981	0.116306	0.231352	0.309533	0.31331	0.046335	0.0236595	-0.125184	-0.0457123	0.0337087	0.113528	-0.151428	0.68509	Value 1.38693436076 was not used due to low maximum possible change	0.236678	0.494667	0.316252	0.361907	-0.151428
CR7M_BN1090_HPLC5_T2days_MS_rep1Q1-27.csv	B2CY77	40S ribosomal protein SA	ADHQPLTEASYVNLPTIALCNTDSPLR	2996.48	2	20.12	1498.73918676 1499.24050611 1499.7423161 1500.24430283 1500.74363407	6595.25195312 10696.3165736 10940.7652556 7372.26814897 5177.35377043	B2CY77|P14206	2	0.047124	C129N36O44H206S1	2995.47	48	0.185741	0.299032	0.264312	0.167109	0.0838073	0.0286894	0.114314	0.229692	0.310296	0.317009	0.047124	-0.0240208	-0.0367512	0.00396315	0.0136641	0.0431447	0.152949	0.198958	Value -0.114477289049 was not used due to low maximum possible change	0.0954282	0.18501	0.158086	0.0459994	0.152949
CR7M_BN1090_HPLC5_T2days_MS_rep1Q1-27.csv	B2CY77	40S ribosomal protein SA	ADHQPLTEASYVNLPTIALCNTDSPLR	2996.48	3	20.12	999.495450191 999.830538179 1000.16442429 1000.4987556 1000.83314886	73457.2265625 123078.076432 117967.71875 85689.8308183 53651.5944063	B2CY77|P14206	2	0.047124	C129N36O44H206S1	2995.47	48	0.185741	0.299032	0.264312	0.167109	0.0838073	0.0286894	0.114314	0.229692	0.310296	0.317009	0.047124	-0.0238851	-0.0278418	-0.00438166	0.0217001	0.0344085	0.152085	0.150726	Value 0.126566078681 was not used due to low maximum possible change	0.151551	0.147548	0.150477	0.00203134	0.152085
CR7M_BN1090_HPLC5_T2days_MS_rep1Q1-27.csv	B2CY77	40S ribosomal protein SA	ADHQPLTEASYVNLPTIALCNTDSPLR	2996.48	4	20.12	749.874177948 750.123636121 750.375972525 750.627034647 750.876206171	14166.1416016 22479.1269034 23945.5001153 15559.7802164 9343.20912833	B2CY77|P14206	2	0.047124	C129N36O44H206S1	2995.47	48	0.185741	0.299032	0.264312	0.167109	0.0838073	0.0286894	0.114314	0.229692	0.310296	0.317009	0.047124	-0.0200427	-0.0360988	0.0157733	0.0148903	0.025478	0.127619	0.195427	Value -0.455617560525 was not used due to low maximum possible change	0.103992	0.109253	0.134072	0.042138	0.127619
CR7M_BN1090_HPLC2_T2days_MS_rep1Q1-27.csv	B2CY77	40S ribosomal protein SA	AIVAIENPADVSVISSR	1740.95	2	15.45	870.978608735 871.481432578 871.983075291 872.484129377 872.982838859	127250.203125 131618.662826 78385.5964173 42741.9972952 21652.4810118	B2CY77|P14206	2	0.047124	C75N21O26H129S0	1739.94	35	0.384938	0.359228	0.186276	0.069558	0	0.0962515	0.256479	0.342233	0.305037	0	0.047124	-0.0500661	-0.0128601	0.0200042	0.042922		0.173427	0.12516	0.128267	0.182276		0.152282	0.0297716	0.173427
CR7M_BN1090_HPLC2_T2days_MS_rep1Q1-27.csv	B2CY77	40S ribosomal protein SA	AIVAIENPADVSVISSR	1740.95	3	15.45	580.986526662 581.322115376 581.656168901 581.992873977 582.323212598	20821.34375 25350.0744923 13864.8723924 7625.44407914 16443.8327248	B2CY77|P14206	2	0.047124	C75N21O26H129S0	1739.94	35	0.384938	0.359228	0.186276	0.069558	0	0.0962515	0.256479	0.342233	0.305037	0	0.047124	-0.0772112	0.0154307	0.018639	0.0431415		0.267457	-0.150178	0.119513	0.183208		0.105	0.180587	0.267457
CR8M_BN1090_HPLC2_T2days_MS_rep1Q1-27.csv	B2CY77	40S ribosomal protein SA	AIVAIENPADVSVISSR	1740.95	2	15.45	870.975148774 871.477999901 871.978431611 872.478437434 872.984903544	190806.03125 197601.858308 117915.689192 68014.7960388 26292.28125	B2CY77|P14206	2	0.046335	C75N21O26H129S0	1739.94	35	0.384938	0.359228	0.186276	0.069558	0	0.0982608	0.258846	0.34161	0.301284	0	0.046335	-0.0527194	-0.0151769	0.0190314	0.0488649		0.183898	0.151191	0.122519	0.210874		0.167121	0.0384658	0.183898
CR8M_BN1090_HPLC2_T2days_MS_rep1Q1-27.csv	B2CY77	40S ribosomal protein SA	AIVAIENPADVSVISSR	1740.95	3	15.45	580.983556187 581.318973601 581.652169589 581.986188413 582.320250021	40791.5273438 44528.4243435 25863.4961913 13670.9304333 8582.72407256	B2CY77|P14206	2	0.046335	C75N21O26H129S0	1739.94	35	0.384938	0.359228	0.186276	0.069558	0	0.0982608	0.258846	0.34161	0.301284	0	0.046335	-0.0582254	-0.00258536	0.0208737	0.039937		0.203104	0.0257551	0.134379	0.172346		0.133896	0.0773797	0.203104
CR7M_BN1090_HPLC1_T2days_MS_rep1Q1-27.csv	B2CY77	40S ribosomal protein SA	EHPWEVMPDLYFYRDPEEIEKEEQAAAEK	3578.64	3	17.88	1193.56816731 1193.90157794 1194.23458379 1194.57046416 1194.89771132	4182.95068359 2692.7340242 1908.26005838 2268.31741524 1274.19709528	B2CY77|P14206	2	0.047124	C161N38O53H232S1	3577.63	70	0.132035	0.261074	0.277059	0.207544	0.122288	0.0116544	0.0634028	0.173131	0.316409	0.435403	0.047124	0.207312	-0.0426225	-0.122249	-0.0235234	-0.0189171	-1.72214	0.215623	1.17628	-0.216078	-0.0604157	-0.121346	1.04554	-1.72214
CR7M_BN1090_HPLC1_T2days_MS_rep1Q1-27.csv	B2CY77	40S ribosomal protein SA	EHPWEVMPDLYFYRDPEEIEKEEQAAAEK	3578.64	4	17.88	895.423780965 895.675386594 895.916995563 896.164665923 896.430920288	8029.5078125 2067.02119455 5728.60234915 1982.06825736 5486.74747971	B2CY77|P14206	2	0.047124	C161N38O53H232S1	3577.63	70	0.132035	0.261074	0.277059	0.207544	0.122288	0.0116544	0.0634028	0.173131	0.316409	0.435403	0.047124	0.212669	-0.172338	-0.0311327	-0.122454	0.113256	-1.76663	0.871839	0.299558	-1.12482	0.361707	-0.271671	1.1178	-1.76663
CR7M_BN1090_HPLC8_T2days_MS_rep1Q1-27.csv	B2CY77	40S ribosomal protein SA	EHPWEVMPDLYFYRDPEEIEKEEQAAAEK	3578.64	4	17.88	895.420213365 895.664884021 895.915959154 896.164866384 896.420359609	4827.45019531 7065.57117356 7822.39132989 5770.81814192 5312.54138624	B2CY77|P14206	2	0.047124	C161N38O53H232S1	3577.63	70	0.132035	0.261074	0.277059	0.207544	0.122288	0.0116544	0.0634028	0.173131	0.316409	0.435403	0.047124	0.0247066	-0.0316632	-0.0230754	-0.0201719	0.050204	-0.205237	0.160181	0.222032	-0.185293	0.160337	0.0304041	0.207664	-0.205237
CR7M_BN1090_HPLC8_T2days_MS_rep1Q1-27.csv	B2CY77	40S ribosomal protein SA	EHPWEVMPDLYFYRDPEEIEKEEQAAAEK	3578.64	5	17.88	716.532223684 716.726284332 716.925461981 717.13412521 717.348021542	5017.89404297 9647.14455253 10788.5100361 8587.20616328 8528.34312065	B2CY77|P14206	2	0.047124	C161N38O53H232S1	3577.63	70	0.132035	0.261074	0.277059	0.207544	0.122288	0.0116544	0.0634028	0.173131	0.316409	0.435403	0.047124	-0.0141586	-0.0344508	-0.0236241	-0.00581968	0.0780532	0.117615	0.174284	0.227311	-0.0534576	0.249279	0.143006	0.12106	0.117615
CR08M_BN1117_HPLC2_T2days_MS_rep1Q1-27.csv	B2CY77	40S ribosomal protein SA	FAAATGATPIAGR	1203.65	1	9.2	1203.64978401 1204.65213142 1205.6509482 1206.66026033	4927.13671875 4479.52543366 2452.17597799 1137.81710642	B2CY77|P14206	2	0.046335	C53N16O16H86S0	1202.64	30	0.50546	0.334631	0.125624	0.0342852	0	0.144148	0.305607	0.323053	0.227192	0	0.046335	-0.126352	0.0100367	0.0630532	0.0532617		0.349703	Value -0.345809656733 was not used due to low maximum possible change	0.319372	0.276101		0.315059	0.0369899	0.349703
CR08M_BN1117_HPLC2_T2days_MS_rep1Q1-27.csv	B2CY77	40S ribosomal protein SA	FAAATGATPIAGR	1203.65	2	9.2	602.327031373 602.828793655 603.3304314 603.832207979 604.33499158	301899.375 232769.549017 120153.023412 49682.8359375 20301.9933361	B2CY77|P14206	2	0.046335	C53N16O16H86S0	1202.64	30	0.50546	0.334631	0.125624	0.0342852	0	0.144148	0.305607	0.323053	0.227192	0	0.046335	-0.0769326	-0.00422917	0.0449253	0.0362365		0.212926	Value 0.145713509924 was not used due to low maximum possible change	0.227552	0.187845		0.209441	0.0200819	0.212926
CR08M_BN1117_HPLC2_T2days_MS_rep1Q1-27.csv	B2CY77	40S ribosomal protein SA	FAAATGATPIAGR	1203.65	3	9.2	401.894622279 402.227580555 402.5604403 402.895999288 403.227891338	58468.1015625 66352.0430503 28214.609375 13012.6909279 21519.4784324	B2CY77|P14206	2	0.046335	C53N16O16H86S0	1202.64	30	0.50546	0.334631	0.125624	0.0342852	0	0.144148	0.305607	0.323053	0.227192	0	0.046335	-0.153343	0.0649661	0.0442947	0.0440821		0.424406	Value -2.23836743317 was not used due to low maximum possible change	0.224358	0.228515		0.292427	0.114317	0.424406
CR8M_BN1090_HPLC2_T2days_MS_rep1Q1-27.csv	B2CY77	40S ribosomal protein SA	FAAATGATPIAGR	1203.65	1	8.97	1203.64634863 1204.64969044 1205.66027626 1206.65147014	5677.04980469 4669.27588621 2222.95139368 1075.48500306	B2CY77|P14206	2	0.046335	C53N16O16H86S0	1202.64	30	0.50546	0.334631	0.125624	0.0342852	0	0.144148	0.305607	0.323053	0.227192	0	0.046335	-0.089399	0.00757198	0.0372918	0.0445352		0.247429	Value -0.260888084216 was not used due to low maximum possible change	0.188888	0.230864		0.222394	0.030176	0.247429
CR8M_BN1090_HPLC2_T2days_MS_rep1Q1-27.csv	B2CY77	40S ribosomal protein SA	FAAATGATPIAGR	1203.65	2	8.97	602.326585185 602.828362365 603.32993117 603.831866249 604.333592467	529659.8125 398840.399596 191261.98148 77808.765625 32460.4178728	B2CY77|P14206	2	0.046335	C53N16O16H86S0	1202.64	30	0.50546	0.334631	0.125624	0.0342852	0	0.144148	0.305607	0.323053	0.227192	0	0.046335	-0.0631813	-0.00158969	0.034084	0.030687		0.174867	Value 0.0547716805804 was not used due to low maximum possible change	0.172639	0.159077		0.168861	0.00854612	0.174867
CR8M_BN1090_HPLC2_T2days_MS_rep1Q1-27.csv	B2CY77	40S ribosomal protein SA	FAAATGATPIAGR	1203.65	3	8.97	401.887100382 402.222128329 402.555877142 402.891522672 403.227449509	15765.6191406 19305.7519207 7487.81067767 4720.36913807 8610.89784739	B2CY77|P14206	2	0.046335	C53N16O16H86S0	1202.64	30	0.50546	0.334631	0.125624	0.0342852	0	0.144148	0.305607	0.323053	0.227192	0	0.046335	-0.172004	0.0737011	0.0327488	0.0655544		0.476056	Value -2.53932919331 was not used due to low maximum possible change	0.165877	0.339825		0.327252	0.155471	0.476056
CR7M_BN1090_HPLC1_T2days_MS_rep1Q1-27.csv	B2CY77	40S ribosomal protein SA	FAAATGATPIAGR	1203.65	2	8.27	602.330654844 602.832160929 603.331819891 603.834302662	30475.0625 19771.1946049 12958.1629365 5064.76614314	B2CY77|P14206	2	0.047124	C53N16O16H86S0	1202.64	30	0.50546	0.334631	0.125624	0.0342852	0	0.141361	0.303381	0.324482	0.230776	0	0.047124	-0.0590641	-0.0450244	0.0641855	0.039903		0.16222	Value 1.44078772172 was not used due to low maximum possible change	0.322771	0.203078		0.229356	0.0834389	0.16222
CR7M_BN1090_HPLC1_T2days_MS_rep1Q1-27.csv	B2CY77	40S ribosomal protein SA	FAAATGATPIAGR	1203.65	3	8.27	401.895609712 402.227648626 402.563742621 402.896343465 403.226809268	64368.8320312 99081.2442575 23103.1550622 11360.7467533 54650.2444464	B2CY77|P14206	2	0.047124	C53N16O16H86S0	1202.64	30	0.50546	0.334631	0.125624	0.0342852	0	0.141361	0.303381	0.324482	0.230776	0	0.047124	-0.180223	0.165997	-0.00889097	0.0231173		0.494985	Value -5.31192854119 was not used due to low maximum possible change	-0.0447102	0.117651		0.189308	0.276891	0.494985
CR7M_BN1090_HPLC2_T2days_MS_rep1Q1-27.csv	B2CY77	40S ribosomal protein SA	FAAATGATPIAGR	1203.65	1	8.97	1203.64391065 1204.64776851 1205.64774342 1206.65061959	4369.03173828 3178.10237581 1686.80165239 759.024937013	B2CY77|P14206	2	0.047124	C53N16O16H86S0	1202.64	30	0.50546	0.334631	0.125624	0.0342852	0	0.141361	0.303381	0.324482	0.230776	0	0.047124	-0.0682488	-0.0165967	0.0431747	0.0416708		0.187446	Value 0.531097381719 was not used due to low maximum possible change	0.217113	0.212075		0.205545	0.0158753	0.187446
CR7M_BN1090_HPLC2_T2days_MS_rep1Q1-27.csv	B2CY77	40S ribosomal protein SA	FAAATGATPIAGR	1203.65	2	8.97	602.327529683 602.829120651 603.330771675 603.832932316 604.334008812	230625.59375 171412.969588 81190.4601312 33902.8979867 13250.4574509	B2CY77|P14206	2	0.047124	C53N16O16H86S0	1202.64	30	0.50546	0.334631	0.125624	0.0342852	0	0.141361	0.303381	0.324482	0.230776	0	0.047124	-0.0594892	-0.00316227	0.0313772	0.0312743		0.163387	Value 0.101193258467 was not used due to low maximum possible change	0.157787	0.159164		0.160113	0.00291835	0.163387
CR7M_BN1090_HPLC2_T2days_MS_rep1Q1-27.csv	B2CY77	40S ribosomal protein SA	FAAATGATPIAGR	1203.65	3	8.97	401.887361598 402.22259837 402.556474546 402.88985184 403.225647414	9853.62011719 9376.75910656 3565.78839442 1698.73509293 3042.81852652	B2CY77|P14206	2	0.047124	C53N16O16H86S0	1202.64	30	0.50546	0.334631	0.125624	0.0342852	0	0.141361	0.303381	0.324482	0.230776	0	0.047124	-0.103187	0.0481737	0.0199484	0.0350654		0.283405	Value -1.54156483271 was not used due to low maximum possible change	0.100315	0.178458		0.187393	0.0918716	0.283405
CR7M_BN1090_HPLC8_T2days_MS_rep1Q1-27.csv	B2CY77	40S ribosomal protein SA	FLAAGTHLGGTNLDFQMEQYIYK	2617.28	2	18.03	1309.1424916 1309.64290446 1310.14187215 1310.64118336 1311.14869522	1962.8416748 2924.19750481 2611.74253885 1751.83073411 1188.73666942	B2CY77|P14206	2	0.047124	C120N29O35H177S1	2616.27	37	0.212847	0.314429	0.255498	0.148641	0.068585	0.0466734	0.15438	0.25829	0.291388	0.249269	0.047124	-0.0248232	-0.0343158	-0.00531599	0.0191692	0.0452858	0.149382	0.214408	Value -1.90434288168 was not used due to low maximum possible change	0.134289	0.250635	0.187178	0.0547543	0.149382
CR7M_BN1090_HPLC8_T2days_MS_rep1Q1-27.csv	B2CY77	40S ribosomal protein SA	FLAAGTHLGGTNLDFQMEQYIYK	2617.28	3	18.03	873.103202432 873.439223166 873.767683687 874.102426278 874.434732115	8030.99316406 11584.474389 7572.71328851 5589.3824505 6363.19319125	B2CY77|P14206	2	0.047124	C120N29O35H177S1	2616.27	37	0.212847	0.314429	0.255498	0.148641	0.068585	0.0466734	0.15438	0.25829	0.291388	0.249269	0.047124	-0.00766424	-0.0184592	-0.0620246	-0.005839	0.0939871	0.046122	0.115335	Value -22.219044463 was not used due to low maximum possible change	-0.0409047	0.520173	0.160181	0.248361	0.046122
CR8M_BN1090_HPLC8_T2days_MS_rep1Q1-27.csv	B2CY77	40S ribosomal protein SA	FLAAGTHLGGTNLDFQMEQYIYK	2617.28	3	18.03	873.111698197 873.434390615 873.768298888 874.110263139 874.433576403	3896.6003418 7940.7027332 3939.90742429 3349.91454573 7039.17837231	B2CY77|P14206	2	0.046335	C120N29O35H177S1	2616.27	37	0.212847	0.314429	0.255498	0.148641	0.068585	0.0477814	0.156509	0.259443	0.290132	0.246134	0.046335	-0.0639299	-0.0109583	-0.104927	-0.0206171	0.200432	0.387301	0.0693914	Value -26.6011926074 was not used due to low maximum possible change	-0.145713	1.12888	0.359965	0.557412	0.387301
CR8M_BN1090_HPLC8_T2days_MS_rep1Q1-27.csv	B2CY77	40S ribosomal protein SA	FLAAGTHLGGTNLDFQMEQYIYK	2617.28	4	18.03	655.080708574 655.335776985 655.585796211 655.839276566 656.077269813	12323.6484375 17731.3611146 14644.409555 14456.9928062 8630.66044394	B2CY77|P14206	2	0.046335	C120N29O35H177S1	2616.27	37	0.212847	0.314429	0.255498	0.148641	0.068585	0.0477814	0.156509	0.259443	0.290132	0.246134	0.046335	-0.0310472	-0.0528545	-0.0394631	0.0646295	0.0587352	0.188091	0.334692	Value -10.0047420154 was not used due to low maximum possible change	0.456774	0.330811	0.327592	0.109863	0.188091
CR08M_BN1117_HPLC2_T2days_MS_rep1Q1-27.csv	B2CY77	40S ribosomal protein SA	FTPGTFTNQIQAAFR	1698.86	2	19.43	849.930685772 850.432432032 850.936585507 851.43336518 851.937444282	16786.1679688 16199.5293749 10502.6457082 5703.4509971 2605.91842317	B2CY77|P14206	2	0.046335	C78N21O22H115S0	1697.85	26	0.376889	0.362795	0.18973	0.0705859	0	0.132031	0.293933	0.328399	0.245638	0	0.046335	-0.0356502	-0.0334811	0.023774	0.0453573		0.145595	0.486206	0.171445	0.259108		0.265588	0.154893	0.145595
CR08M_BN1117_HPLC2_T2days_MS_rep1Q1-27.csv	B2CY77	40S ribosomal protein SA	FTPGTFTNQIQAAFR	1698.86	3	19.43	566.957663496 567.295517249 567.631017229 567.966963714 568.30371349	10533.6748047 11033.220982 7346.71132146 4529.60839267 2787.54914929	B2CY77|P14206	2	0.046335	C78N21O22H115S0	1697.85	26	0.376889	0.362795	0.18973	0.0705859	0	0.132031	0.293933	0.328399	0.245638	0	0.046335	-0.0619175	-0.0328856	0.0299472	0.0648559		0.25287	0.477559	0.215962	0.370495		0.329222	0.118834	0.25287
CR8M_BN1090_HPLC2_T2days_MS_rep1Q1-27.csv	B2CY77	40S ribosomal protein SA	FTPGTFTNQIQAAFR	1698.86	2	17.27	849.931678394 850.433335427 850.933761291 851.434786664 851.937022454	209755.15625 226301.595479 135083.442853 66511.7309877 22249.9552217	B2CY77|P14206	2	0.046335	C78N21O22H115S0	1697.85	26	0.376889	0.362795	0.18973	0.0705859	0	0.132031	0.293933	0.328399	0.245638	0	0.046335	-0.0479401	-0.00789642	0.0221151	0.0337214		0.195787	0.11467	0.159482	0.192637		0.165644	0.0377425	0.195787
CR8M_BN1090_HPLC2_T2days_MS_rep1Q1-27.csv	B2CY77	40S ribosomal protein SA	FTPGTFTNQIQAAFR	1698.86	3	17.27	566.955867389 567.290778834 567.624622581 567.958880453 568.295211342	76116.5703125 84766.1003537 49446.920049 24664.7951227 12327.2038534	B2CY77|P14206	2	0.046335	C78N21O22H115S0	1697.85	26	0.376889	0.362795	0.18973	0.0705859	0	0.132031	0.293933	0.328399	0.245638	0	0.046335	-0.0529814	-0.00207931	0.0206875	0.0343732		0.216375	0.0301953	0.149186	0.19636		0.148029	0.083453	0.216375
CR7M_BN1090_HPLC2_T2days_MS_rep1Q1-27.csv	B2CY77	40S ribosomal protein SA	FTPGTFTNQIQAAFR	1698.86	2	17.27	849.935349782 850.437262019 850.938628473 851.439875176 851.941239075	207211.375 224341.399385 132914.11208 61583.0274297 22709.340258	B2CY77|P14206	2	0.047124	C78N21O22H115S0	1697.85	26	0.376889	0.362795	0.18973	0.0705859	0	0.129865	0.292045	0.32943	0.24866	0	0.047124	-0.0459072	-0.00445046	0.022576	0.0277817		0.185841	0.0629039	0.161603	0.156012		0.14159	0.0540313	0.185841
CR7M_BN1090_HPLC2_T2days_MS_rep1Q1-27.csv	B2CY77	40S ribosomal protein SA	FTPGTFTNQIQAAFR	1698.86	3	17.27	566.959367954 567.296097324 567.628575382 567.963053664 568.302786231	58572.0 62125.3984375 37846.9075212 16930.4577345 8409.71938072	B2CY77|P14206	2	0.047124	C78N21O22H115S0	1697.85	26	0.376889	0.362795	0.18973	0.0705859	0	0.129865	0.292045	0.32943	0.24866	0	0.047124	-0.0430978	-0.00875295	0.0259529	0.0258979		0.174468	0.123716	0.185776	0.145433		0.157348	0.0281324	0.174468
CR08M_BN1117_HPLC2_T2days_MS_rep1Q1-27.csv	B2CY77	40S ribosomal protein SA	FTPGTFTNQIQAAFREPR	2081.06	2	18.57	1041.0359655 1041.52506732 1042.02671716 1042.5248878 1043.03400947	9288.57519531 11238.5853115 6931.93601351 7602.55522505 5527.99048972	B2CY77|P14206	2	0.046335	C94N27O27H141S0	2080.05	35	0.310636	0.362455	0.22678	0.100128	0	0.083733	0.240136	0.344987	0.331144	0	0.046335	-0.0457152	-0.0419177	-0.0290731	0.116706		0.201474	0.34269	-0.245951	0.505185		0.20085	0.322682	0.201474
CR08M_BN1117_HPLC2_T2days_MS_rep1Q1-27.csv	B2CY77	40S ribosomal protein SA	FTPGTFTNQIQAAFREPR	2081.06	3	18.57	694.35855654 694.691299843 695.025504741 695.360387098 695.692781853	66555.875 72695.3670922 50422.4221592 33002.5084166 15642.1203659	B2CY77|P14206	2	0.046335	C94N27O27H141S0	2080.05	35	0.310636	0.362455	0.22678	0.100128	0	0.083733	0.240136	0.344987	0.331144	0	0.046335	-0.0117455	-0.0359932	-0.000341788	0.0480805		0.0517645	0.294256	-0.00289145	0.208126		0.137814	0.137381	0.0517645
CR08M_BN1117_HPLC2_T2days_MS_rep1Q1-27.csv	B2CY77	40S ribosomal protein SA	FTPGTFTNQIQAAFREPR	2081.06	4	18.57	521.016482534 521.272305785 521.520248042 521.770132912 522.027389917	5537.5859375 6930.99691423 4563.51435898 3228.90551433 1994.02532449	B2CY77|P14206	2	0.046335	C94N27O27H141S0	2080.05	35	0.310636	0.362455	0.22678	0.100128	0	0.083733	0.240136	0.344987	0.331144	0	0.046335	-0.0373239	-0.0203699	-0.00154377	0.0592375		0.164492	0.16653	-0.0130599	0.256422		0.143596	0.112891	0.164492
CR7M_BN1090_HPLC1_T2days_MS_rep1Q1-27.csv	B2CY77	40S ribosomal protein SA	LLVVTDPR	912.551	2	10.48	456.780870877 457.282434614 457.78342334 458.282086948	419097.71875 233818.320876 84266.0500703 26073.5989115	B2CY77|P14206	2	0.047124	C41N11O12H73S0	911.544	11	0.591029	0.30022	0.0892376	0.0195134	0	0.354924	0.373429	0.19944	0.072207	0	0.047124	-0.0419365	0.006123	0.0211658	0.0146477		0.177618	0.0836382	0.192062	0.277978		0.182824	0.0795918	0.177618
CR7M_BN1090_HPLC2_T2days_MS_rep1Q1-27.csv	B2CY77	40S ribosomal protein SA	SDGIYIINLK	1135.64	2	15.58	568.322025507 568.824717611 569.324150602 569.825836521 570.329159767	23993.5625 15989.3212891 8185.27934879 2706.51889858 2060.42643195	B2CY77|P14206	2	0.047124	C52N12O16H86S0	1134.63	11	0.518126	0.329714	0.120182	0.0319785	0	0.313797	0.370448	0.223663	0.0920929	0	0.047124	-0.0465048	-0.0154256	0.0407091	0.0212213		0.227598	-0.378695	0.393398	0.353014		0.148829	0.358697	0.227598
CR8M_BN1090_HPLC2_T2days_MS_rep1Q1-27.csv	B2CY77	40S ribosomal protein SA	SDGIYIINLK	1135.64	2	15.58	568.317319259 568.822359639 569.320028979 569.827917876	16334.6572266 9490.93084183 5386.18751774 2752.56400116	B2CY77|P14206	2	0.046335	C52N12O16H86S0	1134.63	11	0.518126	0.329714	0.120182	0.0319785	0	0.316433	0.370536	0.222136	0.0908954	0	0.046335	-0.0371902	-0.0502759	0.0384017	0.0490643		0.18439	-1.23158	0.376659	0.83277		0.0405591	0.890616	0.18439
CR7M_BN1090_HPLC2_T2days_MS_rep1Q1-27.csv	B2CY77	40S ribosomal protein SA	YVDIAIPCNNK	1306.65	2	11.53	653.827881963 654.328851884 654.829485419 655.330837637 655.83308602	70957.3203125 56116.2128393 29657.3507998 14479.1403283 5206.44472194	B2CY77|P14206	2	0.047124	C57N15O18H91S1	1305.64	15	0.463078	0.329702	0.153677	0.0535429	0	0.23976	0.348619	0.267822	0.143799	0	0.047124	-0.0486324	-0.00193908	0.0195449	0.0310266		0.217772	Value -0.102500437765 was not used due to low maximum possible change	0.17123	0.343762		0.244254	0.0892625	0.217772
CR8M_BN1090_HPLC2_T2days_MS_rep1Q1-27.csv	B2CY77	40S ribosomal protein SA	YVDIAIPCNNK	1306.65	1	11.53	1306.6427542 1307.64580838 1308.65100138 1309.64635741	2676.61425781 2220.04181804 1280.33510323 755.61060613	B2CY77|P14206	2	0.046335	C57N15O18H91S1	1305.64	15	0.463078	0.329702	0.153677	0.0535429	0	0.242363	0.349246	0.266313	0.142079	0	0.046335	-0.0769876	-0.00946938	0.0310061	0.0554509		0.348809	Value -0.484512869811 was not used due to low maximum possible change	0.275277	0.626311		0.416799	0.18513	0.348809
CR8M_BN1090_HPLC2_T2days_MS_rep1Q1-27.csv	B2CY77	40S ribosomal protein SA	YVDIAIPCNNK	1306.65	2	11.53	653.826025084 654.326644807 654.827958738 655.328621513 655.832239098	89676.6953125 72392.90625 41487.694653 23789.0538244 8502.95988088	B2CY77|P14206	2	0.046335	C57N15O18H91S1	1305.64	15	0.463078	0.329702	0.153677	0.0535429	0	0.242363	0.349246	0.266313	0.142079	0	0.046335	-0.0686288	-0.0112759	0.0288096	0.0510951		0.310937	Value -0.576944299617 was not used due to low maximum possible change	0.255776	0.577112		0.381275	0.171828	0.310937
CR10M_BN1117_HPLC5_T4days_MS_rep1Q1-27.csv	B2CY77	40S ribosomal protein SA	ADHQPLTEASYVNLPTIALCNTDSPLR	2996.48	3	20.28	999.493721462 999.827967367 1000.16241834 1000.49546007 1000.83161489	23652.7675781 42092.1179277 42766.6020674 36755.47807 25550.5129344	B2CY77|P14206	4	0.0482443	C129N36O44H206S1	2995.47	48	0.185741	0.299032	0.264312	0.167109	0.0838073	0.0275845	0.111547	0.227331	0.31131	0.322227	0.0482443	-0.0472725	-0.0526161	-0.0139472	0.0480652	0.0657705	0.298898	0.280642	Value 0.377151116753 was not used due to low maximum possible change	0.333321	0.27586	0.29718	0.0260585	0.298898
CR10M_BN1117_HPLC5_T4days_MS_rep1Q1-27.csv	B2CY77	40S ribosomal protein SA	ADHQPLTEASYVNLPTIALCNTDSPLR	2996.48	4	20.28	749.872336224 750.122474661 750.372279329 750.62400174 750.87342825	9651.6328125 15306.17071 16236.8341674 13288.8436679 10140.7075261	B2CY77|P14206	4	0.0482443	C129N36O44H206S1	2995.47	48	0.185741	0.299032	0.264312	0.167109	0.0838073	0.0275845	0.111547	0.227331	0.31131	0.322227	0.0482443	-0.0363905	-0.0621829	-0.0130614	0.0385239	0.0731108	0.230092	0.331669	Value 0.35319833545 was not used due to low maximum possible change	0.267154	0.306647	0.283891	0.0446283	0.230092
CR11M_BN1117_HPLC5_T4days_MS_rep1Q1-27.csv	B2CY77	40S ribosomal protein SA	ADHQPLTEASYVNLPTIALCNTDSPLR	2996.48	3	20.28	999.496044703 999.829671015 1000.16078562 1000.49693402 1000.83235199	32142.2480469 55423.5476053 56643.2102435 48988.5595309 35069.0855317	B2CY77|P14206	4	0.0477631	C129N36O44H206S1	2995.47	48	0.185741	0.299032	0.264312	0.167109	0.0838073	0.0280531	0.112727	0.228346	0.310884	0.319991	0.0477631	-0.0449305	-0.05623	-0.0161666	0.0475024	0.0698248	0.284934	0.301817	Value 0.449499362628 was not used due to low maximum possible change	0.330394	0.295638	0.303196	0.0194271	0.284934
CR11M_BN1117_HPLC5_T4days_MS_rep1Q1-27.csv	B2CY77	40S ribosomal protein SA	ADHQPLTEASYVNLPTIALCNTDSPLR	2996.48	4	20.28	749.868960127 750.12104419 750.373257097 750.624759989 750.874504368	12397.0527344 22586.2617188 24763.1212466 18599.8496094 14563.0630302	B2CY77|P14206	4	0.0477631	C129N36O44H206S1	2995.47	48	0.185741	0.299032	0.264312	0.167109	0.0838073	0.0280531	0.112727	0.228346	0.310884	0.319991	0.0477631	-0.0523089	-0.0559318	0.00221841	0.0330848	0.0729375	0.331725	0.300216	Value -0.0616812316047 was not used due to low maximum possible change	0.230115	0.308818	0.292718	0.0438031	0.331725
CR10M_BN1090_HPLC2_T4days_MS_rep1Q1-27.csv	B2CY77	40S ribosomal protein SA	AIVAIENPADVSVISSR	1740.95	2	15.45	870.974052558 871.476601796 871.979017385 872.480199857 872.983604586	76452.046875 83841.3222325 60409.1192075 39696.399849 17861.9054495	B2CY77|P14206	4	0.0482443	C75N21O26H129S0	1739.94	35	0.384938	0.359228	0.186276	0.069558	0	0.0934823	0.253143	0.343044	0.310331	0	0.0482443	-0.0913423	-0.0372556	0.0457113	0.0828866		0.3134	0.351184	0.291584	0.344253		0.325105	0.0277335	0.3134
CR10M_BN1090_HPLC2_T4days_MS_rep1Q1-27.csv	B2CY77	40S ribosomal protein SA	AIVAIENPADVSVISSR	1740.95	3	15.45	580.994083763 581.325534041 581.664010966 581.997820779	4172.00634766 7640.5157619 5709.12009836 4752.63772047	B2CY77|P14206	4	0.0482443	C75N21O26H129S0	1739.94	35	0.384938	0.359228	0.186276	0.069558	0	0.0934823	0.253143	0.343044	0.310331	0	0.0482443	-0.197637	-0.0162086	0.0700344	0.143811		0.678101	0.152788	0.446737	0.597289		0.468729	0.231421	0.678101
CR9M_BN1090_HPLC2_T4days_MS_rep1Q1-27.csv	B2CY77	40S ribosomal protein SA	AIVAIENPADVSVISSR	1740.95	2	15.45	870.981360606 871.485249169 871.98493232 872.489100413 872.985415921	88576.046875 104791.656621 70645.1631723 48391.6291574 27395.651282	B2CY77|P14206	4	0.0501246	C75N21O26H129S0	1739.94	35	0.384938	0.359228	0.186276	0.069558	0	0.0890454	0.247612	0.344221	0.319122	0	0.0501246	-0.101408	-0.0237924	0.0398581	0.0853426		0.342719	0.213163	0.252354	0.341967		0.287551	0.0652611	0.342719
CR9M_BN1090_HPLC2_T4days_MS_rep1Q1-27.csv	B2CY77	40S ribosomal protein SA	AIVAIENPADVSVISSR	1740.95	3	15.45	580.9881396 581.325499706 581.659848346 581.996435534 582.323784111	10443.1523438 15064.0710115 9131.4249217 6119.60059486 6204.40213718	B2CY77|P14206	4	0.0501246	C75N21O26H129S0	1739.94	35	0.384938	0.359228	0.186276	0.069558	0	0.0890454	0.247612	0.344221	0.319122	0	0.0501246	-0.128716	0.0103674	0.0377631	0.0805859		0.43501	-0.0928843	0.23909	0.322907		0.226031	0.227255	0.43501
CR10M_BN1090_HPLC2_T4days_MS_rep1Q1-27.csv	B2CY77	40S ribosomal protein SA	FAAATGATPIAGR	1203.65	1	8.97	1203.64543542 1204.65366663 1205.65558029 1206.6567612 1207.66483237	4067.07226562 3355.69757717 2084.09951487 1141.26947299 507.228521629	B2CY77|P14206	4	0.0482443	C53N16O16H86S0	1202.64	30	0.50546	0.334631	0.125624	0.0342852	0	0.137511	0.300216	0.326424	0.23585	0	0.0482443	-0.123508	-0.0194868	0.0701	0.072895		0.335667	Value 0.566231218081 was not used due to low maximum possible change	0.349105	0.361646		0.348806	0.0129922	0.335667
CR10M_BN1090_HPLC2_T4days_MS_rep1Q1-27.csv	B2CY77	40S ribosomal protein SA	FAAATGATPIAGR	1203.65	2	8.97	602.325736202 602.827848978 603.329629562 603.831720681 604.334031697	276941.0 232769.804976 136045.578125 64743.6618728 31987.8240812	B2CY77|P14206	4	0.0482443	C53N16O16H86S0	1202.64	30	0.50546	0.334631	0.125624	0.0342852	0	0.137511	0.300216	0.326424	0.23585	0	0.0482443	-0.115676	-0.00701677	0.0658543	0.0568389		0.314382	Value 0.203887581077 was not used due to low maximum possible change	0.327961	0.281989		0.308111	0.0236191	0.314382
CR10M_BN1090_HPLC2_T4days_MS_rep1Q1-27.csv	B2CY77	40S ribosomal protein SA	FAAATGATPIAGR	1203.65	3	8.97	401.887568197 402.224399504 402.556939251 402.891026595 403.226939	10621.2734375 15235.6315104 8484.33268928 5677.0003913 19866.3730707	B2CY77|P14206	4	0.0482443	C53N16O16H86S0	1202.64	30	0.50546	0.334631	0.125624	0.0342852	0	0.137511	0.300216	0.326424	0.23585	0	0.0482443	-0.240049	0.0460864	0.0863874	0.107575		0.652398	Value -1.3391408783 was not used due to low maximum possible change	0.430218	0.533701		0.538772	0.111177	0.652398
CR10M_BN1117_HPLC2_T4days_MS_rep2Q1-27.csv	B2CY77	40S ribosomal protein SA	FAAATGATPIAGR	1203.65	1	9.2	1203.64542097 1204.64914491 1205.65320269 1206.66117233 1207.66344847	7046.59667969 5806.01923639 3821.40028679 2049.53282752 993.04931866	B2CY77|P14206	4	0.0482443	C53N16O16H86S0	1202.64	30	0.50546	0.334631	0.125624	0.0342852	0	0.137511	0.300216	0.326424	0.23585	0	0.0482443	-0.12911	-0.024539	0.0784717	0.0751776		0.350892	Value 0.713035065608 was not used due to low maximum possible change	0.390796	0.372971		0.371553	0.01999	0.350892
CR10M_BN1117_HPLC2_T4days_MS_rep2Q1-27.csv	B2CY77	40S ribosomal protein SA	FAAATGATPIAGR	1203.65	2	9.2	602.327112811 602.82872338 603.330544912 603.833498619 604.335472737	372316.375 323452.75 186682.953125 96966.0078125 45033.7601585	B2CY77|P14206	4	0.0482443	C53N16O16H86S0	1202.64	30	0.50546	0.334631	0.125624	0.0342852	0	0.137511	0.300216	0.326424	0.23585	0	0.0482443	-0.125319	-0.0043809	0.0649817	0.0647185		0.340589	Value 0.127296735538 was not used due to low maximum possible change	0.323615	0.321081		0.328428	0.0106073	0.340589
CR10M_BN1117_HPLC2_T4days_MS_rep2Q1-27.csv	B2CY77	40S ribosomal protein SA	FAAATGATPIAGR	1203.65	3	9.2	401.886720597 402.227256831 402.556256313 402.891493662 403.22735474	24939.9355469 27005.2528948 11556.7849683 6577.72776215 42501.820039	B2CY77|P14206	4	0.0482443	C53N16O16H86S0	1202.64	30	0.50546	0.334631	0.125624	0.0342852	0	0.137511	0.300216	0.326424	0.23585	0	0.0482443	-0.14958	0.0507197	0.0392849	0.0595755		0.406524	Value -1.47377368945 was not used due to low maximum possible change	0.195643	0.295566		0.299244	0.105489	0.406524
CR11M_BN1117_HPLC2_T4days_MS_rep1Q1-27.csv	B2CY77	40S ribosomal protein SA	FAAATGATPIAGR	1203.65	1	9.2	1203.64615072 1204.64876297 1205.65165417 1206.65889632 1207.66822129	6056.19580078 5135.43245411 3157.41062768 1857.92187704 767.450929998	B2CY77|P14206	4	0.0477631	C53N16O16H86S0	1202.64	30	0.50546	0.334631	0.125624	0.0342852	0	0.13915	0.301576	0.325602	0.233672	0	0.0477631	-0.131781	-0.017765	0.0691939	0.0803521		0.359753	Value 0.537441868738 was not used due to low maximum possible change	0.346008	0.402996		0.369586	0.0297392	0.359753
CR11M_BN1117_HPLC2_T4days_MS_rep1Q1-27.csv	B2CY77	40S ribosomal protein SA	FAAATGATPIAGR	1203.65	2	9.2	602.326450903 602.828141482 603.330066356 603.832273483 604.334683695	326066.53125 286967.24281 167410.194961 83453.6932709 36546.0988668	B2CY77|P14206	4	0.0477631	C53N16O16H86S0	1202.64	30	0.50546	0.334631	0.125624	0.0342852	0	0.13915	0.301576	0.325602	0.233672	0	0.0477631	-0.128023	-0.00245347	0.0681605	0.0623162		0.349494	Value 0.0742245577555 was not used due to low maximum possible change	0.34084	0.312539		0.334291	0.0193284	0.349494
CR11M_BN1117_HPLC2_T4days_MS_rep1Q1-27.csv	B2CY77	40S ribosomal protein SA	FAAATGATPIAGR	1203.65	3	9.2	401.885869429 402.221740827 402.557727665 402.89145713 403.228972196	20517.6875 22117.9535571 11233.9670489 7306.37923312 27926.9714771	B2CY77|P14206	4	0.0477631	C53N16O16H86S0	1202.64	30	0.50546	0.334631	0.125624	0.0342852	0	0.13915	0.301576	0.325602	0.233672	0	0.0477631	-0.170072	0.0269155	0.0580093	0.085147		0.464284	Value -0.814271767907 was not used due to low maximum possible change	0.290079	0.427044		0.393802	0.0917366	0.464284
CR9M_BN1090_HPLC1_T4days_MS_rep1Q1-27.csv	B2CY77	40S ribosomal protein SA	FAAATGATPIAGR	1203.65	2	8.27	602.330185242 602.832594679 603.331913495 603.83576999	31757.890625 22492.8027344 17475.8769531 9465.56849632	B2CY77|P14206	4	0.0501246	C53N16O16H86S0	1202.64	30	0.50546	0.334631	0.125624	0.0342852	0	0.131322	0.2949	0.329457	0.244321	0	0.0501246	-0.114315	-0.057599	0.0896167	0.0822971		0.305542	Value 1.44973583052 was not used due to low maximum possible change	0.439659	0.391823		0.379008	0.0679707	0.305542
CR9M_BN1090_HPLC1_T4days_MS_rep1Q1-27.csv	B2CY77	40S ribosomal protein SA	FAAATGATPIAGR	1203.65	3	8.27	401.894471811 402.226745573 402.563675566 402.895199098	15793.5996094 56351.7500714 7201.15812256 4824.99238862	B2CY77|P14206	4	0.0501246	C53N16O16H86S0	1202.64	30	0.50546	0.334631	0.125624	0.0342852	0	0.131322	0.2949	0.329457	0.244321	0	0.0501246	-0.317824	0.334856	-0.0400709	0.0230382		0.849483	Value -8.42815015779 was not used due to low maximum possible change	-0.196587	0.109687		0.254194	0.537799	0.849483
CR9M_BN1090_HPLC2_T4days_MS_rep1Q1-27.csv	B2CY77	40S ribosomal protein SA	FAAATGATPIAGR	1203.65	2	8.97	602.327967222 602.829564412 603.332053987 603.834430102 604.335967877	177799.078125 151910.025916 90326.7410032 45405.9278879 21387.2461367	B2CY77|P14206	4	0.0501246	C53N16O16H86S0	1202.64	30	0.50546	0.334631	0.125624	0.0342852	0	0.131322	0.2949	0.329457	0.244321	0	0.0501246	-0.123459	-0.00825267	0.0684424	0.0632693		0.329983	Value 0.207715216552 was not used due to low maximum possible change	0.335778	0.30123		0.32233	0.0185014	0.329983
CR9M_BN1090_HPLC2_T4days_MS_rep1Q1-27.csv	B2CY77	40S ribosomal protein SA	FAAATGATPIAGR	1203.65	3	8.97	401.887183997 402.227704479 402.558808022 402.893382156 403.224384774	5695.45703125 8361.42520024 3290.0259341 1957.2401266 4248.68851265	B2CY77|P14206	4	0.0501246	C53N16O16H86S0	1202.64	30	0.50546	0.334631	0.125624	0.0342852	0	0.131322	0.2949	0.329457	0.244321	0	0.0501246	-0.210422	0.0985105	0.0448067	0.0671044		0.562418	Value -2.47945524798 was not used due to low maximum possible change	0.219822	0.31949		0.367243	0.176219	0.562418
CR10M_BN1090_HPLC2_T4days_MS_rep1Q1-27.csv	B2CY77	40S ribosomal protein SA	FTPGTFTNQIQAAFR	1698.86	2	17.27	849.933010695 850.434777321 850.936336794 851.437376177 851.940343157	141152.15625 169916.59375 111716.942006 61909.5850703 26159.329859	B2CY77|P14206	4	0.0482443	C78N21O22H115S0	1697.85	26	0.376889	0.362795	0.18973	0.0705859	0	0.126861	0.289365	0.330836	0.252938	0	0.0482443	-0.0856711	-0.012231	0.0407591	0.057143		0.342645	0.166566	0.288853	0.313366		0.277858	0.0773842	0.342645
CR10M_BN1090_HPLC2_T4days_MS_rep1Q1-27.csv	B2CY77	40S ribosomal protein SA	FTPGTFTNQIQAAFR	1698.86	3	17.27	566.956884059 567.292320569 567.626892921 567.96248227 568.297504049	88922.3828125 111468.631817 75874.4527694 43640.4550937 24581.444082	B2CY77|P14206	4	0.0482443	C78N21O22H115S0	1697.85	26	0.376889	0.362795	0.18973	0.0705859	0	0.126861	0.289365	0.330836	0.252938	0	0.0482443	-0.0989253	-0.0143528	0.0474474	0.0658307		0.395656	0.195462	0.336253	0.361008		0.322095	0.0878668	0.395656
CR10M_BN1117_HPLC2_T4days_MS_rep2Q1-27.csv	B2CY77	40S ribosomal protein SA	FTPGTFTNQIQAAFR	1698.86	2	19.43	849.931626675 850.435188416 850.935089881 851.43685575 851.93846001	20458.0664062 22858.2035212 15458.7374121 9764.41743449 4502.09853798	B2CY77|P14206	4	0.0482443	C78N21O22H115S0	1697.85	26	0.376889	0.362795	0.18973	0.0705859	0	0.126861	0.289365	0.330836	0.252938	0	0.0482443	-0.0784033	-0.0292903	0.0358152	0.0718784		0.313577	0.398886	0.253817	0.394173		0.340113	0.069589	0.313577
CR10M_BN1117_HPLC2_T4days_MS_rep2Q1-27.csv	B2CY77	40S ribosomal protein SA	FTPGTFTNQIQAAFR	1698.86	3	19.43	566.954729391 567.291559061 567.622519774 567.957168268 568.303171972	7714.06005859 8998.45889078 5694.41632611 3435.08423895 2239.27151518	B2CY77|P14206	4	0.0482443	C78N21O22H115S0	1697.85	26	0.376889	0.362795	0.18973	0.0705859	0	0.126861	0.289365	0.330836	0.252938	0	0.0482443	-0.078381	-0.0145844	0.030625	0.0623404		0.313488	0.198616	0.217035	0.341868		0.267752	0.0705623	0.313488
CR11M_BN1117_HPLC2_T4days_MS_rep1Q1-27.csv	B2CY77	40S ribosomal protein SA	FTPGTFTNQIQAAFR	1698.86	2	19.43	849.930444401 850.433080956 850.935013522 851.436850498 851.93823196	31286.6113281 33985.9160811 23338.1976692 12819.2683135 6236.92865809	B2CY77|P14206	4	0.0477631	C78N21O22H115S0	1697.85	26	0.376889	0.362795	0.18973	0.0705859	0	0.128141	0.290516	0.330241	0.251102	0	0.0477631	-0.0684342	-0.027727	0.0403617	0.0557995		0.275115	0.38361	0.28725	0.309111		0.313771	0.048638	0.275115
CR11M_BN1117_HPLC2_T4days_MS_rep1Q1-27.csv	B2CY77	40S ribosomal protein SA	FTPGTFTNQIQAAFR	1698.86	3	19.43	566.957725655 567.291615992 567.627760808 567.961373034 568.302912225	17192.8515625 21051.2648006 13462.6839955 7536.83236224 4095.40895235	B2CY77|P14206	4	0.0477631	C78N21O22H115S0	1697.85	26	0.376889	0.362795	0.18973	0.0705859	0	0.128141	0.290516	0.330241	0.251102	0	0.0477631	-0.0866835	-0.00746094	0.0375127	0.0566317		0.348479	0.103224	0.266974	0.313721		0.2581	0.108516	0.348479
CR9M_BN1090_HPLC2_T4days_MS_rep1Q1-27.csv	B2CY77	40S ribosomal protein SA	FTPGTFTNQIQAAFR	1698.86	2	17.27	849.941331666 850.44264176 850.944677142 851.446237714 851.948795548	135008.03125 160894.555189 108796.21009 58406.0898438 26847.7202685	B2CY77|P14206	4	0.0501246	C78N21O22H115S0	1697.85	26	0.376889	0.362795	0.18973	0.0705859	0	0.121999	0.284874	0.333045	0.260082	0	0.0501246	-0.0853615	-0.015369	0.0451978	0.0555326		0.334894	0.197238	0.315373	0.293054		0.28514	0.0610436	0.334894
CR9M_BN1090_HPLC2_T4days_MS_rep1Q1-27.csv	B2CY77	40S ribosomal protein SA	FTPGTFTNQIQAAFR	1698.86	3	17.27	566.964012471 567.299619167 567.631904178 567.967535494 568.306896507	27243.4589844 33368.4621559 23367.2134844 12997.4514868 7094.37033837	B2CY77|P14206	4	0.0501246	C78N21O22H115S0	1697.85	26	0.376889	0.362795	0.18973	0.0705859	0	0.121999	0.284874	0.333045	0.260082	0	0.0501246	-0.0959612	-0.0187069	0.0512273	0.0634408		0.37648	0.240075	0.357445	0.334786		0.327196	0.0605299	0.37648
CR10M_BN1117_HPLC2_T4days_MS_rep2Q1-27.csv	B2CY77	40S ribosomal protein SA	FTPGTFTNQIQAAFREPR	2081.06	2	18.57	1041.02223915 1041.52960545 1042.02980095 1042.53176472 1043.03593401	8877.77050781 7595.07784191 4734.3885292 4812.41272313 3092.63257797	B2CY77|P14206	4	0.0482443	C94N27O27H141S0	2080.05	35	0.310636	0.362455	0.22678	0.100128	0	0.0798256	0.234809	0.345672	0.339693	0	0.0482443	0.0305584	-0.0705577	-0.0448258	0.084825		-0.132396	0.55276	-0.377029	0.354079		0.0993535	0.428607	-0.132396
CR10M_BN1117_HPLC2_T4days_MS_rep2Q1-27.csv	B2CY77	40S ribosomal protein SA	FTPGTFTNQIQAAFREPR	2081.06	3	18.57	694.359053876 694.692333403 695.025463462 695.368730061 695.696461246	48675.4804688 61803.566484 51859.5275268 37154.5993145 17600.7126497	B2CY77|P14206	4	0.0482443	C94N27O27H141S0	2080.05	35	0.310636	0.362455	0.22678	0.100128	0	0.0798256	0.234809	0.345672	0.339693	0	0.0482443	-0.0666407	-0.0526526	0.0331763	0.086117		0.288724	0.412488	0.279045	0.359472		0.334932	0.062917	0.288724
CR11M_BN1117_HPLC2_T4days_MS_rep1Q1-27.csv	B2CY77	40S ribosomal protein SA	FTPGTFTNQIQAAFREPR	2081.06	2	18.57	1041.04638371 1041.53675815 1042.03886289 1042.54497944 1043.03819793	10210.4736328 9901.40714853 8314.45360261 5755.58644211 2638.10835112	B2CY77|P14206	4	0.0477631	C94N27O27H141S0	2080.05	35	0.310636	0.362455	0.22678	0.100128	0	0.0807896	0.236143	0.345518	0.33755	0	0.0477631	-0.0119266	-0.0727875	0.0164611	0.068253		0.0518895	0.576248	0.138634	0.287476		0.263562	0.230041	0.0518895
CR11M_BN1117_HPLC2_T4days_MS_rep1Q1-27.csv	B2CY77	40S ribosomal protein SA	FTPGTFTNQIQAAFREPR	2081.06	3	18.57	694.358859074 694.690696725 695.025583048 695.363358232 695.693477752	42175.8359375 53002.3154484 42574.7693721 29689.0924384 15542.7141933	B2CY77|P14206	4	0.0477631	C94N27O27H141S0	2080.05	35	0.310636	0.362455	0.22678	0.100128	0	0.0807896	0.236143	0.345518	0.33755	0	0.0477631	-0.0587532	-0.0459142	0.0274856	0.0771817		0.255619	0.363496	0.231482	0.325083		0.29392	0.0610394	0.255619
CR11M_BN1117_HPLC2_T4days_MS_rep1Q1-27.csv	B2CY77	40S ribosomal protein SA	FTPGTFTNQIQAAFREPR	2081.06	4	18.57	521.018400152 521.272073064 521.5181511 521.774359543 522.029590495	3461.40136719 4952.87919237 3606.11132813 2861.81754159 1486.13029901	B2CY77|P14206	4	0.0477631	C94N27O27H141S0	2080.05	35	0.310636	0.362455	0.22678	0.100128	0	0.0807896	0.236143	0.345518	0.33755	0	0.0477631	-0.0780499	-0.0296501	0.0155301	0.0921699		0.339573	0.234736	0.130793	0.388212		0.273328	0.11459	0.339573
CR9M_BN1090_HPLC1_T4days_MS_rep1Q1-27.csv	B2CY77	40S ribosomal protein SA	LLVVTDPR	912.551	2	10.48	456.780491531 457.282397662 457.782572495 458.282399301	388339.25 240512.936963 99466.7059439 38659.9414785	B2CY77|P14206	4	0.0501246	C41N11O12H73S0	911.544	11	0.591029	0.30022	0.0892376	0.0195134	0	0.343593	0.37404	0.205846	0.0765212	0	0.0501246	-0.0847053	0.0133645	0.0404488	0.0308921		0.342332	0.181042	0.346877	0.541893		0.353036	0.14765	0.342332
CR10M_BN1090_HPLC2_T4days_MS_rep1Q1-27.csv	B2CY77	40S ribosomal protein SA	SDGIYIINLK	1135.64	2	15.58	568.317119267 568.82214879 569.319686975 569.825122607	24770.1796875 15899.1826172 9666.10723657 3434.31437232	B2CY77|P14206	4	0.0482443	C52N12O16H86S0	1134.63	11	0.518126	0.329714	0.120182	0.0319785	0	0.310093	0.37029	0.225815	0.0938019	0	0.0482443	-0.0574547	-0.0340241	0.0595865	0.0318922		0.276181	-0.838529	0.564087	0.515861		0.1294	0.657453	0.276181
CR9M_BN1090_HPLC2_T4days_MS_rep1Q1-27.csv	B2CY77	40S ribosomal protein SA	SDGIYIINLK	1135.64	2	15.58	568.324470389 568.826498193 569.326358823 569.830937625 570.332820125	23681.4941406 17162.4050028 9412.54495746 3337.66680053 2204.21495218	B2CY77|P14206	4	0.0501246	C52N12O16H86S0	1134.63	11	0.518126	0.329714	0.120182	0.0319785	0	0.303977	0.369943	0.229387	0.0966927	0	0.0501246	-0.0762582	-0.00948466	0.0554446	0.0302983		0.356099	-0.235765	0.507709	0.468186		0.274057	0.345895	0.356099
CR10M_BN1090_HPLC2_T4days_MS_rep1Q1-27.csv	B2CY77	40S ribosomal protein SA	YVDIAIPCNNK	1306.65	1	11.53	1306.64644455 1307.64847003 1308.64728319 1309.65486384 1310.65973845	3285.01879883 3055.05828968 1820.37988905 1045.88483497 478.98814926	B2CY77|P14206	4	0.0482443	C57N15O18H91S1	1305.64	15	0.463078	0.329702	0.153677	0.0535429	0	0.236117	0.347698	0.269936	0.146249	0	0.0482443	-0.106257	0.0021413	0.044054	0.0600619		0.468172	Value 0.118983337239 was not used due to low maximum possible change	0.37893	0.647874		0.498325	0.136984	0.468172
CR10M_BN1090_HPLC2_T4days_MS_rep1Q1-27.csv	B2CY77	40S ribosomal protein SA	YVDIAIPCNNK	1306.65	2	11.53	653.825593484 654.32649531 654.828506737 655.328435665 655.831993895	113094.351562 98075.7734375 57732.9743485 27553.9887688 10535.0198439	B2CY77|P14206	4	0.0482443	C57N15O18H91S1	1305.64	15	0.463078	0.329702	0.153677	0.0535429	0	0.236117	0.347698	0.269936	0.146249	0	0.0482443	-0.0815921	0.0011247	0.041066	0.0394014		0.359497	Value 0.0624950439049 was not used due to low maximum possible change	0.353229	0.425014		0.379247	0.0397592	0.359497
CR9M_BN1090_HPLC2_T4days_MS_rep1Q1-27.csv	B2CY77	40S ribosomal protein SA	YVDIAIPCNNK	1306.65	2	11.53	653.829344064 654.33074316 654.830589342 655.333121869 655.83390747	67104.8828125 57544.2975038 33533.062091 16923.2902855 7335.49624667	B2CY77|P14206	4	0.0501246	C57N15O18H91S1	1305.64	15	0.463078	0.329702	0.153677	0.0535429	0	0.230135	0.346072	0.273413	0.15038	0	0.0501246	-0.0798531	-0.00107512	0.0378249	0.0431034		0.342801	Value -0.0656746354429 was not used due to low maximum possible change	0.315903	0.445113		0.367939	0.0681744	0.342801
CR13M_BN1090_HPLC5_T8days_MS_rep1Q1-27.csv	B2CY77	40S ribosomal protein SA	ADHQPLTEASYVNLPTIALCNTDSPLR	2996.48	2	20.12	1498.74128309 1499.24308392 1499.74696525 1500.24705382 1500.74954849	5536.73583984 9295.87136813 11293.7489358 10726.9942794 10470.246913	B2CY77|P14206	8	0.0492754	C129N36O44H206S1	2995.47	48	0.185741	0.299032	0.264312	0.167109	0.0838073	0.0266105	0.109064	0.225157	0.312175	0.326994	0.0492754	-0.0687433	-0.1026	-0.0256621	0.0595645	0.137441	0.431994	0.540091	Value 0.655398878603 was not used due to low maximum possible change	0.410602	0.565166	0.486963	0.0770085	0.431994
CR13M_BN1090_HPLC5_T8days_MS_rep1Q1-27.csv	B2CY77	40S ribosomal protein SA	ADHQPLTEASYVNLPTIALCNTDSPLR	2996.48	3	20.12	999.492432267 999.829296463 1000.16202824 1000.49883618 1000.83320566	76002.21875 135314.569667 170148.937297 171708.442649 137823.836041	B2CY77|P14206	8	0.0492754	C129N36O44H206S1	2995.47	48	0.185741	0.299032	0.264312	0.167109	0.0838073	0.0266105	0.109064	0.225157	0.312175	0.326994	0.0492754	-0.0757516	-0.103207	-0.018075	0.0813847	0.115649	0.476035	0.543288	Value 0.461627753664 was not used due to low maximum possible change	0.561017	0.475557	0.513974	0.0446749	0.476035
CR13M_BN1090_HPLC5_T8days_MS_rep1Q1-27.csv	B2CY77	40S ribosomal protein SA	ADHQPLTEASYVNLPTIALCNTDSPLR	2996.48	4	20.12	749.86973296 750.121145682 750.373494175 750.625764181 750.876774962	12030.4316406 20571.5131325 27493.1059175 24191.0842291 22009.1752811	B2CY77|P14206	8	0.0492754	C129N36O44H206S1	2995.47	48	0.185741	0.299032	0.264312	0.167109	0.0838073	0.0266105	0.109064	0.225157	0.312175	0.326994	0.0492754	-0.0725613	-0.1055	-0.00566317	0.060475	0.12325	0.455987	0.555359	Value 0.144634815746 was not used due to low maximum possible change	0.416878	0.506812	0.483759	0.0602834	0.455987
CR14M_BN1117_HPLC5_T8days_MS_rep1Q1-27.csv	B2CY77	40S ribosomal protein SA	ADHQPLTEASYVNLPTIALCNTDSPLR	2996.48	3	20.28	999.494514702 999.828921908 1000.16458904 1000.49766736 1000.83597747	12178.8291016 20754.836663 24208.5622312 24165.3674382 19623.4872868	B2CY77|P14206	8	0.0403605	C129N36O44H206S1	2995.47	48	0.185741	0.299032	0.264312	0.167109	0.0838073	0.0365435	0.13263	0.243761	0.302381	0.284685	0.0403605	-0.0650758	-0.0933981	-0.0244591	0.0723157	0.110617	0.436173	0.56128	Value 1.19017244939 was not used due to low maximum possible change	0.534593	0.55067	0.520679	0.0573955	0.436173
CR14M_BN1117_HPLC5_T8days_MS_rep1Q1-27.csv	B2CY77	40S ribosomal protein SA	ADHQPLTEASYVNLPTIALCNTDSPLR	2996.48	4	20.28	749.876269244 750.124369064 750.376106551 750.6282012 750.876003975	6221.00195312 9890.51724811 13214.828318 12330.6000601 10703.6149946	B2CY77|P14206	8	0.0403605	C129N36O44H206S1	2995.47	48	0.185741	0.299032	0.264312	0.167109	0.0838073	0.0365435	0.13263	0.243761	0.302381	0.284685	0.0403605	-0.0669298	-0.110139	-0.0119302	0.0683853	0.120614	0.4486	0.661887	Value 0.580518741731 was not used due to low maximum possible change	0.505538	0.600435	0.554115	0.0953129	0.4486
CR12M_BN1090_HPLC2_T8days_MS_rep1Q1-27.csv	B2CY77	40S ribosomal protein SA	AIVAIENPADVSVISSR	1740.95	2	15.45	870.970591601 871.475527716 871.97951021 872.481981114 872.985044511	37678.5546875 47831.2596899 42955.8917745 32477.4079756 19771.2951827	B2CY77|P14206	8	0.050165	C75N21O26H129S0	1739.94	35	0.384938	0.359228	0.186276	0.069558	0	0.0889527	0.247494	0.344243	0.31931	0	0.050165	-0.150827	-0.0620347	0.0806255	0.132236		0.509576	0.555198	0.510392	0.529471		0.526159	0.0214307	0.509576
CR12M_BN1090_HPLC2_T8days_MS_rep1Q1-27.csv	B2CY77	40S ribosomal protein SA	AIVAIENPADVSVISSR	1740.95	3	15.45	580.984024445 581.322281745 581.654315139 581.988294079 582.322019133	14686.7089844 22379.2592345 15917.4435015 12174.9966019 8504.65527344	B2CY77|P14206	8	0.050165	C75N21O26H129S0	1739.94	35	0.384938	0.359228	0.186276	0.069558	0	0.0889527	0.247494	0.344243	0.31931	0	0.050165	-0.159538	-0.015769	0.0580128	0.117294		0.539007	0.141129	0.367245	0.469643		0.379256	0.173723	0.539007
CR13M_BN1090_HPLC2_T8days_MS_rep2Q1-27.csv	B2CY77	40S ribosomal protein SA	AIVAIENPADVSVISSR	1740.95	2	15.45	870.990388256 871.490698071 871.991949829 872.493001525 872.994297276	3717.30712891 4483.49511719 3286.45166016 3819.51000977 2978.74212426	B2CY77|P14206	8	0.0492754	C75N21O26H129S0	1739.94	35	0.384938	0.359228	0.186276	0.069558	0	0.0910174	0.250099	0.343718	0.315166	0	0.0492754	-0.142084	-0.0663188	0.0284303	0.179973		0.48341	0.60771	0.180576	0.732765		0.501115	0.236701	0.48341
CR13M_BN1090_HPLC2_T8days_MS_rep2Q1-27.csv	B2CY77	40S ribosomal protein SA	AIVAIENPADVSVISSR	1740.95	3	15.45	580.987423297 581.322225067 581.655149459 581.993170476 582.324643276	7079.00488281 14119.1553905 9244.81202587 6873.49356595 9501.50251342	B2CY77|P14206	8	0.0492754	C75N21O26H129S0	1739.94	35	0.384938	0.359228	0.186276	0.069558	0	0.0910174	0.250099	0.343718	0.315166	0	0.0492754	-0.195236	0.0191344	0.0614653	0.114637		0.664248	-0.175337	0.390399	0.466747		0.336514	0.360215	0.664248
CR13M_BN1090_HPLC1_T8days_MS_rep2Q1-27.csv	B2CY77	40S ribosomal protein SA	EHPWEVMPDLYFYRDPEEIEKEEQAAAEK	3578.64	4	17.88	895.421121887 895.67361098 895.919797153 896.169570849 896.424339094	6529.90380859 1112.84817158 6777.29011835 1725.73657448 5920.53951585	B2CY77|P14206	8	0.0492754	C161N38O53H232S1	3577.63	70	0.132035	0.261074	0.277059	0.207544	0.122288	0.0106413	0.0596608	0.167765	0.3155	0.446433	0.0492754	0.163887	-0.210642	0.0300735	-0.129337	0.146019	-1.35004	1.04582	-0.27516	-1.19805	0.450473	-0.265391	1.03418	-1.35004
CR12M_BN1090_HPLC2_T8days_MS_rep1Q1-27.csv	B2CY77	40S ribosomal protein SA	FAAATGATPIAGR	1203.65	1	8.97	1203.64505617 1204.65072418 1205.6524898 1206.65614182 1207.66751737	2773.33789062 2935.30348333 2270.43518229 1321.27744919 829.239106249	B2CY77|P14206	8	0.050165	C53N16O16H86S0	1202.64	30	0.50546	0.334631	0.125624	0.0342852	0	0.131192	0.294786	0.329519	0.244503	0	0.050165	-0.207263	-0.0190188	0.118499	0.107782		0.553782	Value 0.47731905927 was not used due to low maximum possible change	0.581179	0.512717		0.549226	0.0344578	0.553782
CR12M_BN1090_HPLC2_T8days_MS_rep1Q1-27.csv	B2CY77	40S ribosomal protein SA	FAAATGATPIAGR	1203.65	2	8.97	602.327188615 602.829507776 603.332267627 603.834968279 604.336609519	161974.734375 183970.269352 134423.035171 81799.904569 38901.1075821	B2CY77|P14206	8	0.050165	C53N16O16H86S0	1202.64	30	0.50546	0.334631	0.125624	0.0342852	0	0.131192	0.294786	0.329519	0.244503	0	0.050165	-0.217335	-0.00737939	0.113491	0.111223		0.580693	Value 0.185202009909 was not used due to low maximum possible change	0.556617	0.529083		0.555464	0.0258243	0.580693
CR12M_BN1090_HPLC2_T8days_MS_rep1Q1-27.csv	B2CY77	40S ribosomal protein SA	FAAATGATPIAGR	1203.65	3	8.97	401.889097135 402.225513945 402.55890904 402.892338967 403.227729491	7067.75732422 9651.3486825 6503.93314262 5127.78854185 6525.0988269	B2CY77|P14206	8	0.050165	C53N16O16H86S0	1202.64	30	0.50546	0.334631	0.125624	0.0342852	0	0.131192	0.294786	0.329519	0.244503	0	0.050165	-0.256163	0.00579481	0.103785	0.146584		0.684439	Value -0.145433638639 was not used due to low maximum possible change	0.509011	0.697295		0.630249	0.105191	0.684439
CR13M_BN1090_HPLC1_T8days_MS_rep2Q1-27.csv	B2CY77	40S ribosomal protein SA	FAAATGATPIAGR	1203.65	3	8.27	401.895726909 402.231101064 402.564392403 402.897464056 403.226071282	51226.21875 56563.3897009 28975.4146571 13552.457099 16497.0602032	B2CY77|P14206	8	0.0492754	C53N16O16H86S0	1202.64	30	0.50546	0.334631	0.125624	0.0342852	0	0.134076	0.297301	0.328121	0.240502	0	0.0492754	-0.164673	0.041662	0.0671372	0.0558737		0.443403	Value -1.11604931149 was not used due to low maximum possible change	0.331547	0.270946		0.348632	0.0874889	0.443403
CR14M_BN1117_HPLC2_T8days_MS_rep1Q1-27.csv	B2CY77	40S ribosomal protein SA	FAAATGATPIAGR	1203.65	2	9.2	602.326144442 602.828066199 603.331016457 603.833090167 604.336685701	126543.6875 140225.838485 102079.977123 57011.8551208 31640.2104551	B2CY77|P14206	8	0.0403605	C53N16O16H86S0	1202.64	30	0.50546	0.334631	0.125624	0.0342852	0	0.167469	0.32224	0.310465	0.199826	0	0.0403605	-0.208312	-0.00535503	0.114078	0.099589		0.616325	Value 0.432165338807 was not used due to low maximum possible change	0.617169	0.601599		0.611697	0.00875601	0.616325
CR14M_BN1117_HPLC2_T8days_MS_rep1Q1-27.csv	B2CY77	40S ribosomal protein SA	FAAATGATPIAGR	1203.65	3	9.2	401.887475943 402.227006119 402.557688853 402.892610829 403.228623041	9407.3125 15453.1733991 10277.9461867 5630.20129205 9980.42768146	B2CY77|P14206	8	0.0403605	C53N16O16H86S0	1202.64	30	0.50546	0.334631	0.125624	0.0342852	0	0.167469	0.32224	0.310465	0.199826	0	0.0403605	-0.274711	0.0444148	0.12648	0.103816		0.812777	Value -3.58439654361 was not used due to low maximum possible change	0.684263	0.627134		0.708058	0.0950815	0.812777
CR12M_BN1090_HPLC8_T8days_MS_rep1Q1-27.csv	B2CY77	40S ribosomal protein SA	FLAAGTHLGGTNLDFQMEQYIYK	2617.28	2	18.03	1309.14437736 1309.64512671 1310.14923995 1310.65067651 1311.15114172	3662.90673828 6264.98626392 6559.89230486 6617.45356418 5203.94887787	B2CY77|P14206	8	0.050165	C120N29O35H177S1	2616.27	37	0.212847	0.314429	0.255498	0.148641	0.068585	0.0426649	0.146427	0.253715	0.295909	0.261285	0.050165	-0.0834573	-0.0931231	-0.0237754	0.0851153	0.11524	0.490401	0.554297	Value 13.3276240036 was not used due to low maximum possible change	0.577963	0.598031	0.555173	0.0467345	0.490401
CR12M_BN1090_HPLC8_T8days_MS_rep1Q1-27.csv	B2CY77	40S ribosomal protein SA	FLAAGTHLGGTNLDFQMEQYIYK	2617.28	3	18.03	873.101937955 873.434494077 873.768588367 874.102442262 874.437273986	14391.3984375 28010.9775066 30366.1667806 27488.0809818 24479.9817319	B2CY77|P14206	8	0.050165	C120N29O35H177S1	2616.27	37	0.212847	0.314429	0.255498	0.148641	0.068585	0.0426649	0.146427	0.253715	0.295909	0.261285	0.050165	-0.0974723	-0.0898678	-0.0120562	0.0717279	0.127668	0.572754	0.534921	Value 6.7582582865 was not used due to low maximum possible change	0.487057	0.662525	0.564314	0.0742724	0.572754
CR12M_BN1090_HPLC2_T8days_MS_rep1Q1-27.csv	B2CY77	40S ribosomal protein SA	FTPGTFTNQIQAAFR	1698.86	2	17.27	849.933760011 850.43604869 850.937722603 851.439775401 851.941905271	98644.1640625 140958.641269 115452.099789 72049.5049136 35851.0373971	B2CY77|P14206	8	0.050165	C78N21O22H115S0	1697.85	26	0.376889	0.362795	0.18973	0.0705859	0	0.121897	0.284777	0.333091	0.260236	0	0.050165	-0.145929	-0.0327615	0.0805836	0.0981071		0.572287	0.419924	0.562103	0.517307		0.517905	0.0695496	0.572287
CR12M_BN1090_HPLC2_T8days_MS_rep1Q1-27.csv	B2CY77	40S ribosomal protein SA	FTPGTFTNQIQAAFR	1698.86	3	17.27	566.958765173 567.294119809 567.628673787 567.963705586 568.298744643	44859.4023438 63497.2813366 52924.1495876 33368.4930463 19162.2095365	B2CY77|P14206	8	0.050165	C78N21O22H115S0	1697.85	26	0.376889	0.362795	0.18973	0.0705859	0	0.121897	0.284777	0.333091	0.260236	0	0.050165	-0.146427	-0.036581	0.0821649	0.100843		0.574239	0.468881	0.573134	0.531732		0.536996	0.049532	0.574239
CR13M_BN1090_HPLC2_T8days_MS_rep2Q1-27.csv	B2CY77	40S ribosomal protein SA	FTPGTFTNQIQAAFR	1698.86	2	17.27	849.933805331 850.435497579 850.938494068 851.441427288 851.946065586	13612.0205078 19788.2040959 11873.8943253 14868.4486179 9673.99927126	B2CY77|P14206	8	0.0492754	C78N21O22H115S0	1697.85	26	0.376889	0.362795	0.18973	0.0705859	0	0.124167	0.286901	0.332071	0.256861	0	0.0492754	-0.15056	-0.0337731	0.00769915	0.176634		0.595754	0.445003	0.0540896	0.948241		0.510772	0.370354	0.595754
CR13M_BN1090_HPLC2_T8days_MS_rep2Q1-27.csv	B2CY77	40S ribosomal protein SA	FTPGTFTNQIQAAFR	1698.86	3	17.27	566.952641715 567.297053951 567.627596183 567.972720846 568.303753328	5096.23242188 4836.35013149 2756.06557574 2270.14472873 181769.360752	B2CY77|P14206	8	0.0492754	C78N21O22H115S0	1697.85	26	0.376889	0.362795	0.18973	0.0705859	0	0.124167	0.286901	0.332071	0.256861	0	0.0492754	-0.0362047	-0.0394832	-0.00548612	0.081174		0.143259	0.52024	-0.0385422	0.435774		0.265183	0.259017	0.143259
CR14M_BN1117_HPLC2_T8days_MS_rep1Q1-27.csv	B2CY77	40S ribosomal protein SA	FTPGTFTNQIQAAFR	1698.86	2	19.43	849.928841983 850.430981524 850.935618333 851.436159376 851.933155626	7011.04882812 9076.38733648 5694.69970703 4611.02712368 3145.93756082	B2CY77|P14206	8	0.0403605	C78N21O22H115S0	1697.85	26	0.376889	0.362795	0.18973	0.0705859	0	0.149861	0.308183	0.31942	0.222536	0	0.0403605	-0.111251	-0.0189031	0.0260342	0.104119		0.49003	0.346137	0.200743	0.685221		0.430533	0.206827	0.49003
CR14M_BN1117_HPLC2_T8days_MS_rep1Q1-27.csv	B2CY77	40S ribosomal protein SA	FTPGTFTNQIQAAFR	1698.86	3	19.43	566.954782281 567.292657353 567.628423081 567.96134304 568.296338432	4483.70068359 5940.70877053 4529.64808631 3296.71104201 2387.17753687	B2CY77|P14206	8	0.0403605	C78N21O22H115S0	1697.85	26	0.376889	0.362795	0.18973	0.0705859	0	0.149861	0.308183	0.31942	0.222536	0	0.0403605	-0.131218	-0.0372902	0.0584595	0.110048		0.577979	0.682825	0.450764	0.724238		0.608952	0.122108	0.577979
CR14M_BN1117_HPLC2_T8days_MS_rep1Q1-27.csv	B2CY77	40S ribosomal protein SA	FTPGTFTNQIQAAFREPR	2081.06	2	18.57	1041.03463382 1041.52505726 1042.0315847 1042.53137229 1043.03779179	6292.70898438 7607.49937619 6974.33306475 5334.56954496 1759.03220292	B2CY77|P14206	8	0.0403605	C94N27O27H141S0	2080.05	35	0.310636	0.362455	0.22678	0.100128	0	0.097529	0.25741	0.341459	0.303602	0	0.0403605	-0.0705402	-0.0721938	0.0393233	0.103411		0.331008	0.68726	0.342899	0.508225		0.467348	0.16744	0.331008
CR14M_BN1117_HPLC2_T8days_MS_rep1Q1-27.csv	B2CY77	40S ribosomal protein SA	FTPGTFTNQIQAAFREPR	2081.06	3	18.57	694.356191121 694.690785178 695.025531385 695.361244272 695.693946897	43900.3046875 52869.8390189 54101.4173191 42522.32186 26480.194044	B2CY77|P14206	8	0.0403605	C94N27O27H141S0	2080.05	35	0.310636	0.362455	0.22678	0.100128	0	0.097529	0.25741	0.341459	0.303602	0	0.0403605	-0.083637	-0.0890764	0.0529672	0.119746		0.392464	0.847976	0.461874	0.588507		0.572705	0.200661	0.392464
CR14M_BN1117_HPLC2_T8days_MS_rep1Q1-27.csv	B2CY77	40S ribosomal protein SA	FTPGTFTNQIQAAFREPR	2081.06	4	18.57	521.012227911 521.27221065 521.518902193 521.771107747 522.021835911	4601.34863281 5551.14371185 4730.56083906 3599.86209407 2634.92828023	B2CY77|P14206	8	0.0403605	C94N27O27H141S0	2080.05	35	0.310636	0.362455	0.22678	0.100128	0	0.097529	0.25741	0.341459	0.303602	0	0.0403605	-0.061685	-0.0621163	0.0291622	0.094639		0.289455	0.591325	0.254295	0.465115		0.400047	0.15737	0.289455
CR13M_BN1090_HPLC1_T8days_MS_rep2Q1-27.csv	B2CY77	40S ribosomal protein SA	LLVVTDPR	912.551	2	10.48	456.779785996 457.281855116 457.781429316 458.28091019	351195.59375 254944.298506 144947.716265 77066.1525518	B2CY77|P14206	8	0.0492754	C41N11O12H73S0	911.544	11	0.591029	0.30022	0.0892376	0.0195134	0	0.346762	0.373902	0.204046	0.0752906	0	0.0492754	-0.166958	0.0076262	0.0857875	0.0735444		0.683507	0.103502	0.747227	1.31854		0.713193	0.496724	0.683507
CR12M_BN1090_HPLC2_T8days_MS_rep1Q1-27.csv	B2CY77	40S ribosomal protein SA	SDGIYIINLK	1135.64	2	15.58	568.31719471 568.82350283 569.32052218 569.827521762	18680.453125 10547.8477068 7967.80466266 2984.98945021	B2CY77|P14206	8	0.050165	C52N12O16H86S0	1134.63	11	0.518126	0.329714	0.120182	0.0319785	0	0.303847	0.369935	0.229464	0.0967552	0	0.050165	-0.0532192	-0.0672062	0.0781155	0.0423099		0.248364	-1.67094	0.714809	0.653166		-0.01365	1.12406	0.248364
CR13M_BN1090_HPLC2_T8days_MS_rep2Q1-27.csv	B2CY77	40S ribosomal protein SA	SDGIYIINLK	1135.64	2	15.58	568.321358594 568.82428578 569.325841726 569.827330781 570.328760711	50218.1171875 66804.0097871 51443.9608606 23733.6617293 12004.5029588	B2CY77|P14206	8	0.0492754	C52N12O16H86S0	1134.63	11	0.518126	0.329714	0.120182	0.0319785	0	0.306724	0.370112	0.22778	0.0953836	0	0.0492754	-0.256845	0.017862	0.147477	0.0915059		1.21496	0.442146	1.37062	1.44319		1.11773	0.460343	1.21496
CR13M_BN1090_HPLC2_T8days_MS_rep2Q1-27.csv	B2CY77	40S ribosomal protein SA	SDGIYIINLK	1135.64	3	15.58	379.21727148 379.55228878 379.88704379 380.221386412 380.557279383	18109.3984375 24822.9378168 17125.4674081 9399.95365513 3400.5811374	B2CY77|P14206	8	0.0492754	C52N12O16H86S0	1134.63	11	0.518126	0.329714	0.120182	0.0319785	0	0.306724	0.370112	0.22778	0.0953836	0	0.0492754	-0.2574	0.0276678	0.126378	0.103355		1.21759	0.684875	1.17453	1.63007		1.17677	0.386917	1.21759
CR12M_BN1090_HPLC2_T8days_MS_rep1Q1-27.csv	B2CY77	40S ribosomal protein SA	YVDIAIPCNNK	1306.65	1	11.53	1306.64396737 1307.64792193 1308.65187838 1309.65173877 1310.66019474	2864.14794922 2910.76689941 2019.28123354 1155.10748115 578.379803405	B2CY77|P14206	8	0.050165	C57N15O18H91S1	1305.64	15	0.463078	0.329702	0.153677	0.0535429	0	0.230008	0.346036	0.273487	0.150469	0	0.050165	-0.143037	-0.00445084	0.0719585	0.0755295		0.613708	Value -0.272483010742 was not used due to low maximum possible change	0.600606	0.779249		0.664521	0.0995725	0.613708
CR12M_BN1090_HPLC2_T8days_MS_rep1Q1-27.csv	B2CY77	40S ribosomal protein SA	YVDIAIPCNNK	1306.65	2	11.53	653.826776914 654.328714789 654.830553368 655.331944312 655.8335229	68361.2265625 70355.1811341 47230.8627059 23977.9972719 10346.9619343	B2CY77|P14206	8	0.050165	C57N15O18H91S1	1305.64	15	0.463078	0.329702	0.153677	0.0535429	0	0.230008	0.346036	0.273487	0.150469	0	0.050165	-0.137433	0.00544243	0.0713118	0.0606787		0.589664	Value 0.333188819914 was not used due to low maximum possible change	0.595209	0.626031		0.603635	0.0195931	0.589664
CR13M_BN1090_HPLC2_T8days_MS_rep2Q1-27.csv	B2CY77	40S ribosomal protein SA	YVDIAIPCNNK	1306.65	2	11.53	653.829815237 654.329122289 654.832461934 655.332946074 655.840951331	12739.8974609 14598.2375377 10398.2637534 10006.0555511 4803.02272965	B2CY77|P14206	8	0.0492754	C57N15O18H91S1	1305.64	15	0.463078	0.329702	0.153677	0.0535429	0	0.232816	0.346819	0.271854	0.148511	0	0.0492754	-0.196232	-0.0239309	0.064122	0.156041		0.852212	Value -1.3980745762 was not used due to low maximum possible change	0.542594	1.64308		1.01263	0.567512	0.852212
CR15M_BN1090_HPLC5_T32days_MS_rep1Q1-27.csv	B2CY77	40S ribosomal protein SA	ADHQPLTEASYVNLPTIALCNTDSPLR	2996.48	2	20.12	1498.737163 1499.24026134 1499.7406702 1500.25001276 1500.74792093	1462.22229004 2437.66582832 3354.62158997 3597.41027536 3230.20249572	B2CY77|P14206	16	0.0496384	C129N36O44H206S1	2995.47	48	0.185741	0.299032	0.264312	0.167109	0.0838073	0.026277	0.108204	0.224391	0.312464	0.328663	0.0496384	-0.0819053	-0.125928	-0.026093	0.0883506	0.145576	0.51363	0.659906	Value 0.653622745104 was not used due to low maximum possible change	0.607824	0.594537	0.593974	0.0605377	0.51363
CR15M_BN1090_HPLC5_T32days_MS_rep1Q1-27.csv	B2CY77	40S ribosomal protein SA	ADHQPLTEASYVNLPTIALCNTDSPLR	2996.48	3	20.12	999.490387266 999.827753445 1000.16366619 1000.49767499 1000.83465955	19618.0253906 39357.8636023 59010.8614455 67909.4075509 60929.2579729	B2CY77|P14206	16	0.0496384	C129N36O44H206S1	2995.47	48	0.185741	0.299032	0.264312	0.167109	0.0838073	0.026277	0.108204	0.224391	0.312464	0.328663	0.0496384	-0.106259	-0.139576	-0.0252322	0.108023	0.163044	0.666354	0.731423	Value 0.632057674989 was not used due to low maximum possible change	0.743161	0.665878	0.701704	0.0413723	0.666354
CR15M_BN1090_HPLC5_T32days_MS_rep1Q1-27.csv	B2CY77	40S ribosomal protein SA	ADHQPLTEASYVNLPTIALCNTDSPLR	2996.48	4	20.12	749.869857124 750.118045797 750.374230471 750.623017316 750.877151696	4453.25634766 8148.41373175 12344.543772 12225.0009766 12805.0276224	B2CY77|P14206	16	0.0496384	C129N36O44H206S1	2995.47	48	0.185741	0.299032	0.264312	0.167109	0.0838073	0.026277	0.108204	0.224391	0.312464	0.328663	0.0496384	-0.0966332	-0.135986	-0.0173033	0.0775075	0.172415	0.605989	0.712613	Value 0.433441518359 was not used due to low maximum possible change	0.533227	0.704148	0.638994	0.0855197	0.605989
CR15M_BN1117_HPLC5_T16days_MS_rep1Q1-27.csv	B2CY77	40S ribosomal protein SA	ADHQPLTEASYVNLPTIALCNTDSPLR	2996.48	3	20.28	999.495326273 999.828921776 1000.16263758 1000.49928037 1000.83154929	6496.97265625 12686.4476267 20014.2106518 23255.067272 23609.2267032	B2CY77|P14206	16	0.0496384	C129N36O44H206S1	2995.47	48	0.185741	0.299032	0.264312	0.167109	0.0838073	0.026277	0.108204	0.224391	0.312464	0.328663	0.0496384	-0.110249	-0.151621	-0.0317556	0.103104	0.190521	0.691373	0.794546	Value 0.795467586172 was not used due to low maximum possible change	0.709326	0.778094	0.743335	0.050621	0.691373
CR15M_BN1117_HPLC5_T16days_MS_rep1Q1-27.csv	B2CY77	40S ribosomal protein SA	ADHQPLTEASYVNLPTIALCNTDSPLR	2996.48	4	20.28	749.87736946 750.123401691 750.378017366 750.629659402 750.877525337	3198.08178711 5563.36227339 8201.84847476 9085.15123617 9645.10072619	B2CY77|P14206	16	0.0496384	C129N36O44H206S1	2995.47	48	0.185741	0.299032	0.264312	0.167109	0.0838073	0.026277	0.108204	0.224391	0.312464	0.328663	0.0496384	-0.0961423	-0.143167	-0.0345263	0.0874233	0.186412	0.602911	0.750244	Value 0.864873275275 was not used due to low maximum possible change	0.601444	0.761314	0.678978	0.0887991	0.602911
CR16M_BN1090_HPLC5_T16days_MS_rep2Q1-27.csv	B2CY77	40S ribosomal protein SA	ADHQPLTEASYVNLPTIALCNTDSPLR	2996.48	2	20.12	1498.74009702 1499.2459532 1499.74739308 1500.25047856 1500.75270242	2487.57836914 5512.65103809 8152.36334742 9736.5 9044.08388825	B2CY77|P14206	16	0.0506427	C129N36O44H206S1	2995.47	48	0.185741	0.299032	0.264312	0.167109	0.0838073	0.0253791	0.105863	0.222273	0.313224	0.333261	0.0506427	-0.114531	-0.141226	-0.0309413	0.111609	0.175089	0.714205	0.731104	0.736022	0.763842	0.701893	0.729413	0.0235616	0.714205
CR16M_BN1090_HPLC5_T16days_MS_rep2Q1-27.csv	B2CY77	40S ribosomal protein SA	ADHQPLTEASYVNLPTIALCNTDSPLR	2996.48	3	20.12	999.492858662 999.831882576 1000.16530159 1000.5011133 1000.83668602	36894.6132812 82366.5564751 121262.640418 144744.898205 134286.195175	B2CY77|P14206	16	0.0506427	C129N36O44H206S1	2995.47	48	0.185741	0.299032	0.264312	0.167109	0.0838073	0.0253791	0.105863	0.222273	0.313224	0.333261	0.0506427	-0.114729	-0.140499	-0.0309143	0.111485	0.174657	0.715437	0.727338	0.735381	0.762995	0.700158	0.728262	0.0235173	0.715437
CR16M_BN1090_HPLC5_T16days_MS_rep2Q1-27.csv	B2CY77	40S ribosomal protein SA	ADHQPLTEASYVNLPTIALCNTDSPLR	2996.48	4	20.12	749.874159563 750.122143403 750.374295211 750.626291054 750.876434332	7371.95361328 14469.0889555 22120.5625 24135.5117188 23517.6842352	B2CY77|P14206	16	0.0506427	C129N36O44H206S1	2995.47	48	0.185741	0.299032	0.264312	0.167109	0.0838073	0.0253791	0.105863	0.222273	0.313224	0.333261	0.0506427	-0.105274	-0.141098	-0.0228597	0.0963368	0.172894	0.656478	0.730439	0.543779	0.65932	0.693094	0.656622	0.069857	0.656478
CR16M_BN1090_HPLC2_T16days_MS_rep1Q1-27.csv	B2CY77	40S ribosomal protein SA	AIVAIENPADVSVISSR	1740.95	2	15.45	870.966341847 871.473172334 871.978932676 872.482852455 872.986312974	78629.703125 119802.176922 126589.518269 103656.236416 62742.5249139	B2CY77|P14206	16	0.0506427	C75N21O26H129S0	1739.94	35	0.384938	0.359228	0.186276	0.069558	0	0.0878674	0.246104	0.344505	0.321524	0	0.0506427	-0.201514	-0.0797591	0.109027	0.172247		0.678338	0.705056	0.689042	0.683611		0.689012	0.0115543	0.678338
CR16M_BN1090_HPLC2_T16days_MS_rep1Q1-27.csv	B2CY77	40S ribosomal protein SA	AIVAIENPADVSVISSR	1740.95	3	15.45	580.97980847 581.317621966 581.655253485 581.990559652 582.323375489	19178.0390625 31808.7202675 29130.0405428 24875.3473457 19292.2044779	B2CY77|P14206	16	0.0506427	C75N21O26H129S0	1739.94	35	0.384938	0.359228	0.186276	0.069558	0	0.0878674	0.246104	0.344505	0.321524	0	0.0506427	-0.202277	-0.0562654	0.0911741	0.167368		0.680903	0.497376	0.576214	0.664248		0.604685	0.0850156	0.680903
CR16M_BN1090_HPLC1_T16days_MS_rep1Q1-27.csv	B2CY77	40S ribosomal protein SA	EHPWEVMPDLYFYRDPEEIEKEEQAAAEK	3578.64	3	17.88	1193.56689137 1193.8988238 1194.23458466 1194.57060359 1194.90346253	7074.47558594 9630.86286505 11461.4950326 12464.525516 11381.0305942	B2CY77|P14206	16	0.0506427	C161N38O53H232S1	3577.63	70	0.132035	0.261074	0.277059	0.207544	0.122288	0.0100511	0.057418	0.164438	0.314811	0.453283	0.0506427	0.00398013	-0.0759092	-0.0566984	0.0321017	0.0965259	-0.0326283	0.372733	0.503442	0.299269	0.291624	0.286888	0.19782	-0.0326283
CR16M_BN1090_HPLC1_T16days_MS_rep1Q1-27.csv	B2CY77	40S ribosomal protein SA	EHPWEVMPDLYFYRDPEEIEKEEQAAAEK	3578.64	4	17.88	895.419489753 895.673283869 895.917709543 896.16847506 896.420463704	12716.0917969 8843.64797279 19457.7664132 17420.5035063 23543.3583168	B2CY77|P14206	16	0.0506427	C161N38O53H232S1	3577.63	70	0.132035	0.261074	0.277059	0.207544	0.122288	0.0100511	0.057418	0.164438	0.314811	0.453283	0.0506427	0.0230745	-0.1532	-0.0397155	0.00494983	0.164891	-0.18916	0.752249	0.352646	0.0461449	0.498169	0.29201	0.370801	-0.18916
CR16M_BN1090_HPLC1_T16days_MS_rep1Q1-27.csv	B2CY77	40S ribosomal protein SA	EHPWEVMPDLYFYRDPEEIEKEEQAAAEK	3578.64	5	17.88	716.531010912 716.727314025 716.931888216 717.134292937 717.342912076	5752.53271484 13664.2841797 19780.7226562 24749.1042374 31576.7382812	B2CY77|P14206	16	0.0506427	C161N38O53H232S1	3577.63	70	0.132035	0.261074	0.277059	0.207544	0.122288	0.0100511	0.057418	0.164438	0.314811	0.453283	0.0506427	-0.0718139	-0.118028	-0.069982	0.0515459	0.208278	0.588716	0.579544	0.621391	0.480538	0.629248	0.579887	0.0593872	0.588716
CR15M_BN1117_HPLC2_T16days_MS_rep1Q1-27.csv	B2CY77	40S ribosomal protein SA	FAAATGATPIAGR	1203.65	1	9.2	1203.64669812 1204.64897072 1205.65593941 1206.66082939 1207.67011167	1963.04003906 3254.00754094 2845.9208315 2173.93847656 1393.01866851	B2CY77|P14206	16	0.0496384	C53N16O16H86S0	1202.64	30	0.50546	0.334631	0.125624	0.0342852	0	0.13289	0.296275	0.328699	0.242136	0	0.0496384	-0.313699	-0.0167606	0.152382	0.178078		0.841987	Value 0.436972428612 was not used due to low maximum possible change	0.750373	0.856756		0.816372	0.0576319	0.841987
CR15M_BN1117_HPLC2_T16days_MS_rep1Q1-27.csv	B2CY77	40S ribosomal protein SA	FAAATGATPIAGR	1203.65	2	9.2	602.327669717 602.82885164 603.331941015 603.833775421 604.335758875	133424.671875 190842.31359 164634.636096 101524.961419 63543.5533631	B2CY77|P14206	16	0.0496384	C53N16O16H86S0	1202.64	30	0.50546	0.334631	0.125624	0.0342852	0	0.13289	0.296275	0.328699	0.242136	0	0.0496384	-0.27948	-0.011403	0.153216	0.137667		0.750141	Value 0.297291072717 was not used due to low maximum possible change	0.754481	0.662333		0.722318	0.0519939	0.750141
CR15M_BN1117_HPLC2_T16days_MS_rep1Q1-27.csv	B2CY77	40S ribosomal protein SA	FAAATGATPIAGR	1203.65	3	9.2	401.889395673 402.230010959 402.561368607 402.900879961 403.232653649	11550.5322266 33378.7938132 28774.6973591 21641.3874099 19970.8199853	B2CY77|P14206	16	0.0496384	C53N16O16H86S0	1202.64	30	0.50546	0.334631	0.125624	0.0342852	0	0.13289	0.296275	0.328699	0.242136	0	0.0496384	-0.384316	0.015452	0.17617	0.192694		1.03153	Value -0.402855264 was not used due to low maximum possible change	0.867514	0.927075		0.942039	0.0830246	1.03153
CR16M_BN1090_HPLC1_T16days_MS_rep1Q1-27.csv	B2CY77	40S ribosomal protein SA	FAAATGATPIAGR	1203.65	2	8.27	602.325939263 602.839292298 603.329282846 603.833715947	8990.87304688 2793.11051683 5204.79035079 1691.13643555	B2CY77|P14206	16	0.0506427	C53N16O16H86S0	1202.64	30	0.50546	0.334631	0.125624	0.0342852	0	0.129674	0.293436	0.330244	0.246646	0	0.0506427	-0.0241473	-0.185106	0.153006	0.0562472		0.0642581	4.49343	0.747758	0.264867		1.39258	2.08704	0.0642581
CR16M_BN1090_HPLC1_T16days_MS_rep1Q1-27.csv	B2CY77	40S ribosomal protein SA	FAAATGATPIAGR	1203.65	3	8.27	401.893993369 402.229755751 402.563988437 402.897981055	76103.6875 137391.847695 54191.8874778 27083.8816197	B2CY77|P14206	16	0.0506427	C53N16O16H86S0	1202.64	30	0.50546	0.334631	0.125624	0.0342852	0	0.129674	0.293436	0.330244	0.246646	0	0.0506427	-0.247281	0.131466	0.0582196	0.0575958		0.658038	-3.19131	0.284525	0.271217		-0.494383	1.80687	0.658038
CR16M_BN1090_HPLC2_T16days_MS_rep1Q1-27.csv	B2CY77	40S ribosomal protein SA	FAAATGATPIAGR	1203.65	1	8.97	1203.64098986 1204.65096523 1205.6503884 1206.6556758	1654.48510742 2728.92201372 2314.11328125 1807.64354072	B2CY77|P14206	16	0.0506427	C53N16O16H86S0	1202.64	30	0.50546	0.334631	0.125624	0.0342852	0	0.129674	0.293436	0.330244	0.246646	0	0.0506427	-0.310933	-0.0137761	0.146459	0.17825		0.82742	0.334413	0.715762	0.839373		0.679242	0.23653	0.82742
CR16M_BN1090_HPLC2_T16days_MS_rep1Q1-27.csv	B2CY77	40S ribosomal protein SA	FAAATGATPIAGR	1203.65	2	8.97	602.324057482 602.827801601 603.330000527 603.832616387 604.333770577	124660.375 175107.15776 166221.984375 109137.6875 58735.8345159	B2CY77|P14206	16	0.0506427	C53N16O16H86S0	1202.64	30	0.50546	0.334631	0.125624	0.0342852	0	0.129674	0.293436	0.330244	0.246646	0	0.0506427	-0.288707	-0.030164	0.163393	0.155478		0.768276	0.732228	0.798522	0.73214		0.757791	0.0320439	0.768276
CR16M_BN1090_HPLC2_T16days_MS_rep1Q1-27.csv	B2CY77	40S ribosomal protein SA	FAAATGATPIAGR	1203.65	3	8.97	401.887229914 402.222102283 402.558478872 402.891009326 403.225370492	6539.62109375 13723.5140989 9471.7237747 6574.86348202 9208.43605963	B2CY77|P14206	16	0.0506427	C53N16O16H86S0	1202.64	30	0.50546	0.334631	0.125624	0.0342852	0	0.129674	0.293436	0.330244	0.246646	0	0.0506427	-0.325353	0.0433262	0.135235	0.146792		0.865795	-1.05174	0.660908	0.69124		0.291551	0.900066	0.865795
CR15M_BN1117_HPLC2_T16days_MS_rep1Q1-27.csv	B2CY77	40S ribosomal protein SA	FTPGTFTNQIQAAFR	1698.86	2	19.43	849.92608661 850.430359326 850.934798009 851.4422476 851.940648004	3578.11791992 6169.97363281 4736.77731019 4119.09013419 2923.17227296	B2CY77|P14206	16	0.0496384	C78N21O22H115S0	1697.85	26	0.376889	0.362795	0.18973	0.0705859	0	0.123235	0.286034	0.332492	0.25824	0	0.0496384	-0.184558	-0.0311463	0.0648813	0.150823		0.727598	0.405757	0.454472	0.803733		0.59789	0.197213	0.727598
CR15M_BN1117_HPLC2_T16days_MS_rep1Q1-27.csv	B2CY77	40S ribosomal protein SA	FTPGTFTNQIQAAFR	1698.86	3	19.43	566.955376568 567.2927165 567.626040908 567.961506199 568.301991006	2594.85546875 4140.0194094 3707.8815918 2576.64402913 2317.98179971	B2CY77|P14206	16	0.0496384	C78N21O22H115S0	1697.85	26	0.376889	0.362795	0.18973	0.0705859	0	0.123235	0.286034	0.332492	0.25824	0	0.0496384	-0.177583	-0.0448062	0.0950667	0.127322		0.700096	0.583711	0.665911	0.678496		0.657053	0.0508921	0.700096
CR16M_BN1090_HPLC2_T16days_MS_rep1Q1-27.csv	B2CY77	40S ribosomal protein SA	FTPGTFTNQIQAAFR	1698.86	2	17.27	849.933777911 850.436314049 850.937879656 851.440396775 851.942661831	78678.6015625 138655.543002 132032.9375 97330.2228914 53632.6592109	B2CY77|P14206	16	0.0506427	C78N21O22H115S0	1697.85	26	0.376889	0.362795	0.18973	0.0705859	0	0.120697	0.283638	0.333622	0.262043	0	0.0506427	-0.200755	-0.0523932	0.105846	0.147303		0.783613	0.661895	0.735595	0.769378		0.73762	0.0543518	0.783613
CR16M_BN1090_HPLC2_T16days_MS_rep1Q1-27.csv	B2CY77	40S ribosomal protein SA	FTPGTFTNQIQAAFR	1698.86	3	17.27	566.958919032 567.293980571 567.628338625 567.962683126 568.298289855	26295.6660156 43845.8552562 43207.9970192 31158.4532107 19660.8796352	B2CY77|P14206	16	0.0506427	C78N21O22H115S0	1697.85	26	0.376889	0.362795	0.18973	0.0705859	0	0.120697	0.283638	0.333622	0.262043	0	0.0506427	-0.194923	-0.0593799	0.109271	0.145032		0.760846	0.75016	0.759397	0.757517		0.75698	0.00474616	0.760846
CR15M_BN1117_HPLC2_T16days_MS_rep1Q1-27.csv	B2CY77	40S ribosomal protein SA	FTPGTFTNQIQAAFREPR	2081.06	3	18.57	694.361023904 694.693366456 695.028746063 695.365292625 695.697445616	24545.4921875 43988.9393576 52112.2217849 48222.359375 32170.6504642	B2CY77|P14206	16	0.0496384	C94N27O27H141S0	2080.05	35	0.310636	0.362455	0.22678	0.100128	0	0.0771103	0.230983	0.346051	0.345856	0	0.0496384	-0.165284	-0.101964	0.0818154	0.185433		0.707776	0.775554	0.685964	0.754626		0.73098	0.0412746	0.707776
CR15M_BN1117_HPLC2_T16days_MS_rep1Q1-27.csv	B2CY77	40S ribosomal protein SA	FTPGTFTNQIQAAFREPR	2081.06	4	18.57	521.01981359 521.276061913 521.526617283 521.775670843 522.030689863	2464.35083008 4068.78551368 3860.52966687 3104.94207668 2380.00227687	B2CY77|P14206	16	0.0496384	C94N27O27H141S0	2080.05	35	0.310636	0.362455	0.22678	0.100128	0	0.0771103	0.230983	0.346051	0.345856	0	0.0496384	-0.128073	-0.0610329	0.0592145	0.129891		0.548431	0.464225	0.496472	0.528598		0.509432	0.0369681	0.548431
CR16M_BN1090_HPLC1_T16days_MS_rep1Q1-27.csv	B2CY77	40S ribosomal protein SA	LLVVTDPR	912.551	2	10.48	456.778149928 457.28083923 457.782335847 458.283418204 458.784154666	269617.375 231073.122994 104481.614013 41027.3226376 11141.1917137	B2CY77|P14206	16	0.0506427	C41N11O12H73S0	911.544	11	0.591029	0.30022	0.0892376	0.0195134	0	0.341674	0.374111	0.20694	0.0772755	0	0.0506427	-0.173793	0.0573676	0.0724487	0.0439768		0.696971	0.776384	0.615526	0.761343		0.712556	0.0732846	0.696971
CR16M_BN1090_HPLC2_T16days_MS_rep1Q1-27.csv	B2CY77	40S ribosomal protein SA	SDGIYIINLK	1135.64	2	15.58	568.319763789 568.82328457 569.324686108 569.830600876 570.33093453	35274.734375 22979.8881257 12987.4426676 5444.10529799 3190.11854595	B2CY77|P14206	16	0.0506427	C52N12O16H86S0	1134.63	11	0.518126	0.329714	0.120182	0.0319785	0	0.302313	0.36983	0.230362	0.0974942	0	0.0506427	-0.0581375	-0.0300525	0.0491765	0.0390135		0.269389	-0.749139	0.446327	0.595484		0.140515	0.607895	0.269389
CR16M_BN1090_HPLC2_T16days_MS_rep1Q1-27.csv	B2CY77	40S ribosomal protein SA	YVDIAIPCNNK	1306.65	1	11.53	1306.64804357 1307.65299719 1308.65637834 1309.65853365 1310.65375946	2599.12573242 3031.84348051 2373.44722805 1369.23149579 737.798247699	B2CY77|P14206	16	0.0506427	C57N15O18H91S1	1305.64	15	0.463078	0.329702	0.153677	0.0535429	0	0.228516	0.345607	0.274355	0.151522	0	0.0506427	-0.185798	-0.00625822	0.0995271	0.0925295		0.792106	Value -0.393465582734 was not used due to low maximum possible change	0.824732	0.944381		0.85374	0.0801748	0.792106
CR16M_BN1090_HPLC2_T16days_MS_rep1Q1-27.csv	B2CY77	40S ribosomal protein SA	YVDIAIPCNNK	1306.65	2	11.53	653.826628969 654.329931255 654.83103222 655.332425075 655.834436629	74876.4453125 94527.0812108 66637.4972439 39204.5976382 17079.0419503	B2CY77|P14206	16	0.0506427	C57N15O18H91S1	1305.64	15	0.463078	0.329702	0.153677	0.0535429	0	0.228516	0.345607	0.274355	0.151522	0	0.0506427	-0.191043	0.0137266	0.0884248	0.0888921		0.814467	Value 0.863016086303 was not used due to low maximum possible change	0.732733	0.907256		0.818152	0.08732	0.814467
CR17M_BN1090_HPLC5_T32days_MS_rep2Q1-27.csv	B2CY77	40S ribosomal protein SA	ADHQPLTEASYVNLPTIALCNTDSPLR	2996.48	3	20.12	999.487084232 999.825525837 1000.16361937 1000.49869994 1000.83359948	10081.2314453 25449.9173455 42067.0722804 55333.4011668 53733.527661	B2CY77|P14206	32	0.0458213	C129N36O44H206S1	2995.47	48	0.185741	0.299032	0.264312	0.167109	0.0838073	0.0300387	0.117623	0.232432	0.309015	0.310891	0.0458213	-0.131734	-0.162692	-0.0389504	0.129323	0.204053	0.846063	0.896825	Value 1.2217893487 was not used due to low maximum possible change	0.911323	0.89858	0.888198	0.0288235	0.846063
CR17M_BN1090_HPLC5_T32days_MS_rep2Q1-27.csv	B2CY77	40S ribosomal protein SA	ADHQPLTEASYVNLPTIALCNTDSPLR	2996.48	4	20.12	749.870306239 750.11869437 750.373672156 750.623874152 750.875168001	2695.23022461 5381.69389299 10138.4228523 12365.8209052 12893.5429688	B2CY77|P14206	32	0.0458213	C129N36O44H206S1	2995.47	48	0.185741	0.299032	0.264312	0.167109	0.0838073	0.0300387	0.117623	0.232432	0.309015	0.310891	0.0458213	-0.123745	-0.175243	-0.0311087	0.117328	0.212768	0.794757	0.96601	Value 0.975814543998 was not used due to low maximum possible change	0.826801	0.936959	0.881132	0.0831332	0.794757
CR18M_BN1117_HPLC5_T32days_MS_rep1Q1-27.csv	B2CY77	40S ribosomal protein SA	ADHQPLTEASYVNLPTIALCNTDSPLR	2996.48	3	20.28	999.496504391 999.829012765 1000.16590081 1000.49946343 1000.83339701	3808.6953125 10575.8927768 18294.7918511 25589.0790643 26807.3256786	B2CY77|P14206	32	0.0489652	C129N36O44H206S1	2995.47	48	0.185741	0.299032	0.264312	0.167109	0.0838073	0.0268993	0.109805	0.225811	0.311922	0.325563	0.0489652	-0.140972	-0.17472	-0.0492704	0.133671	0.231292	0.887504	0.923338	Value 1.27973087019 was not used due to low maximum possible change	0.923061	0.956718	0.922655	0.0282634	0.887504
CR18M_BN1117_HPLC5_T32days_MS_rep1Q1-27.csv	B2CY77	40S ribosomal protein SA	ADHQPLTEASYVNLPTIALCNTDSPLR	2996.48	4	20.28	749.86823607 750.120362722 750.375855163 750.626843422 750.872989005	5777.22607422 12777.0187972 22611.0006162 26237.5664599 30200.7618797	B2CY77|P14206	32	0.0489652	C129N36O44H206S1	2995.47	48	0.185741	0.299032	0.264312	0.167109	0.0838073	0.0268993	0.109805	0.225811	0.311922	0.325563	0.0489652	-0.12655	-0.168125	-0.0326499	0.101709	0.225615	0.796707	0.888482	Value 0.848036482678 was not used due to low maximum possible change	0.702347	0.933237	0.830193	0.102439	0.796707
CR19M_BN1090_HPLC5_T32days_MS_rep2Q1-27.csv	B2CY77	40S ribosomal protein SA	ADHQPLTEASYVNLPTIALCNTDSPLR	2996.48	2	20.12	1498.72726092 1499.23259633 1499.73719367 1500.24201343 1500.74552736	1641.25695801 3053.89279589 5200.53982918 6269.19198772 6383.3180307	B2CY77|P14206	32	0.0522629	C129N36O44H206S1	2995.47	48	0.185741	0.299032	0.264312	0.167109	0.0838073	0.0240036	0.102201	0.218861	0.314328	0.340607	0.0522629	-0.112952	-0.163593	-0.0336705	0.110926	0.199289	0.698367	0.831138	0.740811	0.753479	0.77605	0.759969	0.0488048	0.698367
CR19M_BN1090_HPLC5_T32days_MS_rep2Q1-27.csv	B2CY77	40S ribosomal protein SA	ADHQPLTEASYVNLPTIALCNTDSPLR	2996.48	3	20.12	999.490151818 999.829030738 1000.16300575 1000.49903327 1000.83431862	21191.1269531 50112.4133782 84345.3850085 102701.842703 101206.030207	B2CY77|P14206	32	0.0522629	C129N36O44H206S1	2995.47	48	0.185741	0.299032	0.264312	0.167109	0.0838073	0.0240036	0.102201	0.218861	0.314328	0.340607	0.0522629	-0.126804	-0.159659	-0.02973	0.118526	0.197667	0.784012	0.81115	0.654112	0.805098	0.769733	0.764821	0.0640653	0.784012
CR19M_BN1090_HPLC5_T32days_MS_rep2Q1-27.csv	B2CY77	40S ribosomal protein SA	ADHQPLTEASYVNLPTIALCNTDSPLR	2996.48	4	20.12	749.868858672 750.12095454 750.374728275 750.627062929 750.874730194	4737.44921875 10487.09384 16783.6004663 19096.5721898 20146.9498374	B2CY77|P14206	32	0.0522629	C129N36O44H206S1	2995.47	48	0.185741	0.299032	0.264312	0.167109	0.0838073	0.0240036	0.102201	0.218861	0.314328	0.340607	0.0522629	-0.119252	-0.151848	-0.0287577	0.100907	0.19895	0.737318	0.771465	0.632721	0.685421	0.77473	0.720331	0.0607388	0.737318
CR19M_BN1090_HPLC2_T32days_MS_rep2Q1-27.csv	B2CY77	40S ribosomal protein SA	AIVAIENPADVSVISSR	1740.95	2	15.45	870.967138026 871.474736962 871.980621209 872.482597691 872.98668795	24552.4394531 42931.5720371 50758.145849 44571.7829561 28619.9000525	B2CY77|P14206	32	0.0522629	C75N21O26H129S0	1739.94	35	0.384938	0.359228	0.186276	0.069558	0	0.0843017	0.241432	0.34529	0.328976	0	0.0522629	-0.234138	-0.0955434	0.12548	0.204201		0.778806	0.81109	0.789108	0.787151		0.791539	0.0137784	0.778806
CR19M_BN1090_HPLC2_T32days_MS_rep2Q1-27.csv	B2CY77	40S ribosomal protein SA	AIVAIENPADVSVISSR	1740.95	3	15.45	580.981225807 581.318463286 581.656931915 581.993083139 582.322789279	7673.13330078 14552.3828649 13851.7980174 12511.3799697 10980.0666169	B2CY77|P14206	32	0.0522629	C75N21O26H129S0	1739.94	35	0.384938	0.359228	0.186276	0.069558	0	0.0843017	0.241432	0.34529	0.328976	0	0.0522629	-0.227018	-0.0597268	0.0988072	0.187938		0.755125	0.507035	0.62137	0.72446		0.651997	0.112306	0.755125
CR19M_BN1090_HPLC1_T32days_MS_rep2Q1-27.csv	B2CY77	40S ribosomal protein SA	EHPWEVMPDLYFYRDPEEIEKEEQAAAEK	3578.64	3	17.88	1193.5708791 1193.90349521 1194.23868059 1194.57421151 1194.9060013	3265.90209961 4237.59531679 4982.47460938 5729.69921875 4953.25634766	B2CY77|P14206	32	0.0522629	C161N38O53H232S1	3577.63	70	0.132035	0.261074	0.277059	0.207544	0.122288	0.00940076	0.0548881	0.16058	0.313891	0.46124	0.0522629	0.00892537	-0.0781741	-0.0620094	0.0397574	0.0915008	-0.0727803	0.379144	0.532363	0.373844	0.269952	0.296504	0.22667	-0.0727803
CR19M_BN1090_HPLC1_T32days_MS_rep2Q1-27.csv	B2CY77	40S ribosomal protein SA	EHPWEVMPDLYFYRDPEEIEKEEQAAAEK	3578.64	4	17.88	895.42101312 895.672568045 895.916241976 896.167260802 896.420048104	3907.00512695 2013.57909143 6222.78348048 4938.56430222 8786.55004993	B2CY77|P14206	32	0.0522629	C161N38O53H232S1	3577.63	70	0.132035	0.261074	0.277059	0.207544	0.122288	0.00940076	0.0548881	0.16058	0.313891	0.46124	0.0522629	0.0189983	-0.183235	-0.0365047	-0.0166331	0.217374	-0.154919	0.888688	0.3134	-0.156403	0.641313	0.306416	0.468582	-0.154919
CR19M_BN1090_HPLC8_T32days_MS_rep2Q1-27.csv	B2CY77	40S ribosomal protein SA	EHPWEVMPDLYFYRDPEEIEKEEQAAAEK	3578.64	3	17.88	1193.55872629 1193.87386466 1194.21098432 1194.57136053 1194.88108383	1866.44641113 1442.76605769 982.005517896 1078.45367147 925.645739564	B2CY77|P14206	32	0.0522629	C161N38O53H232S1	3577.63	70	0.132035	0.261074	0.277059	0.207544	0.122288	0.00940076	0.0548881	0.16058	0.313891	0.46124	0.0522629	0.164447	-0.0318932	-0.121069	-0.0362332	0.0247492	-1.34095	0.154682	1.03941	-0.340705	0.0730168	-0.0829105	0.864506	-1.34095
CR18M_BN1117_HPLC2_T32days_MS_rep1Q1-27.csv	B2CY77	40S ribosomal protein SA	FAAATGATPIAGR	1203.65	1	9.2	1203.64933722 1204.6524469 1205.66281044 1206.6596636 1207.66672704	1220.02478027 2307.8606192 2479.44022064 1762.10643441 988.991020076	B2CY77|P14206	32	0.0489652	C53N16O16H86S0	1202.64	30	0.50546	0.334631	0.125624	0.0342852	0	0.135099	0.298178	0.327619	0.239104	0	0.0489652	-0.348431	-0.0375872	0.193503	0.192515		0.940787	Value 1.03111892895 was not used due to low maximum possible change	0.957961	0.939926		0.946225	0.0101731	0.940787
CR18M_BN1117_HPLC2_T32days_MS_rep1Q1-27.csv	B2CY77	40S ribosomal protein SA	FAAATGATPIAGR	1203.65	2	9.2	602.326304376 602.829007331 603.332474172 603.834163149 604.335835844	70674.5390625 129669.867188 134734.76551 93121.8125 59413.8905644	B2CY77|P14206	32	0.0489652	C53N16O16H86S0	1202.64	30	0.50546	0.334631	0.125624	0.0342852	0	0.135099	0.298178	0.327619	0.239104	0	0.0489652	-0.34041	-0.0318061	0.189029	0.183187		0.91913	Value 0.872527339145 was not used due to low maximum possible change	0.93581	0.894385		0.916442	0.0208426	0.91913
CR18M_BN1117_HPLC2_T32days_MS_rep1Q1-27.csv	B2CY77	40S ribosomal protein SA	FAAATGATPIAGR	1203.65	3	9.2	401.887116838 402.227361694 402.559086651 402.894244982 403.226101953	6209.39550781 12305.490136 12854.7936915 8721.71597555 12032.2014457	B2CY77|P14206	32	0.0489652	C53N16O16H86S0	1202.64	30	0.50546	0.334631	0.125624	0.0342852	0	0.135099	0.298178	0.327619	0.239104	0	0.0489652	-0.350579	-0.0276949	0.195013	0.183261		0.946586	Value 0.75974680196 was not used due to low maximum possible change	0.965435	0.894745		0.935589	0.0366058	0.946586
CR19M_BN1090_HPLC1_T32days_MS_rep2Q1-27.csv	B2CY77	40S ribosomal protein SA	FAAATGATPIAGR	1203.65	2	8.27	602.325734457 602.831952209 603.330068936 603.832644235	13350.5292969 16021.5107422 18110.2308496 11237.3875748	B2CY77|P14206	32	0.0522629	C53N16O16H86S0	1202.64	30	0.50546	0.334631	0.125624	0.0342852	0	0.124676	0.288863	0.332577	0.253884	0	0.0522629	-0.278099	-0.0617833	0.182794	0.157088		0.730334	1.34994	0.883265	0.715344		0.919721	0.296679	0.730334
CR19M_BN1090_HPLC1_T32days_MS_rep2Q1-27.csv	B2CY77	40S ribosomal protein SA	FAAATGATPIAGR	1203.65	3	8.27	401.895286836 402.230107879 402.564564961 402.899550851	68642.75 98034.6165117 59527.185022 28417.7506659	B2CY77|P14206	32	0.0522629	C53N16O16H86S0	1202.64	30	0.50546	0.334631	0.125624	0.0342852	0	0.124676	0.288863	0.332577	0.253884	0	0.0522629	-0.235873	0.0503889	0.108162	0.0773223		0.619441	-1.10098	0.522641	0.352108		0.0983031	0.807122	0.619441
CR19M_BN1090_HPLC2_T32days_MS_rep2Q1-27.csv	B2CY77	40S ribosomal protein SA	FAAATGATPIAGR	1203.65	2	8.97	602.327315313 602.830968429 603.33274217 603.833570466 604.335233692	68466.8046875 109872.597214 101947.475233 68362.8364323 43742.265625	B2CY77|P14206	32	0.0522629	C53N16O16H86S0	1202.64	30	0.50546	0.334631	0.125624	0.0342852	0	0.124676	0.288863	0.332577	0.253884	0	0.0522629	-0.309083	-0.0194933	0.166782	0.161794		0.811701	0.425921	0.805895	0.736771		0.695072	0.182634	0.811701
CR19M_BN1090_HPLC2_T32days_MS_rep2Q1-27.csv	B2CY77	40S ribosomal protein SA	FAAATGATPIAGR	1203.65	3	8.97	401.893088355 402.226541975 402.563224892 402.897145011 403.23129855	5949.60546875 26482.6664147 23765.4544795 18328.7958611 16530.2523547	B2CY77|P14206	32	0.0522629	C53N16O16H86S0	1202.64	30	0.50546	0.334631	0.125624	0.0342852	0	0.124676	0.288863	0.332577	0.253884	0	0.0522629	-0.425628	0.0207147	0.193262	0.211651		1.11777	-0.452608	0.933844	0.963811		0.640704	0.733314	1.11777
CR17M_BN1090_HPLC8_T32days_MS_rep2Q1-27.csv	B2CY77	40S ribosomal protein SA	FLAAGTHLGGTNLDFQMEQYIYK	2617.28	3	18.03	873.105819446 873.437011593 873.768407305 874.106098591 874.44123786	4701.87646484 5786.9884478 4134.62497013 3563.81570284 3319.26407446	B2CY77|P14206	32	0.0458213	C120N29O35H177S1	2616.27	37	0.212847	0.314429	0.255498	0.148641	0.068585	0.0485187	0.15791	0.260185	0.289297	0.244089	0.0458213	0.00577852	-0.0453488	-0.0632491	0.0170671	0.0857523	-0.0351646	0.289734	Value -13.4954995009 was not used due to low maximum possible change	0.12134	0.488605	0.216129	0.22494	-0.0351646
CR18M_BN1117_HPLC2_T32days_MS_rep1Q1-27.csv	B2CY77	40S ribosomal protein SA	FTPGTFTNQIQAAFR	1698.86	2	19.43	849.931014781 850.432026964 850.938070085 851.436486939 851.938011907	4562.99560547 7589.68186682 6942.72434482 5762.24192181 3883.87047126	B2CY77|P14206	32	0.0489652	C78N21O22H115S0	1697.85	26	0.376889	0.362795	0.18973	0.0705859	0	0.124971	0.287642	0.331705	0.255683	0	0.0489652	-0.193324	-0.0574689	0.0895694	0.161224		0.767407	0.76469	0.63088	0.871025		0.758501	0.0984314	0.767407
CR18M_BN1117_HPLC2_T32days_MS_rep1Q1-27.csv	B2CY77	40S ribosomal protein SA	FTPGTFTNQIQAAFR	1698.86	3	19.43	566.95626188 567.294728584 567.626474335 567.962202181 568.308623474	3368.2722168 6238.12298869 6216.03193425 4755.58039831 2891.46526481	B2CY77|P14206	32	0.0489652	C78N21O22H115S0	1697.85	26	0.376889	0.362795	0.18973	0.0705859	0	0.124971	0.287642	0.331705	0.255683	0	0.0489652	-0.213206	-0.0596496	0.112342	0.160514		0.84633	0.793707	0.791276	0.867191		0.824626	0.0380836	0.84633
CR19M_BN1090_HPLC2_T32days_MS_rep2Q1-27.csv	B2CY77	40S ribosomal protein SA	FTPGTFTNQIQAAFR	1698.86	2	17.27	849.933779265 850.436876515 850.937955413 851.439738727 851.942819205	23681.3789062 47357.0600507 48726.02699 38821.134545 22612.0383716	B2CY77|P14206	32	0.0522629	C78N21O22H115S0	1697.85	26	0.376889	0.362795	0.18973	0.0705859	0	0.116731	0.279784	0.335336	0.268149	0	0.0522629	-0.227561	-0.0641733	0.117524	0.17421		0.8747	0.773074	0.807136	0.881795		0.834176	0.0528343	0.8747
CR19M_BN1090_HPLC2_T32days_MS_rep2Q1-27.csv	B2CY77	40S ribosomal protein SA	FTPGTFTNQIQAAFR	1698.86	3	17.27	566.959964566 567.293576929 567.62837375 567.963629943 568.299418336	10752.9755859 22986.4982077 22313.65625 17042.1950391 10887.3414483	B2CY77|P14206	32	0.0522629	C78N21O22H115S0	1697.85	26	0.376889	0.362795	0.18973	0.0705859	0	0.116731	0.279784	0.335336	0.268149	0	0.0522629	-0.22978	-0.0483218	0.115538	0.162564		0.883232	0.582117	0.793497	0.822848		0.770424	0.130978	0.883232
CR18M_BN1117_HPLC2_T32days_MS_rep1Q1-27.csv	B2CY77	40S ribosomal protein SA	FTPGTFTNQIQAAFREPR	2081.06	2	18.57	1041.02181828 1041.52396523 1042.0261386 1042.53758249 1043.03716707	9018.04199219 7582.1292827 5046.52935237 3383.45141934 1612.076561	B2CY77|P14206	32	0.0489652	C94N27O27H141S0	2080.05	35	0.310636	0.362455	0.22678	0.100128	0	0.0784075	0.232824	0.34588	0.342888	0	0.0489652	0.0496507	-0.0595356	-0.0251621	0.035047		-0.213801	0.459269	-0.211268	0.144369		0.0446421	0.323596	-0.213801
CR18M_BN1117_HPLC2_T32days_MS_rep1Q1-27.csv	B2CY77	40S ribosomal protein SA	FTPGTFTNQIQAAFREPR	2081.06	3	18.57	694.356632112 694.690526207 695.024231758 695.361103073 695.695902045	14635.0722656 11779.8799321 10722.8729165 12224.7512584 7332.23094128	B2CY77|P14206	32	0.0489652	C94N27O27H141S0	2080.05	35	0.310636	0.362455	0.22678	0.100128	0	0.0784075	0.232824	0.34588	0.342888	0	0.0489652	-0.0141553	-0.123816	-0.00955336	0.147524		0.060954	0.955135	-0.0802127	0.607696		0.385893	0.481689	0.060954
CR19M_BN1090_HPLC1_T32days_MS_rep2Q1-27.csv	B2CY77	40S ribosomal protein SA	LLVVTDPR	912.551	2	10.48	456.77939427 457.281717095 457.783129801 458.283706381 458.785283468	173562.09375 165492.187795 84269.4171308 33804.5953351 10467.9388512	B2CY77|P14206	32	0.0522629	C41N11O12H73S0	911.544	11	0.591029	0.30022	0.0892376	0.0195134	0	0.335743	0.37427	0.210336	0.0796522	0	0.0522629	-0.211349	0.0618053	0.0951076	0.0544365		0.827893	0.834652	0.785377	0.905181		0.838276	0.0496506	0.827893
CR19M_BN1090_HPLC2_T32days_MS_rep2Q1-27.csv	B2CY77	40S ribosomal protein SA	SDGIYIINLK	1135.64	2	15.58	568.314968865 568.823921133 569.32248855 569.830653125 570.327677928	14836.9550781 7415.7900488 5438.85856954 2619.75080168 2426.25822374	B2CY77|P14206	32	0.0522629	C52N12O16H86S0	1134.63	11	0.518126	0.329714	0.120182	0.0319785	0	0.297172	0.369429	0.233386	0.100014	0	0.0522629	-0.0286406	-0.0850601	0.0592512	0.0544496		0.129623	Value -2.14178568348 was not used due to low maximum possible change	0.523402	0.800312		0.484446	0.337038	0.129623
CR19M_BN1090_HPLC2_T32days_MS_rep2Q1-27.csv	B2CY77	40S ribosomal protein SA	YVDIAIPCNNK	1306.65	1	11.53	1306.64369868 1307.64875128 1308.64986396 1309.65708844	1056.33605957 1314.00805664 1158.91748047 623.551372383	B2CY77|P14206	32	0.0522629	C57N15O18H91S1	1305.64	15	0.463078	0.329702	0.153677	0.0535429	0	0.223531	0.344107	0.277258	0.155104	0	0.0522629	-0.208712	-0.0132875	0.125391	0.0966087		0.871276	Value -0.922372983582 was not used due to low maximum possible change	1.01465	0.951237		0.94572	0.0718452	0.871276
CR19M_BN1090_HPLC2_T32days_MS_rep2Q1-27.csv	B2CY77	40S ribosomal protein SA	YVDIAIPCNNK	1306.65	2	11.53	653.826417021 654.328785887 654.830165104 655.33024821 655.833568055	29195.0332031 40059.5067898 30393.6413808 19824.0330042 8711.93945312	B2CY77|P14206	32	0.0522629	C57N15O18H91S1	1305.64	15	0.463078	0.329702	0.153677	0.0535429	0	0.223531	0.344107	0.277258	0.155104	0	0.0522629	-0.218712	0.00560246	0.100722	0.112387		0.91302	Value 0.388902662485 was not used due to low maximum possible change	0.815031	1.1066		0.944883	0.148371	0.91302
CR1M_BN1090_HPLC3_T0hrs_MS_rep1Q1-27.csv	E9Q5A0	60S ribosomal protein L13a	FAYLGR	726.393	2	9.38	363.697193267 364.203940114 364.709871735 365.212473206 365.719202297	4413.01464844 557897.472253 13226.4262699 16103.3065941 7597.19547797	E9Q5A0|P19253|Q5M9M0|Q3TDS9	0	0	C35N9O8H51S0	725.386	11	0.642937	0.276205	0.0684408	0.0124166	0	0.372192	0.375442	0.188927	0.0634391	0	0	-0.635478	0.666762	-0.0460853	0.0148014		2.34714	6.71891	-0.382494	0.290097		2.24341	3.20165	2.34714
CR2M_BN1090_HPLC7_T0hrs_MS_rep1Q1-27.csv	E9Q5A0	60S ribosomal protein L13a	LAHEVGWK	939.505	2	7.23	470.257758085 470.756557354 471.259811283 471.765955021 472.276159033	20818.2929688 15504.0056107 16546.2480186 6964.47094881 30960.2351586	E9Q5A0	0	0	C44N12O11H66S0	938.497	14	0.572095	0.310775	0.0957036	0.0214259	0	0.289782	0.371009	0.237566	0.101643	0	0	-0.224155	-0.0516541	0.180837	0.0949725		0.793996	-0.857565	1.27473	1.18395		0.598778	0.99304	0.793996
CR2M_BN1090_HPLC7_T0hrs_MS_rep1Q1-27.csv	E9Q5A0	60S ribosomal protein L13a	LAHEVGWK	939.505	3	7.23	313.839267183 314.175232096 314.50970457 314.851632102 315.185041943	18535.0292969 12229.4945574 3752.25317383 18604.3224038 12865.3945498	E9Q5A0	0	0	C44N12O11H66S0	938.497	14	0.572095	0.310775	0.0957036	0.0214259	0	0.289782	0.371009	0.237566	0.101643	0	0	-0.223175	-0.0805562	-0.0250677	0.328799		0.790524	-1.3374	-0.176704	4.09887		0.843824	2.33791	0.790524
CR2M_BN1090_HPLC8_T0hrs_MS_rep1Q1-27.csv	E9Q5A0	60S ribosomal protein L13a	YLAFLR	782.456	2	14.25	391.734835365 392.236893311 392.737491524 393.237909458	42899.8007812 21416.8838763 6404.86227711 2439.95038069	E9Q5A0	0	0	C39N9O8H59S0	781.449	10	0.614962	0.292063	0.0779205	0.0150548	0	0.374437	0.374966	0.187743	0.0628545	0	0	-0.0285909	0.000671839	0.0096237	0.0182954		0.118869	0.00810392	0.0876295	0.382751		0.149338	0.162445	0.118869
CR1M_BN1090_HPLC3_T0hrs_MS_rep1Q1-27.csv	E9Q5A0	60S ribosomal protein L13a	YQAVTATLEEK	1252.64	1	9.23	1252.65838772 1253.6636622 1254.65793092 1255.65548983	6880.70507812 4621.31390566 2575.73168945 1094.94091797	E9Q5A0|P19253|Q5M9M0|Q3TDS9	0	0	C55N13O20H89S0	1251.63	23	0.495809	0.334688	0.13154	0.0379632	0	0.172441	0.325215	0.307602	0.194742	0	0	-0.0423158	-0.0301068	0.0382206	0.0342021		0.13086	Value 3.17838244918 was not used due to low maximum possible change	0.217087	0.218155		0.188701	0.0500944	0.13086
CR1M_BN1090_HPLC3_T0hrs_MS_rep1Q1-27.csv	E9Q5A0	60S ribosomal protein L13a	YQAVTATLEEK	1252.64	2	9.23	626.827233819 627.328472506 627.829372444 628.334075359 628.831913785	72781.6796875 50017.5338471 21270.8960824 10845.7039536 3264.41481325	E9Q5A0|P19253|Q5M9M0|Q3TDS9	0	0	C55N13O20H89S0	1251.63	23	0.495809	0.334688	0.13154	0.0379632	0	0.172441	0.325215	0.307602	0.194742	0	0	-0.0259941	-0.0118187	0.00576571	0.0320471		0.0803858	Value 1.24770301177 was not used due to low maximum possible change	0.0327483	0.20441		0.105848	0.0886184	0.0803858
CR1M_BN1090_HPLC3_T0hrs_MS_rep1Q1-27.csv	E9Q5A0	60S ribosomal protein L13a	YQAVTATLEEK	1252.64	3	9.23	418.223425051 418.557685761 418.891561011 419.223222924 419.559303547	345210.59375 226932.108192 99126.2652077 45184.5699456 9036.20839167	E9Q5A0|P19253|Q5M9M0|Q3TDS9	0	0	C55N13O20H89S0	1251.63	23	0.495809	0.334688	0.13154	0.0379632	0	0.172441	0.325215	0.307602	0.194742	0	0	-0.013976	-0.0179442	0.00681642	0.0251038		0.0432203	Value 1.89437120325 was not used due to low maximum possible change	0.0387162	0.160123		0.0806865	0.0688308	0.0432203
CR3M_BN1090_HPLC3_T9hrs_MS_rep1Q1-27.csv	E9Q5A0	60S ribosomal protein L13a	FAYLGR	726.393	2	9.38	363.702146248 364.209664299 364.714622522 365.210601989 365.71755994	4377.74365234 12787.3679328 5300.31808447 4581.04918502 1681.70651169	E9Q5A0|P19253|Q5M9M0|Q3TDS9	0.4	0.0477922	C35N9O8H51S0	725.386	11	0.642937	0.276205	0.0684408	0.0124166	0	0.381301	0.37439	0.183887	0.0604225	0	0.0477922	-0.481077	0.196587	0.12753	0.15696		1.83872	2.00222	1.10467	3.2696		2.0538	0.89962	1.83872
CR4M_BN1090_HPLC3_T9hrs_MS_rep1Q1-27.csv	E9Q5A0	60S ribosomal protein L13a	FAYLGR	726.393	2	9.38	363.702457597 364.208863676 364.709852609 365.207148696 365.717788391	4155.20458984 12576.0220693 5194.53011604 4653.61747146 1700.32550429	E9Q5A0|P19253|Q5M9M0|Q3TDS9	0.4	0.0473663	C35N9O8H51S0	725.386	11	0.642937	0.276205	0.0684408	0.0124166	0	0.383083	0.374161	0.182908	0.0598475	0	0.0473663	-0.486605	0.196944	0.126994	0.162667		1.87261	2.01054	1.10944	3.42956		2.10554	0.967564	1.87261
CR3M_BN1090_HPLC7_T9hrs_MS_rep1Q1-27.csv	E9Q5A0	60S ribosomal protein L13a	LAHEVGWK	939.505	2	7.23	470.250951523 470.753161528 471.269819724 471.766027694	9402.73242188 3199.74980769 7632.229753 3906.83444845	E9Q5A0	0.4	0.0477922	C44N12O11H66S0	938.497	14	0.572095	0.310775	0.0957036	0.0214259	0	0.298499	0.371966	0.23235	0.0971857	0	0.0477922	-0.182612	-0.178234	0.220441	0.140404		0.667449	-2.91278	1.61323	1.85328		0.305294	2.20561	0.667449
CR3M_BN1090_HPLC7_T9hrs_MS_rep1Q1-27.csv	E9Q5A0	60S ribosomal protein L13a	LAHEVGWK	939.505	3	7.23	313.839603176 314.173472084 314.508348954 314.850637511 315.185454871	4770.79931641 3495.12251503 1492.42782161 13442.3505565 8163.84461163	E9Q5A0	0.4	0.0477922	C44N12O11H66S0	938.497	14	0.572095	0.310775	0.0957036	0.0214259	0	0.298499	0.371966	0.23235	0.0971857	0	0.0477922	-0.366463	-0.160128	-0.0313767	0.557968		1.33943	-2.61689	-0.22962	7.36496		1.46447	4.25671	1.33943
CR4M_BN1090_HPLC7_T9Hours_MS_rep1Q1-27.csv	E9Q5A0	60S ribosomal protein L13a	LAHEVGWK	939.505	3	7.23	313.841372409 314.176383413 314.508384454 314.842383768 315.185571527	115517.976562 65261.09375 20031.8017901 10778.160361 6271.41190456	E9Q5A0	0.4	0.0473663	C44N12O11H66S0	938.497	14	0.572095	0.310775	0.0957036	0.0214259	0	0.300212	0.372126	0.231329	0.0963327	0	0.0473663	-0.0261407	-0.00234209	-0.0010304	0.0295132		0.0961468	-0.0381752	-0.0075974	0.393999		0.111093	0.19717	0.0961468
CR3M_BN1090_HPLC8_T9hrs_MS_rep1Q1-27.csv	E9Q5A0	60S ribosomal protein L13a	YLAFLR	782.456	2	14.25	391.731258709 392.232934371 392.733859666 393.243215808	122058.242188 56296.1953125 15722.9521484 5430.44377773	E9Q5A0	0.4	0.0477922	C39N9O8H59S0	781.449	10	0.614962	0.292063	0.0779205	0.0150548	0	0.382762	0.373957	0.183155	0.0601258	0	0.0477922	-0.00316548	-0.00988715	0.000888229	0.0121644		0.0136325	-0.12073	0.00844045	0.269894		0.0428093	0.163651	0.0136325
CR3M_BN1090_HPLC3_T9hrs_MS_rep1Q1-27.csv	E9Q5A0	60S ribosomal protein L13a	YQAVTATLEEK	1252.64	1	9.23	1252.65743411 1253.66060964 1254.6556858 1255.65057056	1503.82824707 1263.18846368 658.412112797 384.4886316	E9Q5A0|P19253|Q5M9M0|Q3TDS9	0.4	0.0477922	C55N13O20H89S0	1251.63	23	0.495809	0.334688	0.13154	0.0379632	0	0.180199	0.329727	0.303162	0.186911	0	0.0477922	-0.101094	-0.00313512	0.0412749	0.0629547		0.320315	Value 0.632012064036 was not used due to low maximum possible change	0.240499	0.422662		0.327825	0.0913135	0.320315
CR3M_BN1090_HPLC3_T9hrs_MS_rep1Q1-27.csv	E9Q5A0	60S ribosomal protein L13a	YQAVTATLEEK	1252.64	2	9.23	626.823822383 627.3257003 627.82811585 628.331502578 628.830726893	84879.8359375 59569.0427408 24256.7283158 10956.9616432 6790.47955305	E9Q5A0|P19253|Q5M9M0|Q3TDS9	0.4	0.0477922	C55N13O20H89S0	1251.63	23	0.495809	0.334688	0.13154	0.0379632	0	0.180199	0.329727	0.303162	0.186911	0	0.0477922	-0.0233682	-0.00312716	0.00347225	0.0230232		0.0740416	Value 0.630406501465 was not used due to low maximum possible change	0.020232	0.154572		0.0829484	0.0676113	0.0740416
CR3M_BN1090_HPLC3_T9hrs_MS_rep1Q1-27.csv	E9Q5A0	60S ribosomal protein L13a	YQAVTATLEEK	1252.64	3	9.23	418.223677122 418.557904828 418.891995939 419.224152715 419.56004303	153338.6875 102899.466975 46400.4943183 28955.8163569 6683.09810204	E9Q5A0|P19253|Q5M9M0|Q3TDS9	0.4	0.0477922	C55N13O20H89S0	1251.63	23	0.495809	0.334688	0.13154	0.0379632	0	0.180199	0.329727	0.303162	0.186911	0	0.0477922	-0.0333802	-0.0243706	0.008391	0.0493598		0.105764	Value 4.91289910781 was not used due to low maximum possible change	0.0488923	0.331389		0.162015	0.149413	0.105764
CR4M_BN1090_HPLC3_T9hrs_MS_rep1Q1-27.csv	E9Q5A0	60S ribosomal protein L13a	YQAVTATLEEK	1252.64	1	9.23	1252.6561116 1253.66440523 1254.65760177 1255.65484394	3786.91870117 2656.98462482 1418.7368209 840.614513333	E9Q5A0|P19253|Q5M9M0|Q3TDS9	0.4	0.0473663	C55N13O20H89S0	1251.63	23	0.495809	0.334688	0.13154	0.0379632	0	0.181741	0.330585	0.302273	0.185401	0	0.0473663	-0.0606933	-0.0294015	0.0314718	0.058623		0.193249	Value 7.16645993058 was not used due to low maximum possible change	0.184334	0.397612		0.258398	0.120645	0.193249
CR4M_BN1090_HPLC3_T9hrs_MS_rep1Q1-27.csv	E9Q5A0	60S ribosomal protein L13a	YQAVTATLEEK	1252.64	2	9.23	626.827151993 627.324242975 627.829016731 628.331870489 628.833709128	55190.2929688 41346.0370495 20051.384106 10702.9272409 3760.17495367	E9Q5A0|P19253|Q5M9M0|Q3TDS9	0.4	0.0473663	C55N13O20H89S0	1251.63	23	0.495809	0.334688	0.13154	0.0379632	0	0.181741	0.330585	0.302273	0.185401	0	0.0473663	-0.0622315	-0.00987183	0.025984	0.0461194		0.198147	Value 2.40620605557 was not used due to low maximum possible change	0.152191	0.312806		0.221048	0.0827201	0.198147
CR4M_BN1090_HPLC3_T9hrs_MS_rep1Q1-27.csv	E9Q5A0	60S ribosomal protein L13a	YQAVTATLEEK	1252.64	3	9.23	418.223517922 418.557678729 418.891883329 419.224830655 419.560742304	191292.359375 132167.061982 60597.963058 31563.5415277 8987.36371135	E9Q5A0|P19253|Q5M9M0|Q3TDS9	0.4	0.0473663	C55N13O20H89S0	1251.63	23	0.495809	0.334688	0.13154	0.0379632	0	0.181741	0.330585	0.302273	0.185401	0	0.0473663	-0.0355517	-0.0166888	0.0142606	0.0379799		0.113198	Value 4.06779982973 was not used due to low maximum possible change	0.0835259	0.2576		0.151441	0.0931253	0.113198
CR6M_BN1090_HPLC3_T1day_MS_rep1Q1-27.csv	E9Q5A0	60S ribosomal protein L13a	FAYLGR	726.393	2	9.38	363.704197435 364.204733614 364.707485922 365.213330612 365.722278605	8107.57666016 21326.3620073 9864.51901353 34122.1412397 10171.5610987	E9Q5A0|P19253|Q5M9M0|Q3TDS9	1	0.0479278	C35N9O8H51S0	725.386	11	0.642937	0.276205	0.0684408	0.0124166	0	0.380735	0.374461	0.184198	0.060606	0	0.0479278	-0.532511	0.0142632	0.0659155	0.452332		2.03091	0.145164	0.569428	9.38655		3.03301	4.31202	2.03091
CR5M_BN1090_HPLC7_T1day_MS_rep1Q1-27.csv	E9Q5A0	60S ribosomal protein L13a	LAHEVGWK	939.505	2	7.23	470.258405738 470.757104865 471.257700178 471.762928658 472.273372798	9034.97753906 4293.32319828 8715.20818457 4774.69175454 15071.9950849	E9Q5A0	1	0.0471529	C44N12O11H66S0	938.497	14	0.572095	0.310775	0.0957036	0.0214259	0	0.301074	0.372204	0.230815	0.0959061	0	0.0471529	-0.235198	-0.150685	0.22927	0.156613		0.867823	-2.45301	1.69689	2.10275		0.553613	2.06925	0.867823
CR5M_BN1090_HPLC8_T1day_MS_rep1Q1-27.csv	E9Q5A0	60S ribosomal protein L13a	YLAFLR	782.456	2	14.25	391.733739494 392.235414223 392.736671373 393.238354587	184591.375 92973.3792321 28272.3359461 7977.2513415	E9Q5A0	1	0.0471529	C39N9O8H59S0	781.449	10	0.614962	0.292063	0.0779205	0.0150548	0	0.385207	0.373631	0.181818	0.0593448	0	0.0471529	-0.0267438	0.00420622	0.0121721	0.0103655		0.116401	0.0515669	0.117155	0.234037		0.12979	0.0759937	0.116401
CR6M_BN1090_HPLC8_T1day_MS_rep1Q1-27.csv	E9Q5A0	60S ribosomal protein L13a	YLAFLR	782.456	2	14.25	391.731374202 392.233349652 392.735586226 393.237347732	135605.578125 69430.6796875 20742.4882812 7621.72548673	E9Q5A0	1	0.0479278	C39N9O8H59S0	781.449	10	0.614962	0.292063	0.0779205	0.0150548	0	0.382245	0.374025	0.183438	0.0602919	0	0.0479278	-0.0339626	0.00541194	0.0109503	0.0176003		0.14594	0.0660299	0.103777	0.389068		0.176204	0.145615	0.14594
CR6M_BN1090_HPLC3_T1day_MS_rep1Q1-27.csv	E9Q5A0	60S ribosomal protein L13a	YQAVTATLEEK	1252.64	2	9.23	626.823744909 627.323383713 627.826710777 628.329797041 628.830485522	64664.9492188 50270.0505884 27468.5978963 17600.5715197 9624.86845145	E9Q5A0|P19253|Q5M9M0|Q3TDS9	1	0.0479278	C55N13O20H89S0	1251.63	23	0.495809	0.334688	0.13154	0.0379632	0	0.179711	0.329453	0.303443	0.187392	0	0.0479278	-0.0916631	-0.0205082	0.0401338	0.0720375		0.289984	Value 3.91785781102 was not used due to low maximum possible change	0.233468	0.482086		0.335179	0.130325	0.289984
CR6M_BN1090_HPLC3_T1day_MS_rep1Q1-27.csv	E9Q5A0	60S ribosomal protein L13a	YQAVTATLEEK	1252.64	3	9.23	418.223006386 418.557211925 418.891484908 419.225648811 419.560617698	261924.09375 202859.433055 120224.55002 64397.152354 23148.1204156	E9Q5A0|P19253|Q5M9M0|Q3TDS9	1	0.0479278	C55N13O20H89S0	1251.63	23	0.495809	0.334688	0.13154	0.0379632	0	0.179711	0.329453	0.303443	0.187392	0	0.0479278	-0.0924793	-0.0223106	0.0535898	0.0612001		0.292566	Value 4.26217784572 was not used due to low maximum possible change	0.311745	0.40956		0.337957	0.0627472	0.292566
CR7M_BN1090_HPLC3_T2days_MS_rep_testQ1-27.csv	E9Q5A0	60S ribosomal protein L13a	FAYLGR	726.393	2	9.38	363.701072636 364.207473568 364.711071711 365.215027305 365.713080989	33690.9140625 59243.3716847 19918.7475126 61893.5639908 15343.2704029	E9Q5A0|P19253|Q5M9M0|Q3TDS9	2	0.047124	C35N9O8H51S0	725.386	11	0.642937	0.276205	0.0684408	0.0124166	0	0.384101	0.374027	0.18235	0.0595214	0	0.047124	-0.450139	0.0628193	0.0455456	0.341774		1.73909	0.642178	0.399842	7.2556		2.50918	3.21748	1.73909
CR8M_BN1090_HPLC3_T2days_MS_rep1Q1-27.csv	E9Q5A0	60S ribosomal protein L13a	FAYLGR	726.393	2	9.38	363.69972193 364.204450129 364.711552721 365.210665607 365.717544802	12670.9091797 7521.47036616 4187.7960821 15323.8514743 6375.44040743	E9Q5A0|P19253|Q5M9M0|Q3TDS9	2	0.046335	C35N9O8H51S0	725.386	11	0.642937	0.276205	0.0684408	0.0124166	0	0.387435	0.373572	0.180528	0.0584645	0	0.046335	-0.323803	-0.0867667	0.0370345	0.373535		1.26732	-0.89113	0.330409	8.11189		2.20462	4.03612	1.26732
CR7M_BN1090_HPLC7_T2days_MS_rep1Q1-27.csv	E9Q5A0	60S ribosomal protein L13a	LAHEVGWK	939.505	3	7.23	313.840718958 314.175412067 314.509330662 314.842947869 315.185956998	98961.5546875 66439.9005451 25613.9306836 10218.6260296 7512.93302783	E9Q5A0	2	0.047124	C44N12O11H66S0	938.497	14	0.572095	0.310775	0.0957036	0.0214259	0	0.301191	0.372214	0.230746	0.0958485	0	0.047124	-0.0803217	0.019387	0.0315807	0.0293539		0.296495	0.315549	0.233858	0.394422		0.310081	0.0661762	0.296495
CR7M_BN1090_HPLC8_T2days_MS_rep1Q1-27.csv	E9Q5A0	60S ribosomal protein L13a	YLAFLR	782.456	2	14.25	391.73244369 392.234297538 392.735912449 393.237762597	88518.453125 50450.7874223 15659.1721933 4948.95677116	E9Q5A0	2	0.047124	C39N9O8H59S0	781.449	10	0.614962	0.292063	0.0779205	0.0150548	0	0.385317	0.373616	0.181757	0.0593097	0	0.047124	-0.0602567	0.02409	0.0202086	0.0159581		0.262391	0.29539	0.194618	0.360595		0.278249	0.0690899	0.262391
CR8M_BN1090_HPLC8_T2days_MS_rep1Q1-27.csv	E9Q5A0	60S ribosomal protein L13a	YLAFLR	782.456	2	14.25	391.731551863 392.23361298 392.73531609 393.237478004	42090.6445312 23563.1815623 7950.84596785 3373.21039702	E9Q5A0	2	0.046335	C39N9O8H59S0	781.449	10	0.614962	0.292063	0.0779205	0.0150548	0	0.388357	0.37319	0.180101	0.0583519	0	0.046335	-0.0681734	0.0140408	0.0253669	0.0287657		0.300847	0.17307	0.248256	0.664379		0.346638	0.218221	0.300847
CR7M_BN1090_HPLC3_T2days_MS_rep_testQ1-27.csv	E9Q5A0	60S ribosomal protein L13a	YQAVTATLEEK	1252.64	1	9.23	1252.65149995 1253.65510589 1254.65654843 1255.65518563 1256.65477979	15378.1386719 12433.7551341 6557.49755859 3082.340203 1642.9441616	E9Q5A0|P19253|Q5M9M0|Q3TDS9	2	0.047124	C55N13O20H89S0	1251.63	23	0.495809	0.334688	0.13154	0.0379632	0	0.182624	0.331071	0.301762	0.184542	0	0.047124	-0.0851963	-0.0026937	0.0435515	0.0443385		0.272033	Value 0.744820463828 was not used due to low maximum possible change	0.255852	0.302489		0.276791	0.02368	0.272033
CR7M_BN1090_HPLC3_T2days_MS_rep_testQ1-27.csv	E9Q5A0	60S ribosomal protein L13a	YQAVTATLEEK	1252.64	2	9.23	626.827632373 627.327911046 627.829317564 628.333558703 628.8345963	162904.078125 147224.738684 88120.1959435 58795.9202145 23261.8123661	E9Q5A0|P19253|Q5M9M0|Q3TDS9	2	0.047124	C55N13O20H89S0	1251.63	23	0.495809	0.334688	0.13154	0.0379632	0	0.182624	0.331071	0.301762	0.184542	0	0.047124	-0.13938	-0.0125647	0.0612638	0.0906804		0.44504	Value 3.47420170066 was not used due to low maximum possible change	0.359906	0.618646		0.474531	0.131867	0.44504
CR8M_BN1090_HPLC3_T2days_MS_rep1Q1-27.csv	E9Q5A0	60S ribosomal protein L13a	YQAVTATLEEK	1252.64	1	9.23	1252.65463839 1253.66062197 1254.65941463 1255.66087596	1571.3223877 1700.84986119 1097.20026044 707.001225612	E9Q5A0|P19253|Q5M9M0|Q3TDS9	2	0.046335	C55N13O20H89S0	1251.63	23	0.495809	0.334688	0.13154	0.0379632	0	0.185537	0.332644	0.300074	0.181745	0	0.046335	-0.186272	0.000364303	0.0845981	0.10131		0.600351	Value -0.178251818856 was not used due to low maximum possible change	0.501966	0.704607		0.602308	0.101335	0.600351
CR8M_BN1090_HPLC3_T2days_MS_rep1Q1-27.csv	E9Q5A0	60S ribosomal protein L13a	YQAVTATLEEK	1252.64	2	9.23	626.825032634 627.326818696 627.828888305 628.331655165 628.834202865	68221.765625 58202.766442 34839.4439716 21498.9033525 9818.94112373	E9Q5A0|P19253|Q5M9M0|Q3TDS9	2	0.046335	C55N13O20H89S0	1251.63	23	0.495809	0.334688	0.13154	0.0379632	0	0.185537	0.332644	0.300074	0.181745	0	0.046335	-0.122528	-0.0162273	0.059086	0.0796696		0.394906	Value 7.93993362729 was not used due to low maximum possible change	0.350589	0.5541		0.433198	0.107023	0.394906
CR8M_BN1090_HPLC3_T2days_MS_rep1Q1-27.csv	E9Q5A0	60S ribosomal protein L13a	YQAVTATLEEK	1252.64	3	9.23	418.222812552 418.557121808 418.891820346 419.226695276 419.562193166	295600.78125 277690.185553 181079.315267 98968.5417469 40551.6776855	E9Q5A0|P19253|Q5M9M0|Q3TDS9	2	0.046335	C55N13O20H89S0	1251.63	23	0.495809	0.334688	0.13154	0.0379632	0	0.185537	0.332644	0.300074	0.181745	0	0.046335	-0.149404	-0.00927174	0.0806605	0.0780148		0.481525	Value 4.53661816554 was not used due to low maximum possible change	0.478601	0.542592		0.500906	0.0361304	0.481525
CR10M_BN1090_HPLC3_T4days_MS_rep1Q1-27.csv	E9Q5A0	60S ribosomal protein L13a	FAYLGR	726.393	2	9.38	363.698392776 364.200988928 364.704845927 365.212899739 365.715300885	7602.41308594 5567.54595615 4794.05309212 19380.5234815 9447.19440239	E9Q5A0|P19253|Q5M9M0|Q3TDS9	4	0.0482443	C35N9O8H51S0	725.386	11	0.642937	0.276205	0.0684408	0.0124166	0	0.379417	0.374623	0.184924	0.0610354	0	0.0482443	-0.439362	-0.127119	0.0599328	0.506549		1.66728	-1.29162	0.514519	10.4188		2.82724	5.20547	1.66728
CR9M_BN1090_HPLC7_T4days_MS_rep1Q1-27.csv	E9Q5A0	60S ribosomal protein L13a	LAHEVGWK	939.505	1	7.23	939.505841057 940.510444836 941.522263529 942.52526582 943.550363638	5911.11328125 2453.36743164 1337.0457909 740.466032764 528.951645915	E9Q5A0	4	0.0501246	C44N12O11H66S0	938.497	14	0.572095	0.310775	0.0957036	0.0214259	0	0.289299	0.370949	0.237857	0.101896	0	0.0501246	-0.00600464	-0.0758233	0.0323415	0.0494864		0.0212331	-1.26008	0.227512	0.614967		-0.0990917	0.812182	0.0212331
CR9M_BN1090_HPLC7_T4days_MS_rep1Q1-27.csv	E9Q5A0	60S ribosomal protein L13a	LAHEVGWK	939.505	3	7.23	313.840293084 314.175614978 314.509951962 314.844727029	152237.9375 115229.356984 49611.1924019 18513.8415531	E9Q5A0	4	0.0501246	C44N12O11H66S0	938.497	14	0.572095	0.310775	0.0957036	0.0214259	0	0.289299	0.370949	0.237857	0.101896	0	0.0501246	-0.118456	0.0325858	0.0521282	0.0337417		0.418872	0.54153	0.366705	0.419308		0.436604	0.0741823	0.418872
CR10M_BN1090_HPLC3_T4days_MS_rep1Q1-27.csv	E9Q5A0	60S ribosomal protein L13a	YQAVTATLEEK	1252.64	1	9.23	1252.65930525 1253.66345702 1254.66616762 1255.67963255 1256.67204183	1268.62976074 1791.25915527 1510.3828125 895.944452369 547.576533218	E9Q5A0|P19253|Q5M9M0|Q3TDS9	4	0.0482443	C55N13O20H89S0	1251.63	23	0.495809	0.334688	0.13154	0.0379632	0	0.178578	0.328812	0.304095	0.188515	0	0.0482443	-0.263723	-0.00699147	0.144772	0.125943		0.83133	Value 1.18984633452 was not used due to low maximum possible change	0.838992	0.836541		0.835621	0.00391291	0.83133
CR10M_BN1090_HPLC3_T4days_MS_rep1Q1-27.csv	E9Q5A0	60S ribosomal protein L13a	YQAVTATLEEK	1252.64	2	9.23	626.829690702 627.330953522 627.830729192 628.333721939 628.836777772	23422.3515625 26776.9586375 19930.8575186 14404.8348656 7141.14379109	E9Q5A0|P19253|Q5M9M0|Q3TDS9	4	0.0482443	C55N13O20H89S0	1251.63	23	0.495809	0.334688	0.13154	0.0379632	0	0.178578	0.328812	0.304095	0.188515	0	0.0482443	-0.218736	-0.017932	0.10423	0.132438		0.689518	Value 3.0517577733 was not used due to low maximum possible change	0.604041	0.879683		0.724414	0.141095	0.689518
CR10M_BN1090_HPLC3_T4days_MS_rep1Q1-27.csv	E9Q5A0	60S ribosomal protein L13a	YQAVTATLEEK	1252.64	3	9.23	418.222742447 418.557399157 418.892288212 419.227606815 419.561727848	151591.578125 165828.739021 124282.591459 88588.1893801 41899.4998714	E9Q5A0|P19253|Q5M9M0|Q3TDS9	4	0.0482443	C55N13O20H89S0	1251.63	23	0.495809	0.334688	0.13154	0.0379632	0	0.178578	0.328812	0.304095	0.188515	0	0.0482443	-0.209944	-0.0219752	0.102826	0.129093		0.661803	Value 3.73985410609 was not used due to low maximum possible change	0.595906	0.857464		0.705058	0.136038	0.661803
CR14M_BN1090_HPLC7_T8days_MS_rep1Q1-27.csv	E9Q5A0	60S ribosomal protein L13a	LAHEVGWK	939.505	1	7.23	939.507115953 940.512150612 941.516136011 942.520428333 943.537347338	14465.8466797 5968.39612472 2181.64331329 872.914573956 816.50384923	E9Q5A0	8	0.0403605	C44N12O11H66S0	938.497	14	0.572095	0.310775	0.0957036	0.0214259	0	0.329932	0.373556	0.213869	0.0826431	0	0.0403605	0.0437663	-0.0566799	-0.00282341	0.0157371		-0.18073	-0.902824	-0.0238937	0.25707		-0.212595	0.494511	-0.18073
CR14M_BN1090_HPLC7_T8days_MS_rep1Q1-27.csv	E9Q5A0	60S ribosomal protein L13a	LAHEVGWK	939.505	2	7.23	470.25639979 470.758863505 471.263942836 471.770731364 472.268692713	224793.6875 91607.0693988 45716.8768321 20817.140625 62981.7448827	E9Q5A0	8	0.0403605	C44N12O11H66S0	938.497	14	0.572095	0.310775	0.0957036	0.0214259	0	0.329932	0.373556	0.213869	0.0826431	0	0.0403605	0.0149335	-0.0715517	0.023682	0.0329362		-0.0616669	-1.13971	0.200414	0.538022		-0.115735	0.72544	-0.0616669
CR14M_BN1090_HPLC7_T8days_MS_rep1Q1-27.csv	E9Q5A0	60S ribosomal protein L13a	LAHEVGWK	939.505	3	7.23	313.84285944 314.177856587 314.512101362 314.849711882 315.185418353	123258.789062 109256.902134 56471.8096402 24840.0933547 23254.3692232	E9Q5A0	8	0.0403605	C44N12O11H66S0	938.497	14	0.572095	0.310775	0.0957036	0.0214259	0	0.329932	0.373556	0.213869	0.0826431	0	0.0403605	-0.179336	0.0373677	0.0842418	0.0577261		0.740556	0.59521	0.712913	0.942972		0.747913	0.144505	0.740556
CR12M_BN1090_HPLC8_T8days_MS_rep1Q1-27.csv	E9Q5A0	60S ribosomal protein L13a	YLAFLR	782.456	2	14.25	391.732124364 392.234492911 392.736250268 393.241692959 393.741730671	82092.8046875 59647.3332847 24187.368371 7989.21617195 3276.39949375	E9Q5A0	8	0.050165	C39N9O8H59S0	781.449	10	0.614962	0.292063	0.0779205	0.0150548	0	0.373822	0.375034	0.188084	0.0630604	0	0.050165	-0.142939	0.0509024	0.061154	0.0308822		0.592761	0.613495	0.555119	0.643304		0.60117	0.037052	0.592761
CR12M_BN1090_HPLC3_T8days_MS_rep_testQ1-27.csv	E9Q5A0	60S ribosomal protein L13a	YQAVTATLEEK	1252.64	2	9.23	626.816775382 627.318333008 627.827847479 628.330872426 628.832803645	72374.4296875 37802.3514112 93896.0796177 99013.1035588 68410.9223801	E9Q5A0|P19253|Q5M9M0|Q3TDS9	8	0.050165	C55N13O20H89S0	1251.63	23	0.495809	0.334688	0.13154	0.0379632	0	0.171877	0.324874	0.307922	0.195327	0	0.050165	-0.257017	-0.209963	0.17826	0.28872		0.793429	Value 21.3949778105 was not used due to low maximum possible change	1.01065	1.83473		1.21294	0.549334	0.793429
CR12M_BN1090_HPLC3_T8days_MS_rep_testQ1-27.csv	E9Q5A0	60S ribosomal protein L13a	YQAVTATLEEK	1252.64	3	9.23	418.21399897 418.548881423 418.884081361 419.220213946 419.559527323	318674.96875 148616.597425 59972.7071463 29565.6107081 12135.396877	E9Q5A0|P19253|Q5M9M0|Q3TDS9	8	0.050165	C55N13O20H89S0	1251.63	23	0.495809	0.334688	0.13154	0.0379632	0	0.171877	0.324874	0.307922	0.195327	0	0.050165	0.0764937	-0.0677902	-0.0238366	0.0151331		-0.236141	Value 6.9077370223 was not used due to low maximum possible change	-0.135142	0.0961666		-0.0917057	0.170359	-0.236141
CR15M_BN1090_HPLC7_T32days_MS_rep1Q1-27.csv	E9Q5A0	60S ribosomal protein L13a	LAHEVGWK	939.505	2	7.23	470.256159426 470.759058086 471.262538366 471.767534095 472.273953688	56881.9414062 24388.255592 11583.4135959 4423.35364025 4835.4011444	E9Q5A0	16	0.0496384	C44N12O11H66S0	938.497	14	0.572095	0.310775	0.0957036	0.0214259	0	0.291191	0.371179	0.23672	0.100909	0	0.0496384	0.012647	-0.0600659	0.0233731	0.0240458		-0.0450224	-0.994402	0.165747	0.302528		-0.142787	0.585464	-0.0450224
CR15M_BN1090_HPLC7_T32days_MS_rep1Q1-27.csv	E9Q5A0	60S ribosomal protein L13a	LAHEVGWK	939.505	3	7.23	313.839415599 314.174875762 314.509189464 314.843909085 315.180439075	51588.15625 58111.7579815 35025.4136174 14938.1534107 8622.11798203	E9Q5A0	16	0.0496384	C44N12O11H66S0	938.497	14	0.572095	0.310775	0.0957036	0.0214259	0	0.291191	0.371179	0.23672	0.100909	0	0.0496384	-0.24899	0.0531886	0.123667	0.0721343		0.886388	0.880548	0.876964	0.907545		0.887861	0.0136853	0.886388
CR16M_BN1090_HPLC3_T16days_MS_rep1Q1-27.csv	E9Q5A0	60S ribosomal protein L13a	YQAVTATLEEK	1252.64	2	9.23	626.835957552 627.335869082 627.830391116 628.327665528 628.838019081	56118.5273438 17562.9667969 5881.99813129 4147.17950575 4227.91233866	E9Q5A0|P19253|Q5M9M0|Q3TDS9	16	0.0506427	C55N13O20H89S0	1251.63	23	0.495809	0.334688	0.13154	0.0379632	0	0.170255	0.323884	0.308841	0.197021	0	0.0506427	0.174578	-0.124882	-0.0612746	0.0115786		-0.536251	Value 11.5586811986 was not used due to low maximum possible change	-0.345598	0.0727953		-0.269685	0.311539	-0.536251
CR16M_BN1090_HPLC3_T16days_MS_rep1Q1-27.csv	E9Q5A0	60S ribosomal protein L13a	YQAVTATLEEK	1252.64	3	9.23	418.221775628 418.556647162 418.891780646 419.227294058 419.561599606	53234.8945312 89630.676606 97886.2701645 79902.2270551 42509.0983681	E9Q5A0|P19253|Q5M9M0|Q3TDS9	16	0.0506427	C55N13O20H89S0	1251.63	23	0.495809	0.334688	0.13154	0.0379632	0	0.170255	0.323884	0.308841	0.197021	0	0.0506427	-0.329789	-0.0551633	0.17373	0.211222		1.01301	Value 5.10573040933 was not used due to low maximum possible change	0.979865	1.32796		1.10694	0.192121	1.01301
CR19M_BN1090_HPLC3_T32days_MS_rep2Q1-27.csv	E9Q5A0	60S ribosomal protein L13a	FAYLGR	726.393	2	9.38	363.70080076 364.203093545 364.704421623 365.208566733 365.714717203	12937.9355469 17104.396064 9944.03260514 21652.7812139 4998.47855141	E9Q5A0|P19253|Q5M9M0|Q3TDS9	32	0.0522629	C35N9O8H51S0	725.386	11	0.642937	0.276205	0.0684408	0.0124166	0	0.363084	0.376296	0.194029	0.0665919	0	0.0522629	-0.433039	0.00128724	0.0928858	0.338866		1.54738	0.0128608	0.739606	6.25501		2.13871	2.81486	1.54738
CR17M_BN1090_HPLC7_T32days_MS_rep2Q1-27.csv	E9Q5A0	60S ribosomal protein L13a	LAHEVGWK	939.505	1	7.23	939.5063743 940.512343722 941.509963213 942.530302774 943.54543199	4677.41455078 2076.41225428 769.004943848 464.271048417 467.125358773	E9Q5A0	32	0.0458213	C44N12O11H66S0	938.497	14	0.572095	0.310775	0.0957036	0.0214259	0	0.306514	0.372642	0.227586	0.0932573	0	0.0458213	0.0135257	-0.0508047	0.00057728	0.0367017		-0.0509289	-0.821192	0.00437723	0.510942		-0.0892005	0.549607	-0.0509289
CR17M_BN1090_HPLC7_T32days_MS_rep2Q1-27.csv	E9Q5A0	60S ribosomal protein L13a	LAHEVGWK	939.505	2	7.23	470.255732857 470.759585579 471.26165905 471.76680366	80251.46875 37467.9584464 16214.9703336 6932.96197171	E9Q5A0	32	0.0458213	C44N12O11H66S0	938.497	14	0.572095	0.310775	0.0957036	0.0214259	0	0.306514	0.372642	0.227586	0.0932573	0	0.0458213	-0.00239991	-0.0447949	0.0194045	0.0277903		0.00903647	-0.724052	0.147135	0.386883		-0.0452494	0.478703	0.00903647
CR17M_BN1090_HPLC7_T32days_MS_rep2Q1-27.csv	E9Q5A0	60S ribosomal protein L13a	LAHEVGWK	939.505	3	7.23	313.840238885 314.175322377 314.50993302 314.845276872 315.184685796	71837.859375 88400.2229057 57472.0734138 28729.4004031 16253.0010937	E9Q5A0	32	0.0458213	C44N12O11H66S0	938.497	14	0.572095	0.310775	0.0957036	0.0214259	0	0.306514	0.372642	0.227586	0.0932573	0	0.0458213	-0.280592	0.0479342	0.137506	0.095152		1.05652	0.774794	1.04264	1.32466		1.04965	0.224552	1.05652
CR19M_BN1090_HPLC7_T32days_MS_rep2Q1-27.csv	E9Q5A0	60S ribosomal protein L13a	LAHEVGWK	939.505	2	7.23	470.257101553 470.759952793 471.263172923 471.768160693 472.279913228	63038.9296875 29320.7761946 14235.9464677 6743.32037018 7106.0223756	E9Q5A0	32	0.0522629	C44N12O11H66S0	938.497	14	0.572095	0.310775	0.0957036	0.0214259	0	0.281128	0.369824	0.242779	0.10627	0	0.0522629	-0.015897	-0.0520755	0.0299015	0.038071		0.054635	-0.881914	0.203307	0.448719		-0.0438133	0.581883	0.054635
CR19M_BN1090_HPLC7_T32days_MS_rep2Q1-27.csv	E9Q5A0	60S ribosomal protein L13a	LAHEVGWK	939.505	3	7.23	313.839995745 314.175381388 314.509711543 314.845080811 315.184763194	67406.6640625 82811.2260261 52089.1779599 24174.3601874 13284.8323625	E9Q5A0	32	0.0522629	C44N12O11H66S0	938.497	14	0.572095	0.310775	0.0957036	0.0214259	0	0.281128	0.369824	0.242779	0.10627	0	0.0522629	-0.27447	0.0548671	0.13429	0.0853129		0.9433	0.929191	0.913066	1.00553		0.947772	0.0404382	0.9433
CR17M_BN1090_HPLC8_T32days_MS_rep2Q1-27.csv	E9Q5A0	60S ribosomal protein L13a	YLAFLR	782.456	2	14.25	391.73184777 392.234331052 392.736846664 393.238739884 393.742232027	43106.1953125 40017.4231919 19378.094055 6854.70980517 2219.5572898	E9Q5A0	32	0.0458213	C39N9O8H59S0	781.449	10	0.614962	0.292063	0.0779205	0.0150548	0	0.390349	0.3729	0.17902	0.0577318	0	0.0458213	-0.220781	0.0738732	0.0992808	0.0476275		0.982941	0.913853	0.982015	1.116		0.998702	0.0846267	0.982941
CR19M_BN1090_HPLC8_T32days_MS_rep2Q1-27.csv	E9Q5A0	60S ribosomal protein L13a	YLAFLR	782.456	2	14.25	391.732582531 392.234659038 392.736982201 393.239551978 393.741243311	54902.390625 50279.7559071 23344.3679753 9440.58341808 2692.78436227	E9Q5A0	32	0.0522629	C39N9O8H59S0	781.449	10	0.614962	0.292063	0.0779205	0.0150548	0	0.366091	0.375813	0.192394	0.0657016	0	0.0522629	-0.217024	0.0723704	0.091282	0.0533715		0.872035	0.864122	0.797406	1.0538		0.89684	0.109862	0.872035
CR19M_BN1090_HPLC3_T32days_MS_rep2Q1-27.csv	E9Q5A0	60S ribosomal protein L13a	YQAVTATLEEK	1252.64	2	9.23	626.829568229 627.32925626 627.835052396 628.332762944 628.836717724	18548.8515625 30836.8638268 27565.0018265 22136.1170376 12827.149915	E9Q5A0|P19253|Q5M9M0|Q3TDS9	32	0.0522629	C55N13O20H89S0	1251.63	23	0.495809	0.334688	0.13154	0.0379632	0	0.164882	0.320494	0.31186	0.202764	0	0.0522629	-0.308611	-0.0234773	0.14665	0.185438		0.932566	Value 1.65405175631 was not used due to low maximum possible change	0.813279	1.12522		0.957023	0.157405	0.932566
CR19M_BN1090_HPLC3_T32days_MS_rep2Q1-27.csv	E9Q5A0	60S ribosomal protein L13a	YQAVTATLEEK	1252.64	3	9.23	418.224551343 418.558965115 418.893776045 419.229040538 419.563254671	53617.3476562 98726.7032455 105634.841524 80843.763792 39368.3547779	E9Q5A0|P19253|Q5M9M0|Q3TDS9	32	0.0522629	C55N13O20H89S0	1251.63	23	0.495809	0.334688	0.13154	0.0379632	0	0.164882	0.320494	0.31186	0.202764	0	0.0522629	-0.337562	-0.0433062	0.18023	0.200639		1.02005	Value 3.05105754176 was not used due to low maximum possible change	0.999504	1.21746		1.07901	0.120346	1.02005
CR01M_BN1117_HPLC7_T0days_MS_rep1Q1-27.csv	O70569	Ribosomal protein S14	ADRDESSPYAAMLAAQDVAQR	2265.06	2	15.32	1133.03058414 1133.5496457 1134.02033862 1134.54500267	1224.625 10900.634842 950.632847216 3632.42745892	O70569|P62264|D3Z7I1|D3YVF4|Q3UJS5	0	0	C93N29O35H149S1	2264.05	58	0.296074	0.347988	0.237333	0.118605	0	0.0371256	0.157002	0.333092	0.47278	0	0	-0.222779	0.304419	-0.180437	0.0987975		0.860324	-1.59394	-1.88428	0.278951		-0.584736	1.3591	0.860324
CR01M_BN1117_HPLC7_T0days_MS_rep1Q1-27.csv	O70569	Ribosomal protein S14	ADRDESSPYAAMLAAQDVAQR	2265.06	3	15.32	755.688197228 756.022101933 756.363204459 756.691269681 757.023366269	10824.4150391 11710.7000433 9470.4653823 5244.29981814 2813.83855526	O70569|P62264|D3Z7I1|D3YVF4|Q3UJS5	0	0	C93N29O35H149S1	2264.05	58	0.296074	0.347988	0.237333	0.118605	0	0.0371256	0.157002	0.333092	0.47278	0	0	-0.00548438	-0.0336061	0.0169082	0.0221822		0.0211795	0.175961	0.17657	0.0626306		0.109085	0.0793979	0.0211795
CR01M_BN1117_HPLC7_T0days_MS_rep1Q1-27.csv	O70569	Ribosomal protein S14	ADRDESSPYAAMLAAQDVAQR	2265.06	4	15.32	567.019034624 567.275852235 567.525562568 567.77462167	9641.88085938 11659.5818628 8597.98297346 5632.85498047	O70569|P62264|D3Z7I1|D3YVF4|Q3UJS5	0	0	C93N29O35H149S1	2264.05	58	0.296074	0.347988	0.237333	0.118605	0	0.0371256	0.157002	0.333092	0.47278	0	0	-0.0247183	-0.0198479	0.00464328	0.0399229		0.0954565	0.103923	0.0484892	0.112721		0.0901475	0.0286527	0.0954565
CR2M_BN1090_HPLC8_T0hrs_MS_rep1Q1-27.csv	O70569	Ribosomal protein S14	ADRDESSPYAAMLAAQDVAQR	2265.06	2	13.82	1133.05248266 1133.54883285 1134.04801873 1134.54987191 1135.04865281	4282.24853516 4887.72485182 3079.75649621 2143.20972397 1227.48945103	O70569|P62264|D3Z7I1|D3YVF4	0	0	C93N29O35H149S1	2264.05	58	0.296074	0.347988	0.237333	0.118605	0	0.0371256	0.157002	0.333092	0.47278	0	0	0.00145061	-0.00839644	-0.0233564	0.0303022		-0.00560193	0.0439637	-0.243907	0.0855572		-0.0299971	0.147395	-0.00560193
CR2M_BN1090_HPLC8_T0hrs_MS_rep1Q1-27.csv	O70569	Ribosomal protein S14	ADRDESSPYAAMLAAQDVAQR	2265.06	3	13.82	755.699726118 756.034019621 756.370152504 756.701357338 757.038303051	24603.7695312 28687.0863984 20459.0160631 10695.9135004 5799.48759778	O70569|P62264|D3Z7I1|D3YVF4	0	0	C93N29O35H149S1	2264.05	58	0.296074	0.347988	0.237333	0.118605	0	0.0371256	0.157002	0.333092	0.47278	0	0	-0.00471784	-0.00827818	0.00494072	0.00805529		0.0182192	0.0433444	0.0515953	0.0227438		0.0339757	0.0160483	0.0182192
CR01M_BN1117_HPLC2_T0days_MS_rep1Q1-27.csv	O70569	Ribosomal protein S14	ELGITALHIK	1094.66	3	14.33	365.557732983 365.890474892 366.226304886 366.56532273 366.897267605	22033.1621094 17259.2050781 6577.85230219 1886.61336675 812.961755071	Q3UJS5|O70569|P62264|D3Z7I1|D3YVF4	0	0	C50N13O14H87S0	1093.65	16	0.529529	0.326929	0.114427	0.0291139	0	0.246771	0.360229	0.263715	0.129286	0	0	-0.0681677	0.0344682	0.0233089	0.0103906		0.241081	Value 1.03510076467 was not used due to low maximum possible change	0.156134	0.103728		0.166981	0.0693159	0.241081
CR01M_BN1117_HPLC2_T0days_MS_rep1Q1-27.csv	O70569	Ribosomal protein S14	IEDVTPIPSDSTR	1429.72	2	10.33	715.361885188 715.863564501 716.364480447 716.8638362 717.365388297	115242.890625 88287.836298 40466.7138773 12312.2084138 4877.16580471	Q3UJS5|O70569|P62264|D3Z7I1|D3YVF4	0	0	C60N16O24H100S0	1428.71	22	0.461014	0.343144	0.148601	0.0472417	0	0.169377	0.322255	0.309042	0.199326	0	0	-0.0113899	0.00131374	0.00928149	0.000794722		0.0390553	Value -0.0628923658626 was not used due to low maximum possible change	0.0578498	0.00522554		0.0340435	0.0266677	0.0390553
CR01M_BN1117_HPLC2_T0days_MS_rep1Q1-27.csv	O70569	Ribosomal protein S14	IEDVTPIPSDSTR	1429.72	3	10.33	477.245511156 477.580089338 477.914467568 478.252352452 478.583954291	18851.0390625 4511.5316343 2365.23839278 4672.33398438 1745.32738796	Q3UJS5|O70569|P62264|D3Z7I1|D3YVF4	0	0	C60N16O24H100S0	1428.71	22	0.461014	0.343144	0.148601	0.0472417	0	0.169377	0.322255	0.309042	0.199326	0	0	0.159083	-0.194739	-0.0707971	0.106453		-0.545485	Value 9.32266909806 was not used due to low maximum possible change	-0.441265	0.699959		-0.0955969	0.69094	-0.545485
CR1M_BN1090_HPLC4_T0hrs_MS_rep1Q1-27.csv	O70569	Ribosomal protein S14	IEDVTPIPSDSTRR	1585.82	3	8.72	529.273916591 529.60691927 529.94018977 530.27527889 530.610762704	21423.2988281 18395.0791193 8857.11936334 4851.8419424 1726.99449496	Q3UJS5|O70569|P62264	0	0	C66N20O25H112S0	1584.81	26	0.425562	0.352086	0.16564	0.0567118	0	0.134972	0.296426	0.326954	0.241647	0	0	-0.0253314	-0.00842816	-0.000170875	0.0339305		0.0871724	0.151424	-0.00105927	0.183472		0.105252	0.0814028	0.0871724
CR01M_BN1117_HPLC7_T0days_MS_rep1Q1-27.csv	O70569	Ribosomal protein S14	TKTPGPGAQSALR	1283.71	3	6.02	428.573661532 428.90770563 429.241539974 429.575368766 429.914102329	133054.0 91858.4480001 41336.8515625 10255.2626953 5501.78512427	O70569|P62264|D3Z7I1|D3YVF4|Q3UJS5	0	0	C54N18O18H94S0	1282.7	25	0.493985	0.337081	0.131509	0.037425	0	0.158149	0.316074	0.315621	0.210155	0	0	-0.0127853	-0.00486739	0.0179888	-0.000336094		0.0380701	Value 0.231710500771 was not used due to low maximum possible change	0.0977058	-0.00194577		0.0446101	0.0501467	0.0380701
CR2M_BN1090_HPLC7_T0hrs_MS_rep1Q1-27.csv	O70569	Ribosomal protein S14	TKTPGPGAQSALR	1283.71	2	6.3	642.356156206 642.857265276 643.358627596 643.859833866	36499.9804688 24412.1583905 9467.86816406 2814.61005514	Q3UJS5|O70569|P62264|D3Z7I1|D3YVF4	0	0	C54N18O18H94S0	1282.7	25	0.493985	0.337081	0.131509	0.037425	0	0.158149	0.316074	0.315621	0.210155	0	0	0.00468495	-0.00355657	-0.00215712	0.00102874		-0.0139501	Value 0.169309301285 was not used due to low maximum possible change	-0.0117164	0.00595578		-0.00657023	0.0109052	-0.0139501
CR2M_BN1090_HPLC7_T0hrs_MS_rep1Q1-27.csv	O70569	Ribosomal protein S14	TKTPGPGAQSALR	1283.71	3	6.3	428.573266836 428.907707193 429.241520702 429.575054708 429.911668947	216728.828125 147707.267803 62680.9627141 17293.6229415 4162.15318471	Q3UJS5|O70569|P62264|D3Z7I1|D3YVF4	0	0	C54N18O18H94S0	1282.7	25	0.493985	0.337081	0.131509	0.037425	0	0.158149	0.316074	0.315621	0.210155	0	0	-0.00630842	-0.00471393	0.00953378	0.00148857		0.0187842	Value 0.224404881813 was not used due to low maximum possible change	0.0517825	0.00861787		0.0263949	0.0225663	0.0187842
CR03M_BN1117_HPLC7_T9hrs_MS_rep1Q1-27.csv	O70569	Ribosomal protein S14	ADRDESSPYAAMLAAQDVAQR	2265.06	3	15.32	755.688120405 756.024445113 756.362118238 756.695422657 757.024193943	16364.5732422 18465.8538985 15164.4959143 8025.3275687 3999.1704248	O70569|P62264|D3Z7I1|D3YVF4|Q3UJS5	0.4	0.0477922	C93N29O35H149S1	2264.05	58	0.296074	0.347988	0.237333	0.118605	0	0.0399785	0.163406	0.335442	0.461174	0	0.0477922	-0.0140243	-0.0297226	0.0240323	0.0197146		0.0547621	0.161027	0.244957	0.0575493		0.129574	0.0914456	0.0547621
CR3M_BN1090_HPLC8_T9hrs_MS_rep1Q1-27.csv	O70569	Ribosomal protein S14	ADRDESSPYAAMLAAQDVAQR	2265.06	2	13.82	1133.04099889 1133.54267515 1134.0404271 1134.5447677 1135.03826513	989.682556152 1252.81103081 814.414007085 691.667464835 22452.866299	O70569|P62264|D3Z7I1|D3YVF4	0.4	0.0477922	C93N29O35H149S1	2264.05	58	0.296074	0.347988	0.237333	0.118605	0	0.0399785	0.163406	0.335442	0.461174	0	0.0477922	-0.032058	-0.0137783	-0.0200736	0.0659099		0.12518	0.0746462	-0.204607	0.192399		0.0469046	0.174474	0.12518
CR3M_BN1090_HPLC8_T9hrs_MS_rep1Q1-27.csv	O70569	Ribosomal protein S14	ADRDESSPYAAMLAAQDVAQR	2265.06	3	13.82	755.699114983 756.033940589 756.359948291 756.69326901 757.027959363	4515.69970703 3567.74389648 154717.247474 194492.857119 141198.017156	O70569|P62264|D3Z7I1|D3YVF4	0.4	0.0477922	C93N29O35H149S1	2264.05	58	0.296074	0.347988	0.237333	0.118605	0	0.0399785	0.163406	0.335442	0.461174	0	0.0477922	-0.283435	-0.338003	0.195692	0.425745		1.10676	1.83118	1.99466	1.2428		1.54385	0.434919	1.10676
CR4M_BN1090_HPLC8_T9Hours_MS_rep1Q1-27.csv	O70569	Ribosomal protein S14	ADRDESSPYAAMLAAQDVAQR	2265.06	2	13.82	1133.04735248 1133.54055519 1134.04433597 1134.54788277 1135.04410035	2089.28955078 2663.78769493 1825.18395454 1211.40446048 1533.9159177	O70569|P62264|D3Z7I1|D3YVF4	0.4	0.0473663	C93N29O35H149S1	2264.05	58	0.296074	0.347988	0.237333	0.118605	0	0.0405597	0.164677	0.335872	0.458891	0	0.0473663	-0.0278606	-0.00602396	-0.00302487	0.0369095		0.109038	0.0328619	-0.0306971	0.108466		0.0549171	0.0673616	0.109038
CR4M_BN1090_HPLC8_T9Hours_MS_rep1Q1-27.csv	O70569	Ribosomal protein S14	ADRDESSPYAAMLAAQDVAQR	2265.06	3	13.82	755.695861963 756.030090509 756.368960455 756.695791972 757.02978291	16588.3378906 17933.8043215 13735.7488292 7369.61371003 5691.92675781	O70569|P62264|D3Z7I1|D3YVF4	0.4	0.0473663	C93N29O35H149S1	2264.05	58	0.296074	0.347988	0.237333	0.118605	0	0.0405597	0.164677	0.335872	0.458891	0	0.0473663	0.00213024	-0.0255973	0.00959044	0.0138766		-0.00833709	0.139638	0.0973262	0.0407793		0.0673517	0.0647012	-0.00833709
CR3M_BN1090_HPLC2_T9hrs_MS_rep1Q1-27.csv	O70569	Ribosomal protein S14	ELGITALHIK	1094.66	3	12.93	365.556916821 365.891372826 366.225525513 366.559670251 366.895893893	182630.71875 114527.914028 43103.1992188 12091.2617243 2432.12993369	Q3UJS5|O70569|P62264|D3Z7I1|D3YVF4	0.4	0.0477922	C50N13O14H87S0	1093.65	16	0.529529	0.326929	0.114427	0.0291139	0	0.255027	0.362319	0.258704	0.12395	0	0.0477922	-0.0112118	-0.00189208	0.0079021	0.00520182		0.0408442	Value -0.0534643954077 was not used due to low maximum possible change	0.0547705	0.0548505		0.0501551	0.00806352	0.0408442
CR4M_BN1090_HPLC2_T9hrs_MS_rep1Q1-27.csv	O70569	Ribosomal protein S14	ELGITALHIK	1094.66	3	12.93	365.556892067 365.891023727 366.225081419 366.55992996 366.895419689	103048.125 63326.3418611 25606.800941 7177.35595756 2005.57078861	Q3UJS5|O70569|P62264|D3Z7I1|D3YVF4	0.4	0.0473663	C50N13O14H87S0	1093.65	16	0.529529	0.326929	0.114427	0.0291139	0	0.256654	0.362702	0.257718	0.122926	0	0.0473663	-0.0121118	-0.00896005	0.0141474	0.00692445		0.044386	Value -0.250475952518 was not used due to low maximum possible change	0.0987324	0.0738116		0.07231	0.0272043	0.044386
CR03M_BN1117_HPLC2_T9hrs_MS_rep1Q1-27.csv	O70569	Ribosomal protein S14	IEDVTPIPSDSTR	1429.72	2	10.33	715.361125393 715.862809285 716.364012487 716.863155373 717.371850454	157748.875 122956.821191 57692.5266742 19864.4547931 7201.84202626	Q3UJS5|O70569|P62264|D3Z7I1|D3YVF4	0.4	0.0477922	C60N16O24H100S0	1428.71	22	0.461014	0.343144	0.148601	0.0472417	0	0.176616	0.326542	0.304946	0.191896	0	0.0477922	-0.0206974	5.9e-05	0.0124335	0.00820488		0.0727763	Value -0.0035547092911 was not used due to low maximum possible change	0.079526	0.0567206		0.0696743	0.0117149	0.0727763
CR03M_BN1117_HPLC2_T9hrs_MS_rep1Q1-27.csv	O70569	Ribosomal protein S14	IEDVTPIPSDSTR	1429.72	3	10.33	477.24736499 477.581645665 477.918557094 478.256263155 478.586473248	17725.21875 4348.14794922 2572.28739111 5069.8588867 1781.77450624	Q3UJS5|O70569|P62264|D3Z7I1|D3YVF4	0.4	0.0477922	C60N16O24H100S0	1428.71	22	0.461014	0.343144	0.148601	0.0472417	0	0.176616	0.326542	0.304946	0.191896	0	0.0477922	0.135484	-0.196818	-0.0620369	0.123371		-0.476388	Value 11.8551020294 was not used due to low maximum possible change	-0.396794	0.852871		-0.00677053	0.745534	-0.476388
CR3M_BN1090_HPLC2_T9hrs_MS_rep1Q1-27.csv	O70569	Ribosomal protein S14	IEDVTPIPSDSTR	1429.72	2	9.48	715.361940503 715.862819525 716.356634997 716.865597895	141957.765625 110978.84937 68056.0073788 21342.121671	Q3UJS5|O70569|P62264|D3Z7I1|D3YVF4	0.4	0.0477922	C60N16O24H100S0	1428.71	22	0.461014	0.343144	0.148601	0.0472417	0	0.176616	0.326542	0.304946	0.191896	0	0.0477922	-0.0463383	-0.0189617	0.0501989	0.0151011		0.162935	Value 1.14213617589 was not used due to low maximum possible change	0.321078	0.104394		0.196136	0.112092	0.162935
CR3M_BN1090_HPLC2_T9hrs_MS_rep1Q1-27.csv	O70569	Ribosomal protein S14	IEDVTPIPSDSTR	1429.72	3	9.48	477.247551893 477.579294775 477.914402632 478.254951169 478.585828059	20972.9941406 7798.2100579 3911.00516785 8675.31001602 3662.17397097	Q3UJS5|O70569|P62264|D3Z7I1|D3YVF4	0.4	0.0477922	C60N16O24H100S0	1428.71	22	0.461014	0.343144	0.148601	0.0472417	0	0.176616	0.326542	0.304946	0.191896	0	0.0477922	0.0461008	-0.154588	-0.0540349	0.162522		-0.1621	Value 9.31141794113 was not used due to low maximum possible change	-0.345613	1.12352		0.205269	0.800505	-0.1621
CR4M_BN1090_HPLC2_T9hrs_MS_rep1Q1-27.csv	O70569	Ribosomal protein S14	IEDVTPIPSDSTR	1429.72	2	9.48	715.361026035 715.862305257 716.362567136 716.865076682	100351.9375 76180.3374292 37085.0912683 12869.4975801	Q3UJS5|O70569|P62264|D3Z7I1|D3YVF4	0.4	0.0473663	C60N16O24H100S0	1428.71	22	0.461014	0.343144	0.148601	0.0472417	0	0.178053	0.327358	0.304126	0.190463	0	0.0473663	-0.017933	-0.00678743	0.0151399	0.00958053		0.0633764	Value 0.42997090461 was not used due to low maximum possible change	0.0973469	0.0668933		0.0758722	0.0186806	0.0633764
CR4M_BN1090_HPLC2_T9hrs_MS_rep1Q1-27.csv	O70569	Ribosomal protein S14	IEDVTPIPSDSTR	1429.72	3	9.48	477.247528389 477.58321702 477.920749358 478.250742476 478.586837937	25372.53125 8343.91906621 7843.23478968 23343.855911 6045.85697224	Q3UJS5|O70569|P62264|D3Z7I1|D3YVF4	0.4	0.0473663	C60N16O24H100S0	1428.71	22	0.461014	0.343144	0.148601	0.0472417	0	0.178053	0.327358	0.304126	0.190463	0	0.0473663	-0.0700869	-0.214585	-0.0277562	0.312428		0.247691	Value 13.5935607749 was not used due to low maximum possible change	-0.178467	2.18144		0.750221	1.25765	0.247691
CR03M_BN1117_HPLC4_T9hrs_MS_rep1Q1-27.csv	O70569	Ribosomal protein S14	IEDVTPIPSDSTRR	1585.82	3	9.2	529.275922571 529.608735432 529.943004102 530.279883302	62293.4375 54592.3053868 26502.7412842 11640.0559304	Q3UJS5|O70569|P62264	0.4	0.0477922	C66N20O25H112S0	1584.81	26	0.425562	0.352086	0.16564	0.0567118	0	0.141468	0.301711	0.323715	0.233107	0	0.0477922	-0.0237432	5.78e-05	0.005314	0.0183715		0.083575	-0.00114695	0.033617	0.10415		0.0550487	0.0477561	0.083575
CR3M_BN1090_HPLC4_T9hrs_MS_rep1Q1-27.csv	O70569	Ribosomal protein S14	IEDVTPIPSDSTRR	1585.82	3	8.72	529.280176809 529.612977463 529.939780751 530.282060758	8309.49707031 6626.13183594 3854.00585938 3426.6003418	Q3UJS5|O70569|P62264	0.4	0.0477922	C66N20O25H112S0	1584.81	26	0.425562	0.352086	0.16564	0.0567118	0	0.141468	0.301711	0.323715	0.233107	0	0.0477922	-0.0515343	-0.0538295	0.00783705	0.0975267		0.181398	1.06859	0.0495781	0.552889		0.463113	0.456447	0.181398
CR4M_BN1090_HPLC4_T9hrs_MS_rep1Q1-27.csv	O70569	Ribosomal protein S14	IEDVTPIPSDSTRR	1585.82	3	8.72	529.275814814 529.608905036 529.942065804 530.275021951 530.610751507	24143.3300781 19496.9371896 10165.4064622 5319.27987552 1676.24519702	Q3UJS5|O70569|P62264	0.4	0.0473663	C66N20O25H112S0	1584.81	26	0.425562	0.352086	0.16564	0.0567118	0	0.142762	0.302728	0.323056	0.231454	0	0.0473663	-0.0172182	-0.0223276	0.00629095	0.0332549		0.0608847	0.452365	0.0399637	0.190309		0.18588	0.189692	0.0608847
CR03M_BN1117_HPLC7_T9hrs_MS_rep1Q1-27.csv	O70569	Ribosomal protein S14	TKTPGPGAQSALR	1283.71	3	6.02	428.573043982 428.906976073 429.241205827 429.576296899	173046.171875 125049.830484 54277.3422613 15331.2255859	O70569|P62264|D3Z7I1|D3YVF4|Q3UJS5	0.4	0.0477922	C54N18O18H94S0	1282.7	25	0.493985	0.337081	0.131509	0.037425	0	0.165757	0.321161	0.311414	0.201669	0	0.0477922	-0.0233734	0.00300181	0.0161022	0.00426937		0.0712106	Value -0.188560869805 was not used due to low maximum possible change	0.0895039	0.0259942		0.0622362	0.0326922	0.0712106
CR4M_BN1090_HPLC7_T9Hours_MS_rep1Q1-27.csv	O70569	Ribosomal protein S14	TKTPGPGAQSALR	1283.71	2	6.3	642.357291033 642.858440147 643.359532482 643.861142814	9366.17578125 7546.35839143 2881.38954492 998.150939941	Q3UJS5|O70569|P62264|D3Z7I1|D3YVF4	0.4	0.0473663	C54N18O18H94S0	1282.7	25	0.493985	0.337081	0.131509	0.037425	0	0.167272	0.322133	0.310565	0.200029	0	0.0473663	-0.0435168	0.0258635	0.00707205	0.0105813		0.133196	Value -1.73029146656 was not used due to low maximum possible change	0.0394962	0.0650738		0.0792552	0.0484327	0.133196
CR4M_BN1090_HPLC7_T9Hours_MS_rep1Q1-27.csv	O70569	Ribosomal protein S14	TKTPGPGAQSALR	1283.71	3	6.3	428.573711893 428.907901908 429.242584632 429.575333111 429.912044862	70574.0078125 49982.2252848 22279.4894549 6583.1708196 2393.16766363	Q3UJS5|O70569|P62264|D3Z7I1|D3YVF4	0.4	0.0473663	C54N18O18H94S0	1282.7	25	0.493985	0.337081	0.131509	0.037425	0	0.167272	0.322133	0.310565	0.200029	0	0.0473663	-0.0216621	-0.00256978	0.0175985	0.00663345		0.0663032	Value 0.171921077303 was not used due to low maximum possible change	0.0982846	0.040795		0.068461	0.0288054	0.0663032
CR05M_BN1117_HPLC7_T1days_MS_rep1Q1-27.csv	O70569	Ribosomal protein S14	ADRDESSPYAAMLAAQDVAQR	2265.06	2	15.32	1133.02954506 1133.54809835 1134.03022367 1134.54888977	2414.33032227 23336.5018542 1631.79244228 8500.74098688	O70569|P62264|D3Z7I1|D3YVF4|Q3UJS5	1	0.0471529	C93N29O35H149S1	2264.05	58	0.296074	0.347988	0.237333	0.118605	0	0.0408549	0.165318	0.336085	0.457742	0	0.0471529	-0.228791	0.302355	-0.191858	0.118294		0.89645	-1.65519	-1.94283	0.34881		-0.58819	1.42076	0.89645
CR05M_BN1117_HPLC7_T1days_MS_rep1Q1-27.csv	O70569	Ribosomal protein S14	ADRDESSPYAAMLAAQDVAQR	2265.06	3	15.32	755.689986031 756.018671045 756.365916899 756.690416769	10545.3046875 13048.6642904 11495.6324314 7662.9438288	O70569|P62264|D3Z7I1|D3YVF4|Q3UJS5	1	0.0471529	C93N29O35H149S1	2264.05	58	0.296074	0.347988	0.237333	0.118605	0	0.0408549	0.165318	0.336085	0.457742	0	0.0471529	-0.0494145	-0.0427745	0.0315544	0.0606346		0.193616	0.234163	0.319531	0.178791		0.231525	0.0631664	0.193616
CR5M_BN1090_HPLC8_T1day_MS_rep1Q1-27.csv	O70569	Ribosomal protein S14	ADRDESSPYAAMLAAQDVAQR	2265.06	2	13.82	1133.04268093 1133.54728022 1134.04243865 1134.54683416 1135.04340335	2323.65771484 2816.32867664 1804.05100271 1549.69398906 1598.77091255	O70569|P62264|D3Z7I1|D3YVF4	1	0.0471529	C93N29O35H149S1	2264.05	58	0.296074	0.347988	0.237333	0.118605	0	0.0408549	0.165318	0.336085	0.457742	0	0.0471529	-0.0225004	-0.016411	-0.0249353	0.0638467		0.0881612	0.0898393	-0.252504	0.188262		0.0284397	0.193054	0.0881612
CR5M_BN1090_HPLC8_T1day_MS_rep1Q1-27.csv	O70569	Ribosomal protein S14	ADRDESSPYAAMLAAQDVAQR	2265.06	3	13.82	755.692058537 756.025679441 756.363243319 756.694045192 757.027409237	15637.8759766 18153.1379957 14396.7754877 7918.99520782 7740.24124831	O70569|P62264|D3Z7I1|D3YVF4	1	0.0471529	C93N29O35H149S1	2264.05	58	0.296074	0.347988	0.237333	0.118605	0	0.0408549	0.165318	0.336085	0.457742	0	0.0471529	-0.0173573	-0.0244421	0.0192627	0.0225367		0.0680096	0.133804	0.195061	0.066453		0.115832	0.0614425	0.0680096
CR6M_BN1090_HPLC8_T1day_MS_rep1Q1-27.csv	O70569	Ribosomal protein S14	ADRDESSPYAAMLAAQDVAQR	2265.06	2	13.82	1133.03298053 1133.53904318 1134.03872373 1134.54290566 1135.05536318	1755.53601074 2558.44810534 1698.32754224 1169.06530762 850.95113198	O70569|P62264|D3Z7I1|D3YVF4	1	0.0479278	C93N29O35H149S1	2264.05	58	0.296074	0.347988	0.237333	0.118605	0	0.0397957	0.163004	0.335303	0.461897	0	0.0479278	-0.0516169	0.00827322	-0.000842735	0.0441864		0.20141	-0.0447239	-0.00860201	0.128714		0.0691994	0.115547	0.20141
CR6M_BN1090_HPLC8_T1day_MS_rep1Q1-27.csv	O70569	Ribosomal protein S14	ADRDESSPYAAMLAAQDVAQR	2265.06	3	13.82	755.688418701 756.022138586 756.358478239 756.691135598 757.046376544	24013.8828125 27571.0617365 22601.2693665 12994.1882964 5667.57389339	O70569|P62264|D3Z7I1|D3YVF4	1	0.0479278	C93N29O35H149S1	2264.05	58	0.296074	0.347988	0.237333	0.118605	0	0.0397957	0.163004	0.335303	0.461897	0	0.0479278	-0.0206232	-0.0317353	0.0219139	0.0304446		0.0804719	0.171557	0.223681	0.0886841		0.141098	0.0687274	0.0804719
CR05M_BN1117_HPLC2_T1days_MS_rep1Q1-27.csv	O70569	Ribosomal protein S14	ELGITALHIK	1094.66	3	14.33	365.556981475 365.891745084 366.225917961 366.559446846	29426.2148438 21825.3584412 9983.73071854 3361.87110577	Q3UJS5|O70569|P62264|D3Z7I1|D3YVF4	1	0.0471529	C50N13O14H87S0	1093.65	16	0.529529	0.326929	0.114427	0.0291139	0	0.257473	0.362891	0.257222	0.122414	0	0.0471529	-0.0739951	0.0109392	0.0401262	0.0229297		0.271985	Value 0.304193690482 was not used due to low maximum possible change	0.281007	0.245763		0.266252	0.0183084	0.271985
CR6M_BN1090_HPLC2_T1day_MS_rep1Q1-27.csv	O70569	Ribosomal protein S14	ELGITALHIK	1094.66	3	12.93	365.556740469 365.891470717 366.225620502 366.560055759 366.896984226	140616.359375 94404.3645538 37717.2834471 12582.3479989 2876.05254372	Q3UJS5|O70569|P62264|D3Z7I1|D3YVF4	1	0.0479278	C50N13O14H87S0	1093.65	16	0.529529	0.326929	0.114427	0.0291139	0	0.254511	0.362196	0.259017	0.124276	0	0.0479278	-0.0366924	0.00394205	0.0177653	0.0149851		0.133418	Value 0.111779643124 was not used due to low maximum possible change	0.122867	0.157468		0.137918	0.0177339	0.133418
CR05M_BN1117_HPLC2_T1days_MS_rep1Q1-27.csv	O70569	Ribosomal protein S14	IEDVTPIPSDSTR	1429.72	2	10.33	715.360179451 715.860614726 716.362790996 716.864179162 717.366197559	104882.414062 84640.1998326 41763.1489866 17283.6371688 5938.33167004	Q3UJS5|O70569|P62264|D3Z7I1|D3YVF4	1	0.0471529	C60N16O24H100S0	1428.71	22	0.461014	0.343144	0.148601	0.0472417	0	0.178778	0.327766	0.303712	0.189745	0	0.0471529	-0.0390695	-0.00263464	0.0194134	0.0222907		0.138428	Value 0.171323799484 was not used due to low maximum possible change	0.125158	0.156423		0.140003	0.0156919	0.138428
CR05M_BN1117_HPLC2_T1days_MS_rep1Q1-27.csv	O70569	Ribosomal protein S14	IEDVTPIPSDSTR	1429.72	3	10.33	477.244752252 477.581420745 477.917776046 478.250030057 478.592432908	23976.2402344 8930.09757802 7885.38328339 8275.00044086 2121.12938135	Q3UJS5|O70569|P62264|D3Z7I1|D3YVF4	1	0.0471529	C60N16O24H100S0	1428.71	22	0.461014	0.343144	0.148601	0.0472417	0	0.178778	0.327766	0.303712	0.189745	0	0.0471529	0.027632	-0.161145	0.0121067	0.121406		-0.0979039	Value 10.4788260405 was not used due to low maximum possible change	0.0780518	0.851956		0.277368	0.505325	-0.0979039
CR6M_BN1090_HPLC2_T1day_MS_rep1Q1-27.csv	O70569	Ribosomal protein S14	IEDVTPIPSDSTR	1429.72	2	9.48	715.359457096 715.861050187 716.362868465 716.863157236 717.364694087	68912.546875 57406.0560218 31154.445092 13099.1087207 4730.88808893	Q3UJS5|O70569|P62264|D3Z7I1|D3YVF4	1	0.0479278	C60N16O24H100S0	1428.71	22	0.461014	0.343144	0.148601	0.0472417	0	0.176162	0.326281	0.305205	0.192352	0	0.0479278	-0.0570055	-0.00659399	0.0340461	0.0295534		0.200123	Value 0.391042878993 was not used due to low maximum possible change	0.217402	0.203661		0.207062	0.00912796	0.200123
CR6M_BN1090_HPLC2_T1day_MS_rep1Q1-27.csv	O70569	Ribosomal protein S14	IEDVTPIPSDSTR	1429.72	3	9.48	477.247430152 477.583951542 477.918213612 478.250664266 478.5898796	82773.7265625 2112.91055507 3143.43771582 23667.5459228 6070.42806345	Q3UJS5|O70569|P62264|D3Z7I1|D3YVF4	1	0.0479278	C60N16O24H100S0	1428.71	22	0.461014	0.343144	0.148601	0.0472417	0	0.176162	0.326281	0.305205	0.192352	0	0.0479278	0.280038	-0.324228	-0.120458	0.164648		-0.983101	Value 19.2276415928 was not used due to low maximum possible change	-0.769191	1.13464		-0.205885	1.16584	-0.983101
CR05M_BN1117_HPLC4_T1days_MS_rep1Q1-27.csv	O70569	Ribosomal protein S14	IEDVTPIPSDSTRR	1585.82	3	9.2	529.274868418 529.608551317 529.943409995 530.280907443 530.620151772	52329.8164062 45260.7483207 25159.5645215 13910.7329198 5506.59600768	Q3UJS5|O70569|P62264	1	0.0471529	C66N20O25H112S0	1584.81	26	0.425562	0.352086	0.16564	0.0567118	0	0.143416	0.303238	0.322722	0.230625	0	0.0471529	-0.042645	-0.0208955	0.0184622	0.0450783		0.151145	0.427764	0.117532	0.259201		0.23891	0.139658	0.151145
CR05M_BN1117_HPLC7_T1days_MS_rep1Q1-27.csv	O70569	Ribosomal protein S14	TKTPGPGAQSALR	1283.71	3	6.02	428.573079028 428.90728173 429.241109885 429.576641334 429.913055849	110658.664062 86014.8521851 43136.9676978 15906.9246508 5164.45653112	O70569|P62264|D3Z7I1|D3YVF4|Q3UJS5	1	0.0471529	C54N18O18H94S0	1282.7	25	0.493985	0.337081	0.131509	0.037425	0	0.168038	0.322619	0.310136	0.199208	0	0.0471529	-0.0612472	-0.000713705	0.0371809	0.0247801		0.187905	Value 0.049352191915 was not used due to low maximum possible change	0.208149	0.153169		0.183074	0.0278064	0.187905
CR5M_BN1090_HPLC7_T1day_MS_rep1Q1-27.csv	O70569	Ribosomal protein S14	TKTPGPGAQSALR	1283.71	3	6.3	428.573984224 428.907943228 429.241475929 429.576189739	21947.9238281 16068.1616656 9000.31638259 3266.00135215	Q3UJS5|O70569|P62264|D3Z7I1|D3YVF4	1	0.0471529	C54N18O18H94S0	1282.7	25	0.493985	0.337081	0.131509	0.037425	0	0.168038	0.322619	0.310136	0.199208	0	0.0471529	-0.0574922	-0.0175222	0.0474863	0.0275281		0.176385	Value 1.21164645498 was not used due to low maximum possible change	0.265841	0.170155		0.204127	0.0535365	0.176385
CR08M_BN1117_HPLC7_T2days_MS_rep1Q1-27.csv	O70569	Ribosomal protein S14	ADRDESSPYAAMLAAQDVAQR	2265.06	3	15.32	755.688208924 756.022775668 756.36042566 756.690824607 757.028044845	8554.09277344 10143.03832 9439.9280125 5808.23326226 3430.3796343	O70569|P62264|D3Z7I1|D3YVF4|Q3UJS5	2	0.046335	C93N29O35H149S1	2264.05	58	0.296074	0.347988	0.237333	0.118605	0	0.0420109	0.167802	0.336883	0.453304	0	0.046335	-0.0440772	-0.0491828	0.0407592	0.0525009		0.173489	0.272955	0.409433	0.15686		0.253185	0.116095	0.173489
CR8M_BN1090_HPLC8_T2days_MS_rep1Q1-27.csv	O70569	Ribosomal protein S14	ADRDESSPYAAMLAAQDVAQR	2265.06	3	13.82	755.691048982 756.026582566 756.369747319 756.693409435 757.032084296	7895.33935547 9876.26185328 13791.6611974 7052.88817384 17827.379704	O70569|P62264|D3Z7I1|D3YVF4	2	0.046335	C93N29O35H149S1	2264.05	58	0.296074	0.347988	0.237333	0.118605	0	0.0420109	0.167802	0.336883	0.453304	0	0.046335	-0.0916167	-0.0922336	0.119814	0.0640361		0.360607	0.511879	1.20356	0.191324		0.566842	0.444212	0.360607
CR7M_BN1090_HPLC8_T2days_MS_rep1Q1-27.csv	O70569	Ribosomal protein S14	ADRDESSPYAAMLAAQDVAQR	2265.06	3	13.82	755.693350536 756.034350375 756.370466246 756.696984419 757.030576491	4182.51953125 3666.64768413 5354.26610663 2934.88978005 4127.11714273	O70569|P62264|D3Z7I1|D3YVF4	2	0.047124	C93N29O35H149S1	2264.05	58	0.296074	0.347988	0.237333	0.118605	0	0.040895	0.165405	0.336114	0.457586	0	0.047124	-0.0369067	-0.120787	0.0944401	0.0632536		0.144631	0.661544	0.956057	0.186599		0.487208	0.390699	0.144631
CR08M_BN1117_HPLC2_T2days_MS_rep1Q1-27.csv	O70569	Ribosomal protein S14	ELGITALHIK	1094.66	3	14.33	365.556773273 365.891259695 366.226349709 366.560504854	20537.2734375 16161.5774548 9015.73617846 2984.28672009	Q3UJS5|O70569|P62264|D3Z7I1|D3YVF4	2	0.046335	C50N13O14H87S0	1093.65	16	0.529529	0.326929	0.114427	0.0291139	0	0.26064	0.363599	0.255305	0.120455	0	0.046335	-0.10781	0.00493816	0.0707049	0.0321665		0.400944	Value 0.13466534197 was not used due to low maximum possible change	0.501888	0.352156		0.418329	0.0763646	0.400944
CR8M_BN1090_HPLC2_T2days_MS_rep1Q1-27.csv	O70569	Ribosomal protein S14	ELGITALHIK	1094.66	3	12.93	365.556386199 365.890793578 366.22516456 366.560094775 366.895710779	137438.1875 99565.8134292 44749.3793035 15888.7429413 4661.94275605	Q3UJS5|O70569|P62264|D3Z7I1|D3YVF4	2	0.046335	C50N13O14H87S0	1093.65	16	0.529529	0.326929	0.114427	0.0291139	0	0.26064	0.363599	0.255305	0.120455	0	0.046335	-0.0677727	0.00758578	0.0359188	0.0242681		0.252047	Value 0.206866741977 was not used due to low maximum possible change	0.254964	0.265686		0.257565	0.00718188	0.252047
CR7M_BN1090_HPLC2_T2days_MS_rep1Q1-27.csv	O70569	Ribosomal protein S14	ELGITALHIK	1094.66	3	12.93	365.558405754 365.892786674 366.227034378 366.562173474 366.896206155	58852.9921875 41103.3607348 19971.1457208 6200.6974177 2219.64517912	Q3UJS5|O70569|P62264|D3Z7I1|D3YVF4	2	0.047124	C50N13O14H87S0	1093.65	16	0.529529	0.326929	0.114427	0.0291139	0	0.257584	0.362916	0.257155	0.122345	0	0.047124	-0.0629167	-0.00104384	0.0439126	0.0200479		0.231358	Value -0.0290062126421 was not used due to low maximum possible change	0.307668	0.215035		0.251354	0.0494478	0.231358
CR08M_BN1117_HPLC2_T2days_MS_rep1Q1-27.csv	O70569	Ribosomal protein S14	IEDVTPIPSDSTR	1429.72	2	10.33	715.36060194 715.862106697 716.363452989 716.8656418 717.369539452	104762.09375 90830.6786179 49908.9648438 21119.8143127 8776.6303606	Q3UJS5|O70569|P62264|D3Z7I1|D3YVF4	2	0.046335	C60N16O24H100S0	1428.71	22	0.461014	0.343144	0.148601	0.0472417	0	0.181586	0.329319	0.302102	0.186993	0	0.046335	-0.0680893	-0.00247129	0.0385896	0.031971		0.243675	Value 0.17875132699 was not used due to low maximum possible change	0.251396	0.228771		0.24128	0.011501	0.243675
CR08M_BN1117_HPLC2_T2days_MS_rep1Q1-27.csv	O70569	Ribosomal protein S14	IEDVTPIPSDSTR	1429.72	3	10.33	477.247562044 477.582980382 477.917849253 478.252275791 478.585330659	21005.046875 12775.508419 8480.22902717 9945.3337631 3805.57532439	Q3UJS5|O70569|P62264|D3Z7I1|D3YVF4	2	0.046335	C60N16O24H100S0	1428.71	22	0.461014	0.343144	0.148601	0.0472417	0	0.181586	0.329319	0.302102	0.186993	0	0.046335	-0.0586653	-0.0984311	0.0138368	0.14326		0.209948	Value 7.11963408574 was not used due to low maximum possible change	0.0901412	1.02511		0.441732	0.508755	0.209948
CR8M_BN1090_HPLC2_T2days_MS_rep1Q1-27.csv	O70569	Ribosomal protein S14	IEDVTPIPSDSTR	1429.72	2	9.48	715.360003424 715.860796809 716.3630627 716.864721862 717.365931315	88974.1875 77386.8183213 44344.8627042 20300.4647042 8064.58213767	Q3UJS5|O70569|P62264|D3Z7I1|D3YVF4	2	0.046335	C60N16O24H100S0	1428.71	22	0.461014	0.343144	0.148601	0.0472417	0	0.181586	0.329319	0.302102	0.186993	0	0.046335	-0.0758546	-0.00814529	0.0433632	0.0406367		0.271464	Value 0.589157709563 was not used due to low maximum possible change	0.282494	0.290779		0.281579	0.00968961	0.271464
CR8M_BN1090_HPLC2_T2days_MS_rep1Q1-27.csv	O70569	Ribosomal protein S14	IEDVTPIPSDSTR	1429.72	3	9.48	477.246863635 477.58258146 477.91722056 478.253770063 478.578826203	60323.4296875 4424.72978941 3915.51721068 21348.8968948 5121.39260803	Q3UJS5|O70569|P62264|D3Z7I1|D3YVF4	2	0.046335	C60N16O24H100S0	1428.71	22	0.461014	0.343144	0.148601	0.0472417	0	0.181586	0.329319	0.302102	0.186993	0	0.046335	0.209153	-0.293987	-0.105101	0.189935		-0.748506	Value 21.2644259621 was not used due to low maximum possible change	-0.684691	1.3591		-0.0247004	1.19883	-0.748506
CR7M_BN1090_HPLC2_T2days_MS_rep1Q1-27.csv	O70569	Ribosomal protein S14	IEDVTPIPSDSTR	1429.72	2	9.48	715.361394728 715.862820782 716.364109607 716.866298893 717.366851191	78853.984375 70615.6811512 37982.9804691 16004.987601 7328.08661522	Q3UJS5|O70569|P62264|D3Z7I1|D3YVF4	2	0.047124	C60N16O24H100S0	1428.71	22	0.461014	0.343144	0.148601	0.0472417	0	0.178876	0.327821	0.303656	0.189648	0	0.047124	-0.0734441	0.00393409	0.0380868	0.0314232		0.260313	Value -0.256741175355 was not used due to low maximum possible change	0.245634	0.22066		0.242202	0.0200481	0.260313
CR7M_BN1090_HPLC2_T2days_MS_rep1Q1-27.csv	O70569	Ribosomal protein S14	IEDVTPIPSDSTR	1429.72	3	9.48	477.249752942 477.584152492 477.919307725 478.253074383 478.588195897	17759.1445312 8672.1261385 5282.33578717 9267.7830334 2414.94612114	Q3UJS5|O70569|P62264|D3Z7I1|D3YVF4	2	0.047124	C60N16O24H100S0	1428.71	22	0.461014	0.343144	0.148601	0.0472417	0	0.178876	0.327821	0.303656	0.189648	0	0.047124	-0.0276671	-0.131533	-0.0197047	0.178904		0.0980623	Value 8.58390313111 was not used due to low maximum possible change	-0.127082	1.2563		0.409093	0.742288	0.0980623
CR08M_BN1117_HPLC4_T2days_MS_rep1Q1-27.csv	O70569	Ribosomal protein S14	IEDVTPIPSDSTRR	1585.82	3	9.2	529.274854985 529.608599501 529.942646062 530.278919249 530.612789429	45249.203125 41466.5635916 23903.1821709 12680.4062854 6048.7558596	Q3UJS5|O70569|P62264	2	0.046335	C66N20O25H112S0	1584.81	26	0.425562	0.352086	0.16564	0.0567118	0	0.145953	0.305186	0.321416	0.227444	0	0.046335	-0.0585759	-0.0157778	0.028223	0.0461306		0.209492	0.336416	0.181177	0.270192		0.249319	0.0689229	0.209492
CR7M_BN1090_HPLC4_T2days_MS_rep1Q1-27.csv	O70569	Ribosomal protein S14	IEDVTPIPSDSTRR	1585.82	3	8.72	529.275459984 529.608825308 529.94250738 530.279066469 530.611776773	10038.9111328 9039.31153207 5086.88799757 4129.51874209 1033.16693844	Q3UJS5|O70569|P62264	2	0.047124	C66N20O25H112S0	1584.81	26	0.425562	0.352086	0.16564	0.0567118	0	0.143504	0.303306	0.322677	0.230513	0	0.047124	-0.0707632	-0.0326149	0.0141429	0.0892352		0.250882	0.668618	0.0900607	0.513434		0.380749	0.259383	0.250882
CR08M_BN1117_HPLC7_T2days_MS_rep1Q1-27.csv	O70569	Ribosomal protein S14	TKTPGPGAQSALR	1283.71	2	6.02	642.354520885 642.85620182 643.357446103 643.862350122	6232.83349609 5080.3125 2722.1393482 1339.04077148	O70569|P62264|D3Z7I1|D3YVF4|Q3UJS5	2	0.046335	C54N18O18H94S0	1282.7	25	0.493985	0.337081	0.131509	0.037425	0	0.171008	0.324473	0.308461	0.196058	0	0.046335	-0.08858	-0.00663922	0.0455484	0.0496709		0.274261	Value 0.526609066673 was not used due to low maximum possible change	0.257406	0.313118		0.281595	0.0285712	0.274261
CR08M_BN1117_HPLC7_T2days_MS_rep1Q1-27.csv	O70569	Ribosomal protein S14	TKTPGPGAQSALR	1283.71	3	6.02	428.572850461 428.90744243 429.24215251 429.57935538 429.91382238	57996.96875 48900.697431 27339.0987313 11747.2226562 5349.34342423	O70569|P62264|D3Z7I1|D3YVF4|Q3UJS5	2	0.046335	C54N18O18H94S0	1282.7	25	0.493985	0.337081	0.131509	0.037425	0	0.171008	0.324473	0.308461	0.196058	0	0.046335	-0.0967023	-0.00210751	0.0557655	0.0430442		0.299409	Value 0.16716308055 was not used due to low maximum possible change	0.315145	0.271345		0.2953	0.0221875	0.299409
CR7M_BN1090_HPLC7_T2days_MS_rep1Q1-27.csv	O70569	Ribosomal protein S14	TKTPGPGAQSALR	1283.71	3	6.3	428.572958651 428.907444559 429.241991653 429.576930297 429.913037578	28073.7558594 23301.3338337 12044.594765 4816.28897536 1966.38632756	Q3UJS5|O70569|P62264|D3Z7I1|D3YVF4	2	0.047124	C54N18O18H94S0	1282.7	25	0.493985	0.337081	0.131509	0.037425	0	0.168141	0.322685	0.310077	0.199097	0	0.047124	-0.0825637	0.00440114	0.0450048	0.0331578		0.253384	Value -0.305721481697 was not used due to low maximum possible change	0.252031	0.205094		0.236836	0.0274982	0.253384
CR10M_BN1117_HPLC7_T4days_MS_rep1Q1-27.csv	O70569	Ribosomal protein S14	ADRDESSPYAAMLAAQDVAQR	2265.06	2	15.32	1133.03229528 1133.55165382 1134.03524342 1134.55701159 1135.04590654	2306.4230957 22255.7787074 1906.0420736 11731.7167846 1382.32715857	O70569|P62264|D3Z7I1|D3YVF4|Q3UJS5	4	0.0482443	C93N29O35H149S1	2264.05	58	0.296074	0.347988	0.237333	0.118605	0	0.0393728	0.16207	0.334976	0.463581	0	0.0482443	-0.235696	0.234624	-0.187437	0.188508		0.918174	-1.26197	-1.91962	0.546438		-0.429246	1.37625	0.918174
CR10M_BN1117_HPLC7_T4days_MS_rep1Q1-27.csv	O70569	Ribosomal protein S14	ADRDESSPYAAMLAAQDVAQR	2265.06	3	15.32	755.689368647 756.023981314 756.360870495 756.692309965 757.029759643	11037.6640625 15044.6311784 14891.5813262 10975.7835462 7604.22760938	O70569|P62264|D3Z7I1|D3YVF4|Q3UJS5	4	0.0482443	C93N29O35H149S1	2264.05	58	0.296074	0.347988	0.237333	0.118605	0	0.0393728	0.16207	0.334976	0.463581	0	0.0482443	-0.0836052	-0.0583881	0.0493208	0.0926725		0.325691	0.314052	0.505116	0.268634		0.353373	0.104114	0.325691
CR11M_BN1117_HPLC7_T4days_MS_rep1Q1-27.csv	O70569	Ribosomal protein S14	ADRDESSPYAAMLAAQDVAQR	2265.06	3	15.32	755.68780637 756.02556834 756.366330542 756.691564028 757.02978653	7006.41601562 9311.30402698 9264.27555062 6547.97558594 5403.75360618	O70569|P62264|D3Z7I1|D3YVF4|Q3UJS5	4	0.0477631	C93N29O35H149S1	2264.05	58	0.296074	0.347988	0.237333	0.118605	0	0.040018	0.163493	0.335471	0.461018	0	0.0477631	-0.0780088	-0.0581871	0.0510042	0.0851917		0.304656	0.315385	0.51972	0.248798		0.34714	0.118699	0.304656
CR10M_BN1090_HPLC2_T4days_MS_rep1Q1-27.csv	O70569	Ribosomal protein S14	ELGITALHIK	1094.66	3	12.93	365.55671799 365.891041244 366.225509048 366.560471425 366.895530234	82927.203125 70471.0699716 34883.8655476 13422.6634508 4928.15968194	Q3UJS5|O70569|P62264|D3Z7I1|D3YVF4	4	0.0482443	C50N13O14H87S0	1093.65	16	0.529529	0.326929	0.114427	0.0291139	0	0.253312	0.361905	0.259744	0.125039	0	0.0482443	-0.118398	0.0224478	0.0585177	0.0374321		0.42864	Value 0.641810339228 was not used due to low maximum possible change	0.402692	0.390223		0.407185	0.0195986	0.42864
CR11M_BN1117_HPLC2_T4days_MS_rep1Q1-27.csv	O70569	Ribosomal protein S14	ELGITALHIK	1094.66	3	14.33	365.556438136 365.891990013 366.225683779 366.562019314	29712.5019531 24064.0578306 14231.7646484 6146.99150969	Q3UJS5|O70569|P62264|D3Z7I1|D3YVF4	4	0.0477631	C50N13O14H87S0	1093.65	16	0.529529	0.326929	0.114427	0.0291139	0	0.255138	0.362345	0.258637	0.12388	0	0.0477631	-0.12885	-0.00242055	0.0774909	0.0537795		0.469584	Value -0.0683464868058 was not used due to low maximum possible change	0.53735	0.567498		0.524811	0.0501466	0.469584
CR9M_BN1090_HPLC2_T4days_MS_rep1Q1-27.csv	O70569	Ribosomal protein S14	ELGITALHIK	1094.66	3	12.93	365.55911149 365.893578753 366.228483254 366.562599956 366.898695636	69792.6484375 57756.7730118 30241.6157599 11963.8890784 4182.15585723	Q3UJS5|O70569|P62264|D3Z7I1|D3YVF4	4	0.0501246	C50N13O14H87S0	1093.65	16	0.529529	0.326929	0.114427	0.0291139	0	0.246313	0.360106	0.263993	0.129588	0	0.0501246	-0.118391	0.0133068	0.0637212	0.0413635		0.418026	Value 0.401093706796 was not used due to low maximum possible change	0.426043	0.411682		0.418584	0.00719657	0.418026
CR10M_BN1090_HPLC2_T4days_MS_rep1Q1-27.csv	O70569	Ribosomal protein S14	IEDVTPIPSDSTR	1429.72	2	9.48	715.359440522 715.860882073 716.3645676 716.863937411 717.367400986	28222.8457031 26955.6789584 17764.7302173 8764.21217822 4562.25704267	Q3UJS5|O70569|P62264|D3Z7I1|D3YVF4	4	0.0482443	C60N16O24H100S0	1428.71	22	0.461014	0.343144	0.148601	0.0472417	0	0.175106	0.325672	0.305805	0.193418	0	0.0482443	-0.1156	-0.0132393	0.068818	0.0600216		0.404327	Value 0.757721162217 was not used due to low maximum possible change	0.437761	0.410612		0.417567	0.017769	0.404327
CR10M_BN1090_HPLC2_T4days_MS_rep1Q1-27.csv	O70569	Ribosomal protein S14	IEDVTPIPSDSTR	1429.72	3	9.48	477.242701607 477.571494008 477.913068624 478.252272371 478.57869292	7938.91943359 2783.18449206 2678.82512863 4660.12917523 1465.3507473	Q3UJS5|O70569|P62264|D3Z7I1|D3YVF4	4	0.0482443	C60N16O24H100S0	1428.71	22	0.461014	0.343144	0.148601	0.0472417	0	0.175106	0.325672	0.305805	0.193418	0	0.0482443	-0.0214536	-0.189045	-0.000280151	0.210779		0.0750367	Value 10.819617147 was not used due to low maximum possible change	-0.00178208	1.44195		0.50507	0.812275	0.0750367
CR10M_BN1117_HPLC2_T4days_MS_rep2Q1-27.csv	O70569	Ribosomal protein S14	IEDVTPIPSDSTR	1429.72	2	10.33	715.36161023 715.863157388 716.3654455 716.866877354 717.370400509	115424.039062 110780.655323 68752.1357819 34254.2910333 14922.6743627	Q3UJS5|O70569|P62264|D3Z7I1|D3YVF4	4	0.0482443	C60N16O24H100S0	1428.71	22	0.461014	0.343144	0.148601	0.0472417	0	0.175106	0.325672	0.305805	0.193418	0	0.0482443	-0.110406	-0.00664059	0.0602384	0.0568079		0.386158	Value 0.380060445826 was not used due to low maximum possible change	0.383185	0.388627		0.38599	0.00272484	0.386158
CR10M_BN1117_HPLC2_T4days_MS_rep2Q1-27.csv	O70569	Ribosomal protein S14	IEDVTPIPSDSTR	1429.72	3	10.33	477.24888807 477.582888389 477.917243693 478.25455445 478.589476504	17851.296875 7164.22745519 5204.57246497 8029.67338094 2490.64883482	Q3UJS5|O70569|P62264|D3Z7I1|D3YVF4	4	0.0482443	C60N16O24H100S0	1428.71	22	0.461014	0.343144	0.148601	0.0472417	0	0.175106	0.325672	0.305805	0.193418	0	0.0482443	0.00568973	-0.155843	-0.0125326	0.162686		-0.0199006	Value 8.91933809858 was not used due to low maximum possible change	-0.0797214	1.11294		0.337774	0.671983	-0.0199006
CR11M_BN1117_HPLC2_T4days_MS_rep1Q1-27.csv	O70569	Ribosomal protein S14	IEDVTPIPSDSTR	1429.72	2	10.33	715.361941163 715.863246504 716.36550924 716.867244976 717.369924621	139110.59375 137610.9375 85610.0699945 41541.0912502 17807.6204938	Q3UJS5|O70569|P62264|D3Z7I1|D3YVF4	4	0.0477631	C60N16O24H100S0	1428.71	22	0.461014	0.343144	0.148601	0.0472417	0	0.176714	0.326598	0.30489	0.191798	0	0.0477631	-0.116572	-0.00241547	0.0633723	0.0556152		0.410032	Value 0.145985188648 was not used due to low maximum possible change	0.405481	0.38473		0.400081	0.0134875	0.410032
CR11M_BN1117_HPLC2_T4days_MS_rep1Q1-27.csv	O70569	Ribosomal protein S14	IEDVTPIPSDSTR	1429.72	3	10.33	477.246841264 477.58237922 477.918698994 478.253371329 478.588639972	30044.3300781 10899.4774247 7317.90709921 13542.5103053 2828.98344069	Q3UJS5|O70569|P62264|D3Z7I1|D3YVF4	4	0.0477631	C60N16O24H100S0	1428.71	22	0.461014	0.343144	0.148601	0.0472417	0	0.176714	0.326598	0.30489	0.191798	0	0.0477631	0.0251073	-0.166789	-0.030196	0.171878		-0.088313	Value 10.0803299032 was not used due to low maximum possible change	-0.193206	1.189		0.302495	0.769528	-0.088313
CR9M_BN1090_HPLC2_T4days_MS_rep1Q1-27.csv	O70569	Ribosomal protein S14	IEDVTPIPSDSTR	1429.72	2	9.48	715.362147565 715.863940873 716.365192768 716.867086226 717.373797975	33720.0390625 32626.6906909 26141.9114402 10986.7426065 8691.43638633	Q3UJS5|O70569|P62264|D3Z7I1|D3YVF4	4	0.0501246	C60N16O24H100S0	1428.71	22	0.461014	0.343144	0.148601	0.0472417	0	0.168979	0.322011	0.309266	0.199745	0	0.0501246	-0.135139	-0.0278353	0.104038	0.0589356		0.462748	Value 1.31713077475 was not used due to low maximum possible change	0.647549	0.386455		0.498917	0.134252	0.462748
CR9M_BN1090_HPLC2_T4days_MS_rep1Q1-27.csv	O70569	Ribosomal protein S14	IEDVTPIPSDSTR	1429.72	3	9.48	477.248978451 477.586016598 477.923500035 478.255867182 478.591183668	13730.3291016 5401.14560877 4019.21145495 5510.90633596 1285.12902832	Q3UJS5|O70569|P62264|D3Z7I1|D3YVF4	4	0.0501246	C60N16O24H100S0	1428.71	22	0.461014	0.343144	0.148601	0.0472417	0	0.168979	0.322011	0.309266	0.199745	0	0.0501246	0.0180361	-0.154699	-0.00837078	0.145033		-0.0617601	Value 7.3201501777 was not used due to low maximum possible change	-0.0521008	0.951017		0.279052	0.581959	-0.0617601
CR10M_BN1117_HPLC4_T4days_MS_rep2Q1-27.csv	O70569	Ribosomal protein S14	IEDVTPIPSDSTRR	1585.82	2	9.2	793.407882807 793.910505744 794.411999735 794.915357985	7840.74951172 6817.55388729 5453.99291599 2781.9453125	Q3UJS5|O70569|P62264	4	0.0482443	C66N20O25H112S0	1584.81	26	0.425562	0.352086	0.16564	0.0567118	0	0.140108	0.300631	0.324402	0.234859	0	0.0482443	-0.0830855	-0.0543011	0.0725856	0.064801		0.291064	1.05531	0.457198	0.363749		0.54183	0.349007	0.291064
CR10M_BN1117_HPLC4_T4days_MS_rep2Q1-27.csv	O70569	Ribosomal protein S14	IEDVTPIPSDSTRR	1585.82	3	9.2	529.275310632 529.610175199 529.945276656 530.287800468 530.613380746	78112.1875 76884.3174944 52466.7807112 37393.7602374 11454.0831778	Q3UJS5|O70569|P62264	4	0.0482443	C66N20O25H112S0	1584.81	26	0.425562	0.352086	0.16564	0.0567118	0	0.140108	0.300631	0.324402	0.234859	0	0.0482443	-0.106551	-0.0380891	0.0486352	0.0960049		0.373269	0.740236	0.306341	0.538906		0.489688	0.193534	0.373269
CR11M_BN1117_HPLC4_T4days_MS_rep1Q1-27.csv	O70569	Ribosomal protein S14	IEDVTPIPSDSTRR	1585.82	2	9.2	793.40957676 793.910177353 794.41041996 794.913826562	5952.18798828 5622.34472656 4618.39329386 2449.73680098	Q3UJS5|O70569|P62264	4	0.0477631	C66N20O25H112S0	1584.81	26	0.425562	0.352086	0.16564	0.0567118	0	0.141556	0.301781	0.32367	0.232993	0	0.0477631	-0.106285	-0.050501	0.0820925	0.074693		0.374233	1.0039	0.519474	0.423714		0.58033	0.288743	0.374233
CR11M_BN1117_HPLC4_T4days_MS_rep1Q1-27.csv	O70569	Ribosomal protein S14	IEDVTPIPSDSTRR	1585.82	3	9.2	529.276013371 529.610053839 529.945154879 530.281285987 530.615648452	48377.8359375 47240.1996118 32508.0716098 19665.2402344 9375.54669543	Q3UJS5|O70569|P62264	4	0.0477631	C66N20O25H112S0	1584.81	26	0.425562	0.352086	0.16564	0.0567118	0	0.141556	0.301781	0.32367	0.232993	0	0.0477631	-0.0982236	-0.0324446	0.0543193	0.076349		0.34585	0.644959	0.343728	0.433108		0.441911	0.141626	0.34585
CR10M_BN1117_HPLC7_T4days_MS_rep1Q1-27.csv	O70569	Ribosomal protein S14	TKTPGPGAQSALR	1283.71	3	6.02	428.572413192 428.908103279 429.242225227 429.57747405 429.911945391	79918.8046875 73384.1167618 46811.4485698 22772.6280721 10330.5048539	O70569|P62264|D3Z7I1|D3YVF4|Q3UJS5	4	0.0482443	C54N18O18H94S0	1282.7	25	0.493985	0.337081	0.131509	0.037425	0	0.164165	0.320125	0.312301	0.203408	0	0.0482443	-0.135423	-0.00783693	0.0785141	0.0647461		0.410597	Value 0.462216351077 was not used due to low maximum possible change	0.434278	0.390077		0.411651	0.0221197	0.410597
CR11M_BN1117_HPLC7_T4days_MS_rep1Q1-27.csv	O70569	Ribosomal protein S14	TKTPGPGAQSALR	1283.71	3	6.02	428.572754875 428.907753421 429.242007052 429.577495432 429.911022809	124993.273438 111994.976562 69807.2834939 36223.9653489 16339.9369298	O70569|P62264|D3Z7I1|D3YVF4|Q3UJS5	4	0.0477631	C54N18O18H94S0	1282.7	25	0.493985	0.337081	0.131509	0.037425	0	0.16586	0.321228	0.311356	0.201556	0	0.0477631	-0.129594	-0.0105831	0.0719991	0.0681782		0.394953	Value 0.66758051818 was not used due to low maximum possible change	0.400335	0.415388		0.403559	0.0105919	0.394953
CR12M_BN1090_HPLC8_T8days_MS_rep1Q1-27.csv	O70569	Ribosomal protein S14	ADRDESSPYAAMLAAQDVAQR	2265.06	3	13.82	755.696095593 756.03491349 756.363068698 756.696069386 757.028782251	6429.9140625 7622.32342662 11177.3044625 10603.4483121 15907.3916875	O70569|P62264|D3Z7I1|D3YVF4	8	0.050165	C93N29O35H149S1	2264.05	58	0.296074	0.347988	0.237333	0.118605	0	0.0369226	0.156536	0.33291	0.473632	0	0.050165	-0.116632	-0.13527	0.0745945	0.177308		0.450056	0.706547	0.780471	0.499421		0.609124	0.159362	0.450056
CR14M_BN1117_HPLC7_T8days_MS_rep1Q1-27.csv	O70569	Ribosomal protein S14	ADRDESSPYAAMLAAQDVAQR	2265.06	2	15.32	1133.03347956 1133.55381907 1134.03100435 1134.55752398 1135.02914329	2493.51049805 67598.1308586 2512.374859 36407.9633112 1556.39157194	O70569|P62264|D3Z7I1|D3YVF4|Q3UJS5	8	0.0403605	C93N29O35H149S1	2264.05	58	0.296074	0.347988	0.237333	0.118605	0	0.0518072	0.187308	0.34167	0.419214	0	0.0403605	-0.2732	0.27211	-0.214286	0.215376		1.11845	-1.69349	-2.05379	0.716466		-0.478091	1.62644	1.11845
CR14M_BN1117_HPLC7_T8days_MS_rep1Q1-27.csv	O70569	Ribosomal protein S14	ADRDESSPYAAMLAAQDVAQR	2265.06	3	15.32	755.690497562 756.025385915 756.364521252 756.690849302 757.031708195	4119.66796875 5234.15719564 6354.88621155 5305.66534899 4358.77951882	O70569|P62264|D3Z7I1|D3YVF4|Q3UJS5	8	0.0403605	C93N29O35H149S1	2264.05	58	0.296074	0.347988	0.237333	0.118605	0	0.0518072	0.187308	0.34167	0.419214	0	0.0403605	-0.100033	-0.0989132	0.0650733	0.133873		0.409525	0.615591	0.623684	0.445339		0.523535	0.111978	0.409525
CR14M_BN1117_HPLC7_T8days_MS_rep1Q1-27.csv	O70569	Ribosomal protein S14	ADRDESSPYAAMLAAQDVAQR	2265.06	4	15.32	567.023093907 567.277962795 567.525062306 567.77666576	6169.5625 7806.80844612 5853.30716389 4494.9674439	O70569|P62264|D3Z7I1|D3YVF4|Q3UJS5	8	0.0403605	C93N29O35H149S1	2264.05	58	0.296074	0.347988	0.237333	0.118605	0	0.0518072	0.187308	0.34167	0.419214	0	0.0403605	-0.0424394	-0.0270459	0.00329953	0.0661858		0.173742	0.168322	0.0316238	0.220172		0.148465	0.0812957	0.173742
CR12M_BN1090_HPLC2_T8days_MS_rep1Q1-27.csv	O70569	Ribosomal protein S14	ELGITALHIK	1094.66	3	12.93	365.557696902 365.892146283 366.226945764 366.561789093 366.89619081	57465.65625 58616.5110193 36302.2302643 16015.61442 6085.4443969	Q3UJS5|O70569|P62264|D3Z7I1|D3YVF4	8	0.050165	C50N13O14H87S0	1093.65	16	0.529529	0.326929	0.114427	0.0291139	0	0.246165	0.360066	0.264083	0.129686	0	0.050165	-0.188284	0.0211496	0.101144	0.0659907		0.664461	Value 0.638263013524 was not used due to low maximum possible change	0.675846	0.65615		0.665486	0.00988799	0.664461
CR14M_BN1117_HPLC2_T8days_MS_rep1Q1-27.csv	O70569	Ribosomal protein S14	ELGITALHIK	1094.66	3	14.33	365.557585134 365.891264135 366.225221181 366.561887534	12138.7597656 13719.858514 9719.50730777 4118.32117521	Q3UJS5|O70569|P62264|D3Z7I1|D3YVF4	8	0.0403605	C50N13O14H87S0	1093.65	16	0.529529	0.326929	0.114427	0.0291139	0	0.28509	0.367919	0.240611	0.10638	0	0.0403605	-0.22374	0.0186899	0.130418	0.0746314		0.915317	0.455965	1.03356	0.965897		0.842685	0.262325	0.915317
CR12M_BN1090_HPLC2_T8days_MS_rep1Q1-27.csv	O70569	Ribosomal protein S14	IEDVTPIPSDSTR	1429.72	2	9.48	715.361335697 715.863502447 716.367225865 716.868309759 717.37241737	15117.8027344 17147.9505125 14071.2773736 7785.30906075 4440.64722148	Q3UJS5|O70569|P62264|D3Z7I1|D3YVF4	8	0.050165	C60N16O24H100S0	1428.71	22	0.461014	0.343144	0.148601	0.0472417	0	0.16885	0.321931	0.309338	0.199881	0	0.050165	-0.181687	-0.0263071	0.11139	0.0966048		0.621867	Value 1.24016049668 was not used due to low maximum possible change	0.692991	0.632895		0.649251	0.0382793	0.621867
CR12M_BN1090_HPLC2_T8days_MS_rep1Q1-27.csv	O70569	Ribosomal protein S14	IEDVTPIPSDSTR	1429.72	3	9.48	477.247113852 477.575078392 477.914923057 478.251552733 478.579296986	7863.97460938 1677.15604053 3532.90495136 9639.96482008 5049.16358285	Q3UJS5|O70569|P62264|D3Z7I1|D3YVF4	8	0.050165	C60N16O24H100S0	1428.71	22	0.461014	0.343144	0.148601	0.0472417	0	0.16885	0.321931	0.309338	0.199881	0	0.050165	-0.114797	-0.269306	0.006938	0.377165		0.392918	Value 12.6955120912 was not used due to low maximum possible change	0.0431636	2.47095		0.969011	1.31242	0.392918
CR13M_BN1090_HPLC2_T8days_MS_rep2Q1-27.csv	O70569	Ribosomal protein S14	IEDVTPIPSDSTR	1429.72	2	9.48	715.363997268 715.866623307 716.372642343 716.87299891 717.373249987	18196.0761719 11949.8405676 42705.6698309 40151.4701624 50867.347	Q3UJS5|O70569|P62264|D3Z7I1|D3YVF4	8	0.0492754	C60N16O24H100S0	1428.71	22	0.461014	0.343144	0.148601	0.0472417	0	0.171715	0.323672	0.307725	0.196888	0	0.0492754	-0.299991	-0.237396	0.229315	0.308071		1.03696	Value 12.1916293765 was not used due to low maximum possible change	1.44111	2.05867		1.51225	0.514557	1.03696
CR14M_BN1117_HPLC2_T8days_MS_rep1Q1-27.csv	O70569	Ribosomal protein S14	IEDVTPIPSDSTR	1429.72	2	10.33	715.360713032 715.863678104 716.36559689 716.8672667 717.370383515	53958.2109375 63515.2173314 47444.4748239 28402.2441377 13645.4983853	Q3UJS5|O70569|P62264|D3Z7I1|D3YVF4	8	0.0403605	C60N16O24H100S0	1428.71	22	0.461014	0.343144	0.148601	0.0472417	0	0.203688	0.340137	0.289234	0.166941	0	0.0403605	-0.1819	-0.0145946	0.0968185	0.0996764		0.706888	Value 4.85420688271 was not used due to low maximum possible change	0.688448	0.832724		0.742687	0.0785181	0.706888
CR14M_BN1117_HPLC2_T8days_MS_rep1Q1-27.csv	O70569	Ribosomal protein S14	IEDVTPIPSDSTR	1429.72	3	10.33	477.244653635 477.580760557 477.915177462 478.250681432 478.586951592	15313.5537109 11266.7013837 8205.4785754 9041.21053597 4102.84715164	Q3UJS5|O70569|P62264|D3Z7I1|D3YVF4	8	0.0403605	C60N16O24H100S0	1428.71	22	0.461014	0.343144	0.148601	0.0472417	0	0.203688	0.340137	0.289234	0.166941	0	0.0403605	-0.111604	-0.0860715	0.0386239	0.159052		0.433707	Value 28.6276744665 was not used due to low maximum possible change	0.274643	1.32876		0.679037	0.568271	0.433707
CR12M_BN1090_HPLC4_T8days_MS_rep1Q1-27.csv	O70569	Ribosomal protein S14	IEDVTPIPSDSTRR	1585.82	3	8.72	529.27697588 529.607543048 529.941866281 530.277142273 530.611750497	6653.80761719 9020.79689537 7284.70440984 4048.6015068 2166.2824707	Q3UJS5|O70569|P62264	8	0.050165	C66N20O25H112S0	1584.81	26	0.425562	0.352086	0.16564	0.0567118	0	0.134501	0.296031	0.327185	0.242283	0	0.050165	-0.179197	-0.0180801	0.104085	0.0931924		0.615668	0.322541	0.644308	0.502192		0.521177	0.145952	0.615668
CR14M_BN1117_HPLC4_T8days_MS_rep1Q1-27.csv	O70569	Ribosomal protein S14	IEDVTPIPSDSTRR	1585.82	3	9.2	529.274760229 529.609585453 529.944817135 530.278465559 530.614498853	33242.2109375 40642.4275556 31049.4636991 21060.4455452 9690.07924525	Q3UJS5|O70569|P62264	8	0.0403605	C66N20O25H112S0	1584.81	26	0.425562	0.352086	0.16564	0.0567118	0	0.166148	0.319203	0.31058	0.20407	0	0.0403605	-0.161724	-0.0295129	0.080795	0.110442		0.623419	Value 0.89751327339 was not used due to low maximum possible change	0.557438	0.749481		0.643446	0.0975753	0.623419
CR14M_BN1090_HPLC7_T8days_MS_rep1Q1-27.csv	O70569	Ribosomal protein S14	TKTPGPGAQSALR	1283.71	2	6.3	642.352643682 642.857025601 643.358715942 643.860781642 644.364841402	12914.7412109 15060.1176265 10982.6754602 6521.10731705 3186.99163032	Q3UJS5|O70569|P62264|D3Z7I1|D3YVF4	8	0.0403605	C54N18O18H94S0	1282.7	25	0.493985	0.337081	0.131509	0.037425	0	0.194628	0.337514	0.294815	0.173044	0	0.0403605	-0.210012	-0.00593349	0.109982	0.105963		0.701541	Value -13.6815730518 was not used due to low maximum possible change	0.673473	0.781333		0.718782	0.0559591	0.701541
CR14M_BN1090_HPLC7_T8days_MS_rep1Q1-27.csv	O70569	Ribosomal protein S14	TKTPGPGAQSALR	1283.71	3	6.3	428.572080696 428.907110121 429.242451981 429.576205965 429.911744028	107754.820312 123260.738032 92834.0408877 51059.7734375 23135.8027344	Q3UJS5|O70569|P62264|D3Z7I1|D3YVF4	8	0.0403605	C54N18O18H94S0	1282.7	25	0.493985	0.337081	0.131509	0.037425	0	0.194628	0.337514	0.294815	0.173044	0	0.0403605	-0.20657	-0.00830577	0.116108	0.0987673		0.690043	Value -19.1516426218 was not used due to low maximum possible change	0.710988	0.728272		0.709768	0.0191438	0.690043
CR14M_BN1117_HPLC7_T8days_MS_rep1Q1-27.csv	O70569	Ribosomal protein S14	TKTPGPGAQSALR	1283.71	3	6.02	428.572899431 428.907331901 429.243295577 429.577474915 429.91383727	32771.6875 36840.0355646 30173.9748358 14745.7204361 7214.91173418	O70569|P62264|D3Z7I1|D3YVF4|Q3UJS5	8	0.0403605	C54N18O18H94S0	1282.7	25	0.493985	0.337081	0.131509	0.037425	0	0.194628	0.337514	0.294815	0.173044	0	0.0403605	-0.207848	-0.0154218	0.131947	0.0913232		0.694314	Value -35.5598476304 was not used due to low maximum possible change	0.807975	0.673383		0.725224	0.072425	0.694314
CR15M_BN1117_HPLC7_T16days_MS_rep1Q1-27.csv	O70569	Ribosomal protein S14	ADRDESSPYAAMLAAQDVAQR	2265.06	3	15.32	755.687386285 756.024480184 756.364674232 756.691265846 757.030453414	2745.79370117 4400.65308159 8700.68377699 9292.04928916 8143.73778632	O70569|P62264|D3Z7I1|D3YVF4|Q3UJS5	16	0.0496384	C93N29O35H149S1	2264.05	58	0.296074	0.347988	0.237333	0.118605	0	0.0375752	0.15803	0.33349	0.470905	0	0.0496384	-0.18685	-0.172937	0.108767	0.251019		0.722828	0.910395	1.13115	0.712516		0.869222	0.196883	0.722828
CR15M_BN1117_HPLC7_T16days_MS_rep1Q1-27.csv	O70569	Ribosomal protein S14	ADRDESSPYAAMLAAQDVAQR	2265.06	4	15.32	567.01980015 567.277483204 567.525901149 567.777123855 568.022172158	8559.26464844 11334.2215181 10933.8398428 7647.48206913 4307.91469694	O70569|P62264|D3Z7I1|D3YVF4|Q3UJS5	16	0.0496384	C93N29O35H149S1	2264.05	58	0.296074	0.347988	0.237333	0.118605	0	0.0375752	0.15803	0.33349	0.470905	0	0.0496384	-0.0736095	-0.0534002	0.0468485	0.0801611		0.284758	0.281116	0.487211	0.227537		0.320155	0.114401	0.284758
CR16M_BN1090_HPLC2_T16days_MS_rep1Q1-27.csv	O70569	Ribosomal protein S14	ELGITALHIK	1094.66	3	12.93	365.557233204 365.892348854 366.226705818 366.561951782 366.896241126	57622.6484375 71133.320866 47652.1450843 23308.9671444 9843.79785156	Q3UJS5|O70569|P62264|D3Z7I1|D3YVF4	16	0.0506427	C50N13O14H87S0	1093.65	16	0.529529	0.326929	0.114427	0.0291139	0	0.244422	0.359588	0.265142	0.130848	0	0.0506427	-0.241008	0.029241	0.124171	0.087596		0.845324	Value 0.895350542234 was not used due to low maximum possible change	0.82388	0.861033		0.843412	0.0186504	0.845324
CR15M_BN1117_HPLC2_T16days_MS_rep1Q1-27.csv	O70569	Ribosomal protein S14	IEDVTPIPSDSTR	1429.72	2	10.33	715.361959944 715.86370759 716.36648381 716.8689274 717.37086653	64277.0390625 98508.518148 89530.5826999 57011.3811598 30796.855507	Q3UJS5|O70569|P62264|D3Z7I1|D3YVF4	16	0.0496384	C60N16O24H100S0	1428.71	22	0.461014	0.343144	0.148601	0.0472417	0	0.170539	0.322963	0.308388	0.198109	0	0.0496384	-0.253218	-0.0246837	0.140836	0.137066		0.871738	Value 1.22313767072 was not used due to low maximum possible change	0.881392	0.908518		0.887216	0.019069	0.871738
CR15M_BN1117_HPLC2_T16days_MS_rep1Q1-27.csv	O70569	Ribosomal protein S14	IEDVTPIPSDSTR	1429.72	3	10.33	477.246385816 477.582889569 477.920473664 478.249590514 478.586993687	12608.8671875 5395.31712786 4557.7537896 8051.0357984 2346.00708854	Q3UJS5|O70569|P62264|D3Z7I1|D3YVF4	16	0.0496384	C60N16O24H100S0	1428.71	22	0.461014	0.343144	0.148601	0.0472417	0	0.170539	0.322963	0.308388	0.198109	0	0.0496384	-0.0491338	-0.166901	0.000282431	0.215753		0.16915	Value 8.27035053882 was not used due to low maximum possible change	0.00176754	1.43008		0.533666	0.780816	0.16915
CR16M_BN1090_HPLC2_T16days_MS_rep1Q1-27.csv	O70569	Ribosomal protein S14	IEDVTPIPSDSTR	1429.72	2	9.48	715.360531717 715.860740349 716.363243617 716.866038336 717.370534033	16461.7636719 23541.5442948 23569.8642723 14574.9528516 13051.4814708	Q3UJS5|O70569|P62264|D3Z7I1|D3YVF4	16	0.0506427	C60N16O24H100S0	1428.71	22	0.461014	0.343144	0.148601	0.0472417	0	0.167334	0.320991	0.310187	0.201488	0	0.0506427	-0.250365	-0.0419014	0.153004	0.139262		0.852511	Value 1.89148649156 was not used due to low maximum possible change	0.946889	0.902857		0.900752	0.0472243	0.852511
CR16M_BN1090_HPLC2_T16days_MS_rep1Q1-27.csv	O70569	Ribosomal protein S14	IEDVTPIPSDSTR	1429.72	3	9.48	477.248153367 477.584182025 477.918831163 478.252509571 478.587559079	15042.7275391 9914.9710273 8478.40527344 8996.53706935 3348.07798097	Q3UJS5|O70569|P62264|D3Z7I1|D3YVF4	16	0.0506427	C60N16O24H100S0	1428.71	22	0.461014	0.343144	0.148601	0.0472417	0	0.167334	0.320991	0.310187	0.201488	0	0.0506427	-0.106505	-0.10948	0.0512079	0.164778		0.362657	Value 4.94208898655 was not used due to low maximum possible change	0.316907	1.06828		0.582613	0.421217	0.362657
CR15M_BN1117_HPLC4_T16days_MS_rep1Q1-27.csv	O70569	Ribosomal protein S14	IEDVTPIPSDSTRR	1585.82	2	9.2	793.408088689 793.914247363 794.411656847 794.91549479 795.419575672	3635.1574707 5239.74866114 5572.07509405 3467.688677 2185.95911742	Q3UJS5|O70569|P62264	16	0.0496384	C66N20O25H112S0	1584.81	26	0.425562	0.352086	0.16564	0.0567118	0	0.136012	0.297293	0.326443	0.240251	0	0.0496384	-0.222647	-0.0596021	0.145394	0.136855		0.768941	1.08777	0.904174	0.745644		0.876633	0.157157	0.768941
CR15M_BN1117_HPLC4_T16days_MS_rep1Q1-27.csv	O70569	Ribosomal protein S14	IEDVTPIPSDSTRR	1585.82	3	9.2	529.275157012 529.610282162 529.944672007 530.280390309 530.615049386	26621.8945312 37828.8908172 35040.1467661 25842.526825 14858.8335701	Q3UJS5|O70569|P62264	16	0.0496384	C66N20O25H112S0	1584.81	26	0.425562	0.352086	0.16564	0.0567118	0	0.136012	0.297293	0.326443	0.240251	0	0.0496384	-0.213154	-0.0502599	0.113935	0.149478		0.736155	0.917272	0.708538	0.81442		0.794096	0.0935642	0.736155
CR16M_BN1090_HPLC4_T16days_MS_rep1Q1-27.csv	O70569	Ribosomal protein S14	IEDVTPIPSDSTRR	1585.82	3	8.72	529.280061781 529.60842452 529.946618676 530.282034259 530.615065873	6681.66210938 6821.94221159 6411.85078253 8242.91301634 5053.28458877	Q3UJS5|O70569|P62264	16	0.0506427	C66N20O25H112S0	1584.81	26	0.425562	0.352086	0.16564	0.0567118	0	0.133147	0.294885	0.327844	0.244123	0	0.0506427	-0.188274	-0.109815	0.0620668	0.236022		0.643857	1.91983	0.382646	1.25938		1.05143	0.685749	0.643857
CR15M_BN1090_HPLC7_T32days_MS_rep1Q1-27.csv	O70569	Ribosomal protein S14	TKTPGPGAQSALR	1283.71	3	6.3	428.569154396 428.904085636 429.24209752 429.576126909	3342.89257812 5197.24547475 4481.73799645 2553.05266713	Q3UJS5|O70569|P62264|D3Z7I1|D3YVF4	16	0.0496384	C54N18O18H94S0	1282.7	25	0.493985	0.337081	0.131509	0.037425	0	0.159367	0.316912	0.314954	0.208767	0	0.0496384	-0.279352	-0.00338748	0.156244	0.126496		0.83484	Value 0.167960467844 was not used due to low maximum possible change	0.851725	0.738265		0.808277	0.0612171	0.83484
CR15M_BN1117_HPLC7_T16days_MS_rep1Q1-27.csv	O70569	Ribosomal protein S14	TKTPGPGAQSALR	1283.71	2	6.02	642.354140057 642.857035918 643.360659137 643.862944563 644.368232264	9444.63964844 13523.5947266 12261.8291016 7602.65429688 3902.47607422	O70569|P62264|D3Z7I1|D3YVF4|Q3UJS5	16	0.0496384	C54N18O18H94S0	1282.7	25	0.493985	0.337081	0.131509	0.037425	0	0.159367	0.316912	0.314954	0.208767	0	0.0496384	-0.273485	-0.02135	0.154763	0.140071		0.817304	Value 1.05859415436 was not used due to low maximum possible change	0.843653	0.817497		0.826151	0.015157	0.817304
CR15M_BN1117_HPLC7_T16days_MS_rep1Q1-27.csv	O70569	Ribosomal protein S14	TKTPGPGAQSALR	1283.71	3	6.02	428.572472842 428.907680133 429.242649067 429.577379979 429.91330538	85394.109375 120006.873304 107681.103085 65985.6624745 35091.6120689	O70569|P62264|D3Z7I1|D3YVF4|Q3UJS5	16	0.0496384	C54N18O18H94S0	1282.7	25	0.493985	0.337081	0.131509	0.037425	0	0.159367	0.316912	0.314954	0.208767	0	0.0496384	-0.268711	-0.0204963	0.152559	0.136648		0.803039	Value 1.01626280662 was not used due to low maximum possible change	0.831637	0.79752		0.810732	0.0183133	0.803039
CR17M_BN1090_HPLC8_T32days_MS_rep2Q1-27.csv	O70569	Ribosomal protein S14	ADRDESSPYAAMLAAQDVAQR	2265.06	3	13.82	755.691085234 756.027500486 756.36184135 756.693873927 757.030119859	1294.62695312 2808.26518501 5746.19545166 7242.67952317 7676.02910972	O70569|P62264|D3Z7I1|D3YVF4	32	0.0458213	C93N29O35H149S1	2264.05	58	0.296074	0.347988	0.237333	0.118605	0	0.0427578	0.169385	0.337369	0.450489	0	0.0458213	-0.220328	-0.183683	0.0988634	0.305148		0.869776	1.02844	0.98828	0.919442		0.951484	0.0706613	0.869776
CR18M_BN1117_HPLC7_T18days_MS_rep1Q1-27.csv	O70569	Ribosomal protein S14	ADRDESSPYAAMLAAQDVAQR	2265.06	2	15.32	1133.03684043 1133.55480577 1134.04573347 1134.55847681	2295.29541016 35995.616874 2381.46187525 21093.6948664	O70569|P62264|D3Z7I1|D3YVF4|Q3UJS5	32	0.0489652	C93N29O35H149S1	2264.05	58	0.296074	0.347988	0.237333	0.118605	0	0.0384303	0.159966	0.334217	0.467387	0	0.0489652	-0.258913	0.234785	-0.198777	0.222905		1.00493	-1.24871	-2.05171	0.639094		-0.414101	1.4721	1.00493
CR18M_BN1117_HPLC7_T18days_MS_rep1Q1-27.csv	O70569	Ribosomal protein S14	ADRDESSPYAAMLAAQDVAQR	2265.06	3	15.32	755.688401235 756.020040725 756.365812788 756.692399781 757.029080026	1628.28564453 2598.15665437 6005.53044124 6228.40337947 6819.09223868	O70569|P62264|D3Z7I1|D3YVF4|Q3UJS5	32	0.0489652	C93N29O35H149S1	2264.05	58	0.296074	0.347988	0.237333	0.118605	0	0.0384303	0.159966	0.334217	0.467387	0	0.0489652	-0.197152	-0.190145	0.127514	0.259783		0.765213	1.01129	1.31616	0.744828		0.959374	0.26691	0.765213
CR19M_BN1090_HPLC8_T32days_MS_rep2Q1-27.csv	O70569	Ribosomal protein S14	ADRDESSPYAAMLAAQDVAQR	2265.06	2	13.82	1133.05695034 1133.54932006 1134.0552456 1134.55752204	916.393371582 880.283486758 613.262986683 513.066162109	O70569|P62264|D3Z7I1|D3YVF4	32	0.0522629	C93N29O35H149S1	2264.05	58	0.296074	0.347988	0.237333	0.118605	0	0.0344582	0.150747	0.330506	0.484289	0	0.0522629	0.017437	-0.0468314	-0.0275277	0.0569221		-0.0666511	0.237432	-0.295449	0.155659		0.0077478	0.239511	-0.0666511
CR19M_BN1090_HPLC8_T32days_MS_rep2Q1-27.csv	O70569	Ribosomal protein S14	ADRDESSPYAAMLAAQDVAQR	2265.06	3	13.82	755.696559913 756.025747535 756.36445472 756.694350816 757.029671458	3939.25488281 6103.55890249 15217.9048154 17221.5973214 20677.7727692	O70569|P62264|D3Z7I1|D3YVF4	32	0.0522629	C93N29O35H149S1	2264.05	58	0.296074	0.347988	0.237333	0.118605	0	0.0344582	0.150747	0.330506	0.484289	0	0.0522629	-0.203347	-0.204315	0.120884	0.286778		0.777273	1.03587	1.29742	0.784223		0.973697	0.247081	0.777273
CR19M_BN1090_HPLC2_T32days_MS_rep2Q1-27.csv	O70569	Ribosomal protein S14	ELGITALHIK	1094.66	3	12.93	365.55736871 365.892570135 366.227238383 366.562418102 366.897342311	33890.40625 46689.070446 33556.9752611 16529.8062493 6689.89272578	Q3UJS5|O70569|P62264|D3Z7I1|D3YVF4	32	0.0522629	C50N13O14H87S0	1093.65	16	0.529529	0.326929	0.114427	0.0291139	0	0.238608	0.357912	0.268678	0.134801	0	0.0522629	-0.270163	0.030386	0.142387	0.0973901		0.928648	Value 0.980734539084 was not used due to low maximum possible change	0.923088	0.921493		0.92441	0.00375613	0.928648
CR18M_BN1117_HPLC2_T32days_MS_rep1Q1-27.csv	O70569	Ribosomal protein S14	IEDVTPIPSDSTR	1429.72	2	10.33	715.361046344 715.863333178 716.365537193 716.868117266 717.370574498	31820.375 57044.600568 53997.0976562 36439.9451624 18078.3345508	Q3UJS5|O70569|P62264|D3Z7I1|D3YVF4	32	0.0489652	C60N16O24H100S0	1428.71	22	0.461014	0.343144	0.148601	0.0472417	0	0.172727	0.324276	0.307153	0.195844	0	0.0489652	-0.283546	-0.0249958	0.152551	0.15599		0.983556	Value 1.32474836019 was not used due to low maximum possible change	0.962146	1.04972		0.998474	0.0456534	0.983556
CR18M_BN1117_HPLC2_T32days_MS_rep1Q1-27.csv	O70569	Ribosomal protein S14	IEDVTPIPSDSTR	1429.72	3	10.33	477.247965276 477.580066129 477.913845847 478.250688704 478.582922702	9173.26367188 4016.07644889 4248.85139726 7733.54952886 3501.95810263	Q3UJS5|O70569|P62264|D3Z7I1|D3YVF4	32	0.0489652	C60N16O24H100S0	1428.71	22	0.461014	0.343144	0.148601	0.0472417	0	0.172727	0.324276	0.307153	0.195844	0	0.0489652	-0.0965866	-0.183597	0.0201939	0.25999		0.335037	Value 9.73040562299 was not used due to low maximum possible change	0.127364	1.74957		0.737324	0.88276	0.335037
CR19M_BN1090_HPLC2_T32days_MS_rep2Q1-27.csv	O70569	Ribosomal protein S14	IEDVTPIPSDSTR	1429.72	2	9.48	715.361158594 715.860340963 716.364141495 716.865567017 717.370459646	5669.33349609 8647.06743328 9375.10407788 6466.03515875 4709.93628801	Q3UJS5|O70569|P62264|D3Z7I1|D3YVF4	32	0.0522629	C60N16O24H100S0	1428.71	22	0.461014	0.343144	0.148601	0.0472417	0	0.162305	0.317777	0.312982	0.206936	0	0.0522629	-0.273023	-0.0564141	0.16227	0.167167		0.914011	Value 2.22393805677 was not used due to low maximum possible change	0.98716	1.04679		0.982654	0.0665045	0.914011
CR19M_BN1090_HPLC2_T32days_MS_rep2Q1-27.csv	O70569	Ribosomal protein S14	IEDVTPIPSDSTR	1429.72	3	9.48	477.247276575 477.58110014 477.914093442 478.251929873 478.585779994	22693.1660156 1193.29920933 1383.20769601 18839.1353181 1916.65920178	Q3UJS5|O70569|P62264|D3Z7I1|D3YVF4	32	0.0522629	C60N16O24H100S0	1428.71	22	0.461014	0.343144	0.148601	0.0472417	0	0.162305	0.317777	0.312982	0.206936	0	0.0522629	0.0534679	-0.31609	-0.117242	0.379864		-0.178997	Value 12.4608115465 was not used due to low maximum possible change	-0.713232	2.37869		0.495488	1.65263	-0.178997
CR18M_BN1117_HPLC4_T32days_MS_rep1Q1-27.csv	O70569	Ribosomal protein S14	IEDVTPIPSDSTRR	1585.82	3	9.2	529.274693864 529.610195883 529.945335161 530.281232655 530.614307071	16080.9130859 25399.3091766 26244.4914656 20897.8591399 12286.0380753	Q3UJS5|O70569|P62264	32	0.0489652	C66N20O25H112S0	1584.81	26	0.425562	0.352086	0.16564	0.0567118	0	0.137973	0.298906	0.325472	0.23765	0	0.0489652	-0.244108	-0.0654849	0.130498	0.179096		0.848808	1.23138	0.81647	0.989817		0.971619	0.188821	0.848808
CR19M_BN1090_HPLC4_T32days_MS_rep2Q1-27.csv	O70569	Ribosomal protein S14	IEDVTPIPSDSTRR	1585.82	3	8.72	529.274332744 529.608533032 529.941784883 530.277179564 530.613128229	5800.58691406 9398.05526257 8714.25379249 7032.15805703 3280.793025	Q3UJS5|O70569|P62264	32	0.0522629	C66N20O25H112S0	1584.81	26	0.425562	0.352086	0.16564	0.0567118	0	0.128671	0.290999	0.329983	0.250347	0	0.0522629	-0.238114	-0.0483844	0.115964	0.170535		0.802026	0.792059	0.705621	0.880703		0.795102	0.0716278	0.802026
CR17M_BN1090_HPLC7_T32days_MS_rep2Q1-27.csv	O70569	Ribosomal protein S14	TKTPGPGAQSALR	1283.71	2	6.3	642.354827677 642.856716202 643.35720337 643.863478556 644.364508842	1858.76123047 3171.89024576 3106.00435372 1901.48917782 1225.03030835	Q3UJS5|O70569|P62264|D3Z7I1|D3YVF4	32	0.0458213	C54N18O18H94S0	1282.7	25	0.493985	0.337081	0.131509	0.037425	0	0.172905	0.325631	0.307386	0.194079	0	0.0458213	-0.308816	-0.0210968	0.177911	0.152001		0.961801	Value 1.84253511757 was not used due to low maximum possible change	1.01157	0.9703		0.981223	0.0266205	0.961801
CR17M_BN1090_HPLC7_T32days_MS_rep2Q1-27.csv	O70569	Ribosomal protein S14	TKTPGPGAQSALR	1283.71	3	6.3	428.572179576 428.90816749 429.242396518 429.577107238 429.913169192	12943.6494141 23118.5924808 23695.9175916 13558.7640837 7048.1059527	Q3UJS5|O70569|P62264|D3Z7I1|D3YVF4	32	0.0458213	C54N18O18H94S0	1282.7	25	0.493985	0.337081	0.131509	0.037425	0	0.172905	0.325631	0.307386	0.194079	0	0.0458213	-0.317442	-0.0217564	0.191689	0.147509		0.988666	Value 1.90014360064 was not used due to low maximum possible change	1.08991	0.941621		1.00673	0.0757761	0.988666
CR18M_BN1117_HPLC7_T18days_MS_rep1Q1-27.csv	O70569	Ribosomal protein S14	TKTPGPGAQSALR	1283.71	2	6.02	642.350465702 642.856639397 643.35995716 643.864069625	2800.00073242 4249.12744141 4665.59228516 2758.69224145	O70569|P62264|D3Z7I1|D3YVF4|Q3UJS5	32	0.0489652	C54N18O18H94S0	1282.7	25	0.493985	0.337081	0.131509	0.037425	0	0.161664	0.318468	0.313688	0.20618	0	0.0489652	-0.300527	-0.0434989	0.190847	0.153179		0.904327	Value 2.33703067059 was not used due to low maximum possible change	1.04758	0.907701		0.953202	0.0817491	0.904327
CR18M_BN1117_HPLC7_T18days_MS_rep1Q1-27.csv	O70569	Ribosomal protein S14	TKTPGPGAQSALR	1283.71	3	6.02	428.573290611 428.908191033 429.243954338 429.577994488 429.915600909	22887.1738281 39722.9763426 40376.386967 25973.3662895 13512.7841797	O70569|P62264|D3Z7I1|D3YVF4|Q3UJS5	32	0.0489652	C54N18O18H94S0	1282.7	25	0.493985	0.337081	0.131509	0.037425	0	0.161664	0.318468	0.313688	0.20618	0	0.0489652	-0.31651	-0.0290547	0.181583	0.163981		0.952422	Value 1.56099907018 was not used due to low maximum possible change	0.996729	0.971713		0.973621	0.0222151	0.952422
CR19M_BN1090_HPLC7_T32days_MS_rep2Q1-27.csv	O70569	Ribosomal protein S14	TKTPGPGAQSALR	1283.71	2	6.3	642.352687595 642.856321842 643.361176352 643.86244005 644.36557696	1782.43066406 3329.78172262 2870.20534363 1924.70946601 1175.59523793	Q3UJS5|O70569|P62264|D3Z7I1|D3YVF4	32	0.0522629	C54N18O18H94S0	1282.7	25	0.493985	0.337081	0.131509	0.037425	0	0.150766	0.310794	0.319611	0.218829	0	0.0522629	-0.314071	-0.000980904	0.158202	0.15685		0.915074	Value 0.0373160222743 was not used due to low maximum possible change	0.841046	0.864644		0.873588	0.0378159	0.915074
CR19M_BN1090_HPLC7_T32days_MS_rep2Q1-27.csv	O70569	Ribosomal protein S14	TKTPGPGAQSALR	1283.71	3	6.3	428.571386833 428.907573368 429.242909028 429.577705212 429.912827142	13623.921875 24022.2645177 23037.1355816 13807.6402368 8187.27462173	Q3UJS5|O70569|P62264|D3Z7I1|D3YVF4	32	0.0522629	C54N18O18H94S0	1282.7	25	0.493985	0.337081	0.131509	0.037425	0	0.150766	0.310794	0.319611	0.218829	0	0.0522629	-0.311092	-0.0145949	0.177752	0.147935		0.906393	Value 0.555226476136 was not used due to low maximum possible change	0.944977	0.815498		0.888956	0.0664775	0.906393
CR01M_BN1117_HPLC6_T0days_MS_rep1Q1-27.csv	P14115	60S ribosomal protein L27a	INFDKYHPGYFGK	1585.78	2	11.93	793.396023446 793.905692007 794.404049669 794.907214168	7543.96826172 6249.48172935 9450.18457853 4977.27689895	P14115	0	0	C77N18O19H104S0	1584.77	14	0.387459	0.363345	0.183561	0.0656357	0	0.204082	0.341805	0.289201	0.164912	0	0	-0.120141	-0.141896	0.151304	0.110733		0.655156	Value 6.58756642147 was not used due to low maximum possible change	1.43225	1.1154		1.0676	0.390747	0.655156
CR01M_BN1117_HPLC6_T0days_MS_rep1Q1-27.csv	P14115	60S ribosomal protein L27a	INFDKYHPGYFGK	1585.78	3	11.93	529.268744406 529.596643953 529.932877384 530.282890977	14286.4902344 7930.84804284 7011.9538182 144692.222537	P14115	0	0	C77N18O19H104S0	1584.77	14	0.387459	0.363345	0.183561	0.0656357	0	0.204082	0.341805	0.289201	0.164912	0	0	-0.305316	-0.317745	-0.143244	0.766304		1.66496	Value 14.7513748542 was not used due to low maximum possible change	-1.35595	7.71889		2.67596	4.62112	1.66496
CR2M_BN1090_HPLC5_T0hrs_MS_rep1Q1-27.csv	P14115	60S ribosomal protein L27a	LWTLVSEQTR	1232.66	3	13.8	411.55909232 411.894540115 412.232518049 412.561145064 412.899493017	6195.37402344 4080.67252563 4170.58083557 2001.87610247 1152.34950797	P14115	0	0	C55N15O17H89S0	1231.66	16	0.495377	0.337475	0.130468	0.0366797	0	0.2327	0.354547	0.272196	0.140558	0	0	-0.118725	-0.0893873	0.123086	0.085026		0.451978	Value -5.23594648168 was not used due to low maximum possible change	0.868467	0.818519		0.712988	0.227416	0.451978
CR2M_BN1090_HPLC7_T0hrs_MS_rep1Q1-27.csv	P14115	60S ribosomal protein L27a	NQSFCPTVNLDK	1422.67	1	11.12	1422.66880753 1423.67593441 1424.67635976 1425.68771415 1426.6857487	2891.55664062 2411.95361328 1207.58045816 628.774450536 712.931701784	P14115	0	0	C60N17O21H95S1	1421.66	16	0.442967	0.334042	0.163312	0.0596787	0	0.212291	0.338917	0.283706	0.165086	0	0	-0.0379796	0.00377279	0.00582021	0.0283867		0.164645	Value 0.773926448894 was not used due to low maximum possible change	0.0483428	0.269305		0.160764	0.110532	0.164645
CR2M_BN1090_HPLC7_T0hrs_MS_rep1Q1-27.csv	P14115	60S ribosomal protein L27a	NQSFCPTVNLDK	1422.67	2	11.12	711.84225668 712.340364742 712.844444767 713.343084656 713.851911676	105055.046875 98708.3151986 39296.0716898 18444.3246367 6701.40684978	P14115	0	0	C60N17O21H95S1	1421.66	16	0.442967	0.334042	0.163312	0.0596787	0	0.212291	0.338917	0.283706	0.165086	0	0	-0.0412328	0.043422	-0.0130423	0.0108531		0.178747	Value 8.90732327484 was not used due to low maximum possible change	-0.10833	0.102964		0.0577939	0.148773	0.178747
CR01M_BN1117_HPLC3_T0days_MS_rep1Q1-27.csv	P14115	60S ribosomal protein L27a	NQSFCPTVNLDKLWTLVSEQTR	2636.31	3	24.5	879.442430834 879.774894213 880.111279171 880.443386379 880.77848958	10161.8632812 12362.311578 10876.7109375 7486.78214549 3977.13749257	P14115	0	0	C115N32O37H182S1	2635.31	32	0.220713	0.316649	0.25222	0.144528	0.0658902	0.0537181	0.167569	0.265066	0.283392	0.230254	0	0.00578698	-0.0411033	-0.00978721	0.0223466	0.022757	-0.0346537	0.275713	Value -0.761900354456 was not used due to low maximum possible change	0.160924	0.138455	0.135109	0.128149	-0.0346537
CR1M_BN1090_HPLC3_T0hrs_MS_rep1Q1-27.csv	P14115	60S ribosomal protein L27a	NQSFCPTVNLDKLWTLVSEQTR	2636.31	2	22.5	1318.66133143 1319.15805985 1319.65841673 1320.15935608 1320.65651479	4475.23486328 4024.95436148 2861.37898883 1453.16447689 827.932145769	P14115	0	0	C115N32O37H182S1	2635.31	32	0.220713	0.316649	0.25222	0.144528	0.0658902	0.0537181	0.167569	0.265066	0.283392	0.230254	0	0.10732	-0.0216222	-0.0424827	-0.0380115	-0.00520317	-0.642653	0.145038	Value -3.30713029378 was not used due to low maximum possible change	-0.273731	-0.0316564	-0.200751	0.340963	-0.642653
CR1M_BN1090_HPLC3_T0hrs_MS_rep1Q1-27.csv	P14115	60S ribosomal protein L27a	NQSFCPTVNLDKLWTLVSEQTR	2636.31	3	22.5	879.4425036 879.775456304 880.109120371 880.443697932 880.777533781	11302.3144531 14217.1812103 12278.6435461 8545.79140153 4184.58374395	P14115	0	0	C115N32O37H182S1	2635.31	32	0.220713	0.316649	0.25222	0.144528	0.0658902	0.0537181	0.167569	0.265066	0.283392	0.230254	0	0.00296922	-0.0352797	-0.009216	0.0246004	0.0169261	-0.0177803	0.23665	Value -0.717433536486 was not used due to low maximum possible change	0.177154	0.102979	0.124751	0.109631	-0.0177803
CR1M_BN1090_HPLC3_T0hrs_MS_rep1Q1-27.csv	P14115	60S ribosomal protein L27a	NQSFCPTVNLDKLWTLVSEQTR	2636.31	4	22.5	659.830436583 660.082661237 660.339477064 660.600278233 660.841649684	1233.27722168 1527.40616577 1398.76553994 855.841227925 667.693994004	P14115	0	0	C115N32O37H182S1	2635.31	32	0.220713	0.316649	0.25222	0.144528	0.0658902	0.0537181	0.167569	0.265066	0.283392	0.230254	0	-0.00370043	-0.0478809	-0.00608802	0.00606945	0.0515999	0.022159	0.321176	Value -0.473931225071 was not used due to low maximum possible change	0.0437077	0.313936	0.175245	0.164589	0.022159
CR01M_BN1117_HPLC2_T0days_MS_rep1Q1-27.csv	P14115	60S ribosomal protein L27a	TGVAPIIDVVR	1139.68	2	16.42	570.34231779 570.845252397 571.34369034 571.846783866	43553.0820312 25981.843517 10665.40625 2607.26122419	P14115	0	0	C51N14O15H90S0	1138.67	17	0.520737	0.329584	0.118611	0.0310679	0	0.232549	0.355321	0.272334	0.139796	0	0	0.00521796	-0.0158228	0.0101869	0.000417903		-0.0181061	Value -0.614796203614 was not used due to low maximum possible change	0.0662678	0.00384356		0.0173351	0.0437751	-0.0181061
CR03M_BN1117_HPLC6_T9hrs_MS_rep1Q1-27.csv	P14115	60S ribosomal protein L27a	INFDKYHPGYFGK	1585.78	3	11.93	529.271792763 529.601773383 529.936570745 530.282651829	27522.7871094 11733.4868596 12364.7582878 211120.009583	P14115	0.4	0.0477922	C77N18O19H104S0	1584.77	14	0.387459	0.363345	0.183561	0.0656357	0	0.209808	0.344225	0.285798	0.160169	0	0.0477922	-0.282706	-0.318687	-0.1365	0.737893		1.59136	Value 16.6675616146 was not used due to low maximum possible change	-1.33513	7.80564		2.68729	4.66789	1.59136
CR03M_BN1117_HPLC6_T9hrs_MS_rep1Q1-27.csv	P14115	60S ribosomal protein L27a	INFDKYHPGYFGK	1585.78	4	11.93	397.201122342 397.450715263 397.703602097 397.956142324	45943.3984375 39864.4672679 23452.173013 11629.1185627	P14115	0.4	0.0477922	C77N18O19H104S0	1584.77	14	0.387459	0.363345	0.183561	0.0656357	0	0.209808	0.344225	0.285798	0.160169	0	0.0477922	-0.0074133	-0.0335843	0.0104368	0.0305608		0.0417297	Value 1.75648576629 was not used due to low maximum possible change	0.102084	0.323281		0.155698	0.148235	0.0417297
CR3M_BN1090_HPLC5_T9hrs_MS_rep1Q1-27.csv	P14115	60S ribosomal protein L27a	LWTLVSEQTR	1232.66	1	13.8	1232.6625791 1233.66406603 1234.66571399 1235.66795854	6166.34912109 4357.85070948 1772.29675706 726.695678711	P14115	0.4	0.0477922	C55N15O17H89S0	1231.66	16	0.495377	0.337475	0.130468	0.0366797	0	0.240389	0.356872	0.26755	0.135189	0	0.0477922	-0.0218875	-0.00285272	0.00561975	0.0191204		0.0858371	Value -0.147072360489 was not used due to low maximum possible change	0.0409954	0.194098		0.106977	0.0787099	0.0858371
CR3M_BN1090_HPLC5_T9hrs_MS_rep1Q1-27.csv	P14115	60S ribosomal protein L27a	LWTLVSEQTR	1232.66	2	13.8	616.836360445 617.338026177 617.839727868 618.338001593	119471.257812 87331.9151668 35459.7768372 13049.2402598	P14115	0.4	0.0477922	C55N15O17H89S0	1231.66	16	0.495377	0.337475	0.130468	0.0366797	0	0.240389	0.356872	0.26755	0.135189	0	0.0477922	-0.0274355	0.00458429	0.00841992	0.0144312		0.107595	Value 0.236343065993 was not used due to low maximum possible change	0.0614224	0.146496		0.105171	0.0425886	0.107595
CR4M_BN1090_HPLC5_T9hrs_MS_rep1Q1-27.csv	P14115	60S ribosomal protein L27a	LWTLVSEQTR	1232.66	2	13.8	616.836070401 617.33795501 617.839489184 618.339147585	94129.3203125 66362.1953125 25449.047182 9623.65732997	P14115	0.4	0.0473663	C55N15O17H89S0	1231.66	16	0.495377	0.337475	0.130468	0.0366797	0	0.241904	0.357303	0.266636	0.134158	0	0.0473663	-0.0140555	0.00186206	-0.000336581	0.01253		0.0554516	Value 0.0939117941567 was not used due to low maximum possible change	-0.00247181	0.128542		0.0605072	0.065653	0.0554516
CR4M_BN1090_HPLC5_T9hrs_MS_rep1Q1-27.csv	P14115	60S ribosomal protein L27a	LWTLVSEQTR	1232.66	3	13.8	411.560357284 411.896608002 412.226910016 412.564045984	4833.79980469 3844.5278188 4735.30347455 1131.42320197	P14115	0.4	0.0473663	C55N15O17H89S0	1231.66	16	0.495377	0.337475	0.130468	0.0366797	0	0.241904	0.357303	0.266636	0.134158	0	0.0473663	-0.163044	-0.0731565	0.195093	0.0411078		0.64324	Value -3.68959498565 was not used due to low maximum possible change	1.43274	0.421713		0.832565	0.531439	0.64324
CR3M_BN1090_HPLC7_T9hrs_MS_rep1Q1-27.csv	P14115	60S ribosomal protein L27a	NQSFCPTVNLDK	1422.67	1	11.12	1422.66118039 1423.66747544 1424.66750038 1425.66948643	1499.75793457 1116.89846339 685.626103638 334.069422883	P14115	0.4	0.0477922	C60N17O21H95S1	1421.66	16	0.442967	0.334042	0.163312	0.0596787	0	0.21911	0.341245	0.279764	0.15988	0	0.0477922	-0.0305325	-0.0268942	0.0252359	0.0321907		0.136393	Value -3.7337233595 was not used due to low maximum possible change	0.216706	0.32126		0.224786	0.0926981	0.136393
CR3M_BN1090_HPLC7_T9hrs_MS_rep1Q1-27.csv	P14115	60S ribosomal protein L27a	NQSFCPTVNLDK	1422.67	2	11.12	711.837877793 712.336535503 712.839627428 713.337403086 713.841308357	113564.6875 100464.984103 43120.6335173 20266.4069974 7141.97506701	P14115	0.4	0.0477922	C60N17O21H95S1	1421.66	16	0.442967	0.334042	0.163312	0.0596787	0	0.21911	0.341245	0.279764	0.15988	0	0.0477922	-0.0336022	0.0281025	-0.00787558	0.0133754		0.150106	Value 3.90147152603 was not used due to low maximum possible change	-0.0676292	0.133485		0.0719871	0.121197	0.150106
CR3M_BN1090_HPLC7_T9hrs_MS_rep1Q1-27.csv	P14115	60S ribosomal protein L27a	NQSFCPTVNLDK	1422.67	3	11.12	474.894439191 475.227804737 475.559191486 475.894188737 476.241394787	3620.48901367 6337.59657353 4025.93632679 2737.34679613 16947.9084326	P14115	0.4	0.0477922	C60N17O21H95S1	1421.66	16	0.442967	0.334042	0.163312	0.0596787	0	0.21911	0.341245	0.279764	0.15988	0	0.0477922	-0.226449	0.0449696	0.0774541	0.104025		1.01158	Value 6.24314425943 was not used due to low maximum possible change	0.665113	1.03816		0.904949	0.208128	1.01158
CR4M_BN1090_HPLC7_T9Hours_MS_rep1Q1-27.csv	P14115	60S ribosomal protein L27a	NQSFCPTVNLDK	1422.67	2	11.12	711.841431403 712.340934738 712.842552242 713.343672273 713.846497675	86265.7265625 69493.8063455 32739.719748 14953.3388672 5120.4477303	P14115	0.4	0.0473663	C60N17O21H95S1	1421.66	16	0.442967	0.334042	0.163312	0.0596787	0	0.220453	0.34168	0.278988	0.158879	0	0.0473663	-0.0189582	0.00753026	-0.00239127	0.0138192		0.0852001	Value 0.985934055223 was not used due to low maximum possible change	-0.0206721	0.139306		0.0679448	0.0813731	0.0852001
CR03M_BN1117_HPLC3_T9hrs_MS_rep1Q1-27.csv	P14115	60S ribosomal protein L27a	NQSFCPTVNLDKLWTLVSEQTR	2636.31	3	24.5	879.441918432 879.777271195 880.108319511 880.443458249 880.779226999	14990.3056641 20148.6474554 16162.9736694 10726.9158964 6415.48828125	P14115	0.4	0.0477922	C115N32O37H182S1	2635.31	32	0.220713	0.316649	0.25222	0.144528	0.0658902	0.0569545	0.173215	0.267559	0.279734	0.222538	0.0477922	-0.00169812	-0.0222691	-0.0160725	0.012197	0.0278428	0.0103697	0.155257	Value -1.0478667233 was not used due to low maximum possible change	0.0902104	0.177741	0.108394	0.0751544	0.0103697
CR3M_BN1090_HPLC3_T9hrs_MS_rep1Q1-27.csv	P14115	60S ribosomal protein L27a	NQSFCPTVNLDKLWTLVSEQTR	2636.31	2	22.5	1318.66162473 1319.16270991 1319.66308209 1320.16415233 1320.66242918	15127.1064453 12258.8417457 7362.08585197 3542.21379937 2081.02116733	P14115	0.4	0.0477922	C115N32O37H182S1	2635.31	32	0.220713	0.316649	0.25222	0.144528	0.0658902	0.0569545	0.173215	0.267559	0.279734	0.222538	0.0477922	0.153987	-0.0129966	-0.0698607	-0.0567867	-0.0143431	-0.940332	0.0906102	Value -4.55465257622 was not used due to low maximum possible change	-0.420002	-0.0915623	-0.340322	0.452381	-0.940332
CR3M_BN1090_HPLC3_T9hrs_MS_rep1Q1-27.csv	P14115	60S ribosomal protein L27a	NQSFCPTVNLDKLWTLVSEQTR	2636.31	3	22.5	879.444107462 879.778140974 880.112535304 880.445618852 880.780090663	34512.4023438 27163.0562709 16737.5566507 8616.48242188 3620.28894309	P14115	0.4	0.0477922	C115N32O37H182S1	2635.31	32	0.220713	0.316649	0.25222	0.144528	0.0658902	0.0569545	0.173215	0.267559	0.279734	0.222538	0.0477922	0.16001	-0.0170009	-0.0675805	-0.0494753	-0.0259531	-0.977109	0.118528	Value -4.40598930068 was not used due to low maximum possible change	-0.365926	-0.165677	-0.347546	0.464395	-0.977109
CR3M_BN1090_HPLC3_T9hrs_MS_rep1Q1-27.csv	P14115	60S ribosomal protein L27a	NQSFCPTVNLDKLWTLVSEQTR	2636.31	4	22.5	659.837362121 660.083958666 660.338201158 660.584740444 660.839620111	4052.32421875 2916.81704873 2848.04773635 910.541785444 683.070891611	P14115	0.4	0.0477922	C115N32O37H182S1	2635.31	32	0.220713	0.316649	0.25222	0.144528	0.0658902	0.0569545	0.173215	0.267559	0.279734	0.222538	0.0477922	0.134418	-0.0610303	-0.00262799	-0.0647312	-0.00602837	-0.820831	0.425494	Value -0.171335052549 was not used due to low maximum possible change	-0.478761	-0.0384835	-0.228145	0.540771	-0.820831
CR4M_BN1090_HPLC3_T9hrs_MS_rep1Q1-27.csv	P14115	60S ribosomal protein L27a	NQSFCPTVNLDKLWTLVSEQTR	2636.31	2	22.5	1318.65870728 1319.16262625 1319.66470695 1320.16074087 1320.66384069	4470.50341797 3637.34219039 2566.88708277 1464.53561266 1097.21205844	P14115	0.4	0.0473663	C115N32O37H182S1	2635.31	32	0.220713	0.316649	0.25222	0.144528	0.0658902	0.0576034	0.174323	0.268024	0.279002	0.221048	0.0473663	0.117028	-0.0418524	-0.058295	-0.0338838	0.0170029	-0.717484	0.29406	Value -3.68872501887 was not used due to low maximum possible change	-0.251972	0.109585	-0.141453	0.445989	-0.717484
CR4M_BN1090_HPLC3_T9hrs_MS_rep1Q1-27.csv	P14115	60S ribosomal protein L27a	NQSFCPTVNLDKLWTLVSEQTR	2636.31	3	22.5	879.44398334 879.776146114 880.110680889 880.445337532 880.778783296	10093.3701172 12513.7394661 11329.9909285 7874.35888672 4060.36650556	P14115	0.4	0.0473663	C115N32O37H182S1	2635.31	32	0.220713	0.316649	0.25222	0.144528	0.0658902	0.0576034	0.174323	0.268024	0.279002	0.221048	0.0473663	-0.000678495	-0.0438513	-0.00522788	0.0271323	0.0226253	0.00415976	0.308104	Value -0.330803548356 was not used due to low maximum possible change	0.201765	0.145822	0.164963	0.12658	0.00415976
CR4M_BN1090_HPLC3_T9hrs_MS_rep1Q1-27.csv	P14115	60S ribosomal protein L27a	NQSFCPTVNLDKLWTLVSEQTR	2636.31	4	22.5	659.837398224 660.080890713 660.342894145 660.588819532 660.832595717	1628.46630859 1327.79333507 1796.4480516 752.357526925 410.166290283	P14115	0.4	0.0473663	C115N32O37H182S1	2635.31	32	0.220713	0.316649	0.25222	0.144528	0.0658902	0.0576034	0.174323	0.268024	0.279002	0.221048	0.0473663	0.0545878	-0.092179	0.0514784	-0.0173378	0.00345055	-0.33467	0.647659	Value 3.25739173438 was not used due to low maximum possible change	-0.12893	0.022239	0.0515745	0.423456	-0.33467
CR03M_BN1117_HPLC1_T9hrs_MS_rep2Q1-27.csv	P14115	60S ribosomal protein L27a	TGVAPIIDVVR	1139.68	2	16.23	570.345114423 570.846460069 571.346853531 571.85006705	129526.882812 81801.4817035 33114.4793884 8755.06152344	P14115	0.4	0.0477922	C51N14O15H90S0	1138.67	17	0.520737	0.329584	0.118611	0.0310679	0	0.24073	0.357831	0.267372	0.134067	0	0.0477922	-0.00917341	-0.00651112	0.0121745	0.00351007		0.0327614	Value -0.230512490319 was not used due to low maximum possible change	0.0818388	0.0340786		0.0495596	0.0279623	0.0327614
CR03M_BN1117_HPLC2_T9hrs_MS_rep1Q1-27.csv	P14115	60S ribosomal protein L27a	TGVAPIIDVVR	1139.68	2	16.42	570.343108106 570.844712102 571.34484229 571.849007491	39725.859375 25217.3418365 9530.41113281 3460.90679716	P14115	0.4	0.0477922	C51N14O15H90S0	1138.67	17	0.520737	0.329584	0.118611	0.0310679	0	0.24073	0.357831	0.267372	0.134067	0	0.0477922	-0.0110034	-0.00601352	0.00367691	0.01334		0.0392969	Value -0.212896139587 was not used due to low maximum possible change	0.0247168	0.129516		0.0645098	0.0567669	0.0392969
CR05M_BN1117_HPLC6_T1days_MS_rep1Q1-27.csv	P14115	60S ribosomal protein L27a	INFDKYHPGYFGK	1585.78	2	11.93	793.394054 793.899960022 794.397385658 794.907781218 795.414190851	2346.66455078 2027.10453835 2228.44637553 1440.38459625 4189.89880688	P14115	1	0.0471529	C77N18O19H104S0	1584.77	14	0.387459	0.363345	0.183561	0.0656357	0	0.211499	0.344911	0.284791	0.158798	0	0.0471529	-0.0956796	-0.111299	0.0935198	0.113459		0.543758	Value 6.03783889116 was not used due to low maximum possible change	0.923829	1.21785		0.895147	0.337962	0.543758
CR05M_BN1117_HPLC6_T1days_MS_rep1Q1-27.csv	P14115	60S ribosomal protein L27a	INFDKYHPGYFGK	1585.78	3	11.93	529.270069395 529.594222797 529.936969763 530.284130137	5450.88769531 2541.37597656 2446.63252117 66821.8125	P14115	1	0.0471529	C77N18O19H104S0	1584.77	14	0.387459	0.363345	0.183561	0.0656357	0	0.211499	0.344911	0.284791	0.158798	0	0.0471529	-0.316907	-0.330451	-0.151893	0.799252		1.80102	Value 17.9266087899 was not used due to low maximum possible change	-1.50047	8.57909		2.95988	5.13873	1.80102
CR6M_BN1090_HPLC5_T1day_MS_rep1Q1-27.csv	P14115	60S ribosomal protein L27a	LWTLVSEQTR	1232.66	1	13.8	1232.66022509 1233.66594602 1234.66804835 1235.666848	6725.43652344 4940.02294922 2214.77512591 1105.68847656	P14115	1	0.0479278	C55N15O17H89S0	1231.66	16	0.495377	0.337475	0.130468	0.0366797	0	0.239909	0.356733	0.26784	0.135518	0	0.0479278	-0.0465937	-0.00783082	0.0173224	0.0371021		0.182385	Value -0.406620090888 was not used due to low maximum possible change	0.126098	0.375384		0.227956	0.130741	0.182385
CR6M_BN1090_HPLC5_T1day_MS_rep1Q1-27.csv	P14115	60S ribosomal protein L27a	LWTLVSEQTR	1232.66	2	13.8	616.834214469 617.335558151 617.838255331 618.338032161	159249.75 118760.809015 48796.7601447 18709.3790768	P14115	1	0.0479278	C55N15O17H89S0	1231.66	16	0.495377	0.337475	0.130468	0.0366797	0	0.239909	0.356733	0.26784	0.135518	0	0.0479278	-0.0344741	0.00624441	0.0107604	0.0174693		0.134945	Value 0.324245016 was not used due to low maximum possible change	0.0783301	0.176747		0.130007	0.0493939	0.134945
CR6M_BN1090_HPLC5_T1day_MS_rep1Q1-27.csv	P14115	60S ribosomal protein L27a	LWTLVSEQTR	1232.66	3	13.8	411.559705202 411.895431684 412.231026472 412.566184739 412.901225557	12885.7412109 8476.43684139 5803.29464563 2337.07931406 1383.74794376	P14115	1	0.0479278	C55N15O17H89S0	1231.66	16	0.495377	0.337475	0.130468	0.0366797	0	0.239909	0.356733	0.26784	0.135518	0	0.0479278	-0.0586103	-0.0501631	0.0662368	0.0425365		0.229423	Value -2.60474829594 was not used due to low maximum possible change	0.48217	0.430366		0.380653	0.133506	0.229423
CR5M_BN1090_HPLC7_T1day_MS_rep1Q1-27.csv	P14115	60S ribosomal protein L27a	NQSFCPTVNLDK	1422.67	2	11.12	711.839369938 712.337868263 712.841512851 713.339917604 713.843927855	82849.2578125 75891.7893949 35195.9296875 17303.5446015 5715.23791118	P14115	1	0.0471529	C60N17O21H95S1	1421.66	16	0.442967	0.334042	0.163312	0.0596787	0	0.221129	0.341896	0.278597	0.158378	0	0.0471529	-0.0507638	0.025225	0.00330352	0.0222353		0.228833	Value 3.21185300379 was not used due to low maximum possible change	0.0286553	0.225284		0.160924	0.114562	0.228833
CR05M_BN1117_HPLC3_T1days_MS_rep1Q1-27.csv	P14115	60S ribosomal protein L27a	NQSFCPTVNLDKLWTLVSEQTR	2636.31	3	24.5	879.446988967 879.774907907 880.109737182 880.445604876 880.779773608	4420.18017578 4526.86207217 3233.98356837 2357.89288402 1618.96190383	P14115	1	0.0471529	C115N32O37H182S1	2635.31	32	0.220713	0.316649	0.25222	0.144528	0.0658902	0.0579317	0.17488	0.268255	0.278633	0.2203	0.0471529	0.0528492	-0.0364849	-0.0520713	0.00140065	0.0343063	-0.324664	0.257354	Value -3.24739449087 was not used due to low maximum possible change	0.0104444	0.222177	0.0413278	0.267256	-0.324664
CR6M_BN1090_HPLC3_T1day_MS_rep1Q1-27.csv	P14115	60S ribosomal protein L27a	NQSFCPTVNLDKLWTLVSEQTR	2636.31	3	22.5	879.447256885 879.776941384 880.108709594 880.444386426 880.779383916	7731.95654297 5938.37739502 3904.81012114 2889.38307329 1632.04685389	P14115	1	0.0479278	C115N32O37H182S1	2635.31	32	0.220713	0.316649	0.25222	0.144528	0.0658902	0.0567496	0.172864	0.267409	0.279965	0.223013	0.0479278	0.129204	-0.0479027	-0.0755046	-0.0137661	0.00796957	-0.788006	0.333154	Value -4.97097012499 was not used due to low maximum possible change	-0.101642	0.050722	-0.126443	0.476409	-0.788006
CR05M_BN1117_HPLC1_T1days_MS_rep2Q1-27.csv	P14115	60S ribosomal protein L27a	TGVAPIIDVVR	1139.68	2	16.23	570.342629347 570.843969053 571.34529171 571.84717008	85064.859375 57156.78125 25351.9407251 7675.32666016	P14115	1	0.0471529	C51N14O15H90S0	1138.67	17	0.520737	0.329584	0.118611	0.0310679	0	0.243158	0.358525	0.2659	0.132416	0	0.0471529	-0.0353427	-0.00343812	0.026052	0.0127288		0.127325	Value -0.118797398813 was not used due to low maximum possible change	0.176875	0.125595		0.143265	0.0291203	0.127325
CR05M_BN1117_HPLC2_T1days_MS_rep1Q1-27.csv	P14115	60S ribosomal protein L27a	TGVAPIIDVVR	1139.68	2	16.42	570.339526579 570.84322784 571.34389474 571.844891794	58117.28125 38701.927288 19532.0560557 6736.58053486	P14115	1	0.0471529	C51N14O15H90S0	1138.67	17	0.520737	0.329584	0.118611	0.0310679	0	0.243158	0.358525	0.2659	0.132416	0	0.0471529	-0.0485762	-0.0151592	0.0400734	0.023662		0.174999	Value -0.523794274306 was not used due to low maximum possible change	0.272071	0.233472		0.226848	0.0488739	0.174999
CR6M_BN1090_HPLC1_T1day_MS_rep1Q1-27.csv	P14115	60S ribosomal protein L27a	TGVAPIIDVVR	1139.68	2	14.88	570.341850645 570.843506689 571.343705407 571.844853878	266135.625 180949.0625 71627.109375 23683.1420643	P14115	1	0.0479278	C51N14O15H90S0	1138.67	17	0.520737	0.329584	0.118611	0.0310679	0	0.240219	0.357681	0.267682	0.134418	0	0.0479278	-0.0300696	0.00402686	0.0134466	0.0125961		0.107193	Value 0.143319623159 was not used due to low maximum possible change	0.0902023	0.121879		0.106425	0.0158523	0.107193
CR08M_BN1117_HPLC6_T2days_MS_rep1Q1-27.csv	P14115	60S ribosomal protein L27a	INFDKYHPGYFGK	1585.78	2	11.93	793.395058235 793.902039833 794.399765668 794.903683871 795.403858159	3143.36254883 1087.72023235 2899.37375637 1541.69897779 3052.99852134	P14115	2	0.046335	C77N18O19H104S0	1584.77	14	0.387459	0.363345	0.183561	0.0656357	0	0.213683	0.34578	0.28349	0.157047	0	0.046335	-0.0249928	-0.237918	0.150771	0.11214		0.143822	Value 13.5450792232 was not used due to low maximum possible change	1.50878	1.22676		0.959788	0.720578	0.143822
CR7M_BN1090_HPLC5_T2days_MS_rep1Q1-27.csv	P14115	60S ribosomal protein L27a	LWTLVSEQTR	1232.66	1	13.8	1232.66417273 1233.66781419 1234.66152584 1235.67052188	5205.80908203 3803.46550425 2013.57710785 1026.9379307	P14115	2	0.047124	C55N15O17H89S0	1231.66	16	0.495377	0.337475	0.130468	0.0366797	0	0.24277	0.357545	0.266113	0.133572	0	0.047124	-0.0633524	-0.0218292	0.0366368	0.0485449		0.250794	Value -1.08763494054 was not used due to low maximum possible change	0.270094	0.501019		0.340636	0.139231	0.250794
CR7M_BN1090_HPLC5_T2days_MS_rep1Q1-27.csv	P14115	60S ribosomal protein L27a	LWTLVSEQTR	1232.66	2	13.8	616.836610124 617.338325903 617.841260278 618.340031456 618.844153179	110233.15625 88520.9274069 38183.2471669 16541.2429072 5405.95034317	P14115	2	0.047124	C55N15O17H89S0	1231.66	16	0.495377	0.337475	0.130468	0.0366797	0	0.24277	0.357545	0.266113	0.133572	0	0.047124	-0.0604957	0.0117495	0.020169	0.0285773		0.239485	Value 0.585413184798 was not used due to low maximum possible change	0.14869	0.294939		0.227705	0.0738327	0.239485
CR7M_BN1090_HPLC5_T2days_MS_rep1Q1-27.csv	P14115	60S ribosomal protein L27a	LWTLVSEQTR	1232.66	3	13.8	411.561200119 411.898684196 412.228262006 412.565509001 412.902937264	5568.99169922 3648.42264968 8223.44619147 1518.42022411 1786.57111006	P14115	2	0.047124	C55N15O17H89S0	1231.66	16	0.495377	0.337475	0.130468	0.0366797	0	0.24277	0.357545	0.266113	0.133572	0	0.047124	-0.201643	-0.14504	0.303275	0.0434088		0.798247	Value -7.22659225091 was not used due to low maximum possible change	2.2358	0.448011		1.16069	0.947402	0.798247
CR8M_BN1090_HPLC5_T2days_MS_rep1Q1-27.csv	P14115	60S ribosomal protein L27a	LWTLVSEQTR	1232.66	3	13.8	411.562502909 411.898708801 412.232597422 412.568760149 412.906400455	3014.29150391 2049.63439393 2695.73670025 946.109353431 552.734214768	P14115	2	0.046335	C55N15O17H89S0	1231.66	16	0.495377	0.337475	0.130468	0.0366797	0	0.245615	0.358322	0.264396	0.131667	0	0.046335	-0.149137	-0.102041	0.179181	0.0719964		0.597115	Value -4.89475147168 was not used due to low maximum possible change	1.3379	0.757956		0.897656	0.389649	0.597115
CR7M_BN1090_HPLC7_T2days_MS_rep1Q1-27.csv	P14115	60S ribosomal protein L27a	NQSFCPTVNLDK	1422.67	2	11.12	711.83893516 712.338950097 712.841348257 713.340978974 713.845492059	55961.515625 50920.0546875 26503.4560564 14521.4989169 5497.36260854	P14115	2	0.047124	C60N17O21H95S1	1421.66	16	0.442967	0.334042	0.163312	0.0596787	0	0.221221	0.341925	0.278544	0.15831	0	0.047124	-0.0646099	0.0102296	0.0158787	0.0385016		0.291369	Value 1.29771853479 was not used due to low maximum possible change	0.137797	0.390359		0.273175	0.12726	0.291369
CR08M_BN1117_HPLC3_T2days_MS_rep1Q1-27.csv	P14115	60S ribosomal protein L27a	NQSFCPTVNLDKLWTLVSEQTR	2636.31	3	24.5	879.44627093 879.776828778 880.109188851 880.447795102 880.781068885	6790.12988281 8019.05907222 6931.71912631 5680.9111385 3749.00214514	P14115	2	0.046335	C115N32O37H182S1	2635.31	32	0.220713	0.316649	0.25222	0.144528	0.0658902	0.0592089	0.17703	0.269128	0.277198	0.217435	0.046335	-0.0028766	-0.0593875	-0.0298418	0.0377232	0.0543827	0.0178113	0.425353	Value -1.76494447776 was not used due to low maximum possible change	0.284339	0.358855	0.27159	0.178722	0.0178113
CR8M_BN1090_HPLC3_T2days_MS_rep1Q1-27.csv	P14115	60S ribosomal protein L27a	NQSFCPTVNLDKLWTLVSEQTR	2636.31	2	22.5	1318.66294479 1319.15968911 1319.6602852 1320.16645798 1320.6599256	2557.61938477 2576.60011605 2236.42496076 1250.36312109 1013.27588519	P14115	2	0.046335	C115N32O37H182S1	2635.31	32	0.220713	0.316649	0.25222	0.144528	0.0658902	0.0592089	0.17703	0.269128	0.277198	0.217435	0.046335	0.044758	-0.0492084	-0.0200883	-0.014745	0.0392838	-0.277132	0.352448	Value -1.18809015133 was not used due to low maximum possible change	-0.111141	0.259222	0.0558493	0.298939	-0.277132
CR8M_BN1090_HPLC3_T2days_MS_rep1Q1-27.csv	P14115	60S ribosomal protein L27a	NQSFCPTVNLDKLWTLVSEQTR	2636.31	3	22.5	879.443958777 879.774243902 880.1073729 880.443200935 880.777330034	15106.1074219 15975.102825 13856.222979 10701.5191221 6131.87810593	P14115	2	0.046335	C115N32O37H182S1	2635.31	32	0.220713	0.316649	0.25222	0.144528	0.0658902	0.0592089	0.17703	0.269128	0.277198	0.217435	0.046335	0.0238381	-0.0580303	-0.0279036	0.0287178	0.033378	-0.147601	0.415633	Value -1.65031578674 was not used due to low maximum possible change	0.21646	0.220252	0.176186	0.235044	-0.147601
CR7M_BN1090_HPLC3_T2days_MS_rep_testQ1-27.csv	P14115	60S ribosomal protein L27a	NQSFCPTVNLDKLWTLVSEQTR	2636.31	2	22.5	1318.65544686 1319.15388124 1319.66089391 1320.15730634 1320.65731528	7854.640625 6669.56236193 5083.01255975 2886.07987593 1910.58098623	P14115	2	0.047124	C115N32O37H182S1	2635.31	32	0.220713	0.316649	0.25222	0.144528	0.0658902	0.0579761	0.174956	0.268286	0.278583	0.220199	0.047124	0.101148	-0.0433499	-0.0439332	-0.0262645	0.0123999	-0.621543	0.305941	Value -2.73455993669 was not used due to low maximum possible change	-0.195923	0.0803576	-0.107792	0.399284	-0.621543
CR7M_BN1090_HPLC3_T2days_MS_rep_testQ1-27.csv	P14115	60S ribosomal protein L27a	NQSFCPTVNLDKLWTLVSEQTR	2636.31	3	22.5	879.443874151 879.775336524 880.107815293 880.445543395 880.77857176	19709.8886719 16250.510096 11091.8189862 7168.22774198 3894.72593327	P14115	2	0.047124	C115N32O37H182S1	2635.31	32	0.220713	0.316649	0.25222	0.144528	0.0658902	0.0579761	0.174956	0.268286	0.278583	0.220199	0.047124	0.11844	-0.0370233	-0.061361	-0.0211825	0.00112722	-0.727799	0.261291	Value -3.81933178671 was not used due to low maximum possible change	-0.158013	0.00730493	-0.154304	0.419423	-0.727799
CR08M_BN1117_HPLC1_T2days_MS_rep2Q1-27.csv	P14115	60S ribosomal protein L27a	TGVAPIIDVVR	1139.68	2	16.23	570.342330617 570.843225135 571.345312336 571.84552625	55914.828125 41092.9453125 19805.8961594 7462.92734501	P14115	2	0.046335	C51N14O15H90S0	1138.67	17	0.520737	0.329584	0.118611	0.0310679	0	0.246303	0.359392	0.263995	0.13031	0	0.046335	-0.0708148	0.00107274	0.040759	0.0289831		0.258039	Value 0.035988496607 was not used due to low maximum possible change	0.280353	0.292044		0.276812	0.0172767	0.258039
CR08M_BN1117_HPLC2_T2days_MS_rep1Q1-27.csv	P14115	60S ribosomal protein L27a	TGVAPIIDVVR	1139.68	2	16.42	570.340995833 570.842765547 571.342896827 571.844041917	56499.4101562 40426.6851785 19285.7184968 6473.35145973	P14115	2	0.046335	C51N14O15H90S0	1138.67	17	0.520737	0.329584	0.118611	0.0310679	0	0.246303	0.359392	0.263995	0.13031	0	0.046335	-0.0602136	-6.87e-05	0.0385863	0.0216961		0.21941	Value -0.00230595936731 was not used due to low maximum possible change	0.265409	0.218617		0.234479	0.0267893	0.21941
CR8M_BN1090_HPLC2_T2days_MS_rep1Q1-27.csv	P14115	60S ribosomal protein L27a	TGVAPIIDVVR	1139.68	2	14.38	570.341604482 570.843663739 571.343232705 571.844646679	198407.703125 139063.223774 62048.7416002 18957.9963839	P14115	2	0.046335	C51N14O15H90S0	1138.67	17	0.520737	0.329584	0.118611	0.0310679	0	0.246303	0.359392	0.263995	0.13031	0	0.046335	-0.0466194	0.00272299	0.029662	0.0142344		0.169874	Value 0.0913514471272 was not used due to low maximum possible change	0.204025	0.143431		0.172443	0.0303784	0.169874
CR7M_BN1090_HPLC1_T2days_MS_rep1Q1-27.csv	P14115	60S ribosomal protein L27a	TGVAPIIDVVR	1139.68	2	14.88	570.3492443 570.851018093 571.352165295 571.853138927	309430.8125 222867.604051 96087.844364 34678.8856326	P14115	2	0.047124	C51N14O15H90S0	1138.67	17	0.520737	0.329584	0.118611	0.0310679	0	0.243268	0.358556	0.265834	0.132342	0	0.047124	-0.0540699	0.00653279	0.0263041	0.021233		0.194868	Value 0.225486330115 was not used due to low maximum possible change	0.178668	0.209659		0.194399	0.0155006	0.194868
CR7M_BN1090_HPLC1_T2days_MS_rep1Q1-27.csv	P14115	60S ribosomal protein L27a	TGVAPIIDVVR	1139.68	3	14.88	380.567776809 380.901959821 381.236813325 381.567722064	5978.89746094 4418.02832031 2708.89657483 838.232116699	P14115	2	0.047124	C51N14O15H90S0	1138.67	17	0.520737	0.329584	0.118611	0.0310679	0	0.243268	0.358556	0.265834	0.132342	0	0.047124	-0.0919597	-0.0127448	0.0756584	0.0290461		0.331423	Value -0.439901531207 was not used due to low maximum possible change	0.513903	0.286807		0.377378	0.120321	0.331423
CR7M_BN1090_HPLC2_T2days_MS_rep1Q1-27.csv	P14115	60S ribosomal protein L27a	TGVAPIIDVVR	1139.68	2	14.38	570.342850832 570.844901067 571.344793116 571.846820827	29159.3671875 20496.5284442 10541.018325 2967.70746891	P14115	2	0.047124	C51N14O15H90S0	1138.67	17	0.520737	0.329584	0.118611	0.0310679	0	0.243268	0.358556	0.265834	0.132342	0	0.047124	-0.0590964	-0.0050906	0.0482712	0.0159158		0.212984	Value -0.175707651878 was not used due to low maximum possible change	0.327878	0.157156		0.232672	0.0870471	0.212984
CR10M_BN1117_HPLC6_T4days_MS_rep1Q1-27.csv	P14115	60S ribosomal protein L27a	INFDKYHPGYFGK	1585.78	2	11.93	793.397584683 793.904333961 794.399037609 794.915130675 795.409948247	2754.27197266 2847.8499871 3341.00492152 1936.68024909 4127.30787877	P14115	4	0.0482443	C77N18O19H104S0	1584.77	14	0.387459	0.363345	0.183561	0.0656357	0	0.208622	0.343735	0.286504	0.161139	0	0.0482443	-0.134304	-0.101589	0.123523	0.112371		0.750987	Value 5.18056922794 was not used due to low maximum possible change	1.19991	1.17662		1.0425	0.25273	0.750987
CR10M_BN1117_HPLC6_T4days_MS_rep1Q1-27.csv	P14115	60S ribosomal protein L27a	INFDKYHPGYFGK	1585.78	3	11.93	529.267142569 529.598150997 529.93257168 530.284461865	21825.2070312 22532.8166569 13254.4316768 15768.357944	P14115	4	0.0482443	C77N18O19H104S0	1584.77	14	0.387459	0.363345	0.183561	0.0656357	0	0.208622	0.343735	0.286504	0.161139	0	0.0482443	-0.0900351	-0.0562779	-0.00293524	0.149248		0.503447	Value 2.8699076971 was not used due to low maximum possible change	-0.0285131	1.56275		0.679229	0.810065	0.503447
CR10M_BN1117_HPLC6_T4days_MS_rep1Q1-27.csv	P14115	60S ribosomal protein L27a	INFDKYHPGYFGK	1585.78	4	11.93	397.200230232 397.45061429 397.701274522 397.956845982 398.216284017	44279.9179688 45519.2330681 32134.2432644 20952.7341452 31357.7370525	P14115	4	0.0482443	C77N18O19H104S0	1584.77	14	0.387459	0.363345	0.183561	0.0656357	0	0.208622	0.343735	0.286504	0.161139	0	0.0482443	-0.0775624	-0.0447748	0.0413335	0.0810037		0.433704	Value 2.28330305224 was not used due to low maximum possible change	0.401517	0.848176		0.561132	0.249107	0.433704
CR11M_BN1117_HPLC6_T4days_MS_rep1Q1-27.csv	P14115	60S ribosomal protein L27a	INFDKYHPGYFGK	1585.78	2	11.93	793.385722341 793.893983643 794.402168692 794.911021083 795.406106813	3855.39379883 2350.89424692 4271.1869306 2797.64800585 4762.76793143	P14115	4	0.0477631	C77N18O19H104S0	1584.77	14	0.387459	0.363345	0.183561	0.0656357	0	0.209885	0.344256	0.285752	0.160107	0	0.0477631	-0.0970365	-0.186255	0.138183	0.145108		0.546458	Value 9.75730480005 was not used due to low maximum possible change	1.3522	1.53601		1.14489	0.526342	0.546458
CR11M_BN1117_HPLC6_T4days_MS_rep1Q1-27.csv	P14115	60S ribosomal protein L27a	INFDKYHPGYFGK	1585.78	3	11.93	529.270988159 529.603479014 529.933467026 530.282020637	4665.52197266 3388.38344723 2957.10692004 21587.5414015	P14115	4	0.0477631	C77N18O19H104S0	1584.77	14	0.387459	0.363345	0.183561	0.0656357	0	0.209885	0.344256	0.285752	0.160107	0	0.0477631	-0.244338	-0.259402	-0.0928477	0.596588		1.37598	Value 13.5892742354 was not used due to low maximum possible change	-0.908565	6.31505		2.26082	3.6922	1.37598
CR11M_BN1117_HPLC6_T4days_MS_rep1Q1-27.csv	P14115	60S ribosomal protein L27a	INFDKYHPGYFGK	1585.78	4	11.93	397.203127221 397.450712653 397.703177765 397.96274719	19451.9472656 19769.8496094 12197.490442 13326.99534	P14115	4	0.0477631	C77N18O19H104S0	1584.77	14	0.387459	0.363345	0.183561	0.0656357	0	0.209885	0.344256	0.285752	0.160107	0	0.0477631	-0.0870255	-0.0580014	0.00482851	0.140198		0.490081	Value 3.0385156956 was not used due to low maximum possible change	0.0472495	1.48404		0.67379	0.735801	0.490081
CR9M_BN1090_HPLC5_T4days_MS_rep1Q1-27.csv	P14115	60S ribosomal protein L27a	LWTLVSEQTR	1232.66	2	13.8	616.825882916 617.338034862 617.84173194 618.338491776	10722.7363281 23647.1994215 9354.71344826 16601.7484776	P14115	4	0.0501246	C55N15O17H89S0	1231.66	16	0.495377	0.337475	0.130468	0.0366797	0	0.232274	0.354411	0.272453	0.140862	0	0.0501246	-0.317632	0.0545126	0.0246003	0.238519		1.20725	Value 3.21868377155 was not used due to low maximum possible change	0.17326	2.28945		1.22332	1.05818	1.20725
CR9M_BN1090_HPLC5_T4days_MS_rep1Q1-27.csv	P14115	60S ribosomal protein L27a	LWTLVSEQTR	1232.66	3	13.8	411.561322995 411.898109716 412.22794577 412.565716679 412.898994178	1564.81347656 1210.89966434 4128.34501204 568.761492877 533.60559082	P14115	4	0.0501246	C55N15O17H89S0	1231.66	16	0.495377	0.337475	0.130468	0.0366797	0	0.232274	0.354411	0.272453	0.140862	0	0.0501246	-0.285977	-0.175435	0.42198	0.039431		1.08694	Value -10.358498037 was not used due to low maximum possible change	2.972	0.378482		1.47914	1.34051	1.08694
CR9M_BN1090_HPLC7_T4days_MS_rep1Q1-27.csv	P14115	60S ribosomal protein L27a	NQSFCPTVNLDK	1422.67	2	11.12	711.838835435 712.340149548 712.842503295 713.339741775 713.841566042	50267.7148438 48095.857658 31225.5826258 19183.151479 6351.77915199	P14115	4	0.0501246	C60N17O21H95S1	1421.66	16	0.442967	0.334042	0.163312	0.0596787	0	0.211913	0.338782	0.283925	0.16538	0	0.0501246	-0.105084	-0.0107572	0.0465765	0.0692644		0.454801	Value -2.26951427147 was not used due to low maximum possible change	0.386166	0.655281		0.498749	0.139837	0.454801
CR10M_BN1090_HPLC3_T4days_MS_rep1Q1-27.csv	P14115	60S ribosomal protein L27a	NQSFCPTVNLDKLWTLVSEQTR	2636.31	2	22.5	1318.66548586 1319.16444768 1319.66630853 1320.16640147 1320.66691782	3654.51074219 3348.05545937 2655.00595096 1704.13895357 1234.79502119	P14115	4	0.0482443	C115N32O37H182S1	2635.31	32	0.220713	0.316649	0.25222	0.144528	0.0658902	0.0562745	0.172046	0.267059	0.280501	0.22412	0.0482443	0.0694083	-0.0508568	-0.041447	-0.00924107	0.0321366	-0.422093	0.351698	Value -2.79317048947 was not used due to low maximum possible change	-0.0679625	0.203101	0.0161858	0.339939	-0.422093
CR10M_BN1090_HPLC3_T4days_MS_rep1Q1-27.csv	P14115	60S ribosomal protein L27a	NQSFCPTVNLDKLWTLVSEQTR	2636.31	3	22.5	879.443289639 879.774809045 880.108360615 880.445244769 880.77969988	17067.40625 16047.0272079 11676.3496164 10799.6820151 5234.53626166	P14115	4	0.0482443	C115N32O37H182S1	2635.31	32	0.220713	0.316649	0.25222	0.144528	0.0658902	0.0562745	0.172046	0.267059	0.280501	0.22412	0.0482443	0.0598858	-0.0528263	-0.060254	0.0330256	0.0201688	-0.364184	0.365318	Value -4.06059324148 was not used due to low maximum possible change	0.242884	0.127465	0.0928707	0.319806	-0.364184
CR10M_BN1117_HPLC3_T4days_MS_rep1Q1-27.csv	P14115	60S ribosomal protein L27a	NQSFCPTVNLDKLWTLVSEQTR	2636.31	3	24.5	879.445913314 879.773720792 880.109563684 880.444800111 880.784346697	4227.33642578 5055.5609318 4462.87811601 4797.47088123 3959.54598573	P14115	4	0.0482443	C115N32O37H182S1	2635.31	32	0.220713	0.316649	0.25222	0.144528	0.0658902	0.0562745	0.172046	0.267059	0.280501	0.22412	0.0482443	-0.0328544	-0.0919855	-0.0538947	0.0686668	0.110068	0.199798	0.636122	Value -3.63203579118 was not used due to low maximum possible change	0.505003	0.695619	0.509136	0.221065	0.199798
CR11M_BN1117_HPLC3_T4days_MS_rep1Q1-27.csv	P14115	60S ribosomal protein L27a	NQSFCPTVNLDKLWTLVSEQTR	2636.31	3	24.5	879.450335884 879.777033638 880.109105838 880.447482378 880.787864333	3773.7121582 3457.62812005 2763.76951404 2268.319858 1473.55829797	P14115	4	0.0477631	C115N32O37H182S1	2635.31	32	0.220713	0.316649	0.25222	0.144528	0.0658902	0.0569986	0.173291	0.267591	0.279684	0.222436	0.0477631	0.0539991	-0.0649472	-0.0510284	0.0205973	0.0413792	-0.329838	0.45304	Value -3.3199309917 was not used due to low maximum possible change	0.152396	0.264326	0.134981	0.333792	-0.329838
CR10M_BN1090_HPLC2_T4days_MS_rep1Q1-27.csv	P14115	60S ribosomal protein L27a	TGVAPIIDVVR	1139.68	2	14.38	570.34001483 570.842408324 571.343351546 571.845028125	157509.25 125133.173325 62496.7257206 22798.4570684	P14115	4	0.0482443	C51N14O15H90S0	1138.67	17	0.520737	0.329584	0.118611	0.0310679	0	0.239029	0.35733	0.268403	0.135237	0	0.0482443	-0.0926504	0.010509	0.0512464	0.030895		0.328888	Value 0.378758586624 was not used due to low maximum possible change	0.342115	0.296585		0.32253	0.0234212	0.328888
CR10M_BN1117_HPLC1_T4days_MS_rep2Q1-27.csv	P14115	60S ribosomal protein L27a	TGVAPIIDVVR	1139.68	2	16.23	570.342893307 570.845285687 571.348656269 571.846061917	35906.890625 30815.4953968 17573.405373 8270.76389295	P14115	4	0.0482443	C51N14O15H90S0	1138.67	17	0.520737	0.329584	0.118611	0.0310679	0	0.239029	0.35733	0.268403	0.135237	0	0.0482443	-0.132834	0.00331655	0.0712357	0.0582815		0.47153	Value 0.119532457878 was not used due to low maximum possible change	0.475561	0.559491		0.502194	0.0496613	0.47153
CR10M_BN1117_HPLC2_T4days_MS_rep2Q1-27.csv	P14115	60S ribosomal protein L27a	TGVAPIIDVVR	1139.68	2	16.42	570.341226066 570.843482784 571.344512881 571.846773346 572.347916576	98830.5546875 79115.8234691 39324.2890625 15188.2011719 6118.74084769	P14115	4	0.0482443	C51N14O15H90S0	1138.67	17	0.520737	0.329584	0.118611	0.0310679	0	0.239029	0.35733	0.268403	0.135237	0	0.0482443	-0.0955843	0.0107589	0.0505561	0.0342693		0.339303	Value 0.387763925928 was not used due to low maximum possible change	0.337507	0.328978		0.335263	0.00551621	0.339303
CR10M_BN1117_HPLC2_T4days_MS_rep2Q1-27.csv	P14115	60S ribosomal protein L27a	TGVAPIIDVVR	1139.68	3	16.42	380.565164626 380.899309461 381.232607111 381.571177746 381.906056975	4367.17675781 3637.18308297 1672.75 973.107885724 500.132117054	P14115	4	0.0482443	C51N14O15H90S0	1138.67	17	0.520737	0.329584	0.118611	0.0310679	0	0.239029	0.35733	0.268403	0.135237	0	0.0482443	-0.110682	0.0119281	0.038452	0.0603019		0.392897	Value 0.429904532258 was not used due to low maximum possible change	0.256701	0.578886		0.409495	0.161732	0.392897
CR11M_BN1117_HPLC1_T4days_MS_rep2Q1-29.csv	P14115	60S ribosomal protein L27a	TGVAPIIDVVR	1139.68	2	16.23	570.34398202 570.845424191 571.346235871 571.85146526	83756.3125 71382.5995672 39605.2905725 15014.6961382	P14115	4	0.0477631	C51N14O15H90S0	1138.67	17	0.520737	0.329584	0.118611	0.0310679	0	0.24084	0.357863	0.267305	0.133992	0	0.0477631	-0.121439	0.0107234	0.0702029	0.0405129		0.433871	Value 0.379211318888 was not used due to low maximum possible change	0.472128	0.39362		0.433206	0.0392579	0.433871
CR11M_BN1117_HPLC2_T4days_MS_rep1Q1-27.csv	P14115	60S ribosomal protein L27a	TGVAPIIDVVR	1139.68	2	16.42	570.340972078 570.843289537 571.343444745 571.844860252	71261.953125 56657.7322582 29038.3998632 10905.5615234	P14115	4	0.0477631	C51N14O15H90S0	1138.67	17	0.520737	0.329584	0.118611	0.0310679	0	0.24084	0.357863	0.267305	0.133992	0	0.0477631	-0.0962144	0.00793794	0.0543775	0.0338989		0.343749	Value 0.28070808453 was not used due to low maximum possible change	0.365699	0.32936		0.346269	0.0183003	0.343749
CR9M_BN1090_HPLC1_T4days_MS_rep1Q1-27.csv	P14115	60S ribosomal protein L27a	TGVAPIIDVVR	1139.68	1	14.88	1139.67924861 1140.6837013 1141.68667715 1142.68710782	12317.1572266 10068.3291016 5045.47359348 2232.00048828	P14115	4	0.0501246	C51N14O15H90S0	1138.67	17	0.520737	0.329584	0.118611	0.0310679	0	0.232096	0.355175	0.272609	0.14012	0	0.0501246	-0.1055	0.00983987	0.0514829	0.0441775		0.365507	Value 0.384517918004 was not used due to low maximum possible change	0.334308	0.405103		0.368306	0.0354801	0.365507
CR9M_BN1090_HPLC1_T4days_MS_rep1Q1-27.csv	P14115	60S ribosomal protein L27a	TGVAPIIDVVR	1139.68	2	14.88	570.345541569 570.847458108 571.349265198 571.850091512 572.349844401	259970.453125 212121.662046 105880.840091 40147.5820312 14327.0355696	P14115	4	0.0501246	C51N14O15H90S0	1138.67	17	0.520737	0.329584	0.118611	0.0310679	0	0.232096	0.355175	0.272609	0.14012	0	0.0501246	-0.100155	0.0135876	0.0526843	0.0338832		0.346988	Value 0.530969464864 was not used due to low maximum possible change	0.34211	0.310705		0.333268	0.0196916	0.346988
CR9M_BN1090_HPLC1_T4days_MS_rep1Q1-27.csv	P14115	60S ribosomal protein L27a	TGVAPIIDVVR	1139.68	3	14.88	380.564492861 380.90102425 381.234100875 381.568580949	3833.17211914 3240.88514494 2139.23220113 559.035400391	P14115	4	0.0501246	C51N14O15H90S0	1138.67	17	0.520737	0.329584	0.118611	0.0310679	0	0.232096	0.355175	0.272609	0.14012	0	0.0501246	-0.128489	0.0020547	0.100297	0.0261381		0.445153	Value 0.0802926347898 was not used due to low maximum possible change	0.651285	0.239683		0.445374	0.205801	0.445153
CR9M_BN1090_HPLC2_T4days_MS_rep1Q1-27.csv	P14115	60S ribosomal protein L27a	TGVAPIIDVVR	1139.68	2	14.38	570.341903079 570.844856549 571.343132264 571.847030287	23640.7871094 18539.5761719 10107.3252649 3890.30091952	P14115	4	0.0501246	C51N14O15H90S0	1138.67	17	0.520737	0.329584	0.118611	0.0310679	0	0.232096	0.355175	0.272609	0.14012	0	0.0501246	-0.0999178	0.000430535	0.0613056	0.0381817		0.346166	Value 0.0168242293488 was not used due to low maximum possible change	0.398093	0.350122		0.364794	0.0289057	0.346166
CR14M_BN1117_HPLC6_T8days_MS_rep1Q1-27.csv	P14115	60S ribosomal protein L27a	INFDKYHPGYFGK	1585.78	2	11.93	793.403888475 793.901817826 794.39974576 794.920594374 795.409812578	3939.20214844 2296.05688187 4252.26233221 2063.84055487 2449.50429769	P14115	8	0.0403605	C77N18O19H104S0	1584.77	14	0.387459	0.363345	0.183561	0.0656357	0	0.230399	0.351765	0.273501	0.144335	0	0.0403605	-0.0736124	-0.180412	0.155228	0.0987959		0.46869	Value 15.5795924136 was not used due to low maximum possible change	1.7259	1.25536		1.14998	0.635195	0.46869
CR14M_BN1117_HPLC6_T8days_MS_rep1Q1-27.csv	P14115	60S ribosomal protein L27a	INFDKYHPGYFGK	1585.78	3	11.93	529.269464303 529.603156735 529.938532979 530.280998459 530.612379159	6922.93310547 3305.20653629 3157.23653325 6692.87980904 3560.03573192	P14115	8	0.0403605	C77N18O19H104S0	1584.77	14	0.387459	0.363345	0.183561	0.0656357	0	0.230399	0.351765	0.273501	0.144335	0	0.0403605	-0.0426614	-0.198729	-0.026314	0.267704		0.271625	Value 17.1613407855 was not used due to low maximum possible change	-0.292571	3.4016		1.12689	1.99006	0.271625
CR14M_BN1117_HPLC6_T8days_MS_rep1Q1-27.csv	P14115	60S ribosomal protein L27a	INFDKYHPGYFGK	1585.78	4	11.93	397.202535264 397.451969917 397.701335534 397.961233562	27553.2480469 31258.1731581 23031.5076519 25744.4882812	P14115	8	0.0403605	C77N18O19H104S0	1584.77	14	0.387459	0.363345	0.183561	0.0656357	0	0.230399	0.351765	0.273501	0.144335	0	0.0403605	-0.131358	-0.0728074	0.030512	0.173653		0.836356	Value 6.28732914943 was not used due to low maximum possible change	0.339246	2.20654		1.12738	0.967068	0.836356
CR13M_BN1090_HPLC5_T8days_MS_rep1Q1-27.csv	P14115	60S ribosomal protein L27a	LWTLVSEQTR	1232.66	1	13.8	1232.66408698 1233.67059767 1234.67544606 1235.67557692 1236.67998224	10127.4931641 10569.4516921 6531.11609712 3625.76930278 1691.64318848	P14115	8	0.0492754	C55N15O17H89S0	1231.66	16	0.495377	0.337475	0.130468	0.0366797	0	0.235193	0.355326	0.270689	0.138791	0	0.0492754	-0.167136	0.00509027	0.0812113	0.0808347		0.642378	Value 0.285149804688 was not used due to low maximum possible change	0.579167	0.79163		0.671058	0.109097	0.642378
CR13M_BN1090_HPLC5_T8days_MS_rep1Q1-27.csv	P14115	60S ribosomal protein L27a	LWTLVSEQTR	1232.66	2	13.8	616.835536253 617.337660717 617.842241838 618.340971514 618.845367512	163340.15625 188151.828717 107926.962051 57751.9445646 21270.7964038	P14115	8	0.0492754	C55N15O17H89S0	1231.66	16	0.495377	0.337475	0.130468	0.0366797	0	0.235193	0.355326	0.270689	0.138791	0	0.0492754	-0.179543	0.0263347	0.0782192	0.0749893		0.690063	Value 1.4752369728 was not used due to low maximum possible change	0.557829	0.734385		0.660759	0.0918534	0.690063
CR13M_BN1090_HPLC5_T8days_MS_rep1Q1-27.csv	P14115	60S ribosomal protein L27a	LWTLVSEQTR	1232.66	3	13.8	411.560943656 411.896967103 412.232477236 412.567305318 412.905067099	27965.0019531 26967.2665267 19774.5209875 9489.70543136 5137.40434752	P14115	8	0.0492754	C55N15O17H89S0	1231.66	16	0.495377	0.337475	0.130468	0.0366797	0	0.235193	0.355326	0.270689	0.138791	0	0.0492754	-0.163238	-0.0171854	0.104394	0.0760294		0.627393	Value -0.962701917468 was not used due to low maximum possible change	0.744494	0.74457		0.705486	0.0676301	0.627393
CR14M_BN1090_HPLC7_T8days_MS_rep1Q1-27.csv	P14115	60S ribosomal protein L27a	NQSFCPTVNLDK	1422.67	2	11.12	711.839157815 712.337641081 712.839406076 713.339797194 713.843688872	36997.1640625 46224.2668947 28195.1257853 19620.0926806 8309.85289372	P14115	8	0.0403605	C60N17O21H95S1	1421.66	16	0.442967	0.334042	0.163312	0.0596787	0	0.243875	0.348069	0.26548	0.142575	0	0.0403605	-0.160625	0.0187161	0.0518579	0.0900511		0.806789	Value 1.33427447233 was not used due to low maximum possible change	0.507574	1.08631		0.800223	0.289422	0.806789
CR12M_BN1090_HPLC3_T8days_MS_rep_testQ1-27.csv	P14115	60S ribosomal protein L27a	NQSFCPTVNLDKLWTLVSEQTR	2636.31	2	22.5	1318.66523548 1319.16247397 1319.66737208 1320.16845578 1320.67148275	13031.5507812 14760.5457315 13141.8360304 11084.7055522 7781.35004213	P14115	8	0.050165	C115N32O37H182S1	2635.31	32	0.220713	0.316649	0.25222	0.144528	0.0658902	0.0534845	0.167154	0.264875	0.283657	0.23083	0.050165	-0.00279373	-0.0698173	-0.0324571	0.0408353	0.0642328	0.0167061	0.467019	Value -2.56490701823 was not used due to low maximum possible change	0.293506	0.389431	0.291666	0.196565	0.0167061
CR12M_BN1090_HPLC3_T8days_MS_rep_testQ1-27.csv	P14115	60S ribosomal protein L27a	NQSFCPTVNLDKLWTLVSEQTR	2636.31	3	22.5	879.447627091 879.779842726 880.114276203 880.450177291 880.783196584	20516.2851562 21401.6861986 18878.5742188 16786.8373814 11257.8160899	P14115	8	0.050165	C115N32O37H182S1	2635.31	32	0.220713	0.316649	0.25222	0.144528	0.0658902	0.0534845	0.167154	0.264875	0.283657	0.23083	0.050165	0.0102194	-0.075751	-0.0397223	0.0444256	0.0608283	-0.0611106	0.506711	Value -3.13903835166 was not used due to low maximum possible change	0.319311	0.36879	0.283425	0.242993	-0.0611106
CR14M_BN1117_HPLC3_T8days_MS_rep1Q1-27.csv	P14115	60S ribosomal protein L27a	NQSFCPTVNLDKLWTLVSEQTR	2636.31	3	24.5	879.442806551 879.775871447 880.108343138 880.441494263 880.775678369	3164.32421875 4872.56456403 5497.92726241 4632.13787233 3710.8941978	P14115	8	0.0403605	C115N32O37H182S1	2635.31	32	0.220713	0.316649	0.25222	0.144528	0.0658902	0.069543	0.193396	0.274829	0.265765	0.196467	0.0403605	-0.0760767	-0.0939324	-0.000919149	0.0671996	0.103729	0.503254	0.762108	Value -0.0406539293395 was not used due to low maximum possible change	0.554281	0.79439	0.653508	0.146132	0.503254
CR12M_BN1090_HPLC2_T8days_MS_rep1Q1-27.csv	P14115	60S ribosomal protein L27a	TGVAPIIDVVR	1139.68	2	14.38	570.342320259 570.844748329 571.346121693 571.847939534 572.348234827	159102.609375 153312.311563 86029.6077322 34581.5265158 15391.453892	P14115	8	0.050165	C51N14O15H90S0	1138.67	17	0.520737	0.329584	0.118611	0.0310679	0	0.231949	0.355127	0.272698	0.140226	0	0.050165	-0.153317	0.0244643	0.0800602	0.0487923		0.530898	Value 0.957788601892 was not used due to low maximum possible change	0.519577	0.446988		0.499154	0.0455309	0.530898
CR12M_BN1090_HPLC2_T8days_MS_rep1Q1-27.csv	P14115	60S ribosomal protein L27a	TGVAPIIDVVR	1139.68	3	14.38	380.566458315 380.898926824 381.234199299 381.567239496	1956.54785156 1868.37573242 1565.8815918 640.356384071	P14115	8	0.050165	C51N14O15H90S0	1138.67	17	0.520737	0.329584	0.118611	0.0310679	0	0.231949	0.355127	0.272698	0.140226	0	0.050165	-0.196331	-0.0197974	0.141021	0.0751068		0.679844	Value -0.775076308064 was not used due to low maximum possible change	0.915204	0.688055		0.761035	0.133578	0.679844
CR13M_BN1090_HPLC1_T8days_MS_rep2Q1-27.csv	P14115	60S ribosomal protein L27a	TGVAPIIDVVR	1139.68	2	14.88	570.343254268 570.845819475 571.347348808 571.849417811	75919.546875 79559.7854793 52477.1650607 25704.0798831	P14115	8	0.0492754	C51N14O15H90S0	1138.67	17	0.520737	0.329584	0.118611	0.0310679	0	0.2352	0.356163	0.270726	0.137911	0	0.0492754	-0.195823	0.0109086	0.105977	0.0789382		0.685807	Value 0.410426042028 was not used due to low maximum possible change	0.696685	0.738823		0.707105	0.0280022	0.685807
CR13M_BN1090_HPLC2_T8days_MS_rep2Q1-27.csv	P14115	60S ribosomal protein L27a	TGVAPIIDVVR	1139.68	2	14.38	570.342180709 570.8450161 571.346121502 571.848054856	97834.359375 99452.7251126 60411.7693954 26512.7573359	P14115	8	0.0492754	C51N14O15H90S0	1138.67	17	0.520737	0.329584	0.118611	0.0310679	0	0.2352	0.356163	0.270726	0.137911	0	0.0492754	-0.176507	0.0203405	0.0939486	0.0622174		0.618156	Value 0.765295348713 was not used due to low maximum possible change	0.617614	0.582325		0.606031	0.0205322	0.618156
CR14M_BN1117_HPLC1_T8days_MS_rep2Q1-27.csv	P14115	60S ribosomal protein L27a	TGVAPIIDVVR	1139.68	2	16.23	570.342548234 570.844758098 571.345107713 571.848467323	22455.9355469 24884.6653211 16419.4035118 7805.31124686	P14115	8	0.0403605	C51N14O15H90S0	1138.67	17	0.520737	0.329584	0.118611	0.0310679	0	0.270665	0.364892	0.249297	0.115145	0	0.0403605	-0.206955	0.0181352	0.110822	0.0779977		0.827581	Value 0.513630757549 was not used due to low maximum possible change	0.847996	0.927689		0.867755	0.0528985	0.827581
CR14M_BN1117_HPLC2_T8days_MS_rep1Q1-27.csv	P14115	60S ribosomal protein L27a	TGVAPIIDVVR	1139.68	2	16.42	570.340688808 570.843590892 571.345410526 571.847699553	34124.1679688 32655.9617526 19765.1920145 8352.46255488	P14115	8	0.0403605	C51N14O15H90S0	1138.67	17	0.520737	0.329584	0.118611	0.0310679	0	0.270665	0.364892	0.249297	0.115145	0	0.0403605	-0.161149	0.0145328	0.0896682	0.0569475		0.644408	Value 0.41160222 was not used due to low maximum possible change	0.686131	0.677322		0.669287	0.0219912	0.644408
CR15M_BN1117_HPLC6_T16days_MS_rep1Q1-27.csv	P14115	60S ribosomal protein L27a	INFDKYHPGYFGK	1585.78	3	11.93	529.274804303 529.601781208 529.931910952 530.2816661	3891.02270508 1516.55104431 1822.90001052 5117.22426125	P14115	16	0.0496384	C77N18O19H104S0	1584.77	14	0.387459	0.363345	0.183561	0.0656357	0	0.205008	0.342206	0.288651	0.164134	0	0.0496384	-0.0723376	-0.240524	-0.0359298	0.348792		0.396477	Value 11.3784090894 was not used due to low maximum possible change	-0.341892	3.54108		1.19856	2.06201	0.396477
CR15M_BN1117_HPLC6_T16days_MS_rep1Q1-27.csv	P14115	60S ribosomal protein L27a	INFDKYHPGYFGK	1585.78	4	11.93	397.201348523 397.450717906 397.70230911 397.957799394	20277.1953125 27021.4815052 22205.7745889 20701.1246187	P14115	16	0.0496384	C77N18O19H104S0	1584.77	14	0.387459	0.363345	0.183561	0.0656357	0	0.205008	0.342206	0.288651	0.164134	0	0.0496384	-0.16267	-0.0637904	0.062608	0.163853		0.891584	Value 3.01771170981 was not used due to low maximum possible change	0.595751	1.6635		1.05028	0.551281	0.891584
CR15M_BN1090_HPLC5_T32days_MS_rep1Q1-27.csv	P14115	60S ribosomal protein L27a	LWTLVSEQTR	1232.66	2	13.8	616.832576712 617.333725686 617.836203547 618.337690063	26817.59375 34584.3899417 22582.223506 13165.7480338	P14115	16	0.0496384	C55N15O17H89S0	1231.66	16	0.495377	0.337475	0.130468	0.0366797	0	0.233941	0.354938	0.271446	0.139676	0	0.0496384	-0.219334	0.0185147	0.101979	0.0988402		0.838956	Value 1.0602442469 was not used due to low maximum possible change	0.723369	0.95965		0.840659	0.11815	0.838956
CR15M_BN1090_HPLC5_T32days_MS_rep1Q1-27.csv	P14115	60S ribosomal protein L27a	LWTLVSEQTR	1232.66	3	13.8	411.558593424 411.895165422 412.23070856 412.566058871 412.901792833	4193.40087891 3924.91224591 13706.036594 1885.84806945 1118.02735404	P14115	16	0.0496384	C55N15O17H89S0	1231.66	16	0.495377	0.337475	0.130468	0.0366797	0	0.233941	0.354938	0.271446	0.139676	0	0.0496384	-0.318517	-0.171938	0.447597	0.0428577		1.21833	Value -9.84602221385 was not used due to low maximum possible change	3.17494	0.416111		1.60313	1.4191	1.21833
CR16M_BN1090_HPLC5_T16days_MS_rep2Q1-27.csv	P14115	60S ribosomal protein L27a	LWTLVSEQTR	1232.66	2	13.8	616.835204556 617.336573912 617.839417142 618.340261576 618.847956095	53524.375 69691.4226242 45441.9148152 24260.8295661 9168.89003937	P14115	16	0.0506427	C55N15O17H89S0	1231.66	16	0.495377	0.337475	0.130468	0.0366797	0	0.230512	0.353843	0.273518	0.142127	0	0.0506427	-0.217932	0.0237729	0.105082	0.0890772		0.822803	Value 1.45241905677 was not used due to low maximum possible change	0.734582	0.844753		0.800713	0.0583131	0.822803
CR16M_BN1090_HPLC5_T16days_MS_rep2Q1-27.csv	P14115	60S ribosomal protein L27a	LWTLVSEQTR	1232.66	3	13.8	411.561648812 411.894997655 412.231262045 412.564689347 412.902852367	6554.33398438 7857.14837851 23591.4083385 3432.26111198 2064.01047701	P14115	16	0.0506427	C55N15O17H89S0	1231.66	16	0.495377	0.337475	0.130468	0.0366797	0	0.230512	0.353843	0.273518	0.142127	0	0.0506427	-0.337194	-0.14785	0.438889	0.0461548		1.27308	Value -9.03297756772 was not used due to low maximum possible change	3.06809	0.437704		1.59296	1.34405	1.27308
CR15M_BN1090_HPLC7_T32days_MS_rep1Q1-27.csv	P14115	60S ribosomal protein L27a	NQSFCPTVNLDK	1422.67	2	11.12	711.836910644 712.33653072 712.838796459 713.339019202 713.843629161	13236.9394531 19722.5879817 15209.1932693 10123.3310547 4358.64043085	P14115	16	0.0496384	C60N17O21H95S1	1421.66	16	0.442967	0.334042	0.163312	0.0596787	0	0.213392	0.339307	0.28307	0.164232	0	0.0496384	-0.215888	0.00429873	0.0976018	0.113987		0.940377	Value 0.816544495177 was not used due to low maximum possible change	0.81499	1.09023		0.948533	0.137803	0.940377
CR15M_BN1117_HPLC3_T16days_MS_rep1Q1-27.csv	P14115	60S ribosomal protein L27a	NQSFCPTVNLDKLWTLVSEQTR	2636.31	3	24.5	879.442707479 879.777389646 880.110033825 880.443941768 880.780842244	4991.20019531 9799.76165851 12785.7990192 13474.8997593 10869.0779146	P14115	16	0.0496384	C115N32O37H182S1	2635.31	32	0.220713	0.316649	0.25222	0.144528	0.0658902	0.0542339	0.168483	0.265483	0.282808	0.228992	0.0496384	-0.124582	-0.127905	-0.00596414	0.115001	0.14345	0.748333	0.86325	Value -0.449684908085 was not used due to low maximum possible change	0.831648	0.879509	0.830685	0.0583869	0.748333
CR16M_BN1090_HPLC3_T16days_MS_rep1Q1-27.csv	P14115	60S ribosomal protein L27a	NQSFCPTVNLDKLWTLVSEQTR	2636.31	2	22.5	1318.66330018 1319.16659666 1319.66899164 1320.16974404 1320.67276984	2232.65332031 3149.82546502 3380.95615484 3070.50994538 2275.3134326	P14115	16	0.0506427	C115N32O37H182S1	2635.31	32	0.220713	0.316649	0.25222	0.144528	0.0658902	0.0528148	0.165956	0.264316	0.284417	0.232496	0.0506427	-0.0624724	-0.0934039	-0.0125935	0.0730961	0.0953737	0.372086	0.619829	Value -1.04110834196 was not used due to low maximum possible change	0.52253	0.572451	0.521724	0.107378	0.372086
CR16M_BN1090_HPLC3_T16days_MS_rep1Q1-27.csv	P14115	60S ribosomal protein L27a	NQSFCPTVNLDKLWTLVSEQTR	2636.31	3	22.5	879.448148021 879.777521303 880.111999937 880.448784312 880.782338265	8193.91113281 10227.8164062 11556.1190148 10313.6339537 7694.19056062	P14115	16	0.0506427	C115N32O37H182S1	2635.31	32	0.220713	0.316649	0.25222	0.144528	0.0658902	0.0528148	0.165956	0.264316	0.284417	0.232496	0.0506427	-0.0499552	-0.103506	-0.0113959	0.0704038	0.0944533	0.297533	0.686867	Value -0.942103037632 was not used due to low maximum possible change	0.503284	0.566927	0.513653	0.162948	0.297533
CR15M_BN1117_HPLC1_T16days_MS_rep2Q1-27.csv	P14115	60S ribosomal protein L27a	TGVAPIIDVVR	1139.68	2	16.23	570.342514113 570.844019663 571.348027784 571.851245335	38092.9257812 47635.3515625 34192.6210938 17582.9042969	P14115	16	0.0496384	C51N14O15H90S0	1138.67	17	0.520737	0.329584	0.118611	0.0310679	0	0.233868	0.355743	0.271534	0.138855	0	0.0496384	-0.243705	0.0168449	0.130056	0.0968043		0.849534	Value 0.64394372086 was not used due to low maximum possible change	0.850465	0.898108		0.866036	0.0277795	0.849534
CR15M_BN1117_HPLC2_T16days_MS_rep1Q1-27.csv	P14115	60S ribosomal protein L27a	TGVAPIIDVVR	1139.68	2	16.42	570.339451786 570.841423544 571.342651118 571.847601318	16649.7988281 20797.5187017 13485.938215 6612.5333367	P14115	16	0.0496384	C51N14O15H90S0	1138.67	17	0.520737	0.329584	0.118611	0.0310679	0	0.233868	0.355743	0.271534	0.138855	0	0.0496384	-0.231406	0.0318238	0.115741	0.0838412		0.806659	Value 1.21655098399 was not used due to low maximum possible change	0.756854	0.777842		0.780452	0.0250047	0.806659
CR16M_BN1090_HPLC1_T16days_MS_rep1Q1-27.csv	P14115	60S ribosomal protein L27a	TGVAPIIDVVR	1139.68	2	14.88	570.338392407 570.844183467 571.344744145 571.845868687	23375.3964844 27395.8980679 20678.9698903 10772.0208553	P14115	16	0.0506427	C51N14O15H90S0	1138.67	17	0.520737	0.329584	0.118611	0.0310679	0	0.230225	0.35456	0.273744	0.141471	0	0.0506427	-0.236442	0.00360869	0.13289	0.0999431		0.813879	Value 0.144488920371 was not used due to low maximum possible change	0.856619	0.905253		0.858584	0.0457184	0.813879
CR16M_BN1090_HPLC2_T16days_MS_rep1Q1-27.csv	P14115	60S ribosomal protein L27a	TGVAPIIDVVR	1139.68	1	14.38	1139.67604343 1140.6830498 1141.68399974 1142.68709839 1143.69004083	2978.50512695 3481.19343053 2345.62924608 1392.94181553 644.902417518	P14115	16	0.0506427	C51N14O15H90S0	1138.67	17	0.520737	0.329584	0.118611	0.0310679	0	0.230225	0.35456	0.273744	0.141471	0	0.0506427	-0.228677	0.011767	0.111392	0.105518		0.787151	Value 0.471139935707 was not used due to low maximum possible change	0.718041	0.95575		0.820314	0.122275	0.787151
CR16M_BN1090_HPLC2_T16days_MS_rep1Q1-27.csv	P14115	60S ribosomal protein L27a	TGVAPIIDVVR	1139.68	2	14.38	570.341377168 570.844938576 571.345947662 571.848300794 572.34975053	133837.578125 162388.53125 104621.998042 49724.1367784 20566.943808	P14115	16	0.0506427	C51N14O15H90S0	1138.67	17	0.520737	0.329584	0.118611	0.0310679	0	0.230225	0.35456	0.273744	0.141471	0	0.0506427	-0.223698	0.0308207	0.113588	0.0792899		0.770012	Value 1.23403499607 was not used due to low maximum possible change	0.732193	0.718182		0.740129	0.0268107	0.770012
CR16M_BN1090_HPLC2_T16days_MS_rep1Q1-27.csv	P14115	60S ribosomal protein L27a	TGVAPIIDVVR	1139.68	3	14.38	380.564506191 380.89924831 381.233681753 381.569020131 381.904434119	1650.25732422 2017.89332253 1713.56844238 950.87307642 485.950127163	P14115	16	0.0506427	C51N14O15H90S0	1138.67	17	0.520737	0.329584	0.118611	0.0310679	0	0.230225	0.35456	0.273744	0.141471	0	0.0506427	-0.26014	-0.0109324	0.151985	0.119088		0.895451	Value -0.437723836526 was not used due to low maximum possible change	0.979702	1.07866		0.984604	0.0917012	0.895451
CR18M_BN1117_HPLC6_T32days_MS_rep1Q1-27.csv	P14115	60S ribosomal protein L27a	INFDKYHPGYFGK	1585.78	2	11.93	793.394537203 793.903374433 794.401433261 794.913070393 795.410962267	2346.14990234 2002.55937362 3798.53832625 1986.35638829 3681.1895031	P14115	32	0.0489652	C77N18O19H104S0	1584.77	14	0.387459	0.363345	0.183561	0.0656357	0	0.206745	0.342948	0.28762	0.162687	0	0.0489652	-0.155937	-0.165729	0.191285	0.130381		0.862893	Value 8.12533146006 was not used due to low maximum possible change	1.83823	1.34342		1.34818	0.487685	0.862893
CR18M_BN1117_HPLC6_T32days_MS_rep1Q1-27.csv	P14115	60S ribosomal protein L27a	INFDKYHPGYFGK	1585.78	3	11.93	529.271407111 529.596048829 529.935212508 530.280027702 530.620237266	9650.57324219 6664.96943262 8034.5260178 12432.8824793 5285.14917917	P14115	32	0.0489652	C77N18O19H104S0	1584.77	14	0.387459	0.363345	0.183561	0.0656357	0	0.206745	0.342948	0.28762	0.162687	0	0.0489652	-0.125094	-0.182148	0.0348702	0.272371		0.692217	Value 8.93029260083 was not used due to low maximum possible change	0.335098	2.80646		1.27793	1.33574	0.692217
CR18M_BN1117_HPLC6_T32days_MS_rep1Q1-27.csv	P14115	60S ribosomal protein L27a	INFDKYHPGYFGK	1585.78	4	11.93	397.201946783 397.450566389 397.701743645 397.956138207	20422.9570312 29412.1657794 25214.421875 27261.4316718	P14115	32	0.0489652	C77N18O19H104S0	1584.77	14	0.387459	0.363345	0.183561	0.0656357	0	0.206745	0.342948	0.28762	0.162687	0	0.0489652	-0.187842	-0.0758667	0.0628883	0.200821		1.03944	Value 3.71957696451 was not used due to low maximum possible change	0.604349	2.06922		1.23767	0.752285	1.03944
CR17M_BN1090_HPLC5_T32days_MS_rep2Q1-27.csv	P14115	60S ribosomal protein L27a	LWTLVSEQTR	1232.66	1	13.8	1232.65971239 1233.66843133 1234.66615254 1235.67771185	1252.51416016 1832.2861556 1483.58351512 796.61873901	P14115	32	0.0458213	C55N15O17H89S0	1231.66	16	0.495377	0.337475	0.130468	0.0366797	0	0.247487	0.358817	0.263267	0.13043	0	0.0458213	-0.261917	0.00405064	0.146062	0.111805		1.05658	Value 0.18980137722 was not used due to low maximum possible change	1.09987	1.19258		1.11635	0.0694772	1.05658
CR17M_BN1090_HPLC5_T32days_MS_rep2Q1-27.csv	P14115	60S ribosomal protein L27a	LWTLVSEQTR	1232.66	2	13.8	616.834167603 617.335328416 617.839407852 618.340702744 618.842725818	43970.0976562 65993.7466343 46464.1935254 25920.3365723 10404.380182	P14115	32	0.0458213	C55N15O17H89S0	1231.66	16	0.495377	0.337475	0.130468	0.0366797	0	0.247487	0.358817	0.263267	0.13043	0	0.0458213	-0.254245	0.0244352	0.124342	0.105468		1.02563	Value 1.14496328611 was not used due to low maximum possible change	0.93632	1.12498		1.02898	0.0943766	1.02563
CR17M_BN1090_HPLC5_T32days_MS_rep2Q1-27.csv	P14115	60S ribosomal protein L27a	LWTLVSEQTR	1232.66	3	13.8	411.560307656 411.895985298 412.231222447 412.564872288 412.899678337	7735.68310547 9492.22382808 28934.5695508 4357.27426448 3036.92272798	P14115	32	0.0458213	C55N15O17H89S0	1231.66	16	0.495377	0.337475	0.130468	0.0366797	0	0.247487	0.358817	0.263267	0.13043	0	0.0458213	-0.342255	-0.149584	0.44227	0.0495693		1.38067	Value -7.00905732349 was not used due to low maximum possible change	3.33038	0.528737		1.7466	1.43622	1.38067
CR19M_BN1090_HPLC5_T32days_MS_rep2Q1-27.csv	P14115	60S ribosomal protein L27a	LWTLVSEQTR	1232.66	2	13.8	616.834119936 617.334695116 617.838781129 618.33914061 618.843545987	40971.4492188 60977.5981234 39369.8376956 21802.2636719 8317.40039062	P14115	32	0.0522629	C55N15O17H89S0	1231.66	16	0.495377	0.337475	0.130468	0.0366797	0	0.225096	0.352016	0.27679	0.146097	0	0.0522629	-0.244205	0.0363428	0.110885	0.0969772		0.903523	Value 2.49926912095 was not used due to low maximum possible change	0.757816	0.886302		0.849214	0.0796197	0.903523
CR19M_BN1090_HPLC5_T32days_MS_rep2Q1-27.csv	P14115	60S ribosomal protein L27a	LWTLVSEQTR	1232.66	3	13.8	411.562365711 411.895778602 412.231522797 412.565517286 412.902239503	8819.75878906 9188.14176834 25517.7206252 4224.86289542 3232.73561216	P14115	32	0.0522629	C55N15O17H89S0	1231.66	16	0.495377	0.337475	0.130468	0.0366797	0	0.225096	0.352016	0.27679	0.146097	0	0.0522629	-0.310672	-0.145055	0.403929	0.0517982		1.14944	Value -9.97533826285 was not used due to low maximum possible change	2.76054	0.473399		1.46113	1.175	1.14944
CR17M_BN1090_HPLC7_T32days_MS_rep2Q1-27.csv	P14115	60S ribosomal protein L27a	NQSFCPTVNLDK	1422.67	2	11.12	711.840853221 712.339054993 712.841415313 713.338084433 713.843220802	19861.7246094 34044.4680004 24243.2124216 21486.7105198 7782.27192873	P14115	32	0.0458213	C60N17O21H95S1	1421.66	16	0.442967	0.334042	0.163312	0.0596787	0	0.2254	0.343215	0.276129	0.155256	0	0.0458213	-0.243625	0.00764581	0.0800056	0.155973		1.11977	Value 0.833503952045 was not used due to low maximum possible change	0.709164	1.63191		1.15361	0.462302	1.11977
CR19M_BN1090_HPLC7_T32days_MS_rep2Q1-27.csv	P14115	60S ribosomal protein L27a	NQSFCPTVNLDK	1422.67	2	11.12	711.838814014 712.339392693 712.841664238 713.341130711 713.845475148	30248.6914062 50511.1544682 36764.9116084 26810.6005 10646.1031599	P14115	32	0.0522629	C60N17O21H95S1	1421.66	16	0.442967	0.334042	0.163312	0.0596787	0	0.20554	0.336409	0.287605	0.170447	0	0.0522629	-0.233395	0.0159147	0.0914068	0.126073		0.983018	Value 6.72554758466 was not used due to low maximum possible change	0.735416	1.13818		0.952203	0.20314	0.983018
CR18M_BN1117_HPLC3_T32days_MS_rep1Q1-27.csv	P14115	60S ribosomal protein L27a	NQSFCPTVNLDKLWTLVSEQTR	2636.31	3	24.5	879.439521256 879.777378557 880.105568304 880.444908643 880.782359602	1321.89904785 2505.23999023 3362.91894531 3798.62670898 2878.96704102	P14115	32	0.0489652	C115N32O37H182S1	2635.31	32	0.220713	0.316649	0.25222	0.144528	0.0658902	0.0552089	0.170195	0.266251	0.281705	0.22664	0.0489652	-0.12539	-0.135996	-0.00971928	0.129392	0.141713	0.757627	0.928591	Value -0.692727822833 was not used due to low maximum possible change	0.943251	0.881572	0.87776	0.0842996	0.757627
CR19M_BN1090_HPLC3_T32days_MS_rep2Q1-27.csv	P14115	60S ribosomal protein L27a	NQSFCPTVNLDKLWTLVSEQTR	2636.31	2	22.5	1318.66630095 1319.16800509 1319.66365821 1320.1758098 1320.66800134	1615.75561523 2295.93053253 2905.63959058 2593.99071964 2363.46558362	P14115	32	0.0522629	C115N32O37H182S1	2635.31	32	0.220713	0.316649	0.25222	0.144528	0.0658902	0.0506115	0.16195	0.262382	0.286918	0.238138	0.0522629	-0.083491	-0.121662	-0.00545223	0.0757728	0.134833	0.490831	0.786444	Value -0.536527366023 was not used due to low maximum possible change	0.532147	0.782784	0.648052	0.158595	0.490831
CR19M_BN1090_HPLC3_T32days_MS_rep2Q1-27.csv	P14115	60S ribosomal protein L27a	NQSFCPTVNLDKLWTLVSEQTR	2636.31	3	22.5	879.448289566 879.779903402 880.114251662 880.449483805 880.784735688	5893.51367188 8724.73890669 11033.5054035 11152.7671165 9553.73978547	P14115	32	0.0522629	C115N32O37H182S1	2635.31	32	0.220713	0.316649	0.25222	0.144528	0.0658902	0.0506115	0.16195	0.262382	0.286918	0.238138	0.0522629	-0.093583	-0.128447	-0.0142151	0.09605	0.140195	0.55016	0.830301	Value -1.39883852857 was not used due to low maximum possible change	0.674553	0.813915	0.717232	0.131487	0.55016
CR18M_BN1117_HPLC1_T32days_MS_rep2Q1-27.csv	P14115	60S ribosomal protein L27a	TGVAPIIDVVR	1139.68	2	16.23	570.341573008 570.844449396 571.345681726 571.849811707	28749.3984375 42107.5270191 34859.036804 18169.921875	P14115	32	0.0489652	C51N14O15H90S0	1138.67	17	0.520737	0.329584	0.118611	0.0310679	0	0.236345	0.356518	0.270031	0.137105	0	0.0489652	-0.288674	0.0103052	0.16277	0.115599		1.01505	Value 0.382614073787 was not used due to low maximum possible change	1.07495	1.09017		1.06006	0.0397092	1.01505
CR18M_BN1117_HPLC2_T32days_MS_rep1Q1-27.csv	P14115	60S ribosomal protein L27a	TGVAPIIDVVR	1139.68	2	16.42	570.341496264 570.844088939 571.34586803 571.848532112 572.347966307	29735.0722656 37756.7736959 28221.7905309 13659.8324239 6094.93367896	P14115	32	0.0489652	C51N14O15H90S0	1138.67	17	0.520737	0.329584	0.118611	0.0310679	0	0.236345	0.356518	0.270031	0.137105	0	0.0489652	-0.24887	0.0156252	0.139421	0.0938238		0.875094	Value 0.580135811646 was not used due to low maximum possible change	0.92075	0.884817		0.893554	0.0240495	0.875094
CR18M_BN1117_HPLC2_T32days_MS_rep1Q1-27.csv	P14115	60S ribosomal protein L27a	TGVAPIIDVVR	1139.68	3	16.42	380.565034744 380.900169503 381.234123637 381.568769615 381.904639865	1466.10656738 2091.74890228 1517.28553788 778.60534668 438.009536478	P14115	32	0.0489652	C51N14O15H90S0	1138.67	17	0.520737	0.329584	0.118611	0.0310679	0	0.236345	0.356518	0.270031	0.137105	0	0.0489652	-0.270281	0.0277507	0.140589	0.101942		0.950382	Value 1.03033212045 was not used due to low maximum possible change	0.928462	0.961376		0.94674	0.0167565	0.950382
CR19M_BN1090_HPLC1_T32days_MS_rep2Q1-27.csv	P14115	60S ribosomal protein L27a	TGVAPIIDVVR	1139.68	2	14.88	570.340619185 570.844372886 571.34477202 571.847218235	16303.0039062 22442.203125 15929.2988281 8670.30273438	P14115	32	0.0522629	C51N14O15H90S0	1138.67	17	0.520737	0.329584	0.118611	0.0310679	0	0.224478	0.352584	0.277229	0.14571	0	0.0522629	-0.263368	0.024702	0.132859	0.105807		0.888978	Value 1.07403203043 was not used due to low maximum possible change	0.837603	0.922934		0.883172	0.0429605	0.888978
CR19M_BN1090_HPLC2_T32days_MS_rep2Q1-27.csv	P14115	60S ribosomal protein L27a	TGVAPIIDVVR	1139.68	1	14.38	1139.6697784 1140.67810603 1141.6848467 1142.69537309	1387.32043457 1798.2411207 1364.07319096 759.341582636	P14115	32	0.0522629	C51N14O15H90S0	1138.67	17	0.520737	0.329584	0.118611	0.0310679	0	0.224478	0.352584	0.277229	0.14571	0	0.0522629	-0.259421	0.0091327	0.138327	0.111962		0.875656	Value 0.397086156114 was not used due to low maximum possible change	0.872073	0.976623		0.908117	0.059355	0.875656
CR19M_BN1090_HPLC2_T32days_MS_rep2Q1-27.csv	P14115	60S ribosomal protein L27a	TGVAPIIDVVR	1139.68	2	14.38	570.34181955 570.845204572 571.346475077 571.848999185 572.348257874	66958.6015625 89859.5954888 64067.125 29168.6088297 14090.3353409	P14115	32	0.0522629	C51N14O15H90S0	1138.67	17	0.520737	0.329584	0.118611	0.0310679	0	0.224478	0.352584	0.277229	0.14571	0	0.0522629	-0.252961	0.0297764	0.137603	0.0855814		0.853848	Value 1.2946682676 was not used due to low maximum possible change	0.867509	0.746511		0.822623	0.0662676	0.853848
CR2M_BN1090_HPLC6_T0hrs_MS_rep4Q1-27.csv	P14148	60S ribosomal protein L7	AGNFYVPAEPK	1192.6	2	10.4	596.804052392 597.308322824 597.808749099 598.309955999 598.822630032	17227.8808594 15334.1287214 7136.14499031 6078.96300834 2634.28165205	F6XI62|P14148|Q5M9N8|Q3TK73|Q3UBI6	0	0	C56N13O16H81S0	1191.59	20	0.49525	0.338416	0.130099	0.0362342	0	0.195285	0.339071	0.294626	0.171018	0	0	-0.118908	-0.00344228	0.0257895	0.0965606		0.396405	Value -5.25209435143 was not used due to low maximum possible change	0.15675	0.716413		0.423189	0.280792	0.396405
CR2M_BN1090_HPLC7_T0hrs_MS_rep1Q1-27.csv	P14148	60S ribosomal protein L7	EANNFLWPFK	1265.63	1	19.1	1265.65978152 1266.65429437 1267.65448263 1268.66399728	2559.0703125 2257.30761719 1344.68716351 1353.23034668	F6XI62|P14148|Q5M9N8|Q3TK73|Q3UBI6	0	0	C62N14O15H84S0	1264.62	14	0.464014	0.349498	0.144063	0.0424248	0	0.239736	0.357274	0.267968	0.135022	0	0	-0.123454	-0.0490958	0.0348873	0.137663		0.55045	Value -6.313627193 was not used due to low maximum possible change	0.281565	1.48668		0.772897	0.632602	0.55045
CR2M_BN1090_HPLC7_T0hrs_MS_rep1Q1-27.csv	P14148	60S ribosomal protein L7	EANNFLWPFK	1265.63	2	19.1	633.334881555 633.834236501 634.338234856 634.836538195 635.339575474	40170.3945312 25691.698339 13547.1354042 4581.8094993 6124.84115193	F6XI62|P14148|Q5M9N8|Q3TK73|Q3UBI6	0	0	C62N14O15H84S0	1264.62	14	0.464014	0.349498	0.144063	0.0424248	0	0.239736	0.357274	0.267968	0.135022	0	0	0.0142555	-0.0436114	0.0172294	0.0121264		-0.0635617	Value -5.60834099785 was not used due to low maximum possible change	0.139053	0.130958		0.0688167	0.114714	-0.0635617
CR01M_BN1117_HPLC4_T0days_MS_rep1Q1-27.csv	P14148	60S ribosomal protein L7	FGIICMEDLIHEIYTVGKR	2294.17	3	25.38	765.392524208 765.725928403 766.059622112 766.395875491 766.725064725	7623.26513672 7313.64699424 6555.20286135 5205.26374029 2518.95502133	F6XI62|P14148|Q5M9N8|Q3TK73|Q3UBI6	0	0	C103N26O29H164S2	2293.16	29	0.264328	0.339047	0.255292	0.141333	0	0.0844295	0.237203	0.341884	0.336483	0	0	0.0212157	-0.0651007	-0.00975503	0.0536401		-0.117931	0.63922	-0.112655	0.274865		0.170875	0.362381	-0.117931
CR01M_BN1117_HPLC4_T0days_MS_rep1Q1-27.csv	P14148	60S ribosomal protein L7	FGIICMEDLIHEIYTVGKR	2294.17	4	25.38	574.296755789 574.548203161 574.798102981 575.049137799 575.298830734	14907.6181641 18830.9459882 13653.2168862 7903.92111243 3657.29630735	F6XI62|P14148|Q5M9N8|Q3TK73|Q3UBI6	0	0	C103N26O29H164S2	2293.16	29	0.264328	0.339047	0.255292	0.141333	0	0.0844295	0.237203	0.341884	0.336483	0	0	0.00527023	0.00150293	-0.00837955	0.00160639		-0.0292956	-0.0147572	-0.0967705	0.00823154		-0.0331479	0.0451411	-0.0292956
CR1M_BN1090_HPLC4_T0hrs_MS_rep1Q1-27.csv	P14148	60S ribosomal protein L7	FGIICMEDLIHEIYTVGKR	2294.17	3	23.25	765.388458416 765.724182766 766.059860596 766.39046211 766.727215361	5209.10009766 5879.59112747 4263.68536354 3378.79481193 1562.05616258	F6XI62|P14148|Q5M9N8|Q3TK73|Q3UBI6	0	0	C103N26O29H164S2	2293.16	29	0.264328	0.339047	0.255292	0.141333	0	0.0844295	0.237203	0.341884	0.336483	0	0	0.01377	-0.0251536	-0.0276672	0.0390508		-0.0765433	0.246981	-0.319513	0.200106		0.0127578	0.263526	-0.0765433
CR1M_BN1090_HPLC4_T0hrs_MS_rep1Q1-27.csv	P14148	60S ribosomal protein L7	FGIICMEDLIHEIYTVGKR	2294.17	4	23.25	574.2985149 574.546555299 574.798344205 575.047090972 575.299189384	1796.08251953 1891.50554471 1435.34024484 909.008407752 777.95388139	F6XI62|P14148|Q5M9N8|Q3TK73|Q3UBI6	0	0	C103N26O29H164S2	2293.16	29	0.264328	0.339047	0.255292	0.141333	0	0.0844295	0.237203	0.341884	0.336483	0	0	0.0334343	-0.0254652	-0.0173356	0.00936649		-0.185851	0.250041	-0.200198	0.0479962		-0.022003	0.214093	-0.185851
CR2M_BN1090_HPLC4_T0hrs_MS_rep2Q1-27.csv	P14148	60S ribosomal protein L7	FGIICMEDLIHEIYTVGKR	2294.17	2	23.25	1147.58153535 1148.08571034 1148.58512124 1149.08624344 1149.58185652	4316.86914062 4885.15784924 3833.5444979 2151.96532085 1122.36751217	F6XI62|P14148|Q5M9N8|Q3TK73|Q3UBI6	0	0	C103N26O29H164S2	2293.16	29	0.264328	0.339047	0.255292	0.141333	0	0.0844295	0.237203	0.341884	0.336483	0	0	0.0199097	-0.0173913	-0.00287851	0.000360078		-0.110672	0.170764	-0.0332422	0.00184513		0.00717369	0.118759	-0.110672
CR2M_BN1090_HPLC4_T0hrs_MS_rep2Q1-27.csv	P14148	60S ribosomal protein L7	FGIICMEDLIHEIYTVGKR	2294.17	3	23.25	765.392400524 765.725043165 766.060774296 766.393561438 766.725702849	9598.015625 9609.63841581 7474.51727795 8152.04360549 5221.40025146	F6XI62|P14148|Q5M9N8|Q3TK73|Q3UBI6	0	0	C103N26O29H164S2	2293.16	29	0.264328	0.339047	0.255292	0.141333	0	0.0844295	0.237203	0.341884	0.336483	0	0	0.0112062	-0.0631792	-0.0407183	0.0926913		-0.062292	0.620352	-0.470232	0.474973		0.1407	0.502079	-0.062292
CR2M_BN1090_HPLC4_T0hrs_MS_rep2Q1-27.csv	P14148	60S ribosomal protein L7	FGIICMEDLIHEIYTVGKR	2294.17	4	23.25	574.295707184 574.547720612 574.797235248 575.046859647 575.29961376	11384.1074219 14231.5110564 10636.1154853 5965.81039733 3604.16829329	F6XI62|P14148|Q5M9N8|Q3TK73|Q3UBI6	0	0	C103N26O29H164S2	2293.16	29	0.264328	0.339047	0.255292	0.141333	0	0.0844295	0.237203	0.341884	0.336483	0	0	0.00532556	-0.00194752	-0.00335644	-2.16e-05		-0.0296032	0.0191226	-0.0387616	-0.000110699		-0.0123382	0.0266806	-0.0296032
CR1M_BN1090_HPLC3_T0hrs_MS_rep1Q1-27.csv	P14148	60S ribosomal protein L7	FKEANNFLWPFK	1540.8	2	17.87	770.899052903 771.395044743 771.899628675 772.398372658 772.905301504	16693.9238281 21262.9915615 11300.9153269 9753.43977212 9634.85804159	P14148|Q5M9N8|Q3TK73|Q3UBI6|F6XI62	0	0	C77N17O17H105S0	1539.79	15	0.390199	0.364256	0.181714	0.063831	0	0.196606	0.338799	0.293697	0.170899	0	0	-0.107305	-0.00393529	0.00979028	0.10145		0.554281	Value 0.15458299215 was not used due to low maximum possible change	0.0874265	0.94753		0.529746	0.430576	0.554281
CR1M_BN1090_HPLC3_T0hrs_MS_rep1Q1-27.csv	P14148	60S ribosomal protein L7	FKEANNFLWPFK	1540.8	3	17.87	514.269677043 514.603401215 514.937895179 515.269572645 515.619561233	50030.1054688 45110.3884776 23031.5679675 9140.15997808 2322.03577484	P14148|Q5M9N8|Q3TK73|Q3UBI6|F6XI62	0	0	C77N17O17H105S0	1539.79	15	0.390199	0.364256	0.181714	0.063831	0	0.196606	0.338799	0.293697	0.170899	0	0	0.00277293	-0.00992734	-0.000807895	0.0079623		-0.0143235	Value 0.389957550391 was not used due to low maximum possible change	-0.00721445	0.0743669		0.0176097	0.0492816	-0.0143235
CR01M_BN1117_HPLC8_T0days_MS_rep1Q1-27.csv	P14148	60S ribosomal protein L7	IVEPYIAWGYPNLK	1662.89	2	20.25	831.942985903 832.44900769 832.947634166 833.44394585 833.944922269	18619.8398438 17448.2588047 10275.4115165 5755.31520684 2439.99789796	F6XI62|P14148|Q5M9N8|Q3TK73|Q3UBI6	0	0	C82N17O20H119S0	1661.88	19	0.367938	0.364962	0.194178	0.0729216	0	0.158143	0.315057	0.315306	0.211495	0	0	-0.0105434	-0.0300552	0.003051	0.0375476		0.0502558	0.602243	0.0251883	0.270959		0.237161	0.267266	0.0502558
CR01M_BN1117_HPLC8_T0days_MS_rep1Q1-27.csv	P14148	60S ribosomal protein L7	IVEPYIAWGYPNLK	1662.89	3	20.25	554.964209041 555.299538091 555.636129 555.968242239 556.299754171	9738.81347656 8384.68319139 5066.3492686 2081.50028468 1700.38761721	F6XI62|P14148|Q5M9N8|Q3TK73|Q3UBI6	0	0	C82N17O20H119S0	1661.88	19	0.367938	0.364962	0.194178	0.0729216	0	0.158143	0.315057	0.315306	0.211495	0	0	0.0174317	-0.033176	0.00629978	0.00944444		-0.0830892	0.664777	0.0520094	0.0681549		0.175463	0.333183	-0.0830892
CR2M_BN1090_HPLC8_T0hrs_MS_rep1Q1-27.csv	P14148	60S ribosomal protein L7	IVEPYIAWGYPNLK	1662.89	2	18.37	831.957329397 832.4612379 832.963988811 833.465924842 833.964322695	54701.7382812 48829.7479548 25103.2542498 10913.8095703 4163.43656029	F6XI62|P14148|Q5M9N8|Q3TK73|Q3UBI6	0	0	C82N17O20H119S0	1661.88	19	0.367938	0.364962	0.194178	0.0729216	0	0.158143	0.315057	0.315306	0.211495	0	0	0.0240527	-0.0150499	-0.0142892	0.00528639		-0.114648	0.301568	-0.117968	0.0381487		0.0267751	0.197139	-0.114648
CR2M_BN1090_HPLC8_T0hrs_MS_rep1Q1-27.csv	P14148	60S ribosomal protein L7	IVEPYIAWGYPNLK	1662.89	3	18.37	554.975626963 555.311462644 555.647507009 555.979999288 556.315216419	9699.47851562 9858.94619485 4801.30634271 2120.30972667 1565.10429478	F6XI62|P14148|Q5M9N8|Q3TK73|Q3UBI6	0	0	C82N17O20H119S0	1661.88	19	0.367938	0.364962	0.194178	0.0729216	0	0.158143	0.315057	0.315306	0.211495	0	0	-0.00164411	0.007354	-0.0128603	0.00715041		0.00783675	-0.147359	-0.106171	0.0516003		-0.0485233	0.0936179	0.00783675
CR1M_BN1090_HPLC3_T0hrs_MS_rep1Q1-27.csv	P14148	60S ribosomal protein L7	KTTHFVEGGDAGNREDQINR	2244.07	3	6.18	748.694778943 749.030130944 749.366550596 749.699969742 750.042314883	2846.2331543 3274.95317107 2610.94603255 940.080349738 421.541926767	P14148|Q5M9N8|Q3TK73|Q3UBI6|F6XI62	0	0	C92N32O34H146S0	2243.07	40	0.30775	0.358981	0.228981	0.104288	0	0.0645028	0.211079	0.345882	0.378536	0	0	-0.0134812	-0.0203871	0.0409623	-0.00709396		0.0554218	0.137842	0.350401	-0.0258669		0.12945	0.161754	0.0554218
CR1M_BN1090_HPLC3_T0hrs_MS_rep1Q1-27.csv	P14148	60S ribosomal protein L7	KTTHFVEGGDAGNREDQINR	2244.07	4	6.18	561.772739057 562.023533388 562.274056321 562.523940052 562.774546872	17214.4003906 17547.7141608 12913.3104806 4932.96731242 3033.38753242	P14148|Q5M9N8|Q3TK73|Q3UBI6|F6XI62	0	0	C92N32O34H146S0	2243.07	40	0.30775	0.358981	0.228981	0.104288	0	0.0645028	0.211079	0.345882	0.378536	0	0	0.0194675	-0.0254276	0.0164803	-0.0105202		-0.0800315	0.171922	0.140977	-0.0383601		0.0486268	0.126293	-0.0800315
CR2M_BN1090_HPLC8_T0hrs_MS_rep1Q1-27.csv	P14148	60S ribosomal protein L7	KVPAVPETLK	1081.66	3	8.22	361.227833455 361.560677299 361.893884117 362.230498154	65111.1953125 37256.7547957 14723.4472656 37285.8164062	F6XI62|P14148|Q5M9N8|Q3TK73|Q3UBI6	0	0	C50N12O14H88S0	1080.65	14	0.531333	0.326179	0.113673	0.0288146	0	0.271057	0.36619	0.248979	0.113773	0	0	-0.109566	-0.0848435	-0.0183003	0.21271		0.420961	-2.12053	-0.135251	2.50368		0.167214	1.90164	0.420961
CR1M_BN1090_HPLC3_T0hrs_MS_rep1Q1-27.csv	P14148	60S ribosomal protein L7	NFAELK	721.388	2	8.38	361.196972436 361.698345753 362.203521003 362.705159221	123514.398438 49675.9951951 18461.0642717 4832.75156258	P14148|Q5M9N8|Q3TK73|Q3UBI6|F6XI62	0	0	C33N8O10H52S0	720.381	11	0.656332	0.265679	0.0658427	0.0121463	0	0.379745	0.373641	0.184978	0.0616368	0	0	-0.0277097	-0.0128544	0.0281143	0.0124498		0.100184	-0.119064	0.235987	0.25156		0.117167	0.171535	0.100184
CR2M_BN1090_HPLC6_T0hrs_MS_rep4Q1-27.csv	P14148	60S ribosomal protein L7	SVNELIYK	965.53	2	10.08	483.278683814 483.783743135 484.277861749 484.784922701	14920.0195312 10620.1712058 5497.19076763 2689.53343907	F6XI62|P14148|Q5M9N8|Q3TK73|Q3UBI6	0	0	C44N10O14H72S0	964.523	10	0.571949	0.307677	0.0975636	0.02281	0	0.350005	0.372556	0.202461	0.0749775	0	0	-0.129572	0.00720983	0.0654277	0.0569344		0.583805	0.111128	0.623728	1.09138		0.60251	0.40052	0.583805
CR1M_BN1090_HPLC1_T0hrs_MS_rep2Q1-27.csv	P14148	60S ribosomal protein L7	TTHFVEGGDAGNREDQINR	2115.98	2	6.48	1058.49317366 1058.99288955 1059.49460878 1059.9961543 1060.50457134	8904.29980469 9164.64214017 5919.34462465 2371.8594945 1342.45616055	P14148|Q5M9N8|Q3TK73|Q3UBI6	0	0	C86N30O33H134S0	2114.97	40	0.329844	0.359787	0.216692	0.0936768	0	0.067663	0.216299	0.34615	0.369888	0	0	0.00794992	-0.0121164	0.00786423	-0.0036978		-0.0303223	0.084442	0.0607478	-0.0133876		0.02537	0.0558118	-0.0303223
CR1M_BN1090_HPLC1_T0hrs_MS_rep2Q1-27.csv	P14148	60S ribosomal protein L7	TTHFVEGGDAGNREDQINR	2115.98	3	6.48	705.996739967 706.331032204 706.6650406 706.998648827	74026.8515625 87275.3215046 49293.054673 21888.6133271	P14148|Q5M9N8|Q3TK73|Q3UBI6	0	0	C86N30O33H134S0	2114.97	40	0.329844	0.359787	0.216692	0.0936768	0	0.067663	0.216299	0.34615	0.369888	0	0	-0.0114269	0.0156171	-0.00466449	0.000474323		0.043584	-0.108839	-0.0360311	0.00171725		-0.0248923	0.0647258	0.043584
CR1M_BN1090_HPLC1_T0hrs_MS_rep2Q1-27.csv	P14148	60S ribosomal protein L7	TTHFVEGGDAGNREDQINR	2115.98	4	6.48	529.750411922 529.999879689 530.251404654 530.501053785 530.753960693	274036.96875 275084.140455 174990.479909 73560.9357859 31259.2248276	P14148|Q5M9N8|Q3TK73|Q3UBI6	0	0	C86N30O33H134S0	2114.97	40	0.329844	0.359787	0.216692	0.0936768	0	0.067663	0.216299	0.34615	0.369888	0	0	0.0137016	-0.0149283	0.00268398	-0.00145733		-0.0522601	0.104039	0.0207326	-0.00527613		0.0168088	0.0655305	-0.0522601
CR4M_BN1090_HPLC6_T9hrs_MS_rep1Q1-27.csv	P14148	60S ribosomal protein L7	AGNFYVPAEPK	1192.6	2	10.4	596.803258743 597.306194499 597.806569391 598.308936049 598.817370997	19550.9589844 15583.1886498 6229.18492619 2622.93103452 1212.21338316	F6XI62|P14148|Q5M9N8|Q3TK73|Q3UBI6	0.4	0.0473663	C56N13O16H81S0	1191.59	20	0.49525	0.338416	0.130099	0.0362342	0	0.204665	0.343442	0.289047	0.162845	0	0.0473663	-0.0507718	0.015858	0.0115172	0.0233965		0.174722	Value 3.15504653035 was not used due to low maximum possible change	0.0724589	0.18479		0.14399	0.0621523	0.174722
CR3M_BN1090_HPLC8_T9hrs_MS_rep1Q1-27.csv	P14148	60S ribosomal protein L7	ASINMLR	804.44	2	9.12	402.722712705 403.226965471 403.730191873 404.232061344	1808.57470703 180834.220179 85920.1463455 35435.6676041	F6XI62|P14148|Q5M9N8|Q3TK73|Q3UBI6	0.4	0.0477922	C33N11O10H61S1	803.432	13	0.617823	0.262694	0.0950978	0.0243853	0	0.337215	0.363478	0.211757	0.0875498	0	0.0477922	-0.611874	0.332158	0.187536	0.0921799		2.18053	3.29574	1.60755	1.45936		2.13579	0.833481	2.18053
CR4M_BN1090_HPLC8_T9Hours_MS_rep1Q1-27.csv	P14148	60S ribosomal protein L7	ASINMLR	804.44	2	9.12	402.726438507 403.229045929 403.730800487 404.230467931	1574.17199707 182480.109408 85028.8607007 31084.6622624	F6XI62|P14148|Q5M9N8|Q3TK73|Q3UBI6	0.4	0.0473663	C33N11O10H61S1	803.432	13	0.617823	0.262694	0.0950978	0.0243853	0	0.339028	0.363363	0.210775	0.0868336	0	0.0473663	-0.612578	0.345233	0.188173	0.0791723		2.19724	3.42938	1.62671	1.26781		2.13028	0.946855	2.19724
CR3M_BN1090_HPLC7_T9hrs_MS_rep1Q1-27.csv	P14148	60S ribosomal protein L7	EANNFLWPFK	1265.63	2	19.1	633.328453381 633.827556 634.331525546 634.833795313 635.341472569	90372.484375 66136.4969663 28850.0926278 9639.08153937 14154.8157004	F6XI62|P14148|Q5M9N8|Q3TK73|Q3UBI6	0.4	0.0477922	C62N14O15H84S0	1264.62	14	0.464014	0.349498	0.144063	0.0424248	0	0.246693	0.35921	0.263758	0.13034	0	0.0477922	-0.000561445	-0.0103328	0.00388739	0.0070069		0.00258348	Value -1.06389854719 was not used due to low maximum possible change	0.0324776	0.0797009		0.038254	0.0388818	0.00258348
CR4M_BN1090_HPLC7_T9Hours_MS_rep1Q1-27.csv	P14148	60S ribosomal protein L7	EANNFLWPFK	1265.63	1	19.1	1265.65566916 1266.65987619 1267.66332248 1268.66715112	3853.25878906 2955.87307371 1683.35562381 1433.41824368	F6XI62|P14148|Q5M9N8|Q3TK73|Q3UBI6	0.4	0.0473663	C62N14O15H84S0	1264.62	14	0.464014	0.349498	0.144063	0.0424248	0	0.24806	0.359569	0.262931	0.12944	0	0.0473663	-0.0758122	-0.0517038	0.0255289	0.101987		0.351056	Value -5.13371464078 was not used due to low maximum possible change	0.214767	1.17206		0.579293	0.517851	0.351056
CR4M_BN1090_HPLC7_T9Hours_MS_rep1Q1-27.csv	P14148	60S ribosomal protein L7	EANNFLWPFK	1265.63	2	19.1	633.330651835 633.830972641 634.335795495 634.838788887 635.338851973	58284.2265625 42485.1331453 19901.3370036 6313.36320223 8082.40313272	F6XI62|P14148|Q5M9N8|Q3TK73|Q3UBI6	0.4	0.0473663	C62N14O15H84S0	1264.62	14	0.464014	0.349498	0.144063	0.0424248	0	0.24806	0.359569	0.262931	0.12944	0	0.0473663	-0.00502594	-0.014927	0.0126599	0.00729301		0.0232731	Value -1.48211247274 was not used due to low maximum possible change	0.106504	0.0838128		0.0711966	0.0430258	0.0232731
CR3M_BN1090_HPLC2_T9hrs_MS_rep1Q1-27.csv	P14148	60S ribosomal protein L7	FGIICMEDLIHEIYTVGK	2138.07	2	24.75	1069.53669545 1070.03926461 1070.53985096 1071.04047774 1071.54293112	15094.5830078 17232.1004555 12848.6001391 7275.23081828 4078.62877291	F6XI62|P14148|Q5M9N8|Q3UBI6|Q3TK73	0.4	0.0477922	C97N22O28H152S2	2137.06	26	0.284282	0.341042	0.244803	0.129873	0	0.103697	0.259764	0.336617	0.299922	0	0.0477922	0.0035048	-0.0125015	0.000163556	0.00883313		-0.019408	0.153812	0.00178137	0.0519447		0.0470326	0.0772184	-0.019408
CR3M_BN1090_HPLC2_T9hrs_MS_rep1Q1-27.csv	P14148	60S ribosomal protein L7	FGIICMEDLIHEIYTVGK	2138.07	3	24.75	713.360997833 713.695288013 714.029082136 714.362827648 714.697481553	121813.117188 147294.224293 109439.847533 58183.4681957 26065.1784745	F6XI62|P14148|Q5M9N8|Q3UBI6|Q3TK73	0.4	0.0477922	C97N22O28H152S2	2137.06	26	0.284282	0.341042	0.244803	0.129873	0	0.103697	0.259764	0.336617	0.299922	0	0.0477922	-0.00536187	-0.00377605	0.0057863	0.00335162		0.0296915	0.0464587	0.0630216	0.0197098		0.0397204	0.0190556	0.0296915
CR4M_BN1090_HPLC2_T9hrs_MS_rep1Q1-27.csv	P14148	60S ribosomal protein L7	FGIICMEDLIHEIYTVGK	2138.07	2	24.75	1069.53638103 1070.03812974 1070.53882096 1071.03960752 1071.54157929	6447.06445312 7635.22363763 5644.29913256 3085.8660156 1622.15464427	F6XI62|P14148|Q5M9N8|Q3UBI6|Q3TK73	0.4	0.0473663	C97N22O28H152S2	2137.06	26	0.284282	0.341042	0.244803	0.129873	0	0.104565	0.260662	0.336309	0.298464	0	0.0473663	-0.00167071	-0.00634623	0.00261925	0.00539768		0.00929628	0.0789533	0.0286238	0.0320164		0.0372224	0.0295656	0.00929628
CR4M_BN1090_HPLC2_T9hrs_MS_rep1Q1-27.csv	P14148	60S ribosomal protein L7	FGIICMEDLIHEIYTVGK	2138.07	3	24.75	713.360477628 713.69476236 714.028611551 714.362474925 714.697313054	57514.5976562 70121.3098038 50159.8939501 27472.7089844 12236.2685547	F6XI62|P14148|Q5M9N8|Q3UBI6|Q3TK73	0.4	0.0473663	C97N22O28H152S2	2137.06	26	0.284282	0.341042	0.244803	0.129873	0	0.104565	0.260662	0.336309	0.298464	0	0.0473663	-0.00409031	0.000566083	-0.000440244	0.00396448		0.0227597	-0.00704263	-0.00481108	0.0235154		0.00860533	0.0168079	0.0227597
CR03M_BN1117_HPLC4_T9hrs_MS_rep1Q1-27.csv	P14148	60S ribosomal protein L7	FGIICMEDLIHEIYTVGKR	2294.17	3	25.38	765.393389368 765.726713181 766.059985678 766.391139933 766.730709336	7425.84765625 8973.75313436 6860.1711602 4627.55938136 2344.92655892	F6XI62|P14148|Q5M9N8|Q3TK73|Q3UBI6	0.4	0.0477922	C103N26O29H164S2	2293.16	29	0.264328	0.339047	0.255292	0.141333	0	0.0884115	0.242131	0.340967	0.328491	0	0.0477922	0.00195242	-0.017261	-0.00929638	0.0246049		-0.0110986	0.178102	-0.108508	0.131466		0.0474904	0.131503	-0.0110986
CR03M_BN1117_HPLC4_T9hrs_MS_rep1Q1-27.csv	P14148	60S ribosomal protein L7	FGIICMEDLIHEIYTVGKR	2294.17	4	25.38	574.296586517 574.547151887 574.798362037 575.047478872 575.300131714	29364.5292969 37212.1053174 28035.2275324 15963.574527 8210.63475598	F6XI62|P14148|Q5M9N8|Q3TK73|Q3UBI6	0.4	0.0477922	C103N26O29H164S2	2293.16	29	0.264328	0.339047	0.255292	0.141333	0	0.0884115	0.242131	0.340967	0.328491	0	0.0477922	0.00123314	-0.00251558	-0.00175297	0.00303541		-0.00700983	0.0259563	-0.0204608	0.0162185		0.00367603	0.0212171	-0.00700983
CR3M_BN1090_HPLC4_T9hrs_MS_rep1Q1-27.csv	P14148	60S ribosomal protein L7	FGIICMEDLIHEIYTVGKR	2294.17	3	23.25	765.390950255 765.725936708 766.060555609 766.394887399 766.725841948	2317.93432617 1726.01512514 1284.13820373 1605.00722057 983.042239355	F6XI62|P14148|Q5M9N8|Q3TK73|Q3UBI6	0.4	0.0477922	C103N26O29H164S2	2293.16	29	0.264328	0.339047	0.255292	0.141333	0	0.0884115	0.242131	0.340967	0.328491	0	0.0477922	0.070001	-0.0900939	-0.0700737	0.0901666		-0.397922	0.929606	-0.817904	0.481768		0.0488868	0.798753	-0.397922
CR3M_BN1090_HPLC4_T9hrs_MS_rep1Q1-27.csv	P14148	60S ribosomal protein L7	FGIICMEDLIHEIYTVGKR	2294.17	4	23.25	574.300234595 574.546700728 574.800044576 575.04760037 575.308061631	1827.73266602 2175.54846822 1485.1405209 983.550553354 1226.55727766	F6XI62|P14148|Q5M9N8|Q3TK73|Q3UBI6	0.4	0.0477922	C103N26O29H164S2	2293.16	29	0.264328	0.339047	0.255292	0.141333	0	0.0884115	0.242131	0.340967	0.328491	0	0.0477922	0.0180795	-0.00289774	-0.0258197	0.010638		-0.102773	0.0298995	-0.301369	0.0568397		-0.0793507	0.16363	-0.102773
CR4M_BN1090_HPLC4_T9hrs_MS_rep1Q1-27.csv	P14148	60S ribosomal protein L7	FGIICMEDLIHEIYTVGKR	2294.17	3	23.25	765.391418521 765.725637364 766.060971235 766.393499528 766.727885135	3914.98681641 3993.04511888 3615.27741536 3621.75888371 1752.57900359	F6XI62|P14148|Q5M9N8|Q3TK73|Q3UBI6	0.4	0.0473663	C103N26O29H164S2	2293.16	29	0.264328	0.339047	0.255292	0.141333	0	0.0892049	0.243089	0.340768	0.326938	0	0.0473663	-0.00582879	-0.0753938	-0.0165825	0.0978051		0.033284	0.785692	-0.194001	0.526952		0.287982	0.447959	0.033284
CR4M_BN1090_HPLC4_T9hrs_MS_rep1Q1-27.csv	P14148	60S ribosomal protein L7	FGIICMEDLIHEIYTVGKR	2294.17	4	23.25	574.296790641 574.546474587 574.797451183 575.047780081 575.304034445	10564.8710938 13450.5250864 10092.5428439 5933.16537435 3565.92954791	F6XI62|P14148|Q5M9N8|Q3TK73|Q3UBI6	0.4	0.0473663	C103N26O29H164S2	2293.16	29	0.264328	0.339047	0.255292	0.141333	0	0.0892049	0.243089	0.340768	0.326938	0	0.0473663	-0.000477267	-0.00312904	-0.00323779	0.0068441		0.00272532	0.0326083	-0.0378795	0.0368745		0.00858213	0.0344997	0.00272532
CR3M_BN1090_HPLC3_T9hrs_MS_rep1Q1-27.csv	P14148	60S ribosomal protein L7	FKEANNFLWPFK	1540.8	2	17.87	770.896569498 771.397753174 771.902540019 772.407135785 772.909243473	8255.74609375 13078.4952397 8505.04779541 19633.8717778 11084.6300975	P14148|Q5M9N8|Q3TK73|Q3UBI6|F6XI62	0.4	0.0477922	C77N17O17H105S0	1539.79	15	0.390199	0.364256	0.181714	0.063831	0	0.202483	0.341512	0.290217	0.165788	0	0.0477922	-0.223326	-0.0999008	-0.00980172	0.333028		1.1897	Value 4.39231413815 was not used due to low maximum possible change	-0.090336	3.26635		1.45524	1.69402	1.1897
CR3M_BN1090_HPLC3_T9hrs_MS_rep1Q1-27.csv	P14148	60S ribosomal protein L7	FKEANNFLWPFK	1540.8	3	17.87	514.269976612 514.604341867 514.939110122 515.273868731 515.610199096	16132.734375 13979.7806323 7342.65088029 3665.87458365 1084.22987209	P14148|Q5M9N8|Q3TK73|Q3UBI6|F6XI62	0.4	0.0477922	C77N17O17H105S0	1539.79	15	0.390199	0.364256	0.181714	0.063831	0	0.202483	0.341512	0.290217	0.165788	0	0.0477922	0.0021243	-0.0242895	-0.00315218	0.0253174		-0.0113165	Value 1.06793253085 was not used due to low maximum possible change	-0.0290516	0.248314		0.0693153	0.155271	-0.0113165
CR4M_BN1090_HPLC3_T9hrs_MS_rep1Q1-27.csv	P14148	60S ribosomal protein L7	FKEANNFLWPFK	1540.8	2	17.87	770.901582101 771.40023716 771.902065739 772.400768285 772.904906873	20070.0175781 21364.2960823 10688.5715008 6931.07386377 2236.68939419	P14148|Q5M9N8|Q3TK73|Q3UBI6|F6XI62	0.4	0.0473663	C77N17O17H105S0	1539.79	15	0.390199	0.364256	0.181714	0.063831	0	0.203639	0.342026	0.289531	0.164804	0	0.0473663	-0.0503398	-0.0024803	-0.000717381	0.0535375		0.269832	Value 0.111575681692 was not used due to low maximum possible change	-0.0066537	0.530216		0.264465	0.268475	0.269832
CR4M_BN1090_HPLC3_T9hrs_MS_rep1Q1-27.csv	P14148	60S ribosomal protein L7	FKEANNFLWPFK	1540.8	3	17.87	514.269844289 514.604302517 514.938784714 515.271260594 515.612735623	45427.3359375 41929.3734017 21617.3769952 9266.24753921 2441.95949175	P14148|Q5M9N8|Q3TK73|Q3UBI6|F6XI62	0.4	0.0473663	C77N17O17H105S0	1539.79	15	0.390199	0.364256	0.181714	0.063831	0	0.203639	0.342026	0.289531	0.164804	0	0.0473663	-0.00600389	-0.00964472	0.00111167	0.0145369		0.0321821	Value 0.433864963857 was not used due to low maximum possible change	0.0103107	0.143968		0.0621538	0.0716926	0.0321821
CR03M_BN1117_HPLC2_T9hrs_MS_rep1Q1-27.csv	P14148	60S ribosomal protein L7	IALTDNSLIAR	1186.68	2	14.3	593.843984394 594.344625936 594.846598334 595.345223883	209510.59375 134452.083821 53559.1713197 14966.0	F6XI62|P14148|Q5M9N8|Q3UBI6	0.4	0.0477922	C51N15O17H91S0	1185.67	20	0.516651	0.329355	0.121286	0.0327082	0	0.210808	0.346066	0.285362	0.157764	0	0.0477922	-0.00873153	-0.00340064	0.00855812	0.00357405		0.028549	Value -0.203488199505 was not used due to low maximum possible change	0.0521596	0.0285797		0.0364294	0.0136227	0.028549
CR3M_BN1090_HPLC2_T9hrs_MS_rep1Q1-27.csv	P14148	60S ribosomal protein L7	IALTDNSLIAR	1186.68	2	13.23	593.843168865 594.344417757 594.845950369 595.345235305	442494.84375 287579.689597 106529.557756 32208.2869089	F6XI62|P14148|Q5M9N8|Q3UBI6|Q3TK73	0.4	0.0477922	C51N15O17H91S0	1185.67	20	0.516651	0.329355	0.121286	0.0327082	0	0.210808	0.346066	0.285362	0.157764	0	0.0477922	-0.00734095	0.00164853	0.00132902	0.0043634		0.0240023	Value 0.0986448369061 was not used due to low maximum possible change	0.00810007	0.0348916		0.0223313	0.0134737	0.0240023
CR03M_BN1117_HPLC8_T9hrs_MS_rep1Q1-27.csv	P14148	60S ribosomal protein L7	IVEPYIAWGYPNLK	1662.89	2	20.25	831.945676592 832.447276155 832.946244015 833.439246351 833.950336844	22008.1367188 21689.1975805 12003.7554061 7042.60905877 3042.13452148	F6XI62|P14148|Q5M9N8|Q3TK73|Q3UBI6	0.4	0.0477922	C82N17O20H119S0	1661.88	19	0.367938	0.364962	0.194178	0.0729216	0	0.163874	0.318874	0.312158	0.205095	0	0.0477922	-0.0171756	-0.0192828	-0.00286412	0.0393225		0.0841675	0.418386	-0.0242764	0.297507		0.193946	0.200641	0.0841675
CR03M_BN1117_HPLC8_T9hrs_MS_rep1Q1-27.csv	P14148	60S ribosomal protein L7	IVEPYIAWGYPNLK	1662.89	3	20.25	554.967109652 555.302517682 555.632266586 555.972746456 556.30033556	9166.6484375 9509.41021121 5259.41854387 2718.02062221 1794.13110369	F6XI62|P14148|Q5M9N8|Q3TK73|Q3UBI6	0.4	0.0477922	C82N17O20H119S0	1661.88	19	0.367938	0.364962	0.194178	0.0729216	0	0.163874	0.318874	0.312158	0.205095	0	0.0477922	-0.0240189	-0.00818305	0.00314741	0.0290545		0.117703	0.17755	0.0266776	0.219822		0.135438	0.0837405	0.117703
CR3M_BN1090_HPLC8_T9hrs_MS_rep1Q1-27.csv	P14148	60S ribosomal protein L7	IVEPYIAWGYPNLK	1662.89	2	18.37	831.955236006 832.457079709 832.957232934 833.454538808 833.954603696	50511.1523438 46958.2309317 26483.4303974 12072.1967452 5597.73660235	F6XI62|P14148|Q5M9N8|Q3TK73|Q3UBI6	0.4	0.0477922	C82N17O20H119S0	1661.88	19	0.367938	0.364962	0.194178	0.0729216	0	0.163874	0.318874	0.312158	0.205095	0	0.0477922	0.00339919	-0.0197445	0.000517066	0.0158282		-0.0166575	0.428403	0.00438268	0.119754		0.13397	0.205243	-0.0166575
CR3M_BN1090_HPLC8_T9hrs_MS_rep1Q1-27.csv	P14148	60S ribosomal protein L7	IVEPYIAWGYPNLK	1662.89	3	18.37	554.973396569 555.308491576 555.642803327 555.976388088 556.310880105	8151.75683594 7345.06660748 4391.17099963 2110.19888731 1452.47981209	F6XI62|P14148|Q5M9N8|Q3TK73|Q3UBI6	0.4	0.0477922	C82N17O20H119S0	1661.88	19	0.367938	0.364962	0.194178	0.0729216	0	0.163874	0.318874	0.312158	0.205095	0	0.0477922	0.00262678	-0.031068	0.00543684	0.0230044		-0.0128723	0.674094	0.046083	0.174048		0.220338	0.312404	-0.0128723
CR4M_BN1090_HPLC8_T9Hours_MS_rep1Q1-27.csv	P14148	60S ribosomal protein L7	IVEPYIAWGYPNLK	1662.89	1	18.37	1662.90417838 1663.90256797 1664.89935673 1665.88434307	1487.81298828 1542.65030758 927.89574335 552.978211905	F6XI62|P14148|Q5M9N8|Q3TK73|Q3UBI6	0.4	0.0473663	C82N17O20H119S0	1661.88	19	0.367938	0.364962	0.194178	0.0729216	0	0.165006	0.319604	0.31153	0.203859	0	0.0473663	-0.0381438	-0.0230124	0.0115026	0.0496536		0.187964	0.507355	0.0980185	0.379216		0.293138	0.184781	0.187964
CR4M_BN1090_HPLC8_T9Hours_MS_rep1Q1-27.csv	P14148	60S ribosomal protein L7	IVEPYIAWGYPNLK	1662.89	2	18.37	831.953375159 832.455856324 832.956958589 833.457407964 833.959706702	121162.851562 116010.750742 60719.3616072 25422.4031008 7800.08889608	F6XI62|P14148|Q5M9N8|Q3TK73|Q3UBI6	0.4	0.0473663	C82N17O20H119S0	1661.88	19	0.367938	0.364962	0.194178	0.0729216	0	0.165006	0.319604	0.31153	0.203859	0	0.0473663	0.00681324	-0.00614605	-0.00637596	0.00570877		-0.033574	0.135502	-0.0543321	0.0435992		0.0227987	0.0861428	-0.033574
CR4M_BN1090_HPLC8_T9Hours_MS_rep1Q1-27.csv	P14148	60S ribosomal protein L7	IVEPYIAWGYPNLK	1662.89	3	18.37	554.973529893 555.308407749 555.641478324 555.977326711 556.305852702	25238.1816406 25270.4716111 12081.7557149 5493.45032121 2596.03951212	F6XI62|P14148|Q5M9N8|Q3TK73|Q3UBI6	0.4	0.0473663	C82N17O20H119S0	1661.88	19	0.367938	0.364962	0.194178	0.0729216	0	0.165006	0.319604	0.31153	0.203859	0	0.0473663	0.00275453	0.00620473	-0.0167242	0.00776494		-0.0135737	-0.136796	-0.142514	0.0593026		-0.0583951	0.0984619	-0.0135737
CR3M_BN1090_HPLC3_T9hrs_MS_rep1Q1-27.csv	P14148	60S ribosomal protein L7	KTTHFVEGGDAGNREDQINR	2244.07	4	6.18	561.774279623 562.024664062 562.274705535 562.527774175 562.772285824	8407.24902344 7889.53617908 6629.55516435 2537.29857537 2462.02315788	P14148|Q5M9N8|Q3TK73|Q3UBI6|F6XI62	0.4	0.0477922	C92N32O34H146S0	2243.07	40	0.30775	0.358981	0.228981	0.104288	0	0.0684777	0.217399	0.345984	0.368139	0	0.0477922	0.0224165	-0.0491457	0.0313731	-0.0046439		-0.0936862	0.347119	0.268138	-0.0176005		0.125993	0.214461	-0.0936862
CR4M_BN1090_HPLC3_T9hrs_MS_rep1Q1-27.csv	P14148	60S ribosomal protein L7	KTTHFVEGGDAGNREDQINR	2244.07	4	6.18	561.773689626 562.024390159 562.27440317 562.522832107	12432.0048828 10563.957033 9727.78556083 3441.55786133	P14148|Q5M9N8|Q3TK73|Q3UBI6|F6XI62	0.4	0.0473663	C92N32O34H146S0	2243.07	40	0.30775	0.358981	0.228981	0.104288	0	0.0692782	0.218639	0.345974	0.366108	0	0.0473663	0.0360047	-0.0668791	0.0400004	-0.00912602		-0.150981	0.476545	0.341903	-0.0348561		0.158153	0.298861	-0.150981
CR4M_BN1090_HPLC6_T9hrs_MS_rep1Q1-27.csv	P14148	60S ribosomal protein L7	LAFVIR	718.461	2	13.12	359.734474325 360.235524617 360.737548334 361.240073665	84673.7265625 36975.4601416 8630.1353781 1761.03552246	F6XI62|P14148|Q5M9N8|Q3TK73|Q3UBI6	0.4	0.0473663	C35N9O7H59S0	717.454	10	0.64359	0.27705	0.067437	0.0119234	0	0.401406	0.372444	0.172658	0.0534915	0	0.0473663	-0.00231808	0.00298148	-0.00207713	0.00141373		0.00957157	0.0312542	-0.0197406	0.0340099		0.0137738	0.0248726	0.00957157
CR3M_BN1090_HPLC3_T9hrs_MS_rep1Q1-27.csv	P14148	60S ribosomal protein L7	NFAELK	721.388	2	8.38	361.197730868 361.699176972 362.203747111 362.706119571	201874.453125 84932.0277706 31951.0334886 9544.31802819	P14148|Q5M9N8|Q3TK73|Q3UBI6|F6XI62	0.4	0.0477922	C33N8O10H52S0	720.381	11	0.656332	0.265679	0.0658427	0.0121463	0	0.389054	0.372352	0.179911	0.0586831	0	0.0477922	-0.0414272	-0.00697771	0.0314794	0.0169255		0.154996	-0.065412	0.27597	0.363701		0.182314	0.185999	0.154996
CR4M_BN1090_HPLC3_T9hrs_MS_rep1Q1-27.csv	P14148	60S ribosomal protein L7	NFAELK	721.388	2	8.38	361.197145082 361.698612392 362.203958849 362.704581022	111562.085938 49105.1195406 17311.759871 5043.41159072	P14148|Q5M9N8|Q3TK73|Q3UBI6|F6XI62	0.4	0.0473663	C33N8O10H52S0	720.381	11	0.656332	0.265679	0.0658427	0.0121463	0	0.390876	0.372076	0.178927	0.0581203	0	0.0473663	-0.0467779	0.00262242	0.0287455	0.01541		0.176217	0.0246474	0.254195	0.335188		0.197562	0.132292	0.176217
CR3M_BN1090_HPLC6_T9hrs_MS_rep1Q1-27.csv	P14148	60S ribosomal protein L7	SVNELIYK	965.53	2	10.08	483.273412185 483.775121492 484.272780081 484.778126495	70975.6796875 20375.2027133 6471.25839617 9431.68094233	F6XI62|P14148|Q5M9N8|Q3TK73|Q3UBI6	0.4	0.0477922	C44N10O14H72S0	964.523	10	0.571949	0.307677	0.0975636	0.02281	0	0.357693	0.372006	0.19817	0.0721307	0	0.0477922	0.0898052	-0.117705	-0.0372276	0.0651279		-0.419149	-1.82974	-0.370033	1.3205		-0.324606	1.28877	-0.419149
CR4M_BN1090_HPLC6_T9hrs_MS_rep1Q1-27.csv	P14148	60S ribosomal protein L7	SVNELIYK	965.53	2	10.08	483.275373179 483.776284963 484.277876183 484.779743223	22897.0351562 6708.12495674 2804.61885568 3427.3196941	F6XI62|P14148|Q5M9N8|Q3TK73|Q3UBI6	0.4	0.0473663	C44N10O14H72S0	964.523	10	0.571949	0.307677	0.0975636	0.02281	0	0.359195	0.371882	0.197336	0.0715865	0	0.0473663	0.0669708	-0.120493	-0.0193034	0.0728261		-0.314781	-1.87671	-0.193473	1.49306		-0.222978	1.37706	-0.314781
CR3M_BN1090_HPLC1_T9hrs_MS_rep1Q1-27.csv	P14148	60S ribosomal protein L7	TTHFVEGGDAGNREDQINR	2115.98	2	6.48	1058.49100939 1058.99402569 1059.49501714 1059.99609624 1060.50322074	13145.5410156 12923.1738281 8999.86914878 3755.62803142 1927.22199349	P14148|Q5M9N8|Q3TK73|Q3UBI6	0.4	0.0477922	C86N30O33H134S0	2114.97	40	0.329844	0.359787	0.216692	0.0936768	0	0.0718911	0.222795	0.346041	0.359273	0	0.0477922	0.00874721	-0.026923	0.0151184	0.00305738		-0.0339101	0.196529	0.116881	0.0115114		0.0727528	0.103916	-0.0339101
CR3M_BN1090_HPLC1_T9hrs_MS_rep1Q1-27.csv	P14148	60S ribosomal protein L7	TTHFVEGGDAGNREDQINR	2115.98	3	6.48	705.996964635 706.332392128 706.665351377 706.999898519	74614.359375 89977.3111903 49566.7845313 23571.9217646	P14148|Q5M9N8|Q3TK73|Q3UBI6	0.4	0.0477922	C86N30O33H134S0	2114.97	40	0.329844	0.359787	0.216692	0.0936768	0	0.0718911	0.222795	0.346041	0.359273	0	0.0477922	-0.0159828	0.018698	-0.00819236	0.00547722		0.0619602	-0.136489	-0.0633354	0.0206224		-0.0293105	0.088447	0.0619602
CR3M_BN1090_HPLC1_T9hrs_MS_rep1Q1-27.csv	P14148	60S ribosomal protein L7	TTHFVEGGDAGNREDQINR	2115.98	4	6.48	529.752377316 530.000439246 530.252816506 530.502058808 530.757914456	155445.09375 148663.385626 106370.227433 42203.2542353 22073.6014774	P14148|Q5M9N8|Q3TK73|Q3UBI6	0.4	0.0477922	C86N30O33H134S0	2114.97	40	0.329844	0.359787	0.216692	0.0936768	0	0.0718911	0.222795	0.346041	0.359273	0	0.0477922	0.0135429	-0.0313809	0.0182855	-0.000447424		-0.0525014	0.229071	0.141366	-0.0016846		0.0790627	0.129375	-0.0525014
CR4M_BN1090_HPLC1_T9hrs_MS_rep1Q1-27.csv	P14148	60S ribosomal protein L7	TTHFVEGGDAGNREDQINR	2115.98	3	6.48	705.99674316 706.33383796 706.665154655 706.998782745 707.334750811	23121.3828125 32812.5462837 15919.1395755 7617.27121373 7488.8967539	P14148|Q5M9N8|Q3TK73|Q3UBI6	0.4	0.0473663	C86N30O33H134S0	2114.97	40	0.329844	0.359787	0.216692	0.0936768	0	0.0727431	0.224068	0.345988	0.3572	0	0.0473663	-0.0389006	0.0531037	-0.0163769	0.0021737		0.151305	-0.391279	-0.126662	0.0082486		-0.089597	0.230935	0.151305
CR4M_BN1090_HPLC1_T9hrs_MS_rep1Q1-27.csv	P14148	60S ribosomal protein L7	TTHFVEGGDAGNREDQINR	2115.98	4	6.48	529.751248021 529.999849376 530.25202319 530.50178235 530.755462212	119371.671875 118230.536199 82605.2232063 35491.1343609 18303.3590864	P14148|Q5M9N8|Q3TK73|Q3UBI6	0.4	0.0473663	C86N30O33H134S0	2114.97	40	0.329844	0.359787	0.216692	0.0936768	0	0.0727431	0.224068	0.345988	0.3572	0	0.0473663	0.00575374	-0.0273971	0.0155414	0.00610189		-0.0223793	0.201867	0.1202	0.023155		0.0807108	0.100297	-0.0223793
CR5M_BN1090_HPLC6_T1day_MS_rep1Q1-27.csv	P14148	60S ribosomal protein L7	AGNFYVPAEPK	1192.6	2	10.4	596.80381554 597.305328291 597.806763655 598.308392431	66383.1328125 49050.4765625 21161.1640625 10730.0060378	F6XI62|P14148|Q5M9N8|Q3TK73|Q3UBI6	1	0.0471529	C56N13O16H81S0	1191.59	20	0.49525	0.338416	0.130099	0.0362342	0	0.205447	0.343788	0.28858	0.162185	0	0.0471529	-0.0446601	-0.00547483	0.0135367	0.0365982		0.154105	Value -1.01912742444 was not used due to low maximum possible change	0.0854156	0.290576		0.176699	0.10443	0.154105
CR5M_BN1090_HPLC6_T1day_MS_rep1Q1-27.csv	P14148	60S ribosomal protein L7	AGNFYVPAEPK	1192.6	3	10.4	398.211177922 398.540464019 398.872631092 399.213969962	13385.0048828 459.660319162 625.401428223 7517.39943543	F6XI62|P14148|Q5M9N8|Q3TK73|Q3UBI6	1	0.0471529	C56N13O16H81S0	1191.59	20	0.49525	0.338416	0.130099	0.0362342	0	0.205447	0.343788	0.28858	0.162185	0	0.0471529	0.113506	-0.31751	-0.101656	0.305661		-0.391664	Value -59.1038958515 was not used due to low maximum possible change	-0.641439	2.42683		0.464577	1.70395	-0.391664
CR6M_BN1090_HPLC6_T1day_MS_rep1Q1-27.csv	P14148	60S ribosomal protein L7	AGNFYVPAEPK	1192.6	2	10.4	596.803889088 597.307075113 597.812623381 598.310274318 598.816866345	16425.90625 17357.0586688 14216.1444491 29196.7008031 18325.2534935	F6XI62|P14148|Q5M9N8|Q3TK73|Q3UBI6	1	0.0479278	C56N13O16H81S0	1191.59	20	0.49525	0.338416	0.130099	0.0362342	0	0.202624	0.342526	0.290265	0.164585	0	0.0479278	-0.282468	-0.113571	0.0540575	0.341982		0.965285	Value -27.6309114811 was not used due to low maximum possible change	0.33751	2.66443		1.32241	1.20387	0.965285
CR5M_BN1090_HPLC7_T1day_MS_rep1Q1-27.csv	P14148	60S ribosomal protein L7	EANNFLWPFK	1265.63	1	19.1	1265.65701644 1266.6599297 1267.66079805 1268.6636548 1269.66925733	9469.05566406 7645.67213641 3756.95420012 1899.70146762 1384.85754449	F6XI62|P14148|Q5M9N8|Q3TK73|Q3UBI6	1	0.0471529	C62N14O15H84S0	1264.62	14	0.464014	0.349498	0.144063	0.0424248	0	0.248748	0.359747	0.262515	0.12899	0	0.0471529	-0.0481831	-0.0137397	0.0209226	0.0410002		0.22383	Value -1.34050199773 was not used due to low maximum possible change	0.176633	0.473634		0.291366	0.159603	0.22383
CR5M_BN1090_HPLC7_T1day_MS_rep1Q1-27.csv	P14148	60S ribosomal protein L7	EANNFLWPFK	1265.63	2	19.1	633.333669997 633.830958575 634.336774821 634.83648414 635.340768259	122072.789062 92985.0486533 43309.7678539 14618.2927761 6225.87020054	F6XI62|P14148|Q5M9N8|Q3TK73|Q3UBI6	1	0.0471529	C62N14O15H84S0	1264.62	14	0.464014	0.349498	0.144063	0.0424248	0	0.248748	0.359747	0.262515	0.12899	0	0.0471529	-0.0168383	-0.00887541	0.0145888	0.0111249		0.0782206	Value -0.865923621547 was not used due to low maximum possible change	0.123162	0.128514		0.109966	0.0276221	0.0782206
CR05M_BN1117_HPLC4_T1days_MS_rep1Q1-27.csv	P14148	60S ribosomal protein L7	FGIICMEDLIHEIYTVGKR	2294.17	3	25.38	765.388444644 765.726852444 766.061121312 766.395869381 766.726106975	3254.96044922 3948.0675502 3674.76002329 2461.34585932 1234.76410914	F6XI62|P14148|Q5M9N8|Q3TK73|Q3UBI6	1	0.0471529	C103N26O29H164S2	2293.16	29	0.264328	0.339047	0.255292	0.141333	0	0.0896056	0.243569	0.340666	0.326159	0	0.0471529	-0.020312	-0.0430707	0.0201948	0.0431879		0.116253	0.451108	0.236546	0.233668		0.259394	0.139556	0.116253
CR05M_BN1117_HPLC4_T1days_MS_rep1Q1-27.csv	P14148	60S ribosomal protein L7	FGIICMEDLIHEIYTVGKR	2294.17	4	25.38	574.297554059 574.546423542 574.795977033 575.048173084 575.296747728	10886.4482422 15125.59375 11961.0038615 8287.74333983 3740.6154844	F6XI62|P14148|Q5M9N8|Q3TK73|Q3UBI6	1	0.0471529	C103N26O29H164S2	2293.16	29	0.264328	0.339047	0.255292	0.141333	0	0.0896056	0.243569	0.340666	0.326159	0	0.0471529	-0.0290001	-0.0120834	0.00326363	0.0378199		0.165979	0.126557	0.0382276	0.204624		0.133847	0.0712696	0.165979
CR6M_BN1090_HPLC4_T1day_MS_rep1Q1-27.csv	P14148	60S ribosomal protein L7	FGIICMEDLIHEIYTVGKR	2294.17	2	23.25	1147.60125599 1148.08217871 1148.59035125 1149.09304818 1149.58631779	1916.72314453 1143.72115897 2643.38765065 2181.61614414 2664.43685196	F6XI62|P14148|Q5M9N8|Q3TK73|Q3UBI6	1	0.0479278	C103N26O29H164S2	2293.16	29	0.264328	0.339047	0.255292	0.141333	0	0.0881607	0.241826	0.341029	0.328984	0	0.0479278	-0.021257	-0.194005	0.0799312	0.135331		0.120664	1.99551	0.932289	0.721182		0.942412	0.781736	0.120664
CR6M_BN1090_HPLC4_T1day_MS_rep1Q1-27.csv	P14148	60S ribosomal protein L7	FGIICMEDLIHEIYTVGKR	2294.17	3	23.25	765.397148388 765.719263051 766.057078436 766.396944025 766.723170738	2893.21337891 1646.62445484 1609.6413539 4618.55853958 3492.79704777	F6XI62|P14148|Q5M9N8|Q3TK73|Q3UBI6	1	0.0479278	C103N26O29H164S2	2293.16	29	0.264328	0.339047	0.255292	0.141333	0	0.0881607	0.241826	0.341029	0.328984	0	0.0479278	0.00435739	-0.186129	-0.105809	0.287581		-0.0247344	1.9145	-1.23412	1.53253		0.547044	1.4538	-0.0247344
CR6M_BN1090_HPLC3_T1day_MS_rep1Q1-27.csv	P14148	60S ribosomal protein L7	FKEANNFLWPFK	1540.8	2	17.87	770.900437196 771.400120068 771.901777954 772.403625892 772.904636518	10762.0332031 12913.0313165 7839.23792877 12051.818218 26381.2576491	P14148|Q5M9N8|Q3TK73|Q3UBI6|F6XI62	1	0.0479278	C77N17O17H105S0	1539.79	15	0.390199	0.364256	0.181714	0.063831	0	0.202117	0.341347	0.290434	0.166102	0	0.0479278	-0.143171	-0.0678554	-0.00177522	0.212802		0.761216	Value 2.96196537168 was not used due to low maximum possible change	-0.0163283	2.08077		0.941885	1.06016	0.761216
CR6M_BN1090_HPLC3_T1day_MS_rep1Q1-27.csv	P14148	60S ribosomal protein L7	FKEANNFLWPFK	1540.8	3	17.87	514.269457665 514.603176489 514.937780008 515.274880371 515.610840073	19382.9023438 17012.882958 9663.33018582 4675.42539735 1580.27489744	P14148|Q5M9N8|Q3TK73|Q3UBI6|F6XI62	1	0.0479278	C77N17O17H105S0	1539.79	15	0.390199	0.364256	0.181714	0.063831	0	0.202117	0.341347	0.290434	0.166102	0	0.0479278	-0.00815333	-0.0289248	0.00875439	0.0283237		0.0433498	Value 1.26259989362 was not used due to low maximum possible change	0.0805221	0.276948		0.133607	0.125521	0.0433498
CR05M_BN1117_HPLC2_T1days_MS_rep1Q1-27.csv	P14148	60S ribosomal protein L7	IALTDNSLIAR	1186.68	2	14.3	593.842065118 594.343483101 594.84511185 595.345594515	229157.96875 158952.235075 67989.1208733 21195.7731745	F6XI62|P14148|Q5M9N8|Q3UBI6	1	0.0471529	C51N15O17H91S0	1185.67	20	0.516651	0.329355	0.121286	0.0327082	0	0.213246	0.347063	0.283899	0.155791	0	0.0471529	-0.036533	0.00367248	0.0211606	0.0116999		0.12041	Value 0.207384091007 was not used due to low maximum possible change	0.130129	0.0950568		0.115199	0.0181074	0.12041
CR6M_BN1090_HPLC2_T1day_MS_rep1Q1-27.csv	P14148	60S ribosomal protein L7	IALTDNSLIAR	1186.68	2	13.23	593.843027357 594.344600916 594.845682488 595.345742079 595.84731566	676279.9375 464825.855782 191964.084004 66531.5308334 17830.5054953	F6XI62|P14148|Q5M9N8|Q3UBI6|Q3TK73	1	0.0479278	C51N15O17H91S0	1185.67	20	0.516651	0.329355	0.121286	0.0327082	0	0.210295	0.345853	0.285669	0.158183	0	0.0479278	-0.0334563	0.00275834	0.0158701	0.0148278		0.109207	Value 0.167186003042 was not used due to low maximum possible change	0.0965435	0.118174		0.107975	0.0108678	0.109207
CR05M_BN1117_HPLC8_T1days_MS_rep1Q1-27.csv	P14148	60S ribosomal protein L7	IVEPYIAWGYPNLK	1662.89	2	20.25	831.945822533 832.449848505 832.947460412 833.444356995 833.94510286	18489.7402344 19048.6021033 11495.3070566 6592.23267931 3308.45729836	F6XI62|P14148|Q5M9N8|Q3TK73|Q3UBI6	1	0.0471529	C82N17O20H119S0	1661.88	19	0.367938	0.364962	0.194178	0.0729216	0	0.165577	0.31997	0.311213	0.20324	0	0.0471529	-0.0355435	-0.0225208	0.0124757	0.0455886		0.175644	0.500551	0.106598	0.349825		0.283155	0.177423	0.175644
CR05M_BN1117_HPLC8_T1days_MS_rep1Q1-27.csv	P14148	60S ribosomal protein L7	IVEPYIAWGYPNLK	1662.89	3	20.25	554.967986527 555.301347331 555.632204321 555.972045563 556.305956833	10545.0009766 9701.39186978 5913.82140632 2744.26232733 2085.1904348	F6XI62|P14148|Q5M9N8|Q3TK73|Q3UBI6	1	0.0471529	C82N17O20H119S0	1661.88	19	0.367938	0.364962	0.194178	0.0729216	0	0.165577	0.31997	0.311213	0.20324	0	0.0471529	-0.00311564	-0.0293258	0.0104206	0.0220209		0.0153965	0.651801	0.0890385	0.168978		0.231303	0.287262	0.0153965
CR5M_BN1090_HPLC8_T1day_MS_rep1Q1-27.csv	P14148	60S ribosomal protein L7	IVEPYIAWGYPNLK	1662.89	1	18.37	1662.89248507 1663.90779373 1664.90245708 1665.88912208	2526.52001953 2231.95068359 1503.78183704 883.888079065	F6XI62|P14148|Q5M9N8|Q3TK73|Q3UBI6	1	0.0471529	C82N17O20H119S0	1661.88	19	0.367938	0.364962	0.194178	0.0729216	0	0.165577	0.31997	0.311213	0.20324	0	0.0471529	-0.0143878	-0.0526326	0.0162545	0.0507659		0.0710996	1.16982	0.138886	0.389553		0.44234	0.503957	0.0710996
CR5M_BN1090_HPLC8_T1day_MS_rep1Q1-27.csv	P14148	60S ribosomal protein L7	IVEPYIAWGYPNLK	1662.89	2	18.37	831.951436516 832.453628671 832.955194822 833.455751853 833.956638872	136437.234375 138681.625789 77259.7798953 35025.2642384 12938.6919498	F6XI62|P14148|Q5M9N8|Q3TK73|Q3UBI6	1	0.0471529	C82N17O20H119S0	1661.88	19	0.367938	0.364962	0.194178	0.0729216	0	0.165577	0.31997	0.311213	0.20324	0	0.0471529	-0.0157546	-0.00698528	0.0052513	0.0174886		0.0778542	0.155256	0.0448697	0.134199		0.103045	0.0507133	0.0778542
CR5M_BN1090_HPLC8_T1day_MS_rep1Q1-27.csv	P14148	60S ribosomal protein L7	IVEPYIAWGYPNLK	1662.89	3	18.37	554.969188796 555.305184648 555.638286509 555.975581267 556.308337195	24066.6777344 24401.689715 14130.0878246 6236.80588871 3394.18859512	F6XI62|P14148|Q5M9N8|Q3TK73|Q3UBI6	1	0.0471529	C82N17O20H119S0	1661.88	19	0.367938	0.364962	0.194178	0.0729216	0	0.165577	0.31997	0.311213	0.20324	0	0.0471529	-0.0183109	-0.0104681	0.0110957	0.0176832		0.0904863	0.232665	0.0948075	0.135693		0.138413	0.0660539	0.0904863
CR6M_BN1090_HPLC8_T1day_MS_rep1Q1-27.csv	P14148	60S ribosomal protein L7	IVEPYIAWGYPNLK	1662.89	2	18.37	831.946120013 832.448779013 832.948979378 833.450342679 833.95218611	127697.179688 126507.226371 73246.4772839 34917.4054186 14097.9475229	F6XI62|P14148|Q5M9N8|Q3TK73|Q3UBI6	1	0.0479278	C82N17O20H119S0	1661.88	19	0.367938	0.364962	0.194178	0.0729216	0	0.163515	0.31864	0.312356	0.205488	0	0.0479278	-0.0155419	-0.0158498	0.00795446	0.0234373		0.0760284	0.342168	0.0673092	0.176797		0.165576	0.127784	0.0760284
CR6M_BN1090_HPLC8_T1day_MS_rep1Q1-27.csv	P14148	60S ribosomal protein L7	IVEPYIAWGYPNLK	1662.89	3	18.37	554.966631688 555.30097365 555.634700201 555.969619301 556.305663917	36276.0039062 34681.0849781 19734.5975556 10359.1976014 5773.46147958	F6XI62|P14148|Q5M9N8|Q3TK73|Q3UBI6	1	0.0479278	C82N17O20H119S0	1661.88	19	0.367938	0.364962	0.194178	0.0729216	0	0.163515	0.31864	0.312356	0.205488	0	0.0479278	-0.00895056	-0.021758	0.00111543	0.0295931		0.0437846	0.469714	0.00943858	0.223232		0.186542	0.210775	0.0437846
CR6M_BN1090_HPLC3_T1day_MS_rep1Q1-27.csv	P14148	60S ribosomal protein L7	KTTHFVEGGDAGNREDQINR	2244.07	4	6.18	561.770121667 562.019512035 562.270705752 562.522589176 562.773296759	27516.8769531 30399.4070655 23042.1913803 11611.4764605 7431.34683896	P14148|Q5M9N8|Q3TK73|Q3UBI6|F6XI62	1	0.0479278	C92N32O34H146S0	2243.07	40	0.30775	0.358981	0.228981	0.104288	0	0.0682252	0.217006	0.345985	0.368783	0	0.0479278	-0.0104953	-0.0305872	0.0199358	0.0211467		0.0438173	0.215441	0.170385	0.0799512		0.127399	0.0792389	0.0438173
CR6M_BN1090_HPLC8_T1day_MS_rep1Q1-27.csv	P14148	60S ribosomal protein L7	KVPAVPETLK	1081.66	3	8.22	361.223596848 361.557559307 361.892288544 362.228882222	47758.90625 30007.114583 12537.2411451 106409.990817	F6XI62|P14148|Q5M9N8|Q3TK73|Q3UBI6	1	0.0479278	C50N12O14H88S0	1080.65	14	0.531333	0.326179	0.113673	0.0288146	0	0.278605	0.367447	0.244441	0.109508	0	0.0479278	-0.288548	-0.173637	-0.0499399	0.512125		1.14174	-4.20759	-0.381899	6.34658		0.724707	4.37156	1.14174
CR5M_BN1090_HPLC6_T1day_MS_rep1Q1-27.csv	P14148	60S ribosomal protein L7	LAFVIR	718.461	2	13.12	359.735352663 360.23689459 360.738369689 361.239265255	185844.3125 80840.6506752 20952.123217 4594.31843321	F6XI62|P14148|Q5M9N8|Q3TK73|Q3UBI6	1	0.0471529	C35N9O7H59S0	717.454	10	0.64359	0.27705	0.067437	0.0119234	0	0.402265	0.372295	0.172198	0.0532412	0	0.0471529	-0.00764049	-0.000417712	0.00426007	0.00379813		0.0316607	-0.00438564	0.0406647	0.0919248		0.0399661	0.0397335	0.0316607
CR6M_BN1090_HPLC6_T1day_MS_rep1Q1-27.csv	P14148	60S ribosomal protein L7	LAFVIR	718.461	2	13.12	359.735045526 360.236097057 360.738044207 361.240201632	140542.421875 63545.6444439 16620.7336885 3834.99505135	F6XI62|P14148|Q5M9N8|Q3TK73|Q3UBI6	1	0.0479278	C35N9O7H59S0	717.454	10	0.64359	0.27705	0.067437	0.0119234	0	0.399154	0.372827	0.173867	0.054152	0	0.0479278	-0.0176876	0.00594886	0.00658305	0.00515568		0.072361	0.0621116	0.0618535	0.12209		0.0796039	0.0287434	0.072361
CR6M_BN1090_HPLC3_T1day_MS_rep1Q1-27.csv	P14148	60S ribosomal protein L7	NFAELK	721.388	2	8.38	361.197920865 361.698807561 362.199883225 362.703354022	428337.21875 188765.538381 74560.563059 25959.4871754	P14148|Q5M9N8|Q3TK73|Q3UBI6|F6XI62	1	0.0479278	C33N8O10H52S0	720.381	11	0.656332	0.265679	0.0658427	0.0121463	0	0.388476	0.372438	0.180224	0.0588627	0	0.0479278	-0.0594487	-0.00263592	0.0380567	0.024028		0.221942	-0.0246904	0.332718	0.514337		0.261077	0.225439	0.221942
CR6M_BN1090_HPLC1_T1day_MS_rep1Q1-27.csv	P14148	60S ribosomal protein L7	TTHFVEGGDAGNREDQINR	2115.98	2	6.48	1058.49490177 1058.98866693 1059.49226445 1059.99604888 1060.52381185	3314.71850586 3481.99578312 2582.19832216 1212.23161799 1596.53960969	P14148|Q5M9N8|Q3TK73|Q3UBI6	1	0.0479278	C86N30O33H134S0	2114.97	40	0.329844	0.359787	0.216692	0.0936768	0	0.0716224	0.222391	0.346056	0.359931	0	0.0479278	-0.0168733	-0.0310219	0.0271149	0.0207803		0.0653444	0.225784	0.209603	0.0780468		0.144695	0.0847094	0.0653444
CR6M_BN1090_HPLC1_T1day_MS_rep1Q1-27.csv	P14148	60S ribosomal protein L7	TTHFVEGGDAGNREDQINR	2115.98	3	6.48	705.992676924 706.332343248 706.66116499 706.995943572 707.339815375	22017.5410156 39843.4540417 16400.8692503 8553.15230962 9740.55674412	P14148|Q5M9N8|Q3TK73|Q3UBI6	1	0.0479278	C86N30O33H134S0	2114.97	40	0.329844	0.359787	0.216692	0.0936768	0	0.0716224	0.222391	0.346056	0.359931	0	0.0479278	-0.0762297	0.0991598	-0.0277749	0.00484478		0.29521	-0.721707	-0.214705	0.0181961		-0.155751	0.431047	0.29521
CR6M_BN1090_HPLC1_T1day_MS_rep1Q1-27.csv	P14148	60S ribosomal protein L7	TTHFVEGGDAGNREDQINR	2115.98	4	6.48	529.749389507 529.996939157 530.250957631 530.498511724 530.761570053	138542.9375 140865.719365 104759.416023 52230.4369014 44461.9620373	P14148|Q5M9N8|Q3TK73|Q3UBI6	1	0.0479278	C86N30O33H134S0	2114.97	40	0.329844	0.359787	0.216692	0.0936768	0	0.0716224	0.222391	0.346056	0.359931	0	0.0479278	-0.0123752	-0.0369953	0.0233621	0.0260084		0.0479249	0.26926	0.180593	0.0976825		0.148865	0.0971427	0.0479249
CR7M_BN1090_HPLC6_T2days_MS_rep1Q1-27.csv	P14148	60S ribosomal protein L7	AGNFYVPAEPK	1192.6	2	10.4	596.804426184 597.306748817 597.80766161 598.310802803 598.814113691	37341.9726562 31354.0432793 15453.0853146 7614.14574958 3015.47393742	F6XI62|P14148|Q5M9N8|Q3TK73|Q3UBI6	2	0.047124	C56N13O16H81S0	1191.59	20	0.49525	0.338416	0.130099	0.0362342	0	0.205553	0.343835	0.288517	0.162095	0	0.047124	-0.0883123	0.00326817	0.0383023	0.0467418		0.304843	Value 0.603131304493 was not used due to low maximum possible change	0.24178	0.371376		0.306	0.0648056	0.304843
CR7M_BN1090_HPLC8_T2days_MS_rep1Q1-27.csv	P14148	60S ribosomal protein L7	ASINMLR	804.44	2	9.12	402.726885358 403.22770955 403.730351135 404.230828641	1755.01049805 145011.270114 85100.3670956 40617.4869112	F6XI62|P14148|Q5M9N8|Q3TK73|Q3UBI6	2	0.047124	C33N11O10H61S1	803.432	13	0.617823	0.262694	0.0950978	0.0243853	0	0.340064	0.363293	0.210215	0.0864272	0	0.047124	-0.611382	0.269488	0.217215	0.124678		2.20113	2.67883	1.88691	2.00958		2.19411	0.348055	2.20113
CR7M_BN1090_HPLC7_T2days_MS_rep1Q1-27.csv	P14148	60S ribosomal protein L7	EANNFLWPFK	1265.63	1	19.1	1265.65354251 1266.65897884 1267.65739429 1268.66411046 1269.66731229	5135.45214844 4363.0548817 2361.86522169 1415.36212221 874.848145451	F6XI62|P14148|Q5M9N8|Q3TK73|Q3UBI6	2	0.047124	C62N14O15H84S0	1264.62	14	0.464014	0.349498	0.144063	0.0424248	0	0.248841	0.359771	0.262459	0.128929	0	0.047124	-0.0771845	-0.0208487	0.0338452	0.064188		0.358708	Value -2.02934656395 was not used due to low maximum possible change	0.285865	0.74202		0.462198	0.245055	0.358708
CR7M_BN1090_HPLC7_T2days_MS_rep1Q1-27.csv	P14148	60S ribosomal protein L7	EANNFLWPFK	1265.63	2	19.1	633.334234444 633.830439338 634.335320108 634.836857803 635.342327916	62231.1835938 49817.1445517 24563.5788675 9244.2947916 4616.74754996	F6XI62|P14148|Q5M9N8|Q3TK73|Q3UBI6	2	0.047124	C62N14O15H84S0	1264.62	14	0.464014	0.349498	0.144063	0.0424248	0	0.248841	0.359771	0.262459	0.128929	0	0.047124	-0.0373533	-0.00794786	0.0243464	0.0209548		0.173596	Value -0.77361847374 was not used due to low maximum possible change	0.205635	0.242239		0.207157	0.0343471	0.173596
CR7M_BN1090_HPLC2_T2days_MS_rep1Q1-27.csv	P14148	60S ribosomal protein L7	FGIICMEDLIHEIYTVGK	2138.07	3	24.75	713.36147347 713.694856041 714.029569879 714.36607401 714.70023289	5411.17626953 5844.88564927 4520.05537334 3998.96058252 1741.35720993	F6XI62|P14148|Q5M9N8|Q3UBI6|Q3TK73	2	0.047124	C97N22O28H152S2	2137.06	26	0.284282	0.341042	0.244803	0.129873	0	0.105062	0.261173	0.33613	0.297634	0	0.047124	-0.0106462	-0.0454734	-0.0162293	0.0723488		0.0594029	0.569355	-0.177704	0.431262		0.220579	0.341877	0.0594029
CR08M_BN1117_HPLC4_T2days_MS_rep1Q1-27.csv	P14148	60S ribosomal protein L7	FGIICMEDLIHEIYTVGKR	2294.17	3	25.38	765.389549529 765.718170965 766.059278087 766.401910803 766.728265427	2334.66625977 2858.75467401 2425.48531639 2207.76064567 1581.10427293	F6XI62|P14148|Q5M9N8|Q3TK73|Q3UBI6	2	0.046335	C103N26O29H164S2	2293.16	29	0.264328	0.339047	0.255292	0.141333	0	0.0911609	0.245417	0.340258	0.323165	0	0.046335	-0.0267432	-0.0481289	-0.00846549	0.0833376		0.154436	0.514033	-0.0996349	0.458322		0.256789	0.285368	0.154436
CR08M_BN1117_HPLC4_T2days_MS_rep1Q1-27.csv	P14148	60S ribosomal protein L7	FGIICMEDLIHEIYTVGKR	2294.17	4	25.38	574.296557959 574.546670864 574.796802771 575.047956175 575.298265364	11016.0625 14660.85137 12668.8090421 8356.82156073 4825.07177734	F6XI62|P14148|Q5M9N8|Q3TK73|Q3UBI6	2	0.046335	C103N26O29H164S2	2293.16	29	0.264328	0.339047	0.255292	0.141333	0	0.0911609	0.245417	0.340258	0.323165	0	0.046335	-0.0284508	-0.0251272	0.0159736	0.0376044		0.164297	0.268367	0.188002	0.206809		0.206868	0.044536	0.164297
CR8M_BN1090_HPLC4_T2days_MS_rep1Q1-27.csv	P14148	60S ribosomal protein L7	FGIICMEDLIHEIYTVGKR	2294.17	3	23.25	765.396412657 765.718016129 766.053922305 766.389884528 766.726435847	4018.74194336 1858.22767691 2463.76141624 3765.90348299 2843.78791264	F6XI62|P14148|Q5M9N8|Q3TK73|Q3UBI6	2	0.046335	C103N26O29H164S2	2293.16	29	0.264328	0.339047	0.255292	0.141333	0	0.0911609	0.245417	0.340258	0.323165	0	0.046335	0.0676175	-0.185559	-0.0517873	0.169728		-0.390476	1.98183	-0.609512	0.933435		0.478818	1.21186	-0.390476
CR7M_BN1090_HPLC4_T2days_MS_rep1Q1-27.csv	P14148	60S ribosomal protein L7	FGIICMEDLIHEIYTVGKR	2294.17	2	23.25	1147.57900916 1148.08750821 1148.58354941 1149.08467816 1149.58899657	1920.77636719 2338.6222209 1999.0670601 1407.85158862 1023.30296011	F6XI62|P14148|Q5M9N8|Q3TK73|Q3UBI6	2	0.047124	C103N26O29H164S2	2293.16	29	0.264328	0.339047	0.255292	0.141333	0	0.0896599	0.243634	0.340652	0.326053	0	0.047124	-0.0137804	-0.0339954	0.00546741	0.0423084		0.0788951	0.356299	0.0640513	0.22904		0.182071	0.138004	0.0788951
CR7M_BN1090_HPLC4_T2days_MS_rep1Q1-27.csv	P14148	60S ribosomal protein L7	FGIICMEDLIHEIYTVGKR	2294.17	3	23.25	765.392537781 765.722891251 766.061091041 766.395507937 766.729475075	3083.87280273 2738.47781152 2628.9455835 2841.98147565 1147.88391113	F6XI62|P14148|Q5M9N8|Q3TK73|Q3UBI6	2	0.047124	C103N26O29H164S2	2293.16	29	0.264328	0.339047	0.255292	0.141333	0	0.0896599	0.243634	0.340652	0.326053	0	0.047124	0.00874364	-0.0965595	-0.0225038	0.11032		-0.0500586	1.01202	-0.263635	0.597224		0.323888	0.586872	-0.0500586
CR7M_BN1090_HPLC3_T2days_MS_rep_testQ1-27.csv	P14148	60S ribosomal protein L7	FKEANNFLWPFK	1540.8	2	17.87	770.903455592 771.403608701 771.904757857 772.408746075 772.916474334	9976.97949219 12720.6533884 8244.43108021 10925.9803065 4336.64811414	P14148|Q5M9N8|Q3TK73|Q3UBI6|F6XI62	2	0.047124	C77N17O17H105S0	1539.79	15	0.390199	0.364256	0.181714	0.063831	0	0.204299	0.342318	0.289138	0.164244	0	0.047124	-0.151903	-0.0604289	0.0152006	0.197131		0.817125	Value 2.75449166607 was not used due to low maximum possible change	0.1415	1.9632		0.97394	0.920916	0.817125
CR7M_BN1090_HPLC3_T2days_MS_rep_testQ1-27.csv	P14148	60S ribosomal protein L7	FKEANNFLWPFK	1540.8	3	17.87	514.275312051 514.608656482 514.943020246 515.281568455 515.615957357	12753.5849609 12029.1029902 7228.36077017 4513.89141956 1259.87085428	P14148|Q5M9N8|Q3TK73|Q3UBI6|F6XI62	2	0.047124	C77N17O17H105S0	1539.79	15	0.390199	0.364256	0.181714	0.063831	0	0.204299	0.342318	0.289138	0.164244	0	0.047124	-0.0410241	-0.0349167	0.016188	0.0597529		0.220679	Value 1.5915867731 was not used due to low maximum possible change	0.150692	0.595068		0.322146	0.238934	0.220679
CR8M_BN1090_HPLC3_T2days_MS_rep1Q1-27.csv	P14148	60S ribosomal protein L7	FKEANNFLWPFK	1540.8	2	17.87	770.901657167 771.403081723 771.903785031 772.40562385 772.908028333	11975.9873047 14059.7536108 8365.58401255 10635.795749 5099.45914708	P14148|Q5M9N8|Q3TK73|Q3UBI6|F6XI62	2	0.046335	C77N17O17H105S0	1539.79	15	0.390199	0.364256	0.181714	0.063831	0	0.206467	0.34326	0.287849	0.162423	0	0.046335	-0.124285	-0.0520747	0.00403457	0.172325		0.67645	Value 2.48025182731 was not used due to low maximum possible change	0.0380135	1.74786		0.820775	0.864012	0.67645
CR8M_BN1090_HPLC3_T2days_MS_rep1Q1-27.csv	P14148	60S ribosomal protein L7	FKEANNFLWPFK	1540.8	3	17.87	514.2691956 514.603047303 514.937575244 515.273189976 515.608220129	28944.546875 27859.6417514 16313.7133649 7813.74766565 2873.40616646	P14148|Q5M9N8|Q3TK73|Q3UBI6|F6XI62	2	0.046335	C77N17O17H105S0	1539.79	15	0.390199	0.364256	0.181714	0.063831	0	0.206467	0.34326	0.287849	0.162423	0	0.046335	-0.0325569	-0.0200195	0.0198599	0.0327165		0.177198	Value 0.953502326936 was not used due to low maximum possible change	0.187119	0.331837		0.232052	0.0865592	0.177198
CR08M_BN1117_HPLC2_T2days_MS_rep1Q1-27.csv	P14148	60S ribosomal protein L7	IALTDNSLIAR	1186.68	2	14.3	593.84271215 594.343773148 594.847279771 595.344907184 595.849310042	172496.078125 131645.361493 61152.1367188 23067.7459493 8052.43797049	F6XI62|P14148|Q5M9N8|Q3UBI6	2	0.046335	C51N15O17H91S0	1185.67	20	0.516651	0.329355	0.121286	0.0327082	0	0.216412	0.348318	0.281998	0.153272	0	0.046335	-0.0724871	0.00962181	0.0361758	0.0266894		0.241431	Value 0.50738385366 was not used due to low maximum possible change	0.225098	0.221372		0.2293	0.0106696	0.241431
CR8M_BN1090_HPLC2_T2days_MS_rep1Q1-27.csv	P14148	60S ribosomal protein L7	IALTDNSLIAR	1186.68	2	13.23	593.842562482 594.34381824 594.845370941 595.345904582 595.84774029	701998.25 519943.574322 237708.105235 90129.7322547 26536.917486	F6XI62|P14148|Q5M9N8|Q3UBI6|Q3TK73	2	0.046335	C51N15O17H91S0	1185.67	20	0.516651	0.329355	0.121286	0.0327082	0	0.216412	0.348318	0.281998	0.153272	0	0.046335	-0.0636845	0.00614047	0.0320957	0.0254483		0.212113	Value 0.323803476012 was not used due to low maximum possible change	0.19971	0.211077		0.207633	0.00688124	0.212113
CR7M_BN1090_HPLC2_T2days_MS_rep1Q1-27.csv	P14148	60S ribosomal protein L7	IALTDNSLIAR	1186.68	1	13.23	1186.67962232 1187.68168465 1188.68587147 1189.68565091	8393.29589844 6292.49821841 3226.06279116 1356.00420129	F6XI62|P14148|Q5M9N8|Q3UBI6|Q3TK73	2	0.047124	C51N15O17H91S0	1185.67	20	0.516651	0.329355	0.121286	0.0327082	0	0.213357	0.347108	0.283833	0.155702	0	0.047124	-0.0810398	-0.00277468	0.0461462	0.0376683		0.267199	Value -0.156291762203 was not used due to low maximum possible change	0.283895	0.306261		0.285785	0.0195993	0.267199
CR7M_BN1090_HPLC2_T2days_MS_rep1Q1-27.csv	P14148	60S ribosomal protein L7	IALTDNSLIAR	1186.68	2	13.23	593.844513057 594.346361983 594.847387916 595.347778135 595.85075045	476094.25 346870.227031 155259.4375 59686.3671875 17464.1804856	F6XI62|P14148|Q5M9N8|Q3UBI6|Q3TK73	2	0.047124	C51N15O17H91S0	1185.67	20	0.516651	0.329355	0.121286	0.0327082	0	0.213357	0.347108	0.283833	0.155702	0	0.047124	-0.0579463	0.0048459	0.0283024	0.0247981		0.191057	Value 0.272959095874 was not used due to low maximum possible change	0.174119	0.20162		0.188932	0.0138732	0.191057
CR7M_BN1090_HPLC2_T2days_MS_rep1Q1-27.csv	P14148	60S ribosomal protein L7	IALTDNSLIAR	1186.68	3	13.23	396.233686582 396.565961093 396.9026383 397.234532074 397.574780839	5197.53027344 1990.26540087 1155.134252 1722.41188702 691.869901535	F6XI62|P14148|Q5M9N8|Q3UBI6|Q3TK73	2	0.047124	C51N15O17H91S0	1185.67	20	0.516651	0.329355	0.121286	0.0327082	0	0.213357	0.347108	0.283833	0.155702	0	0.047124	-0.000272047	-0.13162	-0.00652258	0.138415		0.000896976	Value -7.41387990542 was not used due to low maximum possible change	-0.0401275	1.12538		0.362049	0.66138	0.000896976
CR08M_BN1117_HPLC8_T2days_MS_rep1Q1-27.csv	P14148	60S ribosomal protein L7	IVEPYIAWGYPNLK	1662.89	2	20.25	831.942822956 832.443113752 832.946092976 833.444222126 833.947194898	13095.9033203 13407.8846927 9370.90917969 6248.44019645 3730.50305115	F6XI62|P14148|Q5M9N8|Q3TK73|Q3UBI6	2	0.046335	C82N17O20H119S0	1661.88	19	0.367938	0.364962	0.194178	0.0729216	0	0.167785	0.321367	0.309982	0.200866	0	0.046335	-0.0570423	-0.04666	0.0282864	0.0754159		0.284994	1.07029	0.244262	0.589442		0.547248	0.381198	0.284994
CR08M_BN1117_HPLC8_T2days_MS_rep1Q1-27.csv	P14148	60S ribosomal protein L7	IVEPYIAWGYPNLK	1662.89	3	20.25	554.965002095 555.297157738 555.632668086 555.973290101 556.297806134	7191.03808594 7281.4316376 4915.80700341 2705.94927624 2006.06903052	F6XI62|P14148|Q5M9N8|Q3TK73|Q3UBI6	2	0.046335	C82N17O20H119S0	1661.88	19	0.367938	0.364962	0.194178	0.0729216	0	0.167785	0.321367	0.309982	0.200866	0	0.046335	-0.0424667	-0.0353995	0.0283146	0.0495516		0.212171	0.811999	0.244505	0.387289		0.413991	0.276031	0.212171
CR8M_BN1090_HPLC8_T2days_MS_rep1Q1-27.csv	P14148	60S ribosomal protein L7	IVEPYIAWGYPNLK	1662.89	2	18.37	831.945241691 832.447553195 832.948434334 833.449058711 833.952481476	77341.2421875 79468.1766267 47512.6527582 27364.127762 11220.9035447	F6XI62|P14148|Q5M9N8|Q3TK73|Q3UBI6	2	0.046335	C82N17O20H119S0	1661.88	19	0.367938	0.364962	0.194178	0.0729216	0	0.167785	0.321367	0.309982	0.200866	0	0.046335	-0.0341191	-0.0219629	0.0108951	0.045187		0.170465	0.503789	0.0940822	0.353176		0.280378	0.18439	0.170465
CR8M_BN1090_HPLC8_T2days_MS_rep1Q1-27.csv	P14148	60S ribosomal protein L7	IVEPYIAWGYPNLK	1662.89	3	18.37	554.964820132 555.299582664 555.634593545 555.971564686 556.306227458	27610.4199219 26551.8590138 15529.5385124 9697.43755154 6029.87785792	F6XI62|P14148|Q5M9N8|Q3TK73|Q3UBI6	2	0.046335	C82N17O20H119S0	1661.88	19	0.367938	0.364962	0.194178	0.0729216	0	0.167785	0.321367	0.309982	0.200866	0	0.046335	-0.0201527	-0.0305106	0.00143436	0.0492289		0.100687	0.699856	0.0123862	0.384767		0.299424	0.310654	0.100687
CR7M_BN1090_HPLC8_T2days_MS_rep1Q1-27.csv	P14148	60S ribosomal protein L7	IVEPYIAWGYPNLK	1662.89	1	18.37	1662.89181637 1663.90011926 1664.8881949 1665.89289523	2198.82495117 2290.94598133 1712.22619629 1122.79504395	F6XI62|P14148|Q5M9N8|Q3TK73|Q3UBI6	2	0.047124	C82N17O20H119S0	1661.88	19	0.367938	0.364962	0.194178	0.0729216	0	0.165655	0.320019	0.31117	0.203156	0	0.047124	-0.0677487	-0.0521961	0.0395794	0.0803654		0.334919	1.16139	0.33831	0.617081		0.612926	0.388817	0.334919
CR7M_BN1090_HPLC8_T2days_MS_rep1Q1-27.csv	P14148	60S ribosomal protein L7	IVEPYIAWGYPNLK	1662.89	2	18.37	831.950336885 832.452482339 832.953471629 833.454039378 833.955791368	128368.71875 136320.028243 81172.6360549 39013.2986485 15030.9394248	F6XI62|P14148|Q5M9N8|Q3TK73|Q3UBI6	2	0.047124	C82N17O20H119S0	1661.88	19	0.367938	0.364962	0.194178	0.0729216	0	0.165655	0.320019	0.31117	0.203156	0	0.047124	-0.0344042	-0.0107688	0.0167284	0.0284447		0.170079	0.239613	0.142988	0.218411		0.192773	0.0441391	0.170079
CR7M_BN1090_HPLC8_T2days_MS_rep1Q1-27.csv	P14148	60S ribosomal protein L7	IVEPYIAWGYPNLK	1662.89	3	18.37	554.970773439 555.305352902 555.638185182 555.972833177 556.308867612	25779.6464844 27564.1039875 16076.0423871 7555.9874125 4191.70189223	F6XI62|P14148|Q5M9N8|Q3TK73|Q3UBI6	2	0.047124	C82N17O20H119S0	1661.88	19	0.367938	0.364962	0.194178	0.0729216	0	0.165655	0.320019	0.31117	0.203156	0	0.047124	-0.0330321	-0.00687411	0.0146672	0.025239		0.163296	0.152953	0.12537	0.193796		0.158854	0.0282648	0.163296
CR7M_BN1090_HPLC3_T2days_MS_rep_testQ1-27.csv	P14148	60S ribosomal protein L7	KTTHFVEGGDAGNREDQINR	2244.07	4	6.18	561.776430684 562.024689488 562.278036419 562.527465583 562.777038604	74112.2265625 79960.7259075 67948.84375 36868.834751 25030.5566406	P14148|Q5M9N8|Q3TK73|Q3UBI6|F6XI62	2	0.047124	C92N32O34H146S0	2243.07	40	0.30775	0.358981	0.228981	0.104288	0	0.0697387	0.219348	0.345964	0.364949	0	0.047124	-0.0214818	-0.050122	0.0334809	0.038123		0.0902553	0.358955	0.286201	0.146255		0.220417	0.123777	0.0902553
CR8M_BN1090_HPLC3_T2days_MS_rep1Q1-27.csv	P14148	60S ribosomal protein L7	KTTHFVEGGDAGNREDQINR	2244.07	4	6.18	561.771510338 562.020338363 562.273498831 562.522529933 562.774076481	13971.8408203 16951.3589875 13916.0853773 7318.35363646 4892.19117829	P14148|Q5M9N8|Q3TK73|Q3UBI6|F6XI62	2	0.046335	C92N32O34H146S0	2243.07	40	0.30775	0.358981	0.228981	0.104288	0	0.0712641	0.22167	0.345909	0.361157	0	0.046335	-0.0398731	-0.0339787	0.0378275	0.0360243		0.168607	0.247457	0.323509	0.140244		0.219954	0.0826042	0.168607
CR7M_BN1090_HPLC6_T2days_MS_rep1Q1-27.csv	P14148	60S ribosomal protein L7	LAFVIR	718.461	2	13.12	359.73496503 360.236656967 360.738179295 361.23929568	139630.515625 65547.4407524 18866.3221032 5017.58483503	F6XI62|P14148|Q5M9N8|Q3TK73|Q3UBI6	2	0.047124	C35N9O7H59S0	717.454	10	0.64359	0.27705	0.067437	0.0119234	0	0.402381	0.372275	0.172136	0.0532075	0	0.047124	-0.0340141	0.00910603	0.0149265	0.00998156		0.141015	0.0956263	0.142566	0.241777		0.155246	0.0616589	0.141015
CR7M_BN1090_HPLC3_T2days_MS_rep_testQ1-27.csv	P14148	60S ribosomal protein L7	NFAELK	721.388	1	8.38	721.390671838 722.393839737 723.396247599 724.398390581	322414.65625 143231.371867 43085.1123161 11974.2134164	P14148|Q5M9N8|Q3TK73|Q3UBI6|F6XI62	2	0.047124	C33N8O10H52S0	720.381	11	0.656332	0.265679	0.0658427	0.0121463	0	0.391916	0.371916	0.178367	0.0578012	0	0.047124	-0.0371439	0.00939307	0.016901	0.0108498		0.140475	0.0884162	0.150199	0.237649		0.154185	0.061902	0.140475
CR7M_BN1090_HPLC3_T2days_MS_rep_testQ1-27.csv	P14148	60S ribosomal protein L7	NFAELK	721.388	2	8.38	361.19937781 361.701008711 362.203194089 362.705510922 363.20806572	456822.09375 220896.329616 82504.2931535 25696.5324683 13283.1771294	P14148|Q5M9N8|Q3TK73|Q3UBI6|F6XI62	2	0.047124	C33N8O10H52S0	720.381	11	0.656332	0.265679	0.0658427	0.0121463	0	0.391916	0.371916	0.178367	0.0578012	0	0.047124	-0.0750739	0.0153887	0.0391354	0.0205498		0.283924	0.144853	0.347795	0.450112		0.306671	0.127762	0.283924
CR8M_BN1090_HPLC3_T2days_MS_rep1Q1-27.csv	P14148	60S ribosomal protein L7	NFAELK	721.388	2	8.38	361.197517131 361.699019429 362.20060308 362.70373329 363.207519949	457545.375 219888.393767 73742.9047748 21746.3785892 8386.61021454	P14148|Q5M9N8|Q3TK73|Q3UBI6|F6XI62	2	0.046335	C33N8O10H52S0	720.381	11	0.656332	0.265679	0.0658427	0.0121463	0	0.395324	0.371372	0.176537	0.0567673	0	0.046335	-0.0643647	0.0188106	0.0295651	0.0159889		0.2466	0.177974	0.267088	0.358328		0.262497	0.07439	0.2466
CR7M_BN1090_HPLC6_T2days_MS_rep1Q1-27.csv	P14148	60S ribosomal protein L7	SVNELIYK	965.53	2	10.08	483.275462883 483.776666987 484.281765924 484.776202827	127992.445312 48136.8180003 25058.973445 13388.490232	F6XI62|P14148|Q5M9N8|Q3TK73|Q3UBI6	2	0.047124	C44N10O14H72S0	964.523	10	0.571949	0.307677	0.0975636	0.02281	0	0.360053	0.371808	0.196861	0.0712776	0	0.047124	0.0245389	-0.0833435	0.0192197	0.0395849		-0.115806	-1.29958	0.193557	0.816729		-0.101276	0.888033	-0.115806
CR08M_BN1117_HPLC1_T2days_MS_rep2Q1-27.csv	P14148	60S ribosomal protein L7	SVNELIYKR	1121.63	3	9.47	374.543001979 374.884405453 375.217628348 375.552103668	6412.62792969 4668.49802728 5796.37404244 2636.54614258	F6XI62|P14148|Q5M9N8|Q3TK73|Q3UBI6	2	0.046335	C50N14O15H84S0	1120.62	14	0.526781	0.327111	0.11607	0.0300372	0	0.282392	0.367502	0.24221	0.107896	0	0.046335	-0.198165	-0.0878735	0.180966	0.105073		0.81086	-2.17559	1.43465	1.34953		0.354863	1.70943	0.81086
CR7M_BN1090_HPLC1_T2days_MS_rep1Q1-27.csv	P14148	60S ribosomal protein L7	TTHFVEGGDAGNREDQINR	2115.98	2	6.48	1058.49344118 1058.99276261 1059.49923364 1060.00045715 1060.50307798	2758.42285156 3107.99744234 2369.2882948 1248.49783239 951.380602538	P14148|Q5M9N8|Q3TK73|Q3UBI6	2	0.047124	C86N30O33H134S0	2114.97	40	0.329844	0.359787	0.216692	0.0936768	0	0.0732332	0.224796	0.345953	0.356017	0	0.047124	-0.0390003	-0.0320843	0.0331217	0.0379629		0.151982	0.237678	0.256239	0.144708		0.197652	0.0575131	0.151982
CR7M_BN1090_HPLC1_T2days_MS_rep1Q1-27.csv	P14148	60S ribosomal protein L7	TTHFVEGGDAGNREDQINR	2115.98	3	6.48	705.996697559 706.333576561 706.666073189 707.000147299 707.341586226	33085.7421875 49494.6491531 27252.4891683 16411.1705837 13481.3024747	P14148|Q5M9N8|Q3TK73|Q3UBI6	2	0.047124	C86N30O33H134S0	2114.97	40	0.329844	0.359787	0.216692	0.0936768	0	0.0732332	0.224796	0.345953	0.356017	0	0.047124	-0.0677665	0.0322686	-0.000820888	0.0363188		0.264083	-0.239043	-0.00635062	0.138441		0.0392827	0.215959	0.264083
CR7M_BN1090_HPLC1_T2days_MS_rep1Q1-27.csv	P14148	60S ribosomal protein L7	TTHFVEGGDAGNREDQINR	2115.98	4	6.48	529.751321288 530.000797968 530.252653526 530.502588509 530.756556336	178526.34375 199867.415086 148639.91164 81736.1497569 48901.8770639	P14148|Q5M9N8|Q3TK73|Q3UBI6	2	0.047124	C86N30O33H134S0	2114.97	40	0.329844	0.359787	0.216692	0.0936768	0	0.0732332	0.224796	0.345953	0.356017	0	0.047124	-0.0365866	-0.0314731	0.027472	0.0405877		0.142576	0.23315	0.212531	0.154714		0.185743	0.0439366	0.142576
CR9M_BN1090_HPLC6_T4days_MS_rep1Q1-27.csv	P14148	60S ribosomal protein L7	AGNFYVPAEPK	1192.6	2	10.4	596.803549549 597.306989039 597.808192121 598.312087073 598.811015836	30352.5175781 31274.5776242 15923.4237041 10382.6685517 4906.8680595	F6XI62|P14148|Q5M9N8|Q3TK73|Q3UBI6	4	0.0501246	C56N13O16H81S0	1191.59	20	0.49525	0.338416	0.130099	0.0362342	0	0.194853	0.33886	0.294882	0.171405	0	0.0501246	-0.150073	0.017247	0.0509861	0.0818404		0.499583	Value 38.8304150414 was not used due to low maximum possible change	0.309415	0.605459		0.471486	0.150009	0.499583
CR9M_BN1090_HPLC8_T4days_MS_rep1Q1-27.csv	P14148	60S ribosomal protein L7	ASINMLR	804.44	2	9.12	402.725493373 403.224475103 403.729370427 404.232914269	3209.8034668 92455.7743944 56960.4453247 29447.3137398	F6XI62|P14148|Q5M9N8|Q3TK73|Q3UBI6	4	0.0501246	C33N11O10H61S1	803.432	13	0.617823	0.262694	0.0950978	0.0243853	0	0.327459	0.363944	0.217085	0.0915121	0	0.0501246	-0.600194	0.2451	0.217746	0.137348		2.06704	2.42074	1.78499	2.0461		2.07972	0.261055	2.06704
CR9M_BN1090_HPLC7_T4days_MS_rep1Q1-27.csv	P14148	60S ribosomal protein L7	EANNFLWPFK	1265.63	2	19.1	633.338642556 633.83402832 634.340675882 634.838526554 635.356086441	2358.29882812 1270.04386047 1613.29808814 1416.88627688 2534.49893894	F6XI62|P14148|Q5M9N8|Q3TK73|Q3UBI6	4	0.0501246	C62N14O15H84S0	1264.62	14	0.464014	0.349498	0.144063	0.0424248	0	0.239349	0.357161	0.268202	0.135288	0	0.0501246	-0.109837	-0.158758	0.0982273	0.170368		0.488893	Value -20.7166393536 was not used due to low maximum possible change	0.791269	1.83462		1.03826	0.706045	0.488893
CR10M_BN1090_HPLC2_T4days_MS_rep1Q1-27.csv	P14148	60S ribosomal protein L7	FGIICMEDLIHEIYTVGK	2138.07	3	24.75	713.358787432 713.691148721 714.025701134 714.360258794 714.694079853	8679.81738281 11538.8537359 10610.3544225 7723.67512947 4439.20932369	F6XI62|P14148|Q5M9N8|Q3UBI6|Q3TK73	4	0.0482443	C97N22O28H152S2	2137.06	26	0.284282	0.341042	0.244803	0.129873	0	0.102784	0.258812	0.336937	0.301467	0	0.0482443	-0.0591407	-0.0417409	0.0304143	0.0704673		0.325847	0.507612	0.330108	0.410663		0.393557	0.0854623	0.325847
CR9M_BN1090_HPLC2_T4days_MS_rep1Q1-27.csv	P14148	60S ribosomal protein L7	FGIICMEDLIHEIYTVGK	2138.07	2	24.75	1069.53692869 1070.04132349 1070.53977185 1071.04297848 1071.54455477	2036.3536377 2302.50161537 2817.14776664 1576.91133241 1435.36484358	F6XI62|P14148|Q5M9N8|Q3UBI6|Q3TK73	4	0.0501246	C97N22O28H152S2	2137.06	26	0.284282	0.341042	0.244803	0.129873	0	0.0990879	0.254865	0.338184	0.307864	0	0.0501246	-0.0511009	-0.0773838	0.0777871	0.0506976		0.275931	0.897965	0.833005	0.284834		0.572934	0.338868	0.275931
CR9M_BN1090_HPLC2_T4days_MS_rep1Q1-27.csv	P14148	60S ribosomal protein L7	FGIICMEDLIHEIYTVGK	2138.07	3	24.75	713.363387893 713.695740231 714.030205988 714.366469466 714.699028709	9000.18554688 11302.1746842 9701.01622355 7736.07910156 4373.78526709	F6XI62|P14148|Q5M9N8|Q3UBI6|Q3TK73	4	0.0501246	C97N22O28H152S2	2137.06	26	0.284282	0.341042	0.244803	0.129873	0	0.0990879	0.254865	0.338184	0.307864	0	0.0501246	-0.0458002	-0.0415626	0.0122498	0.0751131		0.247309	0.482295	0.13118	0.422007		0.320698	0.160914	0.247309
CR10M_BN1090_HPLC4_T4days_MS_rep1Q1-27.csv	P14148	60S ribosomal protein L7	FGIICMEDLIHEIYTVGKR	2294.17	3	23.25	765.397366943 765.722946418 766.060003818 766.393768957 766.727983116	6029.46533203 3754.29083415 4319.19898475 5570.77066534 3582.09518911	F6XI62|P14148|Q5M9N8|Q3TK73|Q3UBI6	4	0.0482443	C103N26O29H164S2	2293.16	29	0.264328	0.339047	0.255292	0.141333	0	0.0875783	0.241116	0.34117	0.330135	0	0.0482443	0.0421451	-0.148219	-0.0357509	0.141825		-0.238445	1.51352	-0.416299	0.751183		0.402489	0.901328	-0.238445
CR10M_BN1090_HPLC4_T4days_MS_rep1Q1-27.csv	P14148	60S ribosomal protein L7	FGIICMEDLIHEIYTVGKR	2294.17	4	23.25	574.293510404 574.544522638 574.79297481 575.042728442 575.302570438	2326.98486328 2184.49560844 2659.9077456 1665.15744091 1152.91906738	F6XI62|P14148|Q5M9N8|Q3TK73|Q3UBI6	4	0.0482443	C103N26O29H164S2	2293.16	29	0.264328	0.339047	0.255292	0.141333	0	0.0875783	0.241116	0.34117	0.330135	0	0.0482443	-0.000991425	-0.0918355	0.0457198	0.0471071		0.00560921	0.937762	0.532382	0.249505		0.431314	0.400409	0.00560921
CR10M_BN1117_HPLC4_T4days_MS_rep2Q1-27.csv	P14148	60S ribosomal protein L7	FGIICMEDLIHEIYTVGKR	2294.17	3	25.38	765.392931833 765.72673027 766.060607075 766.393021932 766.729686493	4312.52587891 5402.90164818 4794.5799419 4471.9749491 3066.51548244	F6XI62|P14148|Q5M9N8|Q3TK73|Q3UBI6	4	0.0482443	C103N26O29H164S2	2293.16	29	0.264328	0.339047	0.255292	0.141333	0	0.0875783	0.241116	0.34117	0.330135	0	0.0482443	-0.0371374	-0.0544138	-0.00270651	0.0942577		0.210113	0.555637	-0.0315158	0.499241		0.308369	0.272488	0.210113
CR10M_BN1117_HPLC4_T4days_MS_rep2Q1-27.csv	P14148	60S ribosomal protein L7	FGIICMEDLIHEIYTVGKR	2294.17	4	25.38	574.296793265 574.546075257 574.797770168 575.048846183 575.298654591	17564.4375 24798.127922 23977.101787 17327.4529312 9908.70853107	F6XI62|P14148|Q5M9N8|Q3TK73|Q3UBI6	4	0.0482443	C103N26O29H164S2	2293.16	29	0.264328	0.339047	0.255292	0.141333	0	0.0875783	0.241116	0.34117	0.330135	0	0.0482443	-0.0543955	-0.0426566	0.031285	0.0657671		0.307755	0.43558	0.364297	0.348339		0.363993	0.0533311	0.307755
CR11M_BN1117_HPLC4_T4days_MS_rep1Q1-27.csv	P14148	60S ribosomal protein L7	FGIICMEDLIHEIYTVGKR	2294.17	3	25.38	765.393601624 765.726348731 766.06443151 766.390863891 766.732995217	3687.4465332 4953.42328895 5125.16308594 5403.57177734 3699.54902232	F6XI62|P14148|Q5M9N8|Q3TK73|Q3UBI6	4	0.0477631	C103N26O29H164S2	2293.16	29	0.264328	0.339047	0.255292	0.141333	0	0.0884656	0.242196	0.340954	0.328384	0	0.0477631	-0.0719689	-0.0806471	0.0120665	0.14055		0.409234	0.832695	0.140863	0.751394		0.533546	0.319688	0.409234
CR11M_BN1117_HPLC4_T4days_MS_rep1Q1-27.csv	P14148	60S ribosomal protein L7	FGIICMEDLIHEIYTVGKR	2294.17	4	25.38	574.297746825 574.546105603 574.796044158 575.047538288 575.302855306	6823.625 11000.546875 11397.1982422 6753.61230469 4703.32091605	F6XI62|P14148|Q5M9N8|Q3TK73|Q3UBI6	4	0.0477631	C103N26O29H164S2	2293.16	29	0.264328	0.339047	0.255292	0.141333	0	0.0884656	0.242196	0.340954	0.328384	0	0.0477631	-0.074651	-0.0332637	0.0615167	0.046398		0.424485	0.343454	0.718138	0.248049		0.433531	0.202978	0.424485
CR10M_BN1090_HPLC3_T4days_MS_rep1Q1-27.csv	P14148	60S ribosomal protein L7	FKEANNFLWPFK	1540.8	2	17.87	770.896026108 771.399488489 771.901537086 772.403997864 772.905622884	10080.8408203 29440.6762675 24824.025122 33326.5540348 94768.6177679	P14148|Q5M9N8|Q3TK73|Q3UBI6|F6XI62	4	0.0482443	C77N17O17H105S0	1539.79	15	0.390199	0.364256	0.181714	0.063831	0	0.201264	0.340962	0.29094	0.166834	0	0.0482443	-0.286988	-0.0628325	0.0724427	0.277378		1.51898	Value 2.69736993135 was not used due to low maximum possible change	0.663236	2.69291		1.62504	1.01899	1.51898
CR10M_BN1090_HPLC3_T4days_MS_rep1Q1-27.csv	P14148	60S ribosomal protein L7	FKEANNFLWPFK	1540.8	3	17.87	514.268385656 514.602528552 514.937700579 515.273455339 515.60873483	30370.765625 32557.6433612 20548.1616421 10058.559996 3870.41475435	P14148|Q5M9N8|Q3TK73|Q3UBI6|F6XI62	4	0.0482443	C77N17O17H105S0	1539.79	15	0.390199	0.364256	0.181714	0.063831	0	0.201264	0.340962	0.29094	0.166834	0	0.0482443	-0.0654998	-0.0161768	0.0379698	0.0437068		0.346679	Value 0.694464009151 was not used due to low maximum possible change	0.347626	0.424326		0.372877	0.0445589	0.346679
CR10M_BN1090_HPLC2_T4days_MS_rep1Q1-27.csv	P14148	60S ribosomal protein L7	IALTDNSLIAR	1186.68	2	13.23	593.842431054 594.344081398 594.846069975 595.345893716 595.850878705	422465.28125 360557.161215 188487.687978 82910.9807893 25181.4238281	F6XI62|P14148|Q5M9N8|Q3UBI6|Q3TK73	4	0.0482443	C51N15O17H91S0	1185.67	20	0.516651	0.329355	0.121286	0.0327082	0	0.209102	0.345353	0.286384	0.159161	0	0.0482443	-0.11599	0.0125933	0.0574733	0.0459235		0.377144	Value 0.787145096007 was not used due to low maximum possible change	0.348117	0.363168		0.36281	0.0145168	0.377144
CR10M_BN1117_HPLC2_T4days_MS_rep2Q1-27.csv	P14148	60S ribosomal protein L7	IALTDNSLIAR	1186.68	2	14.3	593.842319696 594.343661313 594.846068126 595.347000809 595.849611979	264104.0 227125.739225 117416.328125 53897.359375 16601.3620887	F6XI62|P14148|Q5M9N8|Q3UBI6	4	0.0482443	C51N15O17H91S0	1185.67	20	0.516651	0.329355	0.121286	0.0327082	0	0.209102	0.345353	0.286384	0.159161	0	0.0482443	-0.11803	0.0134541	0.0559345	0.0486409		0.383775	Value 0.840953331254 was not used due to low maximum possible change	0.338796	0.384658		0.369076	0.0262272	0.383775
CR10M_BN1117_HPLC2_T4days_MS_rep2Q1-27.csv	P14148	60S ribosomal protein L7	IALTDNSLIAR	1186.68	3	14.3	396.23052875 396.566155817 396.901102234 397.233767002 397.568638561	10387.2871094 8546.02681841 4632.88964844 2847.02808457 848.865862868	F6XI62|P14148|Q5M9N8|Q3UBI6	4	0.0482443	C51N15O17H91S0	1185.67	20	0.516651	0.329355	0.121286	0.0327082	0	0.209102	0.345353	0.286384	0.159161	0	0.0482443	-0.12339	-0.00580371	0.0541142	0.0750797		0.401205	Value -0.362762012625 was not used due to low maximum possible change	0.327771	0.593739		0.440905	0.137356	0.401205
CR11M_BN1117_HPLC2_T4days_MS_rep1Q1-27.csv	P14148	60S ribosomal protein L7	IALTDNSLIAR	1186.68	1	14.3	1186.67317423 1187.68704929 1188.6832932 1189.69161637	3332.97631836 2882.90528967 1834.56813689 1004.3194442	F6XI62|P14148|Q5M9N8|Q3UBI6	4	0.0477631	C51N15O17H91S0	1185.67	20	0.516651	0.329355	0.121286	0.0327082	0	0.210918	0.346112	0.285296	0.157674	0	0.0477631	-0.14856	-0.0109694	0.0813218	0.0782078		0.485916	Value -0.654597354417 was not used due to low maximum possible change	0.495836	0.625835		0.535862	0.0780761	0.485916
CR11M_BN1117_HPLC2_T4days_MS_rep1Q1-27.csv	P14148	60S ribosomal protein L7	IALTDNSLIAR	1186.68	2	14.3	593.84281666 594.344004717 594.846619623 595.345505097 595.851189173	198135.328125 172032.640625 91191.515625 41787.1679688 13948.4596354	F6XI62|P14148|Q5M9N8|Q3UBI6	4	0.0477631	C51N15O17H91S0	1185.67	20	0.516651	0.329355	0.121286	0.0327082	0	0.210918	0.346112	0.285296	0.157674	0	0.0477631	-0.122859	0.0125588	0.0599563	0.0503434		0.40185	Value 0.749446164026 was not used due to low maximum possible change	0.365566	0.402858		0.390091	0.0212454	0.40185
CR11M_BN1117_HPLC2_T4days_MS_rep1Q1-27.csv	P14148	60S ribosomal protein L7	IALTDNSLIAR	1186.68	3	14.3	396.2281471 396.564188554 396.896534479 397.236447955 397.56998247	16772.2148438 9992.25185697 5236.80583923 3548.56576502 978.172874052	F6XI62|P14148|Q5M9N8|Q3UBI6	4	0.0477631	C51N15O17H91S0	1185.67	20	0.516651	0.329355	0.121286	0.0327082	0	0.210918	0.346112	0.285296	0.157674	0	0.0477631	-0.0448566	-0.0482774	0.0260227	0.0671112		0.146718	Value -2.8809471544 was not used due to low maximum possible change	0.158666	0.537037		0.280807	0.221982	0.146718
CR9M_BN1090_HPLC2_T4days_MS_rep1Q1-27.csv	P14148	60S ribosomal protein L7	IALTDNSLIAR	1186.68	1	13.23	1186.67890978 1187.68418501 1188.68606777 1189.68889598 1190.69091343	10035.4716797 8658.11787779 4805.18884607 2261.74691878 991.531963661	F6XI62|P14148|Q5M9N8|Q3UBI6|Q3TK73	4	0.0501246	C51N15O17H91S0	1185.67	20	0.516651	0.329355	0.121286	0.0327082	0	0.202172	0.34232	0.290525	0.164982	0	0.0501246	-0.127083	0.00674552	0.0652469	0.0550907		0.404107	Value 0.520258162264 was not used due to low maximum possible change	0.385531	0.416489		0.402043	0.015582	0.404107
CR9M_BN1090_HPLC2_T4days_MS_rep1Q1-27.csv	P14148	60S ribosomal protein L7	IALTDNSLIAR	1186.68	2	13.23	593.845411477 594.347181151 594.849179867 595.350771244 595.852737837	339649.46875 290806.518985 152718.088533 65966.8515625 25470.9767527	F6XI62|P14148|Q5M9N8|Q3UBI6|Q3TK73	4	0.0501246	C51N15O17H91S0	1185.67	20	0.516651	0.329355	0.121286	0.0327082	0	0.202172	0.34232	0.290525	0.164982	0	0.0501246	-0.116659	0.0131168	0.058564	0.0449783		0.37096	Value 1.01164928652 was not used due to low maximum possible change	0.346043	0.340039		0.352348	0.0163962	0.37096
CR9M_BN1090_HPLC2_T4days_MS_rep1Q1-27.csv	P14148	60S ribosomal protein L7	IALTDNSLIAR	1186.68	3	13.23	396.231517917 396.565174291 396.899279461 397.236815615 397.569488197	7173.35791016 2669.48447538 1838.23878724 3278.92429694 914.546650286	F6XI62|P14148|Q5M9N8|Q3UBI6|Q3TK73	4	0.0501246	C51N15O17H91S0	1185.67	20	0.516651	0.329355	0.121286	0.0327082	0	0.202172	0.34232	0.290525	0.164982	0	0.0501246	-0.0371486	-0.150913	0.00159076	0.186471		0.118128	Value -11.6394113259 was not used due to low maximum possible change	0.00939947	1.40973		0.51242	0.778996	0.118128
CR10M_BN1117_HPLC8_T4days_MS_rep1Q1-27.csv	P14148	60S ribosomal protein L7	IVEPYIAWGYPNLK	1662.89	2	20.25	831.94672357 832.450178263 832.949192136 833.449708752 833.950470545	13514.1914062 15693.1525312 10857.2109232 7273.79527149 4107.0961924	F6XI62|P14148|Q5M9N8|Q3TK73|Q3UBI6	4	0.0482443	C82N17O20H119S0	1661.88	19	0.367938	0.364962	0.194178	0.0729216	0	0.162681	0.318096	0.312817	0.206406	0	0.0482443	-0.0824572	-0.0334518	0.0351752	0.0807339		0.401728	0.713766	0.29649	0.604818		0.5042	0.18946	0.401728
CR11M_BN1117_HPLC8_T4days_MS_rep2Q1-27.csv	P14148	60S ribosomal protein L7	IVEPYIAWGYPNLK	1662.89	2	20.25	831.938237629 832.439012507 832.941484215 833.443195101 833.951224635	23597.0585938 26858.464975 18984.2259147 11345.0030651 5879.74017068	F6XI62|P14148|Q5M9N8|Q3TK73|Q3UBI6	4	0.0477631	C82N17O20H119S0	1661.88	19	0.367938	0.364962	0.194178	0.0729216	0	0.163951	0.318924	0.312115	0.20501	0	0.0477631	-0.0758401	-0.0324926	0.0408194	0.0675134		0.371789	0.705771	0.346113	0.511122		0.483699	0.164845	0.371789
CR11M_BN1117_HPLC8_T4days_MS_rep2Q1-27.csv	P14148	60S ribosomal protein L7	IVEPYIAWGYPNLK	1662.89	3	20.25	554.960621912 555.297397503 555.631508623 555.965631479	10568.6992188 10645.3574219 7392.84179688 4275.04192435	F6XI62|P14148|Q5M9N8|Q3TK73|Q3UBI6	4	0.0477631	C82N17O20H119S0	1661.88	19	0.367938	0.364962	0.194178	0.0729216	0	0.163951	0.318924	0.312115	0.20501	0	0.0477631	-0.0465246	-0.0412173	0.0306516	0.0570903		0.228076	0.895279	0.259899	0.432212		0.453866	0.307635	0.228076
CR9M_BN1090_HPLC8_T4days_MS_rep1Q1-27.csv	P14148	60S ribosomal protein L7	IVEPYIAWGYPNLK	1662.89	2	18.37	831.949872541 832.450872795 832.951101702 833.450500072 833.95226409	22001.3144531 26568.0923796 17213.0591588 11243.2705078 5746.78068404	F6XI62|P14148|Q5M9N8|Q3TK73|Q3UBI6	4	0.0501246	C82N17O20H119S0	1661.88	19	0.367938	0.364962	0.194178	0.0729216	0	0.157826	0.31484	0.315478	0.211856	0	0.0501246	-0.0823022	-0.0200373	0.0292933	0.0730461		0.391706	0.399769	0.241494	0.525761		0.389683	0.116309	0.391706
CR9M_BN1090_HPLC8_T4days_MS_rep1Q1-27.csv	P14148	60S ribosomal protein L7	IVEPYIAWGYPNLK	1662.89	3	18.37	554.971519885 555.304673585 555.640919047 555.97249358 556.305285158	3399.52587891 4800.34653584 2959.84256099 1659.00865347 1523.34889717	F6XI62|P14148|Q5M9N8|Q3TK73|Q3UBI6	4	0.0501246	C82N17O20H119S0	1661.88	19	0.367938	0.364962	0.194178	0.0729216	0	0.157826	0.31484	0.315478	0.211856	0	0.0501246	-0.102738	0.00951717	0.0367217	0.0564992		0.488968	-0.18988	0.302734	0.406662		0.252121	0.30436	0.488968
CR10M_BN1090_HPLC3_T4days_MS_rep1Q1-27.csv	P14148	60S ribosomal protein L7	KTTHFVEGGDAGNREDQINR	2244.07	4	6.18	561.771540796 562.019585683 562.274216003 562.523619608 562.772832702	6207.12744141 7468.3631117 6997.23238397 4452.90698886 3270.25190907	P14148|Q5M9N8|Q3TK73|Q3UBI6|F6XI62	4	0.0482443	C92N32O34H146S0	2243.07	40	0.30775	0.358981	0.228981	0.104288	0	0.06764	0.21609	0.345984	0.370286	0	0.0482443	-0.0607066	-0.0617403	0.0495091	0.0729378		0.252828	0.432081	0.423143	0.274205		0.345564	0.0952117	0.252828
CR9M_BN1090_HPLC8_T4days_MS_rep1Q1-27.csv	P14148	60S ribosomal protein L7	KVPAVPETLK	1081.66	3	8.22	361.223586089 361.559741926 361.893619044 362.22897364	22600.875 11730.9630649 5424.99741976 13836.007348	F6XI62|P14148|Q5M9N8|Q3TK73|Q3UBI6	4	0.0501246	C50N12O14H88S0	1080.65	14	0.531333	0.326179	0.113673	0.0288146	0	0.270611	0.366109	0.249249	0.114031	0	0.0501246	-0.109618	-0.107289	-0.0124473	0.229354		0.420441	Value -2.68691834711 was not used due to low maximum possible change	-0.0918109	2.69143		1.00669	1.48134	0.420441
CR10M_BN1090_HPLC3_T4days_MS_rep1Q1-27.csv	P14148	60S ribosomal protein L7	NFAELK	721.388	1	8.38	721.387017899 722.390913723 723.394885298 724.400399142	31734.4042969 17322.5571719 6533.75425104 2134.54038454	P14148|Q5M9N8|Q3TK73|Q3UBI6|F6XI62	4	0.0482443	C33N8O10H52S0	720.381	11	0.656332	0.265679	0.0658427	0.0121463	0	0.387129	0.372635	0.180953	0.059283	0	0.0482443	-0.106583	0.0344075	0.0473444	0.0248313		0.395921	0.321697	0.411296	0.526793		0.413927	0.084806	0.395921
CR10M_BN1090_HPLC3_T4days_MS_rep1Q1-27.csv	P14148	60S ribosomal protein L7	NFAELK	721.388	2	8.38	361.197597551 361.69935837 362.200965203 362.703575247 363.208294631	271885.75 150425.067583 59863.0606966 18529.2176918 7443.97656802	P14148|Q5M9N8|Q3TK73|Q3UBI6|F6XI62	4	0.0482443	C33N8O10H52S0	720.381	11	0.656332	0.265679	0.0658427	0.0121463	0	0.387129	0.372635	0.180953	0.059283	0	0.0482443	-0.113324	0.0347489	0.0537153	0.0248601		0.420962	0.324889	0.466642	0.527404		0.434974	0.0853642	0.420962
CR11M_BN1117_HPLC1_T4days_MS_rep2Q1-29.csv	P14148	60S ribosomal protein L7	SVNELIYKR	1121.63	3	9.47	374.548071225 374.883131543 375.218522188 375.548907506	79547.9609375 62674.5126933 40659.6005792 15460.10393	F6XI62|P14148|Q5M9N8|Q3TK73|Q3UBI6	4	0.0477631	C50N14O15H84S0	1120.62	14	0.526781	0.327111	0.11607	0.0300372	0	0.277099	0.366715	0.245376	0.11081	0	0.0477631	-0.125717	-0.0111195	0.0889268	0.0479094		0.503507	Value -0.280766555251 was not used due to low maximum possible change	0.687728	0.593135		0.59479	0.0921217	0.503507
CR9M_BN1090_HPLC1_T4days_MS_rep1Q1-27.csv	P14148	60S ribosomal protein L7	TTHFVEGGDAGNREDQINR	2115.98	3	6.48	705.997438782 706.333785239 706.665555403 707.00112914 707.338823864	14526.1025391 22499.216435 15276.9540911 10688.4214161 9887.77859731	P14148|Q5M9N8|Q3TK73|Q3UBI6	4	0.0501246	C86N30O33H134S0	2114.97	40	0.329844	0.359787	0.216692	0.0936768	0	0.0674335	0.215938	0.346148	0.37048	0	0.0501246	-0.099237	-0.00260356	0.0258348	0.0760058		0.378174	0.0180994	0.199565	0.274584		0.217606	0.15183	0.378174
[truncated: 6,931 more rows]
