# Supplementary material for: Mechanisms of In Vivo Ribosome Maintenance Change in Response to Nutrient Signals
Source: Mol Cell Proteomics. 2016 Dec 8;16(2):243–54. doi: 10.1074/mcp.M116.063255 (PMC5294211; doi:10.1074/mcp.M116.063255)
Supplement: Supplemental Data [file 10.1074_M116.063255_mcp.M116.063255-10.xlsx]

## Sheet: Protein Kinetic summary
	Uniprot accession	Human gene	Chain (4UG0)	rate AL Assembled	Standard deviation	measurements	unique peptides	95% C.I.	% coverage	AL Total	Standard deviation	measurements	unique peptides	95% C.I.	% coverage	DR Assemble	Standard deviation	measurements	unique peptides	95% C.I.	% coverage	DR Total	Standard deviation	measurements	unique peptides	95% C.I.	% coverage
	Q3THJ6	L10	LI	0.233	0.018	47	7	0.0361567	36.9159	0.276	0.008	38	3	0.016347	22.4299	0.201	0.013	24	5	0.0274454	33.6449	0.225	0.01	55	8	0.01973	41.5888
	Q5XJF6	L10a	Lz	0.099	0.001	43	7	0.00285067	35.023	0.111	0.005	7	1	0.0112528	5.99078	0.104	0.003	30	7	0.00595136	31.3364	0.115	0.005	31	4	0.00934694	23.0415
	P35979	L12	none	0.076	0.002	41	5	0.00477636	49.0909	0.084	0.006	51	6	0.0118991	54.5455	0.082	0.008	42	6	0.0169659	53.3333	0.094	0.003	69	6	0.00670176	54.5455
	P47963	L13	LL	0.085	0.002	52	7	0.00433548	29.5238	0.094	0.002	36	4	0.00321142	20.9524	0.116	0.005	23	6	0.0100681	24.2857	0.108	0.003	51	4	0.00677551	20
	E9Q5A0	L13a	LO	0.094	0.002	18	3	0.00447188	6.85579	N.P	N.P	N.P	N.P	N.P	N.P	0.115	0.005	23	7	0.00939513	15.13	0.145	0.01	14	3	0.0211455	5.91017
	Q9CWK0	L14	LM	0.098	0.001	19	4	0.00233306	16.2996	0.08	0.002	21	4	0.00365249	19.3833	0.119	0.005	15	4	0.0105755	21.5859	0.1	0.003	29	4	0.00565129	19.3833
	Q3U7D2	L15	LN	0.098	0.002	17	2	0.00497672	12.2549	0.104	0.003	11	1	0.00643265	5.88235	S.D	S.D	S.D	S.D	S.D	S.D	0.105	0.004	16	2	0.00913197	13.7255
	Q80V08	L17	LP	0.106	0.002	41	5	0.00363408	26.2887	0.118	0.006	33	3	0.0129549	18.5567	0.11	0.009	39	6	0.0189022	27.8351	0.111	0.004	42	5	0.00893176	20.6186
	P35980	L18	LQ	0.092	0.007	22	5	0.0152193	31.9149	0.115	0.005	40	2	0.00923333	13.8298	0.13	0.01	20	3	0.0211966	19.1489	0.135	0.003	35	3	0.00652711	19.6809
	P62717	L18a	LS	0.102	0.004	18	2	0.00780326	13.0682	S.D.	S.D.	S.D.	S.D.	S.D.	S.D.	0.121	0.006	15	2	0.0127751	13.0682	0.129	0.009	10	1	0.0207816	7.38636
	P84099	L19	LR	0.139	0.005	29	4	0.0111483	17.8571	0.143	0	16	2	0.000346114	12.2449	0.142	0.007	24	5	0.0146909	20.4082	0.128	0.007	24	2	0.0139262	13.2653
	Q4VA28	L21	LT	0.099	0.001	11	2	0.00192876	20.625	N.P.	N.P.	N.P.	N.P.	N.P.	N.P.	0.102	0.003	19	3	0.00643196	25.625	0.128	0.012	7	1	0.0292755	9.375
	P67984	L22	LU	0.084	0.003	31	4	0.00612319	39.8438	0.086	0.003	32	3	0.00529593	39.0625	0.091	0.004	19	3	0.00938511	39.0625	0.076	0.006	29	2	0.0121777	30.4688
	P62830	L23	LV	0.088	0.001	27	4	0.00290585	32.8571	0.092	0.002	32	4	0.00354628	37.8571	0.108	0.005	16	2	0.0113105	25	0.102	0.006	34	4	0.0130502	37.8571
	P62751	L23a	LX	0.113	0.006	22	5	0.0128312	27.5641	0.116	0.001	18	1	0.00168527	8.33333	0.147	0.005	11	2	0.0103617	13.4615	0.158	0.01	31	3	0.020248	20.5128
	Q3UW40	L24	LW	0.136	0.001	35	5	0.00274224	31.875	0.143	0.004	26	2	0.00866547	14.375	0.219	0.011	19	5	0.0225464	31.25	0.082	0.01	18	3	0.0220564	18.75
	P61255	L26	LY	0.094	0.007	7	1	0.0180244	6.2069	S.D.	S.D.	S.D.	S.D.	S.D.	S.D.	0.113	0.001	4	2	0.00395826	11.7241	0.094	0.007	11	2	0.0166441	12.4138
	P61358	L27	LZ	0.079	0.012	20	5	0.025124	42.6471	0.095	0.004	23	2	0.00918934	22.0588	0.096	0.007	15	3	0.0159448	31.6176	0.133	0.012	22	2	0.024365	24.2647
	P14115	L27a	La	0.088	0.003	16	2	0.00580454	22.2973	0.096	0.006	27	2	0.012025	22.2973	0.118	0.008	13	2	0.0164341	22.2973	0.112	0.006	33	3	0.0115838	22.2973
	P41105	L28	Lr	0.111	0.003	12	4	0.00655907	22.6277	N.P.	N.P.	N.P.	N.P.	N.P.	N.P.	0.089	0.012	8	2	0.0279247	16.0584	S.D.	S.D.	S.D.	S.D.	S.D.	S.D.
	Q3U9L3	L3	LB	0.076	0.003	71	11	0.00546448	30.5211	0.092	0.006	49	6	0.0130339	19.603	0.065	0.009	38	9	0.0173311	27.7916	0.114	0.01	31	4	0.0202146	16.129
	P62889	L30	Lc	0.099	0.002	40	5	0.00303584	59.1304	0.088	0.005	31	1	0.00984624	10.4348	0.108	0.004	26	4	0.00754273	51.3043	0.101	0.003	34	3	0.00659599	40.8696
	P62900	L31	Ld	0.096	0	5	2	0.000654184	24.8	S.D.	S.D.	S.D.	S.D.	S.D.	S.D.	S.D	S.D	S.D	S.D	S.D	S.D	0.128	0.005	8	1	0.0118823	7.2
	P62911	L32	Le	0.094	0.001	15	2	0.00180829	17.037	0.116	0	12	1	0.000339018	9.62963	0.098	0.005	8	2	0.011349	17.037	0.098	0.002	21	2	0.00497007	17.037
	Q9D1R9	L34	Lg	0.126	0.001	9	2	0.00210658	15.3846	N.P.	N.P.	N.P.	N.P.	N.P.	N.P.	0.134	0.001	8	2	0.00195054	15.3846	0.32	0.015	4	1	0.0469767	7.69231
	Q6ZWV7	L35	Lh	0.097	0	13	2	0.000983814	21.9512	S.D.	S.D.	S.D.	S.D.	S.D.	S.D.	0.165	0.005	14	1	0.0100592	10.5691	0.105	0.004	10	3	0.00797926	21.9512
	Q9DC85	L35a	Lf	0.132	0.032	9	2	0.0727715	20	N.P.	N.P.	N.P.	N.P.	N.P.	N.P.	S.D	S.D	S.D	S.D	S.D	S.D	0.025	0.027	6	1	0.0688487	6.36364
	Q5M9L1	L36	Li	0.108	0.001	21	3	0.00239894	21.9048	0.118	0.002	10	2	0.00369248	20	0.131	0.025	11	3	0.0555596	21.9048	0.117	0.005	23	3	0.00973691	28.5714
	P83882	L36a	Lo	0.132	0.002	10	2	0.00482281	17.9245	N.P.	N.P.	N.P.	N.P.	N.P.	N.P.	N.P	N.P	N.P	N.P	N.P	N.P	N.P.	N.P.	N.P.	N.P.	N.P.	N.P.
	P61514	L37a	Lp	0.096	0.001	13	2	0.00226887	32.6087	N.P.	N.P.	N.P.	N.P.	N.P.	N.P.	0.134	0.009	12	3	0.0188236	42.3913	N.P.	N.P.	N.P.	N.P.	N.P.	N.P.
	Q52KP0	L38	Lk	0.139	0.002	22	3	0.00387973	32.8571	0.145	0.011	18	2	0.0233954	18.5714	0.163	0.006	14	2	0.0132053	18.5714	0.161	0.005	14	2	0.0111611	35.7143
	Q564E8	L4	LC	0.091	0.003	117	20	0.00625974	46.3007	0.108	0.005	69	9	0.00912061	26.4916	0.078	0.01	65	11	0.0192553	33.1742	0.1	0.006	114	15	0.0109928	39.3795
	P47962	L5	LD	0.085	0.003	43	7	0.0053216	30.303	0.09	0.005	14	2	0.00987193	8.75421	0.101	0.001	31	8	0.00153809	34.0067	0.105	0.002	19	2	0.00517398	8.75421
	P47911	L6	LE	0.098	0.003	64	8	0.00516543	30.0676	0.111	0.003	76	7	0.00631805	30.4054	0.059	0.014	43	8	0.0278203	25.6757	0.113	0.004	65	6	0.00793963	27.027
	P14148	L7	LF	0.067	0.01	63	11	0.0195402	42.5926	0.11	0.006	41	6	0.0113561	27.7778	0.1	0.002	30	9	0.00388784	31.4815	0.112	0.006	58	11	0.0127933	36.2963
	Q80UT7	L7a	LG	0.104	0.001	47	9	0.00266677	29.2593	0.113	0.003	24	4	0.00603531	17.7778	0.082	0.01	38	8	0.0194318	27.037	0.162	0.01	34	6	0.0197667	26.2963
	Q3UJS0	L8	LA	0.093	0.008	30	4	0.0160997	22.5681	0.104	0.007	28	2	0.0150436	10.5058	0.099	0.003	23	5	0.00673438	30.3502	0.123	0.001	39	3	0.00300869	13.2296
	P51410	L9	LH	0.094	0.001	18	5	0.00287092	43.2292	0.101	0	22	3	0.000181593	31.7708	0.117	0.005	15	4	0.0116837	29.1667	0.105	0.006	31	5	0.0132132	43.2292
	P14869	P0	none	0.086	0.006	52	7	0.0129223	35.3312	0.051	0.001	73	6	0.00111376	33.123	0.07	0.011	43	6	0.022087	31.2303	0.061	0.006	78	7	0.0117053	35.9621
	P47955	P1	none	0.093	0.001	24	3	0.00298906	66.6667	0.082	0.01	37	2	0.0196366	51.7544	0.036	0.012	19	4	0.0242612	67.5439	0.107	0.006	30	1	0.0114741	14.0351
	P99027	P2	none	0.118	0.004	38	6	0.00761452	84.3478	0.119	0.008	90	5	0.0164644	69.5652	0.116	0.019	28	5	0.0395249	81.7391	0.099	0.011	97	5	0.0218882	69.5652
	P63325	S10	SK	0.107	0.006	11	3	0.0126132	23.0303	0.116	0.001	20	2	0.00210266	14.5455	0.116	0.003	9	3	0.0068957	23.6364	0.137	0.001	24	3	0.00246063	23.6364
	Q9DB79	S11	SL	0.092	0.002	31	5	0.00401006	32.5301	N.P.	N.P.	N.P.	N.P.	N.P.	N.P.	0.119	0.002	21	5	0.00361561	34.3373	0.066	0.009	24	3	0.0196207	21.6867
	Q6ZWZ6	S12	none	0.067	0	16	3	0.000649454	31.0606	0.158	0.012	31	3	0.0235891	32.5758	0.088	0.006	14	2	0.0137082	17.4242	0.083	0.004	35	3	0.00736722	32.5758
	P62301	S13	SN	0.101	0.003	70	9	0.00618741	41.7219	0.105	0.002	33	4	0.00482287	27.1523	0.078	0.011	33	6	0.0233835	27.1523	0.113	0.005	54	7	0.0101925	38.4106
	O70569	S14	SO	0.113	0.004	42	8	0.00729451	41.0596	0.108	0.003	55	7	0.00677259	39.7351	0.123	0.009	18	3	0.0183215	29.1391	0.135	0.005	42	5	0.0108499	38.4106
	P62843	S15	SP	0.111	0.013	18	3	0.0265816	31.0345	0.029	0.005	18	2	0.0103114	28.2759	0.205	0.039	13	2	0.084731	28.2759	0.134	0.003	4	1	0.0101225	13.1034
	P62245	S15a	SW	0.063	0.001	10	3	0.00221786	32.3077	0.078	0.002	9	2	0.00380732	13.0769	0.105	0.006	11	4	0.0143963	39.2308	0.059	0.01	10	2	0.0228798	13.0769
	Q5CZY9	S16	SQ	0.102	0.005	23	5	0.0101893	20.3488	0.118	0.007	25	3	0.0152246	13.3721	0.129	0.01	25	5	0.0208509	28.4884	0.123	0.011	25	3	0.0223488	19.186
	Q8BT90	S17	SR	0.103	0.005	39	10	0.00979637	65.2482	0.105	0.002	31	2	0.00327993	31.2057	0.118	0.015	33	5	0.0299854	47.5177	0.112	0.005	37	5	0.010405	40.4255
	P62270	S18	SS	0.112	0.002	34	6	0.00347309	38.1579	0.106	0.005	27	3	0.010337	19.0789	0.113	0.006	22	4	0.0134139	19.7368	0.122	0.006	22	5	0.012651	26.9737
	Q5M9P3	S19	ST	0.094	0.002	31	8	0.00401296	52.9801	0.102	0.001	11	3	0.00130038	19.2053	0.109	0.004	15	4	0.0093122	27.1523	0.187	0.018	19	6	0.0383565	34.4371
	Q3TLE5	S2	SC	0.102	0.003	59	10	0.00655803	33.7884	0.104	0.001	45	3	0.00175875	15.0171	0.114	0.007	21	6	0.0154651	26.2799	0.126	0.004	59	7	0.00785467	27.3038
	P60867	S20	SU	0.099	0.001	17	3	0.00131421	22.6891	0.097	0.003	15	1	0.00682947	10.084	0.117	0.005	14	3	0.0109331	22.6891	0.126	0.007	17	2	0.0157839	19.3277
	Q9CQR2	S21	SV	0.1	0.003	11	3	0.00617717	24.0964	S.D.	S.D.	S.D.	S.D.	S.D.	S.D.	S.D	S.D	S.D	S.D	S.D	S.D	0.098	0.01	3	1	0.0445036	10.8434
	Q9CZI5	S23	SX	0.088	0.006	24	3	0.0116725	33.7931	0.107	0.005	17	2	0.0113041	26.2069	0.079	0.001	12	2	0.00270101	19.3103	0.123	0.004	18	3	0.00916061	34.4828
	Q9CQK2	S24	SY	0.106	0.004	11	3	0.00867705	29.1045	S.D.	S.D.	S.D.	S.D.	S.D.	S.D.	0.136	0.016	13	3	0.0351083	29.1045	0.102	0.017	14	3	0.0357143	28.3582
	P62852	S25	SZ	0.09	0.004	15	2	0.00893547	16.8	0.103	0	16	2	0.000790382	15.2	0.109	0	12	2	0.000703072	16.8	0.123	0.011	19	3	0.0231406	24
	P62855	S26	Sa	0.098	0.005	24	3	0.0101895	33.913	0.11	0.012	8	1	0.0277845	13.0435	0.118	0.002	8	2	0.0053531	23.4783	0.126	0.003	13	2	0.00573315	20.8696
	P62983	S27A	Sf	0.113	0.002	8	1	0.00397022	8.33333	S.D.	S.D.	S.D.	S.D.	S.D.	S.D.	0.113	0.005	8	1	0.0111548	8.33333	0.0927	0.004	4	1	0.0123566	12.1795
	Q6ZWY3	S27-like	Sb	0.154	0.002	22	4	0.00349522	45.2381	0.174	0.014	12	1	0.0317469	15.4762	0.152	0.006	14	2	0.0136193	25	0.19	0.005	25	2	0.0108534	25
	P62858	S28	Sc	0.112	0.004	18	3	0.00790689	46.3768	0.108	0.003	16	1	0.00671744	17.3913	0.122	0.002	8	1	0.00525357	17.3913	0.109	0.001	12	1	0.00311323	17.3913
	Q3UCL7	S3	SD	0.094	0.004	66	13	0.00736593	60.9053	0.108	0.001	49	8	0.00272902	42.3868	0.098	0.01	53	13	0.0207188	60.9053	0.131	0.002	46	10	0.00306855	48.5597
	Q3UAC2	S3A	SB	0.092	0.003	50	8	0.00509994	27.6515	0.098	0.002	28	6	0.00383245	26.5152	0.1	0.004	41	7	0.00759722	28.4091	0.113	0.003	63	9	0.00674158	37.8788
	P62702	S4	SE	0.089	0.002	72	13	0.00392133	49.0494	0.088	0.009	55	6	0.0184407	26.616	0.114	0.007	43	10	0.0147317	39.1635	0.111	0.009	95	11	0.0172534	40.3042
	Q91V55	S5	SF	0.092	0.001	44	7	0.00206774	41.1765	0.096	0.001	35	3	0.00188177	23.5294	0.113	0.008	27	5	0.0159008	32.3529	0.109	0.005	51	5	0.00939499	32.3529
	P62754	S6	SG	0.11	0.003	39	6	0.00565727	27.3092	0.1	0.003	41	4	0.00685921	17.6707	0.092	0.017	31	5	0.03398	24.498	0.128	0.004	38	5	0.00736398	24.498
	P62082	S7	SH	0.104	0.003	56	6	0.00551729	28.3505	0.089	0.003	74	5	0.00577318	41.2371	0.076	0.01	39	7	0.019878	43.8144	0.134	0.004	89	5	0.00824728	27.8351
	P62242	S8	SI	0.099	0.001	52	7	0.0019673	39.4231	0.09	0.002	36	4	0.00464677	26.4423	0.111	0.004	30	6	0.00828075	35.0962	0.117	0.008	73	7	0.0156077	42.7885
	Q6ZWN5	S9	SJ	0.098	0.002	20	5	0.00376198	22.1649	0.108	0.002	15	2	0.00375395	10.3093	S.D	S.D	S.D	S.D	S.D	S.D	0.105	0.007	18	5	0.0154444	21.6495
	B2CY77	SA	SA	0.069	0.005	48	5	0.0101434	23.3898	0.089	0.006	68	6	0.0111564	36.6102	0.086	0.005	47	8	0.00934197	48.4746	0.096	0.006	100	8	0.0112704	39.661

## Sheet: Peptide MSMS scores
	Protein	Accession	Sequence	Spectrum Mill Score	Sample Pool
	L10	Q3THJ6	AKVDEFPLCGHMVSDEYEQLSSEALEAAR	15.99	AL assembled
	L10	Q3THJ6	AKVDEFPLCGHMVSDEYEQLSSEALEAAR	19.53	DR total
	L10	Q3THJ6	EHVIEALR	12.19	DR total
	L10	Q3THJ6	FNADEFEDMVAEK	19.39	AL assembled
	L10	Q3THJ6	FNADEFEDMVAEK	18.34	DR Assembled
	L10	Q3THJ6	FNADEFEDMVAEK	18.11	DR total
	L10	Q3THJ6	FNADEFEDMVAEKR	16.63	AL assembled
	L10	Q3THJ6	GAFGKPQGTVAR	16.91	AL assembled
	L10	Q3THJ6	GAFGKPQGTVAR	15.66	AL total
	L10	Q3THJ6	GAFGKPQGTVAR	14.97	DR Assembled
	L10	Q3THJ6	GAFGKPQGTVAR	18.44	DR total
	L10	Q3THJ6	IFDLGR	12.13	AL assembled
	L10	Q3THJ6	IFDLGR	13.54	DR total
	L10	Q3THJ6	LIPDGCGVK	12.31	AL assembled
	L10	Q3THJ6	LIPDGCGVK	13.55	DR total
	L10	Q3THJ6	MLSCAGADR	12.73	AL assembled
	L10	Q3THJ6	MLSCAGADR	13.23	AL total
	L10	Q3THJ6	MLSCAGADR	13.87	DR Assembled
	L10	Q3THJ6	MLSCAGADR	10.68	DR total
	L10	Q3THJ6	VDEFPLCGHMVSDEYEQLSSEALEAAR	23.69	AL assembled
	L10	Q3THJ6	VDEFPLCGHMVSDEYEQLSSEALEAAR	22.13	AL total
	L10	Q3THJ6	VDEFPLCGHMVSDEYEQLSSEALEAAR	24.15	DR Assembled
	L10	Q3THJ6	VDEFPLCGHMVSDEYEQLSSEALEAAR	20.07	DR total
	L10	Q3THJ6	VHIGQVIMSIR	13.03	AL assembled
	L10	Q3THJ6	VHIGQVIMSIR	12.35	DR Assembled
	L10	Q3THJ6	VHIGQVIMSIR	11.2	DR total
	L10a	Q5XJF6	AGKFPSLLTHNENMVAK	17.37	AL assembled
	L10a	Q5XJF6	AGKFPSLLTHNENMVAK	17.16	DR Assembled
	L10a	Q5XJF6	AVDIPHMDIEALK	20.18	AL assembled
	L10a	Q5XJF6	AVDIPHMDIEALK	15.85	AL total
	L10a	Q5XJF6	AVDIPHMDIEALK	19.14	DR Assembled
	L10a	Q5XJF6	AVDIPHMDIEALK	18.9	DR total
	L10a	Q5XJF6	AVDIPHMDIEALKK	15.93	AL assembled
	L10a	Q5XJF6	AVDIPHMDIEALKK	14.47	DR Assembled
	L10a	Q5XJF6	DTLYEAVR	10.29	AL assembled
	L10a	Q5XJF6	DTLYEAVR	11.95	DR Assembled
	L10a	Q5XJF6	DTLYEAVR	11.12	DR total
	L10a	Q5XJF6	EVLHGNQR	13.67	AL assembled
	L10a	Q5XJF6	FPSLLTHNENMVAK	18.81	DR Assembled
	L10a	Q5XJF6	FSVCVLGDQQHCDEAK	20.96	AL assembled
	L10a	Q5XJF6	FSVCVLGDQQHCDEAK	20.99	DR Assembled
	L10a	Q5XJF6	FSVCVLGDQQHCDEAK	17.11	DR total
	L10a	Q5XJF6	KYDAFLASESLIK	15.55	AL assembled
	L10a	Q5XJF6	KYDAFLASESLIK	13.96	DR Assembled
	L10a	Q5XJF6	KYDAFLASESLIK	15.38	DR total
	L12	P35979	CTGGEVGATSALAPK	19.46	AL assembled
	L12	P35979	CTGGEVGATSALAPK	13.7	AL total
	L12	P35979	CTGGEVGATSALAPK	17.26	DR Assembled
	L12	P35979	CTGGEVGATSALAPK	19.07	DR total
	L12	P35979	EILGTAQSVGCNVDGR	21.07	AL assembled
	L12	P35979	EILGTAQSVGCNVDGR	22.65	AL total
	L12	P35979	EILGTAQSVGCNVDGR	19.97	DR Assembled
	L12	P35979	EILGTAQSVGCNVDGR	22.08	DR total
	L12	P35979	EILGTAQSVGCNVDGRHPHDIIDDINSGAVECPAS	14.72	AL assembled
	L12	P35979	ELSGTIK	10.53	DR Assembled
	L12	P35979	ELSGTIKEILGTAQSVGCNVDGR	15.51	DR Assembled
	L12	P35979	HPHDIIDDINSGAVECPAS	13.11	AL assembled
	L12	P35979	HPHDIIDDINSGAVECPAS	11.69	AL total
	L12	P35979	HPHDIIDDINSGAVECPAS	14.83	DR Assembled
	L12	P35979	HPHDIIDDINSGAVECPAS	12.97	DR total
	L12	P35979	HSGNITFDEIVNIAR	21.4	AL assembled
	L12	P35979	HSGNITFDEIVNIAR	16.5	AL total
	L12	P35979	HSGNITFDEIVNIAR	23.5	DR Assembled
	L12	P35979	HSGNITFDEIVNIAR	21.54	DR total
	L12	P35979	IGPLGLSPK	18.1	AL total
	L12	P35979	IGPLGLSPK	20.71	DR total
	L12	P35979	QAQIEVVPSASALIIK	13.17	AL assembled
	L12	P35979	QAQIEVVPSASALIIK	14.31	AL total
	L12	P35979	QAQIEVVPSASALIIK	15.71	DR Assembled
	L12	P35979	QAQIEVVPSASALIIK	18.44	DR total
	L13	P47963	AKEAAEQDVEK	12.29	AL assembled
	L13	P47963	EAAEQDVEK	14.82	AL assembled
	L13	P47963	GFSLEELR	12.31	AL assembled
	L13	P47963	GFSLEELR	12.02	AL total
	L13	P47963	GFSLEELR	10.66	DR Assembled
	L13	P47963	GFSLEELR	14.86	DR total
	L13	P47963	KGDSSAEELK	13	AL assembled
	L13	P47963	KGDSSAEELKLATQLTGPVMPIR	13.13	AL total
	L13	P47963	LATQLTGPVMPIR	20.79	AL assembled
	L13	P47963	LATQLTGPVMPIR	10.25	AL total
	L13	P47963	LATQLTGPVMPIR	15.39	DR Assembled
	L13	P47963	LATQLTGPVMPIR	21.11	DR total
	L13	P47963	SKLILFPR	11.72	DR Assembled
	L13	P47963	STESLQANVQR	18.09	AL assembled
	L13	P47963	STESLQANVQR	18.87	AL total
	L13	P47963	STESLQANVQR	16.27	DR Assembled
	L13	P47963	STESLQANVQR	18.83	DR total
	L13	P47963	TIGISVDPR	11.64	AL assembled
	L13	P47963	VDTWFNQPAR	22.16	AL assembled
	L13	P47963	VDTWFNQPAR	19.61	AL total
	L13	P47963	VDTWFNQPAR	21.59	DR Assembled
	L13	P47963	VDTWFNQPAR	19.1	DR total
	L13	P47963	VDTWFNQPARK	15.2	DR Assembled
	L13a	E9Q5A0	CEGINISGNFYR	15.07	AL assembled
	L13a	E9Q5A0	CEGINISGNFYR	12.37	DR Assembled
	L13a	E9Q5A0	FAYLGR	12.46	DR Assembled
	L13a	E9Q5A0	LAAIVAK	11.48	DR Assembled
	L13a	E9Q5A0	LAHEVGWK	14.2	DR Assembled
	L13a	E9Q5A0	LAHEVGWK	14.29	DR total
	L13a	E9Q5A0	MVVPAALK	12.84	AL assembled
	L13a	E9Q5A0	MVVPAALK	11.98	DR Assembled
	L13a	E9Q5A0	VLDGIPPPYDKK	16.06	AL assembled
	L13a	E9Q5A0	VLDGIPPPYDKK	15.93	DR Assembled
	L13a	E9Q5A0	YLAFLR	11.58	AL assembled
	L13a	E9Q5A0	YLAFLR	15.2	DR Assembled
	L13a	E9Q5A0	YLAFLR	14.15	DR total
	L13a	E9Q5A0	YQAVTATLEEK	14.48	AL assembled
	L13a	E9Q5A0	YQAVTATLEEK	10.12	DR Assembled
	L13a	E9Q5A0	YQAVTATLEEK	12.32	DR total
	L14	Q9CWK0	AAIAAAAAAAAAK	13.03	AL total
	L14	Q9CWK0	AAIAAAAAAAAAK	21.86	DR total
	L14	Q9CWK0	ALVDGPCTR	13.14	AL assembled
	L14	Q9CWK0	ALVDGPCTR	12.49	AL total
	L14	Q9CWK0	ALVDGPCTR	12.94	DR Assembled
	L14	Q9CWK0	ALVDGPCTR	13.9	DR total
	L14	Q9CWK0	CMQLTDFILK	17.82	AL assembled
	L14	Q9CWK0	CMQLTDFILK	14.77	AL total
	L14	Q9CWK0	CMQLTDFILK	16.82	DR total
	L14	Q9CWK0	CMQLTDFILKFPHSAR	18.3	AL assembled
	L14	Q9CWK0	CMQLTDFILKFPHSAR	19.38	DR Assembled
	L14	Q9CWK0	LVAIVDVIDQNR	15.43	AL assembled
	L14	Q9CWK0	LVAIVDVIDQNR	17.3	AL total
	L14	Q9CWK0	LVAIVDVIDQNR	14.77	DR Assembled
	L14	Q9CWK0	LVAIVDVIDQNR	16.96	DR total
	L14	Q9CWK0	MTDFDRFK	12.43	AL total
	L14	Q9CWK0	VAYISFGPHAGK	15.99	DR Assembled
	L14	Q9CWK0	YVEVGR	10.54	DR total
	L15	Q3U7D2	FFEVILIDPFHK	16.66	AL total
	L15	Q3U7D2	FFEVILIDPFHK	22.6	DR total
	L15	Q3U7D2	FHHTIGGSR	16.96	AL assembled
	L15	Q3U7D2	GATYGKPVHHGVNQLK	19.83	AL assembled
	L15	Q3U7D2	GATYGKPVHHGVNQLK	15.49	DR total
	L15	Q3U7D2	SLQSVAEER	13.59	AL assembled
	L15	Q3U7D2	VLNSYWVGEDSTYK	16.19	DR total
	L15	Q3U7D2	YIQELWR	14.15	AL assembled
	L17	Q80V08	EQIVPKPEEEVAQK	14.6	AL assembled
	L17	Q80V08	EQIVPKPEEEVAQK	12.5	DR Assembled
	L17	Q80V08	GLDVDSLVIEHIQVNK	23.41	AL assembled
	L17	Q80V08	GLDVDSLVIEHIQVNK	14.99	AL total
	L17	Q80V08	GLDVDSLVIEHIQVNK	23.72	DR Assembled
	L17	Q80V08	GLDVDSLVIEHIQVNK	19.14	DR total
	L17	Q80V08	GLDVDSLVIEHIQVNKAPK	15.54	DR Assembled
	L17	Q80V08	GLDVDSLVIEHIQVNKAPK	14.53	DR total
	L17	Q80V08	INPYMSSPCHIEMILTEK	16.45	AL assembled
	L17	Q80V08	INPYMSSPCHIEMILTEK	18.68	DR total
	L17	Q80V08	INPYMSSPCHIEMILTEKEQIVPKPEEEVAQK	25.13	AL assembled
	L17	Q80V08	KSAEFLLHMLK	15.48	AL assembled
	L17	Q80V08	KSAEFLLHMLK	15.96	DR Assembled
	L17	Q80V08	KSAEFLLHMLK	20.95	DR total
	L17	Q80V08	NAESNAELK	13.52	AL assembled
	L17	Q80V08	SAEFLLHMLK	17.81	AL assembled
	L17	Q80V08	SAEFLLHMLK	18.87	AL total
	L17	Q80V08	SAEFLLHMLK	17.48	DR Assembled
	L17	Q80V08	SAEFLLHMLK	21.07	DR total
	L17	Q80V08	YSLDPENPTK	18.24	AL assembled
	L17	Q80V08	YSLDPENPTK	14.15	AL total
	L17	Q80V08	YSLDPENPTK	16.72	DR Assembled
	L17	Q80V08	YSLDPENPTK	14.75	DR total
	L18	P35980	APGTPHSHTKPYVR	19.81	AL assembled
	L18	P35980	APGTPHSHTKPYVR	13.4	DR Assembled
	L18	P35980	GTVLLSGPR	14.3	AL assembled
	L18	P35980	GTVLLSGPR	13.94	DR Assembled
	L18	P35980	ILTFDQLALESPK	23.57	AL assembled
	L18	P35980	ILTFDQLALESPK	23.33	AL total
	L18	P35980	ILTFDQLALESPK	22.69	DR Assembled
	L18	P35980	ILTFDQLALESPK	23.12	DR total
	L18	P35980	ILTFDQLALESPKGR	18.27	AL assembled
	L18	P35980	ILTFDQLALESPKGR	16.38	DR total
	L18	P35980	TAVVVGTVTDDVR	12.13	AL assembled
	L18	P35980	TAVVVGTVTDDVR	18.46	AL total
	L18	P35980	TAVVVGTVTDDVR	19.13	DR total
	L18	P35980	TNSTFNQVVLK	12.28	AL assembled
	L18	P35980	TNSTFNQVVLK	15.45	DR total
	L18a	P62717	DLTTAGAVTQCYR	17.49	AL assembled
	L18a	P62717	DLTTAGAVTQCYR	17.35	DR Assembled
	L18a	P62717	DLTTAGAVTQCYR	15.92	DR total
	L18a	P62717	IFAPNHVVAK	18.25	AL assembled
	L18a	P62717	IFAPNHVVAK	20.47	DR Assembled
	L18a	P62717	SSGEIVYCGQVFEK	17.51	DR total
	L19	P84099	DGLIIR	13.12	DR Assembled
	L19	P84099	ILMEHIHK	14.38	AL assembled
	L19	P84099	KPVTVHSR	17.08	AL assembled
	L19	P84099	KVWLDPNETNEIANANSR	18.91	AL assembled
	L19	P84099	KVWLDPNETNEIANANSR	16.91	DR Assembled
	L19	P84099	LASSVLR	10.08	AL total
	L19	P84099	LASSVLR	10.76	DR Assembled
	L19	P84099	LLADQAEAR	17.09	AL assembled
	L19	P84099	LLADQAEAR	13.29	DR Assembled
	L19	P84099	LLADQAEAR	16	DR total
	L19	P84099	VWLDPNETNEIANANSR	24.93	AL assembled
	L19	P84099	VWLDPNETNEIANANSR	22.01	AL total
	L19	P84099	VWLDPNETNEIANANSR	25.94	DR Assembled
	L19	P84099	VWLDPNETNEIANANSR	24.87	DR total
	L21	Q4VA28	HGVVPLATYMR	10.3	DR Assembled
	L21	Q4VA28	TNGKEPELLEPIPYEFMA	15.61	AL assembled
	L21	Q4VA28	TNGKEPELLEPIPYEFMA	15.9	DR Assembled
	L21	Q4VA28	VYNVTQHAVGIIVNK	22.53	AL assembled
	L21	Q4VA28	VYNVTQHAVGIIVNK	21.43	DR Assembled
	L21	Q4VA28	VYNVTQHAVGIIVNK	18.8	DR total
	L21	Q4VA28	YMFSRPFR	13.42	AL assembled
	L21	Q4VA28	YMFSRPFR	11.03	DR Assembled
	L22	P67984	AGNLGGGVVTIER	15.46	AL assembled
	L22	P67984	AGNLGGGVVTIER	16.22	AL total
	L22	P67984	AGNLGGGVVTIER	15.74	DR Assembled
	L22	P67984	AGNLGGGVVTIER	14.98	DR total
	L22	P67984	FTLDCTHPVEDGIMDAANFEQFLQER	24.75	AL assembled
	L22	P67984	FTLDCTHPVEDGIMDAANFEQFLQER	23.39	AL total
	L22	P67984	FTLDCTHPVEDGIMDAANFEQFLQER	24.21	DR Assembled
	L22	P67984	FTLDCTHPVEDGIMDAANFEQFLQER	22.32	DR total
	L22	P67984	ITVTSEVPFSK	18.63	AL assembled
	L22	P67984	ITVTSEVPFSK	15.17	AL total
	L22	P67984	ITVTSEVPFSK	20.54	DR Assembled
	L22	P67984	ITVTSEVPFSKR	13.04	AL assembled
	L23	P62830	ECADLWPR	15.26	AL assembled
	L23	P62830	ECADLWPR	10.49	AL total
	L23	P62830	ECADLWPR	12.3	DR total
	L23	P62830	GSAITGPVAK	12.29	AL assembled
	L23	P62830	GSAITGPVAK	15.45	AL total
	L23	P62830	GSAITGPVAK	13.58	DR total
	L23	P62830	ISLGLPVGAVINCADNTGAK	20.01	AL assembled
	L23	P62830	ISLGLPVGAVINCADNTGAK	21.24	AL total
	L23	P62830	ISLGLPVGAVINCADNTGAK	21.88	DR Assembled
	L23	P62830	ISLGLPVGAVINCADNTGAK	23.35	DR total
	L23	P62830	LNRLPAAGVGDMVMATVK	14.22	AL assembled
	L23	P62830	LNRLPAAGVGDMVMATVK	10.43	AL total
	L23	P62830	LPAAGVGDMVMATVK	21.5	AL assembled
	L23	P62830	LPAAGVGDMVMATVK	17.14	AL total
	L23	P62830	LPAAGVGDMVMATVK	15.78	DR Assembled
	L23	P62830	LPAAGVGDMVMATVK	23.88	DR total
	L23a	P62751	EAPAPPKAEAK	20.39	AL assembled
	L23a	P62751	FPLTTESAMK	17.47	AL assembled
	L23a	P62751	FPLTTESAMK	13.84	DR Assembled
	L23a	P62751	KEAPAPPKAEAK	16.09	AL assembled
	L23a	P62751	LAPDYDALDVANK	23.08	AL assembled
	L23a	P62751	LAPDYDALDVANK	21.96	AL total
	L23a	P62751	LAPDYDALDVANK	24.88	DR Assembled
	L23a	P62751	LAPDYDALDVANK	24.08	DR total
	L23a	P62751	LDHYAIIK	15.68	AL assembled
	L23a	P62751	LDHYAIIK	13.63	DR Assembled
	L23a	P62751	LDHYAIIK	12.83	DR total
	L23a	P62751	LYDIDVAK	13.19	DR total
	L23a	P62751	VNTLIRPDGEK	14	DR total
	L24	Q3UW40	AITGASLADIMAK	22.36	AL assembled
	L24	Q3UW40	AITGASLADIMAK	18.76	AL total
	L24	Q3UW40	AITGASLADIMAK	17.61	DR Assembled
	L24	Q3UW40	AITGASLADIMAK	20.26	DR total
	L24	Q3UW40	CESAFLSK	14.12	DR Assembled
	L24	Q3UW40	KGQSEEIQK	10.76	AL assembled
	L24	Q3UW40	MKVELCSFSGYK	18.58	AL assembled
	L24	Q3UW40	MKVELCSFSGYK	17.68	DR Assembled
	L24	Q3UW40	QINWTVLYR	12.45	AL assembled
	L24	Q3UW40	QINWTVLYR	13.05	DR Assembled
	L24	Q3UW40	QINWTVLYR	13.17	DR total
	L24	Q3UW40	VELCSFSGYK	14.74	AL total
	L24	Q3UW40	VFQFLNAK	16.73	AL assembled
	L24	Q3UW40	VFQFLNAK	16.51	DR Assembled
	L24	Q3UW40	VFQFLNAK	17.09	DR total
	L26	P61255	FNPFVTSDR	14.45	AL assembled
	L26	P61255	FNPFVTSDR	11.08	DR Assembled
	L26	P61255	FNPFVTSDR	15.34	DR total
	L26	P61255	HFNAPSHIR	17.22	DR total
	L26	P61255	KDDEVQVVR	12.17	DR Assembled
	L26	P61255	MKFNPFVTSDR	11.34	AL assembled
	L26	P61255	YKEETIEK	13.97	DR Assembled
	L27	P61358	NIDDGTSDRPYSHALVAGIDR	13.73	AL assembled
	L27	P61358	NIDDGTSDRPYSHALVAGIDR	18.05	AL total
	L27	P61358	NIDDGTSDRPYSHALVAGIDR	19.11	DR Assembled
	L27	P61358	NIDDGTSDRPYSHALVAGIDRYPR	22.65	AL assembled
	L27	P61358	NIDDGTSDRPYSHALVAGIDRYPR	17.61	DR total
	L27	P61358	TVVNKDVFRDPALK	10.07	AL assembled
	L27	P61358	TVVNKDVFRDPALK	12.3	DR Assembled
	L27	P61358	VVLVLAGR	11.57	DR Assembled
	L27	P61358	VYNYNHLMPTR	13.51	AL assembled
	L27	P61358	YSVDIPLDK	15.54	AL assembled
	L27	P61358	YSVDIPLDK	14.97	AL total
	L27	P61358	YSVDIPLDK	14.06	DR Assembled
	L27	P61358	YSVDIPLDK	15.6	DR total
	L27a	P14115	LWTLVSEQTR	13.27	DR total
	L27a	P14115	NQSFCPTVNLDK	12.01	AL assembled
	L27a	P14115	NQSFCPTVNLDK	14.94	DR Assembled
	L27a	P14115	NQSFCPTVNLDK	14.09	DR total
	L27a	P14115	NQSFCPTVNLDKLWTLVSEQTR	21.22	AL assembled
	L27a	P14115	NQSFCPTVNLDKLWTLVSEQTR	19.65	AL total
	L27a	P14115	NQSFCPTVNLDKLWTLVSEQTR	16.36	DR Assembled
	L27a	P14115	NQSFCPTVNLDKLWTLVSEQTR	18.94	DR total
	L27a	P14115	TGVAPIIDVVR	18.75	AL assembled
	L27a	P14115	TGVAPIIDVVR	16.99	AL total
	L27a	P14115	TGVAPIIDVVR	16.53	DR Assembled
	L27a	P14115	TGVAPIIDVVR	21.67	DR total
	L28	P41105	KPATSYVR	11.61	AL assembled
	L28	P41105	KTVGVEPAADGK	14.23	AL assembled
	L28	P41105	QTYSTEPNNLK	14.72	AL assembled
	L28	P41105	QTYSTEPNNLK	13.46	DR Assembled
	L28	P41105	TVGVEPAADGK	15.52	AL assembled
	L28	P41105	TVGVEPAADGK	12.6	DR Assembled
	L3	Q3U9L3	AGMTHIVR	15.55	AL assembled
	L3	Q3U9L3	AGMTHIVR	16.66	AL total
	L3	Q3U9L3	AGMTHIVR	13.24	DR Assembled
	L3	Q3U9L3	AGMTHIVR	16.7	DR total
	L3	Q3U9L3	AHLMEIQVNGGTVAEK	13.35	AL assembled
	L3	Q3U9L3	DDASKPVHLTAFLGYK	16.42	AL assembled
	L3	Q3U9L3	DDASKPVHLTAFLGYK	13.92	DR Assembled
	L3	Q3U9L3	ERLEQQVPVNQVFGQDEMIDVIGVTK	20.06	AL assembled
	L3	Q3U9L3	ERLEQQVPVNQVFGQDEMIDVIGVTK	17.97	AL total
	L3	Q3U9L3	ERLEQQVPVNQVFGQDEMIDVIGVTK	17.08	DR Assembled
	L3	Q3U9L3	HGSLGFLPR	14.49	AL assembled
	L3	Q3U9L3	HGSLGFLPR	10.66	AL total
	L3	Q3U9L3	HGSLGFLPR	11.77	DR Assembled
	L3	Q3U9L3	IGQGYLIK	14.74	AL assembled
	L3	Q3U9L3	IGQGYLIK	14.63	DR Assembled
	L3	Q3U9L3	IGQGYLIKDGK	11.28	AL total
	L3	Q3U9L3	KVACIGAWHPAR	14.58	AL assembled
	L3	Q3U9L3	LEQQVPVNQVFGQDEMIDVIGVTK	23.9	AL assembled
	L3	Q3U9L3	LEQQVPVNQVFGQDEMIDVIGVTK	22.69	AL total
	L3	Q3U9L3	LEQQVPVNQVFGQDEMIDVIGVTK	24.51	DR Assembled
	L3	Q3U9L3	LEQQVPVNQVFGQDEMIDVIGVTK	21.13	DR total
	L3	Q3U9L3	NNASTDYDLSDK	14.26	AL assembled
	L3	Q3U9L3	SINPLGGFVHYGEVTNDFIMLK	18.78	AL assembled
	L3	Q3U9L3	SINPLGGFVHYGEVTNDFIMLK	19.12	AL total
	L3	Q3U9L3	SINPLGGFVHYGEVTNDFIMLK	18.14	DR Assembled
	L3	Q3U9L3	SINPLGGFVHYGEVTNDFIMLK	22.13	DR total
	L3	Q3U9L3	TVFAEHISDECK	20.27	AL assembled
	L3	Q3U9L3	TVFAEHISDECK	14.68	DR Assembled
	L3	Q3U9L3	VACIGAWHPAR	20.03	AL assembled
	L3	Q3U9L3	VACIGAWHPAR	17.18	AL total
	L3	Q3U9L3	VACIGAWHPAR	17.07	DR Assembled
	L3	Q3U9L3	VACIGAWHPAR	12.99	DR total
	L3	Q3U9L3	VAFSVAR	12.68	AL assembled
	L3	Q3U9L3	YCQVIR	10.24	AL assembled
	L30	P62889	KSEIEYYAMLAK	17.29	AL assembled
	L30	P62889	KSEIEYYAMLAK	14.85	DR Assembled
	L30	P62889	LVILANNCPALR	21.89	AL assembled
	L30	P62889	LVILANNCPALR	20.54	AL total
	L30	P62889	LVILANNCPALR	19.75	DR Assembled
	L30	P62889	LVILANNCPALR	22.77	DR total
	L30	P62889	SLESINSR	14.12	DR total
	L30	P62889	SMPEQTGEK	14.3	AL assembled
	L30	P62889	TGVHHYSGNNIELGTACGK	11.35	AL assembled
	L30	P62889	TGVHHYSGNNIELGTACGK	10.76	DR Assembled
	L30	P62889	TGVHHYSGNNIELGTACGK	14.15	DR total
	L30	P62889	VCTLAIIDPGDSDIIR	20.19	AL assembled
	L30	P62889	VCTLAIIDPGDSDIIR	15.77	DR Assembled
	L30	P62889	VCTLAIIDPGDSDIIR	14.82	DR total
	L31	P62900	EYTINIHK	10.02	AL assembled
	L31	P62900	NEDEDSPNKLYTLVTYVPVTTFK	12.43	AL assembled
	L31	P62900	SAINEVVTR	16.21	DR total
	L32	P62911	ELEVLLMCNK	17.56	AL assembled
	L32	P62911	ELEVLLMCNK	14.02	DR Assembled
	L32	P62911	ELEVLLMCNK	13.88	DR total
	L32	P62911	FLVHNVKELEVLLMCNK	13.65	AL assembled
	L32	P62911	SYCAEIAHNVSSK	19.38	AL assembled
	L32	P62911	SYCAEIAHNVSSK	20.81	AL total
	L32	P62911	SYCAEIAHNVSSK	20.01	DR Assembled
	L32	P62911	SYCAEIAHNVSSK	23.03	DR total
	L34	Q9D1R9	AYGGSMCAK	10.79	AL assembled
	L34	Q9D1R9	AYGGSMCAK	10.67	DR Assembled
	L34	Q9D1R9	LSYNTASNK	15.27	AL assembled
	L34	Q9D1R9	LSYNTASNK	14.2	DR Assembled
	L34	Q9D1R9	LSYNTASNK	14.18	DR total
	L35	Q6ZWV7	QLDDLKVELSQLR	17.19	AL assembled
	L35	Q6ZWV7	QLDDLKVELSQLR	17.67	DR Assembled
	L35	Q6ZWV7	QLDDLKVELSQLR	15.7	DR total
	L35	Q6ZWV7	VLTVINQTQK	16.09	DR total
	L35	Q6ZWV7	VLTVINQTQKENLR	14.76	AL assembled
	L35	Q6ZWV7	VLTVINQTQKENLR	16.65	DR total
	L35	Q6ZWV7	YKPLDLRPK	16.03	AL assembled
	L35a	Q9DC85	DETEFYLGK	14.79	AL assembled
	L35a	Q9DC85	DETEFYLGKR	17.37	AL assembled
	L35a	Q9DC85	NNTVTPGGKPNK	14.3	AL assembled
	L35a	Q9DC85	VMLYPSR	11.01	DR total
	L35a	Q9DC85	VMLYPSR	10.43	AL assembled
	L36	Q5M9L1	EELSNVLAAMR	14.71	AL assembled
	L36	Q5M9L1	EELSNVLAAMR	16.08	AL total
	L36	Q5M9L1	EELSNVLAAMR	14.75	DR Assembled
	L36	Q5M9L1	EELSNVLAAMR	15.89	DR total
	L36	Q5M9L1	EVCGFAPYER	19.91	AL assembled
	L36	Q5M9L1	EVCGFAPYER	13.81	AL total
	L36	Q5M9L1	EVCGFAPYER	18.41	DR Assembled
	L36	Q5M9L1	EVCGFAPYER	18.18	DR total
	L36	Q5M9L1	KREELSNVLAAMR	12.32	AL assembled
	L36	Q5M9L1	KREELSNVLAAMR	11.14	DR Assembled
	L36	Q5M9L1	YPMAVGLNK	14.2	DR total
	L36a	P83882	GKDSLYAQGK	12.34	AL assembled
	L36a	P83882	LECVEPNCR	17.59	AL assembled
	L37a	P61514	AVGIWHCGSCMK	16.44	AL assembled
	L37a	P61514	AVGIWHCGSCMK	15.31	DR Assembled
	L37a	P61514	KIEISQHAK	15.79	DR Assembled
	L37a	P61514	TVAGGAWTYNTTSAVTVK	19.68	AL assembled
	L37a	P61514	TVAGGAWTYNTTSAVTVK	18.48	DR Assembled
	L38	Q52KP0	IEEIKDFLLTAR	20.3	AL assembled
	L38	Q52KP0	IEEIKDFLLTAR	15.7	AL total
	L38	Q52KP0	IEEIKDFLLTAR	21.41	DR Assembled
	L38	Q52KP0	KIEEIKDFLLTAR	20.89	AL assembled
	L38	Q52KP0	KIEEIKDFLLTAR	15.71	AL total
	L38	Q52KP0	KIEEIKDFLLTAR	19.25	DR Assembled
	L38	Q52KP0	KIEEIKDFLLTAR	20.25	DR total
	L38	Q52KP0	LKQSLPPGLAVK	10.52	DR total
	L38	Q52KP0	QSLPPGLAVK	11.61	AL assembled
	L38	Q52KP0	YLYTLVITDKEK	16.09	AL assembled
	L4	Q564E8	APIRPDIVNFVHTNLR	14.69	AL assembled
	L4	Q564E8	APIRPDIVNFVHTNLR	14.22	AL total
	L4	Q564E8	APIRPDIVNFVHTNLR	13.63	DR Assembled
	L4	Q564E8	APIRPDIVNFVHTNLR	16.01	DR total
	L4	Q564E8	APIRPDIVNFVHTNLRK	15.53	AL assembled
	L4	Q564E8	APIRPDIVNFVHTNLRK	10.31	DR total
	L4	Q564E8	EAVQLLK	10.54	DR Assembled
	L4	Q564E8	FCIWTESAFR	15.11	AL assembled
	L4	Q564E8	FCIWTESAFR	16.54	AL total
	L4	Q564E8	FCIWTESAFR	14.87	DR total
	L4	Q564E8	GPCIIYNEDNGIIK	15.88	AL assembled
	L4	Q564E8	IEEVPELPLVVEDK	21.11	AL assembled
	L4	Q564E8	IEEVPELPLVVEDK	14.14	AL total
	L4	Q564E8	IEEVPELPLVVEDK	19.74	DR Assembled
	L4	Q564E8	IEEVPELPLVVEDK	20.91	DR total
	L4	Q564E8	IEEVPELPLVVEDKVEGYK	14.08	AL assembled
	L4	Q564E8	IEEVPELPLVVEDKVEGYK	14.66	AL total
	L4	Q564E8	IEEVPELPLVVEDKVEGYKK	20.22	AL assembled
	L4	Q564E8	IEEVPELPLVVEDKVEGYKK	16.5	AL total
	L4	Q564E8	IEEVPELPLVVEDKVEGYKK	16.44	DR Assembled
	L4	Q564E8	IEEVPELPLVVEDKVEGYKK	19.14	DR total
	L4	Q564E8	ILKSPEIQR	12.53	AL assembled
	L4	Q564E8	KLDELYGTWR	15.64	AL assembled
	L4	Q564E8	KLDELYGTWR	15.5	DR Assembled
	L4	Q564E8	KLDELYGTWR	14.86	DR total
	L4	Q564E8	KLEAAATALATK	15.43	AL total
	L4	Q564E8	KLEAAATALATK	15.49	DR total
	L4	Q564E8	LEAAATALATK	12.2	AL assembled
	L4	Q564E8	LEAAATALATK	10.9	DR Assembled
	L4	Q564E8	LEAAATALATK	18.52	DR total
	L4	Q564E8	NIPGITLLNVSK	20.81	AL assembled
	L4	Q564E8	NIPGITLLNVSK	19.26	AL total
	L4	Q564E8	NIPGITLLNVSK	18.99	DR Assembled
	L4	Q564E8	NIPGITLLNVSK	18.76	DR total
	L4	Q564E8	NNRQPYAVSELAGHQTSAESWGTGR	17.73	AL assembled
	L4	Q564E8	NNRQPYAVSELAGHQTSAESWGTGR	19.38	DR Assembled
	L4	Q564E8	NNRQPYAVSELAGHQTSAESWGTGR	16.21	DR total
	L4	Q564E8	NVTLPAVFKAPIRPDIVNFVHTNLR	19.43	AL assembled
	L4	Q564E8	NVTLPAVFKAPIRPDIVNFVHTNLR	20.11	DR Assembled
	L4	Q564E8	QPYAVSELAGHQTSAESWGTGR	20.83	AL assembled
	L4	Q564E8	QPYAVSELAGHQTSAESWGTGR	21.46	AL total
	L4	Q564E8	QPYAVSELAGHQTSAESWGTGR	18.21	DR Assembled
	L4	Q564E8	QPYAVSELAGHQTSAESWGTGR	20.09	DR total
	L4	Q564E8	RGPCIIYNEDNGIIK	14.8	AL assembled
	L4	Q564E8	RGPCIIYNEDNGIIK	11.46	AL total
	L4	Q564E8	RGPCIIYNEDNGIIK	14.2	DR Assembled
	L4	Q564E8	RGPCIIYNEDNGIIK	12.13	DR total
	L4	Q564E8	SGQGAFGNMCR	17.61	AL assembled
	L4	Q564E8	SGQGAFGNMCR	12.35	DR Assembled
	L4	Q564E8	SNYNLPMHK	10.25	AL assembled
	L4	Q564E8	SNYNLPMHK	10.44	DR total
	L4	Q564E8	SPEIQR	13.32	AL assembled
	L4	Q564E8	VVPEKGTADKKPAVGK	14.53	AL assembled
	L4	Q564E8	VVPEKGTADKKPAVGK	15.15	DR total
	L4	Q564E8	VVPEKGTADKKPAVGKK	13.22	AL assembled
	L4	Q564E8	YAICSALAASALPALVMSK	21.58	AL assembled
	L4	Q564E8	YAICSALAASALPALVMSK	14.93	AL total
	L4	Q564E8	YAICSALAASALPALVMSK	23.33	DR Assembled
	L4	Q564E8	YAICSALAASALPALVMSK	24.54	DR total
	L5	P47962	DIICQIAYAR	17.72	AL assembled
	L5	P47962	DIICQIAYAR	20.56	DR Assembled
	L5	P47962	ENPVYEK	12.51	AL assembled
	L5	P47962	ENPVYEK	11.1	DR Assembled
	L5	P47962	GAVDGGLSIPHSTK	16.62	AL assembled
	L5	P47962	GAVDGGLSIPHSTK	13.34	AL total
	L5	P47962	GAVDGGLSIPHSTK	17.03	DR Assembled
	L5	P47962	GAVDGGLSIPHSTK	17.35	DR total
	L5	P47962	HIMGQNVADYMR	14.96	AL assembled
	L5	P47962	HIMGQNVADYMR	12.78	AL total
	L5	P47962	HIMGQNVADYMR	12.05	DR total
	L5	P47962	IEGDMIVCAAYAHELPK	21.02	AL assembled
	L5	P47962	IEGDMIVCAAYAHELPK	23.25	DR Assembled
	L5	P47962	NNVTPDMMEEMYK	11.6	DR Assembled
	L5	P47962	RFPGYDSESK	12.65	DR Assembled
	L5	P47962	VGLTNYAAAYCTGLLLAR	20.06	AL assembled
	L5	P47962	VGLTNYAAAYCTGLLLAR	16.8	DR Assembled
	L5	P47962	YLMEEDEDAYKK	12.34	AL assembled
	L5	P47962	YLMEEDEDAYKK	12.96	DR Assembled
	L6	P47911	AVDLQILPK	16.01	AL assembled
	L6	P47911	AVDLQILPK	16.96	AL total
	L6	P47911	AVDLQILPK	11.95	DR Assembled
	L6	P47911	AVDLQILPK	16.19	DR total
	L6	P47911	AVPQLQGYLR	14.96	AL assembled
	L6	P47911	AVPQLQGYLR	16.01	AL total
	L6	P47911	AVPQLQGYLR	16.89	DR Assembled
	L6	P47911	AVPQLQGYLR	17.81	DR total
	L6	P47911	HLTDAYFK	15.35	AL assembled
	L6	P47911	HLTDAYFK	12.7	DR Assembled
	L6	P47911	HQEGEIFDTEK	13.58	AL assembled
	L6	P47911	HQEGEIFDTEKEK	13.97	AL assembled
	L6	P47911	HQEGEIFDTEKEK	11.97	DR Assembled
	L6	P47911	HQEGEIFDTEKEKYEITEQR	13.85	AL total
	L6	P47911	HQEGEIFDTEKEKYEITEQR	12.78	DR total
	L6	P47911	KAGSDAAASRPR	11.26	AL assembled
	L6	P47911	KPFSQHVR	16.42	AL assembled
	L6	P47911	QLDSGLLLVTGPLVINR	15.03	AL assembled
	L6	P47911	QLDSGLLLVTGPLVINR	20	AL total
	L6	P47911	QLDSGLLLVTGPLVINR	16.28	DR Assembled
	L6	P47911	QLDSGLLLVTGPLVINR	22.52	DR total
	L6	P47911	QLDSGLLLVTGPLVINRVPLR	15.49	AL assembled
	L6	P47911	QLDSGLLLVTGPLVINRVPLR	11.7	DR Assembled
	L6	P47911	QLDSGLLLVTGPLVINRVPLRR	22	AL assembled
	L6	P47911	QLDSGLLLVTGPLVINRVPLRR	25.54	DR Assembled
	L6	P47911	SSITPGTVLIILTGR	19.14	AL assembled
	L6	P47911	SSITPGTVLIILTGR	14.84	AL total
	L6	P47911	SSITPGTVLIILTGR	21.27	DR Assembled
	L6	P47911	SSITPGTVLIILTGR	22.85	DR total
	L6	P47911	VDISDVKIPK	18.03	AL total
	L6	P47911	VDISDVKIPK	14.04	DR total
	L6	P47911	YEITEQR	13.12	AL assembled
	L6	P47911	YEITEQR	10.37	DR Assembled
	L6	P47911	YYPTEDVPR	17.63	AL total
	L6	P47911	YYPTEDVPR	15.42	DR total
	L7	P14148	AGNFYVPAEPK	13.2	DR total
	L7	P14148	ASINMLR	13.5	DR Assembled
	L7	P14148	EANNFLWPFK	12.47	AL assembled
	L7	P14148	EANNFLWPFK	15.14	DR Assembled
	L7	P14148	EANNFLWPFK	14.76	DR total
	L7	P14148	FGIICMEDLIHEIYTVGK	17.12	AL assembled
	L7	P14148	FGIICMEDLIHEIYTVGK	17.38	AL total
	L7	P14148	FGIICMEDLIHEIYTVGK	25.4	DR Assembled
	L7	P14148	FGIICMEDLIHEIYTVGK	25.99	DR total
	L7	P14148	FGIICMEDLIHEIYTVGKR	21.96	AL assembled
	L7	P14148	FGIICMEDLIHEIYTVGKR	21	AL total
	L7	P14148	FGIICMEDLIHEIYTVGKR	18.8	DR Assembled
	L7	P14148	FGIICMEDLIHEIYTVGKR	24.51	DR total
	L7	P14148	FKEANNFLWPFK	13.66	AL total
	L7	P14148	FKEANNFLWPFK	15.87	DR total
	L7	P14148	IALTDNSLIAR	19.85	AL assembled
	L7	P14148	IALTDNSLIAR	17.67	AL total
	L7	P14148	IALTDNSLIAR	21.61	DR Assembled
	L7	P14148	IALTDNSLIAR	21.11	DR total
	L7	P14148	IVEPYIAWGYPNLK	20.58	AL assembled
	L7	P14148	IVEPYIAWGYPNLK	19.57	AL total
	L7	P14148	IVEPYIAWGYPNLK	19.26	DR Assembled
	L7	P14148	IVEPYIAWGYPNLK	20.52	DR total
	L7	P14148	KAGNFYVPAEPK	12.2	AL assembled
	L7	P14148	KTTHFVEGGDAGNREDQINR	17.57	DR total
	L7	P14148	KVPAVPETLK	15.74	AL assembled
	L7	P14148	KVPAVPETLK	11.4	DR Assembled
	L7	P14148	LAFVIR	12	AL assembled
	L7	P14148	LAFVIR	11.35	DR Assembled
	L7	P14148	LAFVIR	13.43	DR total
	L7	P14148	NFAELK	10.55	DR total
	L7	P14148	SVNELIYK	13.04	AL assembled
	L7	P14148	SVNELIYK	15.73	DR Assembled
	L7	P14148	SVNELIYKR	13.37	AL total
	L7	P14148	SVNELIYKR	15.75	DR total
	L7	P14148	TTHFVEGGDAGNREDQINR	18.18	AL assembled
	L7	P14148	TTHFVEGGDAGNREDQINR	14.7	AL total
	L7	P14148	TTHFVEGGDAGNREDQINR	19.05	DR total
	L7	P14148	VATVPGTLKK	14.13	DR total
	L7	P14148	VLQLLR	10.18	AL assembled
	L7a	Q80UT7	AGVNTVTTLVENK	16.53	AL assembled
	L7a	Q80UT7	AGVNTVTTLVENK	16.84	AL total
	L7a	Q80UT7	AGVNTVTTLVENK	16.37	DR Assembled
	L7a	Q80UT7	AGVNTVTTLVENK	19.19	DR total
	L7a	Q80UT7	AGVNTVTTLVENKK	19.39	AL assembled
	L7a	Q80UT7	AGVNTVTTLVENKK	12.76	DR Assembled
	L7a	Q80UT7	HWGGNVLGPK	12.33	AL assembled
	L7a	Q80UT7	HWGGNVLGPK	14.65	DR total
	L7a	Q80UT7	KTCTTVAFTQVNSEDKGALAK	19.06	AL assembled
	L7a	Q80UT7	KTCTTVAFTQVNSEDKGALAK	11.14	DR Assembled
	L7a	Q80UT7	KVAPAPAVVK	10.63	AL assembled
	L7a	Q80UT7	KVVNPLFEK	12.56	AL assembled
	L7a	Q80UT7	LKVPPAINQFTQALDR	17.61	AL assembled
	L7a	Q80UT7	LKVPPAINQFTQALDR	16.7	DR Assembled
	L7a	Q80UT7	LVEAIR	11.43	AL total
	L7a	Q80UT7	NFGIGQDIQPK	14.07	DR Assembled
	L7a	Q80UT7	NFGIGQDIQPK	13.77	DR total
	L7a	Q80UT7	QTATQLLK	10.63	DR total
	L7a	Q80UT7	TCTTVAFTQVNSEDK	14.73	DR Assembled
	L7a	Q80UT7	TCTTVAFTQVNSEDKGALAK	22.74	AL assembled
	L7a	Q80UT7	TCTTVAFTQVNSEDKGALAK	10.06	AL total
	L7a	Q80UT7	TCTTVAFTQVNSEDKGALAK	17.74	DR Assembled
	L7a	Q80UT7	TCTTVAFTQVNSEDKGALAK	13.32	DR total
	L7a	Q80UT7	TNYNDRYDEIR	13.37	DR Assembled
	L7a	Q80UT7	VAPAPAVVK	11.5	AL assembled
	L7a	Q80UT7	VAPAPAVVK	18.26	AL total
	L7a	Q80UT7	VAPAPAVVK	20.4	DR total
	L7a	Q80UT7	VPPAINQFTQALDR	11.75	AL assembled
	L7a	Q80UT7	VPPAINQFTQALDR	12.97	DR Assembled
	L8	Q3UJS0	AQLNIGNVLPVGTMPEGTIVCCLEEKPGDR	18.01	AL assembled
	L8	Q3UJS0	AQLNIGNVLPVGTMPEGTIVCCLEEKPGDR	17.38	AL total
	L8	Q3UJS0	AQLNIGNVLPVGTMPEGTIVCCLEEKPGDR	21.24	DR Assembled
	L8	Q3UJS0	AQLNIGNVLPVGTMPEGTIVCCLEEKPGDR	16.92	DR total
	L8	Q3UJS0	AQLNIGNVLPVGTMPEGTIVCCLEEKPGDRGK	18.24	AL assembled
	L8	Q3UJS0	ASGNYATVISHNPETK	26.7	AL assembled
	L8	Q3UJS0	ASGNYATVISHNPETK	13.62	AL total
	L8	Q3UJS0	ASGNYATVISHNPETK	13.12	DR Assembled
	L8	Q3UJS0	ASGNYATVISHNPETK	22.18	DR total
	L8	Q3UJS0	AVVGVVAGGGR	18.08	AL assembled
	L8	Q3UJS0	AVVGVVAGGGR	17.1	AL total
	L8	Q3UJS0	AVVGVVAGGGR	18.85	DR Assembled
	L8	Q3UJS0	AVVGVVAGGGR	18.6	DR total
	L8	Q3UJS0	KAQLNIGNVLPVGTMPEGTIVCCLEEKPGDR	21.32	AL assembled
	L8	Q3UJS0	KAQLNIGNVLPVGTMPEGTIVCCLEEKPGDR	18.86	AL total
	L8	Q3UJS0	KAQLNIGNVLPVGTMPEGTIVCCLEEKPGDR	19.19	DR Assembled
	L8	Q3UJS0	KAQLNIGNVLPVGTMPEGTIVCCLEEKPGDR	15.25	DR total
	L8	Q3UJS0	TELFIAAEGIHTGQFVYCGK	20.08	DR Assembled
	L8	Q3UJS0	VGLIAAR	13.78	DR total
	L9	P51410	DELILEGNDIELVSNSAALIQQATTVK	17.08	AL assembled
	L9	P51410	DELILEGNDIELVSNSAALIQQATTVK	18.18	AL total
	L9	P51410	DELILEGNDIELVSNSAALIQQATTVK	17.58	DR total
	L9	P51410	DFNHINVELSLLGK	14.47	AL assembled
	L9	P51410	DFNHINVELSLLGK	14.97	DR Assembled
	L9	P51410	DFNHINVELSLLGK	14.38	DR total
	L9	P51410	FLDGIYVSEK	16.64	DR total
	L9	P51410	KFLDGIYVSEK	14.69	DR Assembled
	L9	P51410	KFLDGIYVSEK	13.09	DR total
	L9	P51410	SVYAHFPINVVIQENGSLVEIR	14.86	AL total
	L9	P51410	SVYAHFPINVVIQENGSLVEIR	19.93	DR Assembled
	L9	P51410	TGVACSVSQAQK	12.37	AL assembled
	L9	P51410	TGVACSVSQAQK	16.94	AL total
	L9	P51410	TGVACSVSQAQK	17.31	DR Assembled
	L9	P51410	TGVACSVSQAQK	14.92	DR total
	L9	P51410	TICSHVQNMIK	14.68	AL assembled
	L9	P51410	TICSHVQNMIK	16.23	DR Assembled
	L9	P51410	TILSNQTVDIPENVEITLK	17.51	AL assembled
	L9	P51410	TILSNQTVDIPENVEITLK	15.43	DR Assembled
	L9	P51410	TILSNQTVDIPENVEITLK	12.51	DR total
	P0	P14869	AFLADPSAFAAAAPAAAATTAAPAAAAAPAK	25.64	AL assembled
	P0	P14869	AFLADPSAFAAAAPAAAATTAAPAAAAAPAK	22	AL total
	P0	P14869	AFLADPSAFAAAAPAAAATTAAPAAAAAPAK	24.9	DR Assembled
	P0	P14869	AFLADPSAFAAAAPAAAATTAAPAAAAAPAK	23.61	DR total
	P0	P14869	AFLADPSAFAAAAPAAAATTAAPAAAAAPAKAEAK	20.49	AL assembled
	P0	P14869	AGAIAPCEVTVPAQNTGLGPEK	19.06	AL assembled
	P0	P14869	AGAIAPCEVTVPAQNTGLGPEK	17.5	AL total
	P0	P14869	AGAIAPCEVTVPAQNTGLGPEK	22.87	DR Assembled
	P0	P14869	AGAIAPCEVTVPAQNTGLGPEK	20.4	DR total
	P0	P14869	CFIVGADNVGSK	15.4	AL assembled
	P0	P14869	CFIVGADNVGSK	12.81	AL total
	P0	P14869	CFIVGADNVGSK	14.15	DR Assembled
	P0	P14869	CFIVGADNVGSK	11.24	DR total
	P0	P14869	DMLLANKVPAAAR	14.01	AL assembled
	P0	P14869	EDLTEIR	10.45	DR Assembled
	P0	P14869	GHLENNPALEK	13.62	AL assembled
	P0	P14869	GHLENNPALEK	18.27	DR Assembled
	P0	P14869	GHLENNPALEK	16.62	DR total
	P0	P14869	GNVGFVFTKEDLTEIR	17.94	DR total
	P0	P14869	GTIEILSDVQLIK	16.86	AL assembled
	P0	P14869	GTIEILSDVQLIK	14.84	AL total
	P0	P14869	GTIEILSDVQLIK	18.55	DR Assembled
	P0	P14869	IIQLLDDYPK	22.44	AL assembled
	P0	P14869	IIQLLDDYPK	19.03	AL total
	P0	P14869	IIQLLDDYPK	22.51	DR Assembled
	P0	P14869	IIQLLDDYPK	20.81	DR total
	P0	P14869	TSFFQALGITTK	16.39	AL total
	P0	P14869	TSFFQALGITTK	15.64	DR total
	P0	P14869	VLALSVETEYTFPLTEK	18.08	AL total
	P1	P47955	AAGVSVEPFWPGLFAK	18.64	AL assembled
	P1	P47955	AAGVSVEPFWPGLFAK	20.03	AL total
	P1	P47955	AAGVSVEPFWPGLFAK	19.5	DR Assembled
	P1	P47955	AAGVSVEPFWPGLFAK	22.47	DR total
	P1	P47955	ALANVNIGSLICNVGAGGPAPAAGAAPAGGAAPSTAAAPAEEK	23.43	AL assembled
	P1	P47955	ALANVNIGSLICNVGAGGPAPAAGAAPAGGAAPSTAAAPAEEK	24.13	AL total
	P1	P47955	ALANVNIGSLICNVGAGGPAPAAGAAPAGGAAPSTAAAPAEEK	26.44	DR Assembled
	P1	P47955	ALANVNIGSLICNVGAGGPAPAAGAAPAGGAAPSTAAAPAEEK	26.69	DR total
	P1	P47955	ALANVNIGSLICNVGAGGPAPAAGAAPAGGAAPSTAAAPAEEKK	19.74	DR Assembled
	P1	P47955	KEESEESEDDMGFGLFD	14.64	AL assembled
	P1	P47955	KEESEESEDDMGFGLFD	14.07	DR Assembled
	P2	P99027	ILDSVGIEADDDR	20.5	AL assembled
	P2	P99027	ILDSVGIEADDDR	18.68	AL total
	P2	P99027	ILDSVGIEADDDR	20.17	DR Assembled
	P2	P99027	ILDSVGIEADDDR	18.13	DR total
	P2	P99027	ILDSVGIEADDDRLNK	17.04	AL assembled
	P2	P99027	ILDSVGIEADDDRLNK	15.15	AL total
	P2	P99027	ILDSVGIEADDDRLNK	15.34	DR total
	P2	P99027	KEESEESDDDMGFGLFD	13.02	AL assembled
	P2	P99027	KEESEESDDDMGFGLFD	14.25	DR Assembled
	P2	P99027	KILDSVGIEADDDRLNK	16.03	DR total
	P2	P99027	LASVPAGGAVAVSAAPGSAAPAAGSAPAAAEEK	23.57	AL assembled
	P2	P99027	LASVPAGGAVAVSAAPGSAAPAAGSAPAAAEEK	17.96	AL total
	P2	P99027	LASVPAGGAVAVSAAPGSAAPAAGSAPAAAEEK	20.95	DR Assembled
	P2	P99027	LASVPAGGAVAVSAAPGSAAPAAGSAPAAAEEK	21.25	DR total
	P2	P99027	LASVPAGGAVAVSAAPGSAAPAAGSAPAAAEEKKDEK	21.38	AL assembled
	P2	P99027	LASVPAGGAVAVSAAPGSAAPAAGSAPAAAEEKKDEK	12.96	AL total
	P2	P99027	LASVPAGGAVAVSAAPGSAAPAAGSAPAAAEEKKDEK	19.37	DR total
	P2	P99027	NIEDVIAQGVGK	13.97	AL assembled
	P2	P99027	NIEDVIAQGVGK	16.89	AL total
	P2	P99027	NIEDVIAQGVGK	18.79	DR Assembled
	P2	P99027	NIEDVIAQGVGK	17.19	DR total
	P2	P99027	YVASYLLAALGGNSSPSAK	23.14	AL assembled
	P2	P99027	YVASYLLAALGGNSSPSAK	20.64	AL total
	P2	P99027	YVASYLLAALGGNSSPSAK	21.71	DR Assembled
	P2	P99027	YVASYLLAALGGNSSPSAK	21.82	DR total
	S10	P63325	AEAGAGSATEFQFR	20.51	AL assembled
	S10	P63325	DYLHLPPEIVPATLR	16.75	AL assembled
	S10	P63325	DYLHLPPEIVPATLR	16.43	AL total
	S10	P63325	DYLHLPPEIVPATLR	16.11	DR Assembled
	S10	P63325	DYLHLPPEIVPATLR	20.11	DR total
	S10	P63325	IAIYELLFK	20.24	AL assembled
	S10	P63325	IAIYELLFK	19.34	AL total
	S10	P63325	IAIYELLFK	19.45	DR Assembled
	S10	P63325	IAIYELLFK	20.11	DR total
	S10	P63325	KAEAGAGSATEFQFR	14.97	AL assembled
	S10	P63325	KAEAGAGSATEFQFR	12.93	DR Assembled
	S10	P63325	KAEAGAGSATEFQFR	13.43	DR total
	S11	Q9DB79	CPFTGNVSIR	17.04	AL assembled
	S11	Q9DB79	CPFTGNVSIR	15.03	DR Assembled
	S11	Q9DB79	CPFTGNVSIR	15.14	DR total
	S11	Q9DB79	DVQIGDIVTVGECRPLSK	18.83	AL assembled
	S11	Q9DB79	DVQIGDIVTVGECRPLSK	21.42	DR Assembled
	S11	Q9DB79	DVQIGDIVTVGECRPLSK	23.64	DR total
	S11	Q9DB79	DYLHYIR	13.05	AL assembled
	S11	Q9DB79	DYLHYIR	11.5	DR Assembled
	S11	Q9DB79	EAIEGTYIDK	13.29	DR Assembled
	S11	Q9DB79	EAIEGTYIDKK	19.51	DR Assembled
	S11	Q9DB79	NMSVHLSPCFR	18.29	AL assembled
	S11	Q9DB79	NMSVHLSPCFR	15.42	DR Assembled
	S11	Q9DB79	QPTIFQNK	10.12	AL assembled
	S11	Q9DB79	VLLGETGK	13.32	DR total
	S12	Q6ZWZ6	DVIEEYFK	17.78	AL assembled
	S12	Q6ZWZ6	DVIEEYFK	13.44	DR Assembled
	S12	Q6ZWZ6	DVIEEYFK	15.92	DR total
	S12	Q6ZWZ6	LGEWVGLCK	17.7	DR Assembled
	S12	Q6ZWZ6	LVEALCAEHQINLIK	20.07	AL assembled
	S12	Q6ZWZ6	LVEALCAEHQINLIK	19.06	AL total
	S12	Q6ZWZ6	LVEALCAEHQINLIK	21.17	DR Assembled
	S12	Q6ZWZ6	LVEALCAEHQINLIK	20.42	DR total
	S12	Q6ZWZ6	QAHLCVLASNCDEPMYVK	16.12	AL assembled
	S12	Q6ZWZ6	QAHLCVLASNCDEPMYVK	11.01	AL total
	S12	Q6ZWZ6	QAHLCVLASNCDEPMYVK	17.19	DR total
	S12	Q6ZWZ6	TALIHDGLAR	18.41	AL assembled
	S12	Q6ZWZ6	TALIHDGLAR	15.35	AL total
	S12	Q6ZWZ6	TALIHDGLAR	13.1	DR Assembled
	S12	Q6ZWZ6	TALIHDGLAR	16.25	DR total
	S13	P62301	DSHGVAQVR	15.81	AL assembled
	S13	P62301	GLAPDLPEDLYHLIK	18.75	AL assembled
	S13	P62301	GLAPDLPEDLYHLIK	18.26	AL total
	S13	P62301	GLAPDLPEDLYHLIK	14.25	DR Assembled
	S13	P62301	GLAPDLPEDLYHLIK	20.09	DR total
	S13	P62301	GLAPDLPEDLYHLIKK	17.88	AL assembled
	S13	P62301	GLAPDLPEDLYHLIKK	15.8	DR Assembled
	S13	P62301	GLAPDLPEDLYHLIKK	15.21	DR total
	S13	P62301	GLSQSALPYR	16.19	AL assembled
	S13	P62301	GLSQSALPYR	15.26	DR Assembled
	S13	P62301	GLSQSALPYR	15.07	DR total
	S13	P62301	GLSQSALPYRR	11.93	AL assembled
	S13	P62301	GLTPSQIGVILR	16.37	AL assembled
	S13	P62301	GLTPSQIGVILR	17.73	AL total
	S13	P62301	GLTPSQIGVILR	19.81	DR Assembled
	S13	P62301	GLTPSQIGVILR	18.24	DR total
	S13	P62301	KGLTPSQIGVILR	12.81	AL assembled
	S13	P62301	KGLTPSQIGVILR	11.08	DR Assembled
	S13	P62301	KGLTPSQIGVILR	13.31	DR total
	S13	P62301	LILIESR	13.44	DR total
	S13	P62301	LTSDDVKEQIYK	14.81	AL assembled
	S13	P62301	LTSDDVKEQIYK	13.01	AL total
	S13	P62301	LTSDDVKEQIYK	17.37	DR total
	S13	P62301	SKGLAPDLPEDLYHLIK	20.34	AL assembled
	S13	P62301	SKGLAPDLPEDLYHLIK	12.36	AL total
	S13	P62301	SKGLAPDLPEDLYHLIK	22.22	DR Assembled
	S13	P62301	SKGLAPDLPEDLYHLIKK	10.3	AL assembled
	S14	O70569	ADRDESSPYAAMLAAQDVAQR	19.73	AL assembled
	S14	O70569	ADRDESSPYAAMLAAQDVAQR	17.4	AL total
	S14	O70569	ADRDESSPYAAMLAAQDVAQR	17.75	DR Assembled
	S14	O70569	ADRDESSPYAAMLAAQDVAQR	15.48	DR total
	S14	O70569	CKELGITALHIK	13.2	AL assembled
	S14	O70569	CKELGITALHIK	11.25	AL total
	S14	O70569	ELGITALHIK	19.26	AL assembled
	S14	O70569	ELGITALHIK	22.46	AL total
	S14	O70569	ELGITALHIK	19.34	DR Assembled
	S14	O70569	ELGITALHIK	19.24	DR total
	S14	O70569	IEDVTPIPSDSTR	16.44	AL assembled
	S14	O70569	IEDVTPIPSDSTR	15.17	AL total
	S14	O70569	IEDVTPIPSDSTR	14.79	DR Assembled
	S14	O70569	IEDVTPIPSDSTR	18.88	DR total
	S14	O70569	IEDVTPIPSDSTRR	12.67	AL assembled
	S14	O70569	IEDVTPIPSDSTRR	13.43	AL total
	S14	O70569	IEDVTPIPSDSTRR	16.16	DR total
	S14	O70569	TKTPGPGAQSALR	18.09	AL assembled
	S14	O70569	TKTPGPGAQSALR	13.82	AL total
	S14	O70569	TKTPGPGAQSALR	16.5	DR total
	S14	O70569	TPGPGAQSALR	17.09	AL assembled
	S14	O70569	TPGPGAQSALR	16.16	AL total
	S14	O70569	VKADRDESSPYAAMLAAQDVAQR	19.09	AL assembled
	S15	P62843	DMIILPEMVGSMVGVYNGK	12.48	AL total
	S15	P62843	DMIILPEMVGSMVGVYNGK	18.02	DR Assembled
	S15	P62843	DMIILPEMVGSMVGVYNGK	18.82	AL assembled
	S15	P62843	DMIILPEMVGSMVGVYNGK	18.78	DR total
	S15	P62843	GVDLDQLLDMSYEQLMQLYSAR	14.75	AL total
	S15	P62843	GVDLDQLLDMSYEQLMQLYSAR	13.91	DR Assembled
	S15	P62843	HGRPGIGATHSSR	10.39	AL assembled
	S15	P62843	KEAPPMEKPEVVK	12.83	AL assembled
	S15a	P62245	CGVISPR	11.62	AL assembled
	S15a	P62245	HGYIGEFEIIDDHR	17.92	AL assembled
	S15a	P62245	HGYIGEFEIIDDHR	17.84	DR Assembled
	S15a	P62245	IVVNLTGR	13.64	AL assembled
	S15a	P62245	IVVNLTGR	13.06	AL total
	S15a	P62245	IVVNLTGR	13.31	DR Assembled
	S15a	P62245	IVVNLTGR	14.6	DR total
	S15a	P62245	MNVLADALK	15.63	DR Assembled
	S15a	P62245	QFGFIVLTTSAGIMDHEEAR	23.09	AL assembled
	S15a	P62245	QFGFIVLTTSAGIMDHEEAR	20.5	DR Assembled
	S15a	P62245	WQNNLLPSR	14.37	AL total
	S15a	P62245	WQNNLLPSR	13.55	DR total
	S16	Q5CZY9	ALVAYYQK	13.01	DR Assembled
	S16	Q5CZY9	DILIQYDR	11.83	AL assembled
	S16	Q5CZY9	DILIQYDR	14.27	DR Assembled
	S16	Q5CZY9	EIKDILIQYDR	10.79	AL assembled
	S16	Q5CZY9	EIKDILIQYDR	10.78	DR Assembled
	S16	Q5CZY9	FAGVDIR	10.44	DR Assembled
	S16	Q5CZY9	GPLQSVQVFGR	16.78	AL total
	S16	Q5CZY9	GPLQSVQVFGR	16.69	DR Assembled
	S16	Q5CZY9	GPLQSVQVFGR	21.34	DR total
	S16	Q5CZY9	LLEPVLLLGK	17.57	AL assembled
	S16	Q5CZY9	LLEPVLLLGK	20.18	AL total
	S16	Q5CZY9	LLEPVLLLGK	20.62	DR total
	S16	Q5CZY9	LLEPVLLLGKER	18.24	AL assembled
	S16	Q5CZY9	LLEPVLLLGKER	15.88	AL total
	S16	Q5CZY9	LLEPVLLLGKER	21.18	DR Assembled
	S16	Q5CZY9	TLLVADPR	10.43	DR Assembled
	S16	Q5CZY9	VNGRPLEMIEPR	15.81	AL assembled
	S16	Q5CZY9	VNGRPLEMIEPR	14.13	DR total
	S17	Q8BT90	DNYVPEVSALDQEIIEVDPDTK	22.96	AL assembled
	S17	Q8BT90	DNYVPEVSALDQEIIEVDPDTK	14.51	AL total
	S17	Q8BT90	DNYVPEVSALDQEIIEVDPDTK	23.39	DR Assembled
	S17	Q8BT90	DNYVPEVSALDQEIIEVDPDTK	22.53	DR total
	S17	Q8BT90	DNYVPEVSALDQEIIEVDPDTKEMLK	14.14	AL assembled
	S17	Q8BT90	DNYVPEVSALDQEIIEVDPDTKEMLK	14	DR Assembled
	S17	Q8BT90	IAGYVTHLMK	18.14	AL assembled
	S17	Q8BT90	LGNDFHTNKR	13.58	AL assembled
	S17	Q8BT90	LGNDFHTNKR	16.8	DR Assembled
	S17	Q8BT90	LLDFGSLSNLQVTQPTVGMNFK	22.8	AL assembled
	S17	Q8BT90	LLDFGSLSNLQVTQPTVGMNFK	21.02	AL total
	S17	Q8BT90	LLDFGSLSNLQVTQPTVGMNFK	24.16	DR Assembled
	S17	Q8BT90	LLDFGSLSNLQVTQPTVGMNFK	22.9	DR total
	S17	Q8BT90	LLDFGSLSNLQVTQPTVGMNFKTPR	18.59	AL assembled
	S17	Q8BT90	LQEEERER	11.43	AL assembled
	S17	Q8BT90	RDNYVPEVSALDQEIIEVDPDTK	19.99	AL assembled
	S17	Q8BT90	RDNYVPEVSALDQEIIEVDPDTK	20.04	DR Assembled
	S17	Q8BT90	RDNYVPEVSALDQEIIEVDPDTK	15.36	DR total
	S17	Q8BT90	RDNYVPEVSALDQEIIEVDPDTKEMLK	17.92	DR Assembled
	S17	Q8BT90	VCEEIAIIPSK	13.03	AL assembled
	S17	Q8BT90	VCEEIAIIPSK	17.92	DR total
	S17	Q8BT90	VCEEIAIIPSKK	12.71	AL assembled
	S17	Q8BT90	VCEEIAIIPSKK	11.98	DR Assembled
	S17	Q8BT90	VCEEIAIIPSKK	13.27	DR total
	S18	P62270	AGELTEDEVER	18.4	AL assembled
	S18	P62270	AGELTEDEVER	17.2	DR Assembled
	S18	P62270	IAFAITAIK	17.48	AL assembled
	S18	P62270	IAFAITAIK	14.75	AL total
	S18	P62270	IAFAITAIK	18.76	DR Assembled
	S18	P62270	IAFAITAIK	14.76	DR total
	S18	P62270	IPDWFLNR	20.63	AL assembled
	S18	P62270	IPDWFLNR	20.81	AL total
	S18	P62270	IPDWFLNR	19.56	DR total
	S18	P62270	KIAFAITAIK	11.14	AL assembled
	S18	P62270	QYKIPDWFLNR	12.89	DR total
	S18	P62270	RAGELTEDEVER	12.25	DR Assembled
	S18	P62270	VITIMQNPR	14.76	AL assembled
	S18	P62270	VITIMQNPR	15.65	DR total
	S18	P62270	VLNTNIDGR	15.5	AL assembled
	S18	P62270	VLNTNIDGR	12.41	DR Assembled
	S18	P62270	YSQVLANGLDNK	18.3	AL assembled
	S18	P62270	YSQVLANGLDNK	15.8	AL total
	S18	P62270	YSQVLANGLDNK	18.97	DR total
	S19	Q5M9P3	ALAAFLK	16.46	AL assembled
	S19	Q5M9P3	ALAAFLK	14.41	AL total
	S19	Q5M9P3	ALAAFLK	13.73	DR Assembled
	S19	Q5M9P3	ALAAFLK	15.21	DR total
	S19	Q5M9P3	DVNQQEFVR	13.31	AL assembled
	S19	Q5M9P3	ELAPYDENWFYTR	19.28	AL total
	S19	Q5M9P3	ELAPYDENWFYTR	24.61	DR total
	S19	Q5M9P3	GGAGVGSMTK	12.12	AL assembled
	S19	Q5M9P3	GGAGVGSMTK	12.42	DR total
	S19	Q5M9P3	HKELAPYDENWFYTR	18.5	AL assembled
	S19	Q5M9P3	HKELAPYDENWFYTR	14.15	DR Assembled
	S19	Q5M9P3	HKELAPYDENWFYTR	20.39	DR total
	S19	Q5M9P3	IAGQVAAANK	19.44	DR Assembled
	S19	Q5M9P3	IAGQVAAANKK	17.41	AL assembled
	S19	Q5M9P3	KLTPQGQR	10.04	AL assembled
	S19	Q5M9P3	LKVPEWVDTVK	15.02	AL assembled
	S19	Q5M9P3	LKVPEWVDTVK	15.62	DR Assembled
	S19	Q5M9P3	LKVPEWVDTVK	16.11	DR total
	S19	Q5M9P3	VLQALEGLK	19.43	AL assembled
	S19	Q5M9P3	VLQALEGLK	17.76	AL total
	S19	Q5M9P3	VLQALEGLK	15.41	DR Assembled
	S19	Q5M9P3	VLQALEGLK	17.78	DR total
	S19	Q5M9P3	VPEWVDTVK	13.55	DR total
	S2	Q3TLE5	AEDKEWIPVTK	13.48	AL assembled
	S2	Q3TLE5	ATFDAISK	13.08	AL assembled
	S2	Q3TLE5	ESEIIDFFLGASLK	13.32	DR total
	S2	Q3TLE5	ESEIIDFFLGASLKDEVLK	17.81	AL total
	S2	Q3TLE5	ESEIIDFFLGASLKDEVLK	21.62	DR Assembled
	S2	Q3TLE5	ESEIIDFFLGASLKDEVLK	22.08	DR total
	S2	Q3TLE5	GAIILAK	11.19	AL total
	S2	Q3TLE5	GAIILAK	10.2	DR Assembled
	S2	Q3TLE5	GAIILAK	14.45	DR total
	S2	Q3TLE5	GAIILAK	13.32	AL assembled
	S2	Q3TLE5	GCTATLGNFAK	10.78	AL assembled
	S2	Q3TLE5	GTGIVSAPVPK	12.27	DR total
	S2	Q3TLE5	GTGIVSAPVPK	14.33	AL assembled
	S2	Q3TLE5	IGKPHTVPCK	16.44	DR Assembled
	S2	Q3TLE5	IGKPHTVPCK	15.86	DR total
	S2	Q3TLE5	IGKPHTVPCK	18.1	AL assembled
	S2	Q3TLE5	LIPAPR	10.09	AL total
	S2	Q3TLE5	LLMMAGIDDCYTSAR	20.05	DR Assembled
	S2	Q3TLE5	LLMMAGIDDCYTSAR	22.68	AL assembled
	S2	Q3TLE5	LSIVPVR	10.24	AL assembled
	S2	Q3TLE5	LSIVPVRR	12.3	DR Assembled
	S2	Q3TLE5	LSIVPVRR	11.13	DR total
	S2	Q3TLE5	LSIVPVRR	10.99	AL assembled
	S2	Q3TLE5	SLEEIYLFSLPIK	22.23	AL total
	S2	Q3TLE5	SLEEIYLFSLPIK	19.5	DR Assembled
	S2	Q3TLE5	SLEEIYLFSLPIK	21.89	DR total
	S2	Q3TLE5	SLEEIYLFSLPIK	20	AL assembled
	S2	Q3TLE5	SPYQEFTDHLVK	19.56	AL total
	S2	Q3TLE5	SPYQEFTDHLVK	16.63	DR Assembled
	S2	Q3TLE5	SPYQEFTDHLVK	10.94	DR total
	S2	Q3TLE5	SPYQEFTDHLVK	18.02	AL assembled
	S20	P60867	DTGKTPVEPEVAIHR	17.76	AL assembled
	S20	P60867	DTGKTPVEPEVAIHR	14.03	DR Assembled
	S20	P60867	LIDLHSPSEIVK	18.29	AL assembled
	S20	P60867	LIDLHSPSEIVK	17.06	AL total
	S20	P60867	LIDLHSPSEIVK	19.82	DR Assembled
	S20	P60867	LIDLHSPSEIVK	17.49	DR total
	S20	P60867	TPVEPEVAIHR	16.86	AL assembled
	S20	P60867	TPVEPEVAIHR	16.57	DR Assembled
	S20	P60867	TPVEPEVAIHR	20.76	DR total
	S21	Q9CQR2	MGESDDSILR	17.44	AL assembled
	S21	Q9CQR2	RMGESDDSILR	11.95	AL assembled
	S21	Q9CQR2	TYGICGAIR	11.43	AL assembled
	S21	Q9CQR2	TYGICGAIR	16.12	DR total
	S23	Q9CZI5	ANPFGGASHAK	16	AL assembled
	S23	Q9CZI5	ITAFVPNDGCLNFIEENDEVLVAGFGR	22.35	AL assembled
	S23	Q9CZI5	ITAFVPNDGCLNFIEENDEVLVAGFGR	21.9	AL total
	S23	Q9CZI5	ITAFVPNDGCLNFIEENDEVLVAGFGR	23.05	DR Assembled
	S23	Q9CZI5	ITAFVPNDGCLNFIEENDEVLVAGFGR	23.51	DR total
	S23	Q9CZI5	KGHAVGDIPGVR	14.35	DR total
	S23	Q9CZI5	KITAFVPNDGCLNFIEENDEVLVAGFGR	23.96	DR Assembled
	S23	Q9CZI5	VANVSLLALYK	17.28	AL assembled
	S23	Q9CZI5	VANVSLLALYK	18.87	AL total
	S23	Q9CZI5	VANVSLLALYK	20.77	DR total
	S24	Q9CQK2	KQMVIDVLHPGK	15.75	AL assembled
	S24	Q9CQK2	KQMVIDVLHPGK	13.05	DR Assembled
	S24	Q9CQK2	QMVIDVLHPGK	20.36	DR total
	S24	Q9CQK2	TTGFGMIYDSLDYAK	19.96	AL assembled
	S24	Q9CQK2	TTGFGMIYDSLDYAK	17.29	DR Assembled
	S24	Q9CQK2	TTGFGMIYDSLDYAK	19.21	DR total
	S24	Q9CQK2	TTPDVIFVFGFR	15.7	AL assembled
	S24	Q9CQK2	TTPDVIFVFGFR	17.43	DR Assembled
	S24	Q9CQK2	TTPDVIFVFGFR	17.61	DR total
	S25	P62852	AALQELLSK	16.72	AL total
	S25	P62852	AALQELLSK	22.33	DR total
	S25	P62852	DKLNNLVLFDK	12.25	AL assembled
	S25	P62852	DKLNNLVLFDK	14.67	DR Assembled
	S25	P62852	DKLNNLVLFDK	14.16	DR total
	S25	P62852	LITPAVVSER	15.17	AL assembled
	S25	P62852	LITPAVVSER	18.22	AL total
	S25	P62852	LITPAVVSER	15.35	DR Assembled
	S25	P62852	LITPAVVSER	17.03	DR total
	S26	P62855	DISEASVFDAYVLPK	19.89	AL assembled
	S26	P62855	DISEASVFDAYVLPK	13.62	AL total
	S26	P62855	DISEASVFDAYVLPK	21.91	DR Assembled
	S26	P62855	DISEASVFDAYVLPK	21.5	DR total
	S26	P62855	FRPAGAAPRPPPKPM	12.79	AL assembled
	S26	P62855	LHYCVSCAIHSK	14.14	DR Assembled
	S26	P62855	NIVEAAAVR	11.14	AL assembled
	S26	P62855	NIVEAAAVR	14.53	DR total
	S27A	P62983	CCLTYCFNKPEDK	18.43	AL assembled
	S27A	P62983	CCLTYCFNKPEDK	14.19	DR Assembled
	S27A	P62983	ECPSDECGAGVFMGSHFDR	17.06	DR total
	S27-like	Q6ZWY3	DLLHPSLEEEK	15.03	AL assembled
	S27-like	Q6ZWY3	DLLHPSLEEEK	14	DR Assembled
	S27-like	Q6ZWY3	DLLHPSPEEEK	11.9	AL assembled
	S27-like	Q6ZWY3	LTEGCSFR	14.03	AL assembled
	S27-like	Q6ZWY3	LTEGCSFR	10.84	DR Assembled
	S27-like	Q6ZWY3	LTEGCSFR	13.66	DR total
	S27-like	Q6ZWY3	LVQSPNSYFMDVK	24.87	AL assembled
	S27-like	Q6ZWY3	LVQSPNSYFMDVK	14.3	AL total
	S27-like	Q6ZWY3	LVQSPNSYFMDVK	20.4	DR Assembled
	S27-like	Q6ZWY3	LVQSPNSYFMDVK	14.62	DR total
	S28	P62858	EGDVLTLLESER	15.82	AL assembled
	S28	P62858	EGDVLTLLESER	15.38	AL total
	S28	P62858	EGDVLTLLESER	15.58	DR Assembled
	S28	P62858	EGDVLTLLESER	14.14	DR total
	S28	P62858	NVKGPVREGDVLTLLESER	14.92	AL assembled
	S28	P62858	TGSQGQCTQVR	19.51	AL assembled
	S28	P62858	VEFMDDTSR	16.53	AL assembled
	S3	Q3UCL7	AELNEFLTR	17.32	AL assembled
	S3	Q3UCL7	AELNEFLTR	16.27	AL total
	S3	Q3UCL7	AELNEFLTR	14.4	DR Assembled
	S3	Q3UCL7	AELNEFLTR	16.54	DR total
	S3	Q3UCL7	DEILPTTPISEQK	15.79	AL assembled
	S3	Q3UCL7	DEILPTTPISEQK	17.08	AL total
	S3	Q3UCL7	DEILPTTPISEQK	18.13	DR Assembled
	S3	Q3UCL7	DEILPTTPISEQK	14.83	DR total
	S3	Q3UCL7	ELAEDGYSGVEVR	20.82	AL assembled
	S3	Q3UCL7	ELAEDGYSGVEVR	17.44	DR Assembled
	S3	Q3UCL7	ELTAVVQK	12.28	AL total
	S3	Q3UCL7	ELTAVVQK	13.85	DR total
	S3	Q3UCL7	FGFPEGSVELYAEK	24.1	AL assembled
	S3	Q3UCL7	FGFPEGSVELYAEK	22.54	DR Assembled
	S3	Q3UCL7	FGFPEGSVELYAEK	21.18	DR total
	S3	Q3UCL7	FVADGIFK	13.92	AL assembled
	S3	Q3UCL7	FVADGIFK	14.71	DR Assembled
	S3	Q3UCL7	FVADGIFK	13.28	DR total
	S3	Q3UCL7	FVADGIFKAELNEFLTR	14.04	DR Assembled
	S3	Q3UCL7	FVADGIFKAELNEFLTR	15.55	DR total
	S3	Q3UCL7	FVDGLMIHSGDPVNYYVDTAVR	21.87	AL assembled
	S3	Q3UCL7	FVDGLMIHSGDPVNYYVDTAVR	18.85	AL total
	S3	Q3UCL7	FVDGLMIHSGDPVNYYVDTAVR	18.83	DR Assembled
	S3	Q3UCL7	FVDGLMIHSGDPVNYYVDTAVR	21.44	DR total
	S3	Q3UCL7	GCEVVVSGK	15.95	AL assembled
	S3	Q3UCL7	GCEVVVSGK	16.25	DR Assembled
	S3	Q3UCL7	GGKPEPPAMPQPVPTA	15.32	AL assembled
	S3	Q3UCL7	GGKPEPPAMPQPVPTA	16.09	AL total
	S3	Q3UCL7	GGKPEPPAMPQPVPTA	15.45	DR Assembled
	S3	Q3UCL7	GLCAIAQAESLR	18.66	AL assembled
	S3	Q3UCL7	GLCAIAQAESLR	17.23	AL total
	S3	Q3UCL7	GLCAIAQAESLR	17.42	DR Assembled
	S3	Q3UCL7	GLCAIAQAESLR	15.53	DR total
	S3	Q3UCL7	IMLPWDPSGK	18.14	AL assembled
	S3	Q3UCL7	IMLPWDPSGK	18.62	AL total
	S3	Q3UCL7	IMLPWDPSGK	16.15	DR Assembled
	S3	Q3UCL7	IMLPWDPSGK	16.56	DR total
	S3	Q3UCL7	KPLPDHVSIVEPK	13.18	AL assembled
	S3	Q3UCL7	KPLPDHVSIVEPK	11.08	AL total
	S3	Q3UCL7	KPLPDHVSIVEPK	12.38	DR Assembled
	S3	Q3UCL7	KPLPDHVSIVEPKDEILPTTPISEQK	10.77	AL assembled
	S3	Q3UCL7	KPLPDHVSIVEPKDEILPTTPISEQK	14.84	DR total
	S3	Q3UCL7	TEIIILATR	14.63	AL assembled
	S3	Q3UCL7	TEIIILATR	11.09	DR Assembled
	S3	Q3UCL7	TEIIILATR	13.34	DR total
	S3A	Q3UAC2	ACQSIYPLHDVFVR	23.04	AL assembled
	S3A	Q3UAC2	ACQSIYPLHDVFVR	18.9	AL total
	S3A	Q3UAC2	ACQSIYPLHDVFVR	21.46	DR Assembled
	S3A	Q3UAC2	ACQSIYPLHDVFVR	21.2	DR total
	S3A	Q3UAC2	APAMFNIR	12.62	AL assembled
	S3A	Q3UAC2	APAMFNIR	12.02	DR Assembled
	S3A	Q3UAC2	APAMFNIR	13.39	DR total
	S3A	Q3UAC2	EVQTNDLKEVVNK	14.94	DR total
	S3A	Q3UAC2	KTSYAQHQQVR	16.36	AL assembled
	S3A	Q3UAC2	LIPDSIGKDIEK	13.08	AL total
	S3A	Q3UAC2	LIPDSIGKDIEK	12.1	DR total
	S3A	Q3UAC2	LITEDVQGK	14.07	AL assembled
	S3A	Q3UAC2	LITEDVQGK	17.15	DR Assembled
	S3A	Q3UAC2	LITEDVQGK	17.2	DR total
	S3A	Q3UAC2	LMELHGEGGSSGK	16.9	AL assembled
	S3A	Q3UAC2	LMELHGEGGSSGK	10.56	AL total
	S3A	Q3UAC2	LMELHGEGGSSGK	17.08	DR Assembled
	S3A	Q3UAC2	LMELHGEGGSSGK	11.94	DR total
	S3A	Q3UAC2	NCLTNFHGMDLTR	15.88	AL total
	S3A	Q3UAC2	NCLTNFHGMDLTR	15.25	DR Assembled
	S3A	Q3UAC2	NCLTNFHGMDLTR	19.07	DR total
	S3A	Q3UAC2	TSYAQHQQVR	17.74	AL assembled
	S3A	Q3UAC2	VFEVSLADLQNDEVAFR	22.47	AL assembled
	S3A	Q3UAC2	VFEVSLADLQNDEVAFR	19.64	AL total
	S3A	Q3UAC2	VFEVSLADLQNDEVAFR	21.37	DR Assembled
	S3A	Q3UAC2	VFEVSLADLQNDEVAFR	20.69	DR total
	S3A	Q3UAC2	VFEVSLADLQNDEVAFRK	23.28	AL assembled
	S3A	Q3UAC2	VFEVSLADLQNDEVAFRK	16.05	AL total
	S3A	Q3UAC2	VFEVSLADLQNDEVAFRK	20.77	DR Assembled
	S3A	Q3UAC2	VFEVSLADLQNDEVAFRK	20.21	DR total
	S4	P62702	DANGNSFATR	11.34	AL assembled
	S4	P62702	DANGNSFATR	12.46	DR Assembled
	S4	P62702	ECLPLIIFLR	18.89	AL assembled
	S4	P62702	ECLPLIIFLR	14.95	AL total
	S4	P62702	ECLPLIIFLR	15.39	DR Assembled
	S4	P62702	ECLPLIIFLR	17.73	DR total
	S4	P62702	ERHPGSFDVVHVK	15.6	AL assembled
	S4	P62702	ERHPGSFDVVHVK	10.77	DR total
	S4	P62702	FDTGNLCMVTGGANLGR	22.14	AL assembled
	S4	P62702	FDTGNLCMVTGGANLGR	18.78	AL total
	S4	P62702	FDTGNLCMVTGGANLGR	20.78	DR Assembled
	S4	P62702	FDTGNLCMVTGGANLGR	20.89	DR total
	S4	P62702	GIPHLVTHDAR	12.2	AL assembled
	S4	P62702	GIPHLVTHDAR	20.32	AL total
	S4	P62702	GIPHLVTHDAR	21.92	DR total
	S4	P62702	GNKPWISLPR	11.06	AL assembled
	S4	P62702	GNKPWISLPR	11.27	DR Assembled
	S4	P62702	HPGSFDVVHVK	13.9	AL assembled
	S4	P62702	HPGSFDVVHVK	11.11	DR Assembled
	S4	P62702	HPGSFDVVHVK	17.33	DR total
	S4	P62702	ITPEEAK	13.82	AL assembled
	S4	P62702	LRECLPLIIFLR	18.16	AL assembled
	S4	P62702	LRECLPLIIFLR	17.21	AL total
	S4	P62702	LRECLPLIIFLR	17.52	DR Assembled
	S4	P62702	LRECLPLIIFLR	16.02	DR total
	S4	P62702	LSNIFVIGKGNKPWISLPR	20	AL assembled
	S4	P62702	LTIAEER	10.31	DR Assembled
	S4	P62702	LTIAEER	10.75	DR total
	S4	P62702	TDITYPAGFMDVISIDK	17.91	AL assembled
	S4	P62702	TDITYPAGFMDVISIDK	17.07	AL total
	S4	P62702	TDITYPAGFMDVISIDK	16.16	DR Assembled
	S4	P62702	TDITYPAGFMDVISIDK	17.32	DR total
	S4	P62702	TDITYPAGFMDVISIDKTGENFR	11.17	DR Assembled
	S4	P62702	TDITYPAGFMDVISIDKTGENFR	14.3	DR total
	S4	P62702	TIRYPDPLIK	15.11	AL assembled
	S4	P62702	TIRYPDPLIK	17.85	DR total
	S4	P62702	VNDTIQIDLETGK	15.1	AL assembled
	S4	P62702	VNDTIQIDLETGK	18.92	AL total
	S4	P62702	VNDTIQIDLETGK	15.62	DR Assembled
	S4	P62702	VNDTIQIDLETGK	17.43	DR total
	S4	P62702	VNDTIQIDLETGKITDFIK	17.75	DR total
	S4	P62702	VRTDITYPAGFMDVISIDKTGENFR	14.54	AL total
	S5	Q91V55	AQCPIVER	15.02	DR total
	S5	Q91V55	GSSNSYAIK	13.29	AL assembled
	S5	Q91V55	GSSNSYAIK	11.65	DR Assembled
	S5	Q91V55	GSSNSYAIK	15.45	DR total
	S5	Q91V55	KAQCPIVER	11.76	DR total
	S5	Q91V55	LTNSMMMHGR	16.8	AL assembled
	S5	Q91V55	QAVDVSPLR	11.62	AL assembled
	S5	Q91V55	QAVDVSPLR	10.26	DR Assembled
	S5	Q91V55	TIAECLADELINAAK	23.32	AL assembled
	S5	Q91V55	TIAECLADELINAAK	24.84	AL total
	S5	Q91V55	TIAECLADELINAAK	28.15	DR Assembled
	S5	Q91V55	TIAECLADELINAAK	27.05	DR total
	S5	Q91V55	VNQAIWLLCTGAR	18.11	AL assembled
	S5	Q91V55	VNQAIWLLCTGAR	13.19	AL total
	S5	Q91V55	VNQAIWLLCTGAR	19.25	DR Assembled
	S5	Q91V55	VNQAIWLLCTGAR	21.31	DR total
	S5	Q91V55	WSTDDVQINDISLQDYIAVK	20.4	AL assembled
	S5	Q91V55	WSTDDVQINDISLQDYIAVK	17.23	AL total
	S5	Q91V55	WSTDDVQINDISLQDYIAVK	22.52	DR Assembled
	S5	Q91V55	WSTDDVQINDISLQDYIAVK	23.36	DR total
	S5	Q91V55	YLPHSAGR	13.75	AL assembled
	S6	P62754	DIPGLTDTTVPR	19.66	AL assembled
	S6	P62754	DIPGLTDTTVPR	19.61	AL total
	S6	P62754	DIPGLTDTTVPR	17.62	DR Assembled
	S6	P62754	DIPGLTDTTVPR	19.71	DR total
	S6	P62754	GCIVDANLSVLNLVIVK	19.53	DR Assembled
	S6	P62754	GCIVDANLSVLNLVIVK	15.98	DR total
	S6	P62754	LFNLSKEDDVR	13.93	AL assembled
	S6	P62754	LIEVDDER	11.98	AL assembled
	S6	P62754	LNISFPATGCQK	15.1	AL assembled
	S6	P62754	LNISFPATGCQK	14.49	AL total
	S6	P62754	LNISFPATGCQK	14.04	DR Assembled
	S6	P62754	LNISFPATGCQK	16.76	DR total
	S6	P62754	MATEVAADALGEEWK	22.94	AL assembled
	S6	P62754	MATEVAADALGEEWK	16.24	AL total
	S6	P62754	MATEVAADALGEEWK	23.07	DR Assembled
	S6	P62754	MATEVAADALGEEWK	20.89	DR total
	S6	P62754	MATEVAADALGEEWKGYVVR	23.22	AL assembled
	S6	P62754	MATEVAADALGEEWKGYVVR	18.49	AL total
	S6	P62754	MATEVAADALGEEWKGYVVR	21.15	DR Assembled
	S6	P62754	MATEVAADALGEEWKGYVVR	23.92	DR total
	S6	P62754	MKLNISFPATGCQK	13.84	AL assembled
	S6	P62754	NKEEAAEYAK	15.84	AL assembled
	S7	P62082	AIIIFVPVPQLK	16.47	AL assembled
	S7	P62082	AIIIFVPVPQLK	17.74	AL total
	S7	P62082	AIIIFVPVPQLK	17.81	DR Assembled
	S7	P62082	AIIIFVPVPQLK	16.93	DR total
	S7	P62082	DVNFEFPEFQL	17.98	AL assembled
	S7	P62082	DVNFEFPEFQL	18.84	DR Assembled
	S7	P62082	DVNFEFPEFQL	17	DR total
	S7	P62082	ELNITAAK	10.99	AL assembled
	S7	P62082	ELNITAAK	12.27	DR Assembled
	S7	P62082	ELNITAAK	10.76	DR total
	S7	P62082	IVKPNGEKPDEFESGISQALLELEMNSDLK	14.85	AL total
	S7	P62082	IVKPNGEKPDEFESGISQALLELEMNSDLK	17.3	DR Assembled
	S7	P62082	IVKPNGEKPDEFESGISQALLELEMNSDLK	17.41	DR total
	S7	P62082	KAIIIFVPVPQLK	14.46	AL assembled
	S7	P62082	KAIIIFVPVPQLK	11.72	DR Assembled
	S7	P62082	LTGKDVNFEFPEFQL	10.19	AL total
	S7	P62082	LTGKDVNFEFPEFQL	13.61	DR total
	S7	P62082	TLTAVHDAILEDLVFPSEIVGK	21.73	AL assembled
	S7	P62082	TLTAVHDAILEDLVFPSEIVGK	16.78	AL total
	S7	P62082	TLTAVHDAILEDLVFPSEIVGK	22.59	DR Assembled
	S7	P62082	TLTAVHDAILEDLVFPSEIVGK	24.2	DR total
	S7	P62082	TLTAVHDAILEDLVFPSEIVGKR	20.71	AL assembled
	S7	P62082	TLTAVHDAILEDLVFPSEIVGKR	15.31	AL total
	S7	P62082	TLTAVHDAILEDLVFPSEIVGKR	20.87	DR Assembled
	S7	P62082	TLTAVHDAILEDLVFPSEIVGKR	21.75	DR total
	S8	P62242	ADGYVLEGK	12.47	AL assembled
	S8	P62242	ELEFYLR	13.03	AL assembled
	S8	P62242	ELEFYLR	14.94	DR Assembled
	S8	P62242	ELEFYLR	14.34	DR total
	S8	P62242	IIDVVYNASNNELVR	23.39	AL assembled
	S8	P62242	IIDVVYNASNNELVR	21.96	AL total
	S8	P62242	IIDVVYNASNNELVR	23.51	DR Assembled
	S8	P62242	IIDVVYNASNNELVR	25.15	DR total
	S8	P62242	ISSLLEEQFQQGK	20.76	AL assembled
	S8	P62242	ISSLLEEQFQQGK	15.17	AL total
	S8	P62242	ISSLLEEQFQQGK	18.21	DR Assembled
	S8	P62242	ISSLLEEQFQQGK	20.96	DR total
	S8	P62242	LDVGNFSWGSECCTR	19.52	AL assembled
	S8	P62242	LDVGNFSWGSECCTR	18.51	AL total
	S8	P62242	LDVGNFSWGSECCTR	22.07	DR Assembled
	S8	P62242	LDVGNFSWGSECCTR	20.67	DR total
	S8	P62242	LLACIASRPGQCGR	16.03	DR total
	S8	P62242	LTPEEEEILNK	20.32	AL assembled
	S8	P62242	LTPEEEEILNK	20.29	DR Assembled
	S8	P62242	NCIVLIDSTPYR	13.74	AL assembled
	S8	P62242	NCIVLIDSTPYR	10.46	AL total
	S8	P62242	NCIVLIDSTPYR	15.53	DR Assembled
	S8	P62242	NCIVLIDSTPYR	14.63	DR total
	S8	P62242	QWYESHYALPLGR	15.68	DR total
	S9	Q6ZWN5	ELLTLDEKDPR	15.02	AL total
	S9	Q6ZWN5	ELLTLDEKDPR	12.5	DR total
	S9	Q6ZWN5	HIDFSLR	11.32	DR total
	S9	Q6ZWN5	IEDFLER	13.93	DR total
	S9	Q6ZWN5	KGQGGAGAGDDEEED	13.56	AL assembled
	S9	Q6ZWN5	LFEGNALLR	15.93	AL assembled
	S9	Q6ZWN5	LFEGNALLR	14.91	AL total
	S9	Q6ZWN5	LFEGNALLR	18.41	DR total
	S9	Q6ZWN5	LIGEYGLR	11.4	AL assembled
	S9	Q6ZWN5	LIGEYGLR	11.92	DR total
	S9	Q6ZWN5	LQTQVFK	11.54	DR total
	S9	Q6ZWN5	QVVNIPSFIVR	11.42	DR total
	S9	Q6ZWN5	RLFEGNALLR	10.72	AL assembled
	S9	Q6ZWN5	SPYGGGRPGR	14.44	AL assembled
	SA	B2CY77	ADHQPLTEASYVNLPTIALCNTDSPLR	21.44	AL assembled
	SA	B2CY77	ADHQPLTEASYVNLPTIALCNTDSPLR	20.92	DR Assembled
	SA	B2CY77	ADHQPLTEASYVNLPTIALCNTDSPLR	19.8	DR total
	SA	B2CY77	AIVAIENPADVSVISSR	20.06	AL assembled
	SA	B2CY77	AIVAIENPADVSVISSR	19.45	AL total
	SA	B2CY77	AIVAIENPADVSVISSR	17.72	DR Assembled
	SA	B2CY77	AIVAIENPADVSVISSR	21.03	DR total
	SA	B2CY77	EHPWEVMPDLYFYRDPEEIEKEEQAAAEK	20.4	AL assembled
	SA	B2CY77	EHPWEVMPDLYFYRDPEEIEKEEQAAAEK	22.56	AL total
	SA	B2CY77	EHPWEVMPDLYFYRDPEEIEKEEQAAAEK	22.34	DR Assembled
	SA	B2CY77	EHPWEVMPDLYFYRDPEEIEKEEQAAAEK	18.89	DR total
	SA	B2CY77	FAAATGATPIAGR	18.46	AL assembled
	SA	B2CY77	FAAATGATPIAGR	16.72	AL total
	SA	B2CY77	FAAATGATPIAGR	15.83	DR Assembled
	SA	B2CY77	FAAATGATPIAGR	18.55	DR total
	SA	B2CY77	FLAAGTHLGGTNLDFQMEQYIYK	14.47	AL total
	SA	B2CY77	FLAAGTHLGGTNLDFQMEQYIYK	17.98	DR Assembled
	SA	B2CY77	FLAAGTHLGGTNLDFQMEQYIYK	20.04	DR total
	SA	B2CY77	FTPGTFTNQIQAAFR	23.09	AL assembled
	SA	B2CY77	FTPGTFTNQIQAAFR	18.17	AL total
	SA	B2CY77	FTPGTFTNQIQAAFR	14.94	DR Assembled
	SA	B2CY77	FTPGTFTNQIQAAFR	25.82	DR total
	SA	B2CY77	FTPGTFTNQIQAAFREPR	17.06	AL assembled
	SA	B2CY77	FTPGTFTNQIQAAFREPR	13.25	DR total
	SA	B2CY77	KSDGIYIINLK	17.03	AL assembled
	SA	B2CY77	KSDGIYIINLK	14.49	DR Assembled
	SA	B2CY77	LLVVTDPR	12.9	AL total
	SA	B2CY77	LLVVTDPR	12.32	DR Assembled
	SA	B2CY77	LLVVTDPR	13.03	DR total
	SA	B2CY77	YVDIAIPCNNK	11.74	AL total
	SA	B2CY77	YVDIAIPCNNK	12.64	DR total
